# Supplementary material for: Proteo-Transcriptomic Characterization of Sirex nitobei (Hymenoptera: Siricidae) Venom
Source: Toxins (Basel). 2021 Aug 11;13(8):562. doi: 10.3390/toxins13080562 (PMC8402507; doi:10.3390/toxins13080562)
Supplement: Supplementary file 1 [file toxins-13-00562-s001.zip]

Archive with 6 entries (6 files):
- Table_S1.xls
- Table_S2.xlsx
- Table_S3.xls
- Table_S4.csv
- Table_S6.csv
- toxins-1324462 supplementary Figure S1 and Tables S5, S7 and S8.pdf
