# Supplementary material for: Proteo-Transcriptomic Characterization of Sirex nitobei (Hymenoptera: Siricidae) Venom
Source: Toxins (Basel). 2021 Aug 11;13(8):562. doi: 10.3390/toxins13080562 (PMC8402507; doi:10.3390/toxins13080562)
Supplement: Supplementary file 1 [file toxins-13-00562-s001.zip › Table_S1.xls]

Query_ID	Score	E-value	HSP-len	%-Identity	%-Simility	Hit_ID	UniProt Description
TRINITY_DN10462_c0_g1_i1_orf1 ORF type:complete len:435 hit:XP_015605478.1 TRINITY_DN10462_c0_g1_i1:408-1712(-)	2106	2.30E-235	434	93.53%	97.46%	sp|P46472|PRS7_XENLA	26S proteasome regulatory subunit 7 OS=Xenopus laevis OX=8355 GN=psmc2 PE=2 SV=1
TRINITY_DN27_c0_g1_i2_orf1 ORF type:complete len:368 hit:XP_012285847.1 TRINITY_DN27_c0_g1_i2:245-1348(+)	1035	2.90E-111	325	44.44%	58.80%	sp|P45954|ACDSB_HUMAN	Short/branched chain specific acyl-CoA dehydrogenase, mitochondrial OS=Homo sapiens OX=9606 GN=ACADSB PE=1 SV=1
TRINITY_DN73_c0_g1_i3_orf1 ORF type:3prime_partial len:282 hit:NP_001036839.1 TRINITY_DN73_c0_g1_i3:367-1212(-)	1161	5.50E-126	271	28.88%	29.36%	sp|P0CG71|UBIQ1_CAEEL	Polyubiquitin-A OS=Caenorhabditis elegans OX=6239 GN=ubq-1 PE=3 SV=1
TRINITY_DN2608_c0_g1_i1_orf1 ORF type:3prime_partial len:1168 hit:XP_015515305.1 TRINITY_DN2608_c0_g1_i1:2-3505(+)	2169	3.00E-242	940	38.65%	48.15%	sp|Q96ST3|SIN3A_HUMAN	Paired amphipathic helix protein Sin3a OS=Homo sapiens OX=9606 GN=SIN3A PE=1 SV=2
TRINITY_DN4420_c0_g2_i1_orf1 ORF type:3prime_partial len:199 hit:XP_011264684.1 TRINITY_DN4420_c0_g2_i1:34-630(-)	287	8.60E-25	209	14.60%	23.23%	sp|Q9VH38|TFB2M_DROME	Dimethyladenosine transferase 2, mitochondrial OS=Drosophila melanogaster OX=7227 GN=mtTFB2 PE=2 SV=2
TRINITY_DN79_c0_g1_i8_orf1 ORF type:complete len:161 hit:XP_017795050.1 TRINITY_DN79_c0_g1_i8:1385-1867(-)	242	1.20E-19	97	29.78%	38.20%	sp|Q8WW12|PCNP_HUMAN	PEST proteolytic signal-containing nuclear protein OS=Homo sapiens OX=9606 GN=PCNP PE=1 SV=2
TRINITY_DN1848_c0_g2_i2_orf1 ORF type:3prime_partial len:229 hit:XP_012285318.1 TRINITY_DN1848_c0_g2_i2:2-688(+)	552	1.90E-55	221	17.86%	24.08%	sp|Q5ZM55|FEM1B_CHICK	Protein fem-1 homolog B OS=Gallus gallus OX=9031 GN=FEM1B PE=2 SV=1
TRINITY_DN2_c0_g5_i1_orf1 ORF type:3prime_partial len:624 hit:XP_015591395.1 TRINITY_DN2_c0_g5_i1:349-2220(-)	330	2.80E-29	552	18.01%	26.82%	sp|Q29RP1|UBP1_BOVIN	Ubiquitin carboxyl-terminal hydrolase 1 OS=Bos taurus OX=9913 GN=USP1 PE=2 SV=1
TRINITY_DN1883_c2_g1_i1_orf1 ORF type:3prime_partial len:232 hit:XP_015518603.1 TRINITY_DN1883_c2_g1_i1:3-698(+)	339	9.40E-31	237	22.74%	33.59%	sp|O95801|TTC4_HUMAN	Tetratricopeptide repeat protein 4 OS=Homo sapiens OX=9606 GN=TTC4 PE=1 SV=3
TRINITY_DN57_c0_g1_i9_orf1 ORF type:complete len:395 hit:XP_015585470.1 TRINITY_DN57_c0_g1_i9:1373-2557(-)	936	9.50E-100	268	61.51%	74.82%	sp|Q3ZC24|MARH5_BOVIN	E3 ubiquitin-protein ligase MARCHF5 OS=Bos taurus OX=9913 GN=MARCHF5 PE=2 SV=1
TRINITY_DN1865_c0_g1_i1_orf1 ORF type:complete len:714 hit:XP_003696754.1 TRINITY_DN1865_c0_g1_i1:450-2591(+)	2252	4.40E-252	719	61.44%	78.39%	sp|Q9VZI3|UN112_DROME	Unc-112-related protein OS=Drosophila melanogaster OX=7227 GN=Fit1 PE=1 SV=1
TRINITY_DN3567_c0_g1_i1_orf1 ORF type:3prime_partial len:793 hit:XP_012259936.1 TRINITY_DN3567_c0_g1_i1:2276-4654(-)	2037	4.10E-227	668	42.90%	54.79%	sp|Q6ZQ89|MARH6_MOUSE	E3 ubiquitin-protein ligase MARCHF6 OS=Mus musculus OX=10090 GN=Marchf6 PE=2 SV=2
TRINITY_DN10424_c0_g1_i1_orf1 ORF type:3prime_partial len:557 hit:XP_015608262.1 TRINITY_DN10424_c0_g1_i1:3-1673(+)	1363	4.10E-149	564	36.83%	51.72%	sp|Q5VZE5|NAA35_HUMAN	N-alpha-acetyltransferase 35, NatC auxiliary subunit OS=Homo sapiens OX=9606 GN=NAA35 PE=1 SV=1
TRINITY_DN3588_c0_g2_i1_orf1 ORF type:internal len:222 hit:XP_012276017.1 TRINITY_DN3588_c0_g2_i1:3-668(-)	505	5.10E-50	223	14.35%	20.64%	sp|Q9ULC5|ACSL5_HUMAN	Long-chain-fatty-acid--CoA ligase 5 OS=Homo sapiens OX=9606 GN=ACSL5 PE=1 SV=1
TRINITY_DN3588_c0_g4_i1_orf1 ORF type:3prime_partial len:316 hit:XP_012277620.1 TRINITY_DN3588_c0_g4_i1:1-948(+)	376	6.60E-35	131	16.04%	20.99%	sp|O95393|BMP10_HUMAN	Bone morphogenetic protein 10 OS=Homo sapiens OX=9606 GN=BMP10 PE=1 SV=1
TRINITY_DN38_c0_g1_i3_orf1 ORF type:complete len:438 hit:XP_015604900.1 TRINITY_DN38_c0_g1_i3:1312-2625(+)	807	9.60E-85	281	37.35%	49.39%	sp|A0MGZ5|H6S1B_DANRE	Heparan-sulfate 6-O-sulfotransferase 1-B OS=Danio rerio OX=7955 GN=hs6st1b PE=2 SV=3
TRINITY_DN96_c1_g1_i2_orf1 ORF type:3prime_partial len:502 hit:XP_018405040.1 TRINITY_DN96_c1_g1_i2:1586-3091(+)	268	3.50E-22	151	37.66%	57.14%	sp|Q9H4G4|GAPR1_HUMAN	Golgi-associated plant pathogenesis-related protein 1 OS=Homo sapiens OX=9606 GN=GLIPR2 PE=1 SV=3
TRINITY_DN1875_c0_g1_i2_orf1 ORF type:3prime_partial len:446 hit:XP_015522242.1 TRINITY_DN1875_c0_g1_i2:1-1338(+)	1636	7.30E-181	425	57.36%	67.36%	sp|P58545|BTBD3_MOUSE	BTB/POZ domain-containing protein 3 OS=Mus musculus OX=10090 GN=Btbd3 PE=2 SV=2
TRINITY_DN4491_c0_g1_i2_orf1 ORF type:3prime_partial len:730 hit:XP_015607806.1 TRINITY_DN4491_c0_g1_i2:580-2769(-)	195	1.50E-13	341	8.72%	14.63%	sp|Q62839|GOGA2_RAT	Golgin subfamily A member 2 OS=Rattus norvegicus OX=10116 GN=Golga2 PE=1 SV=4
TRINITY_DN75_c0_g1_i2_orf1 ORF type:complete len:324 hit:XP_015601847.1 TRINITY_DN75_c0_g1_i2:850-1821(-)	862	3.00E-91	304	53.87%	67.49%	sp|Q8AXS6|S35B1_XENTR	Solute carrier family 35 member B1 OS=Xenopus tropicalis OX=8364 GN=slc35b1 PE=2 SV=2
TRINITY_DN7227_c0_g1_i1_orf1 ORF type:3prime_partial len:384 hit:XP_015606464.1 TRINITY_DN7227_c0_g1_i1:3-1154(+)	389	2.50E-36	388	23.85%	37.42%	sp|O54698|S29A1_RAT	Equilibrative nucleoside transporter 1 OS=Rattus norvegicus OX=10116 GN=Slc29a1 PE=1 SV=3
TRINITY_DN26_c0_g1_i2_orf1 ORF type:complete len:293 hit:XP_029041480.1 TRINITY_DN26_c0_g1_i2:706-1584(-)	280	8.30E-24	136	19.49%	27.16%	sp|A3KFF6|WBP2L_BOVIN	Postacrosomal sheath WW domain-binding protein OS=Bos taurus OX=9913 GN=WBP2NL PE=2 SV=1
TRINITY_DN2653_c0_g1_i1_orf1 ORF type:internal len:109 hit:XP_017754938.1 TRINITY_DN2653_c0_g1_i1:2-328(-)	198	1.00E-14	88	4.97%	7.45%	sp|Q5R434|TSR1_PONAB	Pre-rRNA-processing protein TSR1 homolog OS=Pongo abelii OX=9601 GN=TSR1 PE=2 SV=1
TRINITY_DN3529_c0_g1_i1_orf1 ORF type:complete len:525 hit:XP_003494775.1 TRINITY_DN3529_c0_g1_i1:2059-3633(-)	1806	1.70E-200	448	75.59%	86.51%	sp|A4FV68|2A5E_BOVIN	Serine/threonine-protein phosphatase 2A 56 kDa regulatory subunit epsilon isoform OS=Bos taurus OX=9913 GN=PPP2R5E PE=1 SV=1
TRINITY_DN40_c0_g3_i1_orf1 ORF type:3prime_partial len:196 hit:XP_015606798.1 TRINITY_DN40_c0_g3_i1:1245-1832(-)	661	3.70E-68	202	5.34%	6.16%	sp|P42346|MTOR_RAT	Serine/threonine-protein kinase mTOR OS=Rattus norvegicus OX=10116 GN=Mtor PE=1 SV=1
TRINITY_DN83_c0_g1_i2_orf1 ORF type:3prime_partial len:343 hit:XP_015522396.1 TRINITY_DN83_c0_g1_i2:248-1276(-)	635	6.60E-65	191	33.33%	41.39%	sp|Q5SGD2|PPM1L_HUMAN	Protein phosphatase 1L OS=Homo sapiens OX=9606 GN=PPM1L PE=1 SV=1
TRINITY_DN8878_c0_g1_i1_orf1 ORF type:internal len:88 hit:XP_029035062.1 TRINITY_DN8878_c0_g1_i1:1-264(-)	289	2.30E-25	88	3.83%	4.55%	sp|Q8SY33|GAWKY_DROME	Protein Gawky OS=Drosophila melanogaster OX=7227 GN=gw PE=1 SV=1
TRINITY_DN8844_c0_g1_i8_orf1 ORF type:3prime_partial len:362 hit:XP_015172179.1 TRINITY_DN8844_c0_g1_i8:109-1194(-)	938	5.10E-100	324	33.89%	41.85%	sp|Q9NZN8|CNOT2_HUMAN	CCR4-NOT transcription complex subunit 2 OS=Homo sapiens OX=9606 GN=CNOT2 PE=1 SV=1
TRINITY_DN7956_c0_g1_i1_orf1 ORF type:3prime_partial len:402 hit:XP_024940866.1 TRINITY_DN7956_c0_g1_i1:3-1208(+)	1251	2.90E-136	368	57.07%	69.30%	sp|Q2T9M1|PICK1_BOVIN	PRKCA-binding protein OS=Bos taurus OX=9913 GN=PICK1 PE=2 SV=1
TRINITY_DN45_c1_g4_i2_orf1 ORF type:complete len:519 hit:XP_015600122.1 TRINITY_DN45_c1_g4_i2:221-1777(+)	918	1.50E-97	559	45.96%	56.19%	sp|Q66HG8|RED_RAT	Protein Red OS=Rattus norvegicus OX=10116 GN=Ik PE=1 SV=1
TRINITY_DN1848_c0_g2_i1_orf1 ORF type:3prime_partial len:255 hit:XP_012285318.1 TRINITY_DN1848_c0_g2_i1:2-766(+)	551	2.70E-55	221	17.86%	24.08%	sp|Q5ZM55|FEM1B_CHICK	Protein fem-1 homolog B OS=Gallus gallus OX=9031 GN=FEM1B PE=2 SV=1
TRINITY_DN7948_c0_g2_i1_orf1 ORF type:3prime_partial len:211 hit:XP_024938701.1 TRINITY_DN7948_c0_g2_i1:314-946(-)	470	5.50E-46	173	30.32%	39.03%	sp|Q16831|UPP1_HUMAN	Uridine phosphorylase 1 OS=Homo sapiens OX=9606 GN=UPP1 PE=1 SV=1
TRINITY_DN10418_c0_g1_i1_orf1 ORF type:complete len:185 hit:XP_029033292.1 TRINITY_DN10418_c0_g1_i1:84-638(-)	630	1.40E-64	184	63.04%	80.43%	sp|P14318|MP20_DROME	Muscle-specific protein 20 OS=Drosophila melanogaster OX=7227 GN=Mp20 PE=2 SV=2
TRINITY_DN4418_c0_g1_i1_orf1 ORF type:internal len:168 hit:XP_015592149.1 TRINITY_DN4418_c0_g1_i1:3-506(-)	458	1.10E-44	168	5.57%	7.63%	sp|Q9Y4B6|DCAF1_HUMAN	DDB1- and CUL4-associated factor 1 OS=Homo sapiens OX=9606 GN=DCAF1 PE=1 SV=3
TRINITY_DN39_c0_g1_i10_orf1 ORF type:3prime_partial len:357 hit:XP_015591269.1 TRINITY_DN39_c0_g1_i10:717-1787(-)	904	4.40E-96	324	30.05%	43.53%	sp|Q5ZIH2|MON1A_CHICK	Vacuolar fusion protein MON1 homolog A OS=Gallus gallus OX=9031 GN=MON1A PE=2 SV=1
TRINITY_DN3502_c0_g2_i1_orf1 ORF type:internal len:511 hit:KMQ91329.1 TRINITY_DN3502_c0_g2_i1:1-1533(-)	549	9.30E-55	296	17.04%	23.70%	sp|Q7M3K2|PELET_DROME	Transposable element P transposase OS=Drosophila melanogaster OX=7227 GN=T PE=1 SV=2
TRINITY_DN48_c0_g1_i2_orf1 ORF type:complete len:71 hit:XP_011297671.1 TRINITY_DN48_c0_g1_i2:274-486(+)	231	9.50E-19	70	67.14%	82.86%	sp|P38040|GBG1_DROME	Guanine nucleotide-binding protein subunit gamma-1 OS=Drosophila melanogaster OX=7227 GN=Ggamma1 PE=2 SV=1
TRINITY_DN82_c1_g2_i1_orf1 ORF type:3prime_partial len:161 hit:EZA47679.1 TRINITY_DN82_c1_g2_i1:30-512(-)	546	6.50E-55	154	62.82%	80.13%	sp|P39018|RS19A_DROME	40S ribosomal protein S19a OS=Drosophila melanogaster OX=7227 GN=RpS19a PE=1 SV=3
TRINITY_DN95_c0_g1_i1_orf1 ORF type:complete len:338 hit:XP_015597577.1 TRINITY_DN95_c0_g1_i1:760-1773(-)	458	2.20E-44	236	22.62%	30.56%	sp|Q7JRJ1|EAF_DROME	Ell-associated factor Eaf OS=Drosophila melanogaster OX=7227 GN=Eaf PE=1 SV=1
TRINITY_DN1896_c0_g2_i2_orf1 ORF type:3prime_partial len:218 hit:XP_012559715.1 TRINITY_DN1896_c0_g2_i2:1-654(+)	1124	8.30E-122	217	49.16%	50.36%	sp|Q00888|PSG4_HUMAN	Pregnancy-specific beta-1-glycoprotein 4 OS=Homo sapiens OX=9606 GN=PSG4 PE=2 SV=3
TRINITY_DN3568_c0_g1_i1_orf1 ORF type:complete len:260 hit:XP_015591090.1 TRINITY_DN3568_c0_g1_i1:119-898(+)	947	3.30E-101	260	72.31%	81.92%	sp|Q9CR47|NSA2_MOUSE	Ribosome biogenesis protein NSA2 homolog OS=Mus musculus OX=10090 GN=Nsa2 PE=2 SV=1
TRINITY_DN7244_c0_g1_i1_orf1 ORF type:complete len:388 hit:XP_015597696.1 TRINITY_DN7244_c0_g1_i1:692-1855(-)	1099	1.20E-118	368	47.27%	62.00%	sp|Q6GPQ4|SMYD5_XENLA	SET and MYND domain-containing protein 5 OS=Xenopus laevis OX=8355 GN=smyd5 PE=2 SV=1
TRINITY_DN2634_c0_g3_i1_orf1 ORF type:internal len:161 hit:XP_012166333.1 TRINITY_DN2634_c0_g3_i1:1-483(+)	223	1.90E-17	152	15.30%	22.13%	sp|Q4W4Z2|RT4I1_CAEEL	Reticulon-4-interacting protein 1, mitochondrial OS=Caenorhabditis elegans OX=6239 GN=rad-8 PE=2 SV=2
TRINITY_DN3545_c0_g1_i1_orf1 ORF type:3prime_partial len:192 hit:XP_012255748.1 TRINITY_DN3545_c0_g1_i1:68-643(-)	417	7.00E-40	183	14.70%	20.34%	sp|Q960E8|TF2H1_DROME	General transcription factor IIH subunit 1 OS=Drosophila melanogaster OX=7227 GN=Tfb1 PE=2 SV=1
TRINITY_DN3585_c0_g3_i1_orf1 ORF type:internal len:111 hit:XP_015187000.1 TRINITY_DN3585_c0_g3_i1:3-335(+)	396	1.10E-37	111	5.98%	7.45%	sp|Q8N1G1|REXO1_HUMAN	RNA exonuclease 1 homolog OS=Homo sapiens OX=9606 GN=REXO1 PE=1 SV=3
TRINITY_DN2625_c0_g5_i2_orf1 ORF type:complete len:214 hit:XP_015117221.1 TRINITY_DN2625_c0_g5_i2:132-773(+)	472	3.30E-46	114	44.10%	51.28%	sp|P56101|DNJC5_TETCF	DnaJ homolog subfamily C member 5 OS=Tetronarce californica OX=7787 GN=dnajc5 PE=1 SV=1
TRINITY_DN29_c0_g1_i1_orf1 ORF type:3prime_partial len:121 hit:XP_003694734.2 TRINITY_DN29_c0_g1_i1:290-652(-)	443	4.30E-43	94	71.82%	73.64%	sp|Q7RTV0|PHF5A_HUMAN	PHD finger-like domain-containing protein 5A OS=Homo sapiens OX=9606 GN=PHF5A PE=1 SV=1
TRINITY_DN91_c0_g1_i2_orf1 ORF type:3prime_partial len:173 hit:XP_012284722.1 TRINITY_DN91_c0_g1_i2:2-520(+)	305	6.10E-27	171	25.00%	38.93%	sp|Q5RA17|RRP7A_PONAB	Ribosomal RNA-processing protein 7 homolog A OS=Pongo abelii OX=9601 GN=RRP7A PE=2 SV=1
TRINITY_DN7224_c0_g1_i1_orf1 ORF type:complete len:117 hit:XP_012284090.1 TRINITY_DN7224_c0_g1_i1:260-610(+)	264	2.40E-22	112	37.12%	58.33%	sp|Q32KM2|C10_BOVIN	Protein C10 OS=Bos taurus OX=9913 PE=2 SV=1
TRINITY_DN4417_c0_g3_i1_orf1 ORF type:internal len:181 hit:KRX61000.1 TRINITY_DN4417_c0_g3_i1:1-543(+)	952	6.10E-102	181	52.16%	52.16%	sp|Q61646|HPT_MOUSE	Haptoglobin OS=Mus musculus OX=10090 GN=Hp PE=1 SV=1
TRINITY_DN72_c1_g1_i2_orf1 ORF type:3prime_partial len:986 hit:XP_014469870.1 TRINITY_DN72_c1_g1_i2:470-3427(+)	509	7.80E-50	176	12.27%	14.33%	sp|Q9VGU5|TTC14_DROME	Tetratricopeptide repeat protein 14 homolog OS=Drosophila melanogaster OX=7227 GN=CG6621 PE=1 SV=2
TRINITY_DN7913_c0_g1_i1_orf1 ORF type:3prime_partial len:320 hit:XP_017788637.1 TRINITY_DN7913_c0_g1_i1:1-960(+)	839	1.40E-88	324	33.59%	42.03%	sp|Q9D787|PPIL2_MOUSE	RING-type E3 ubiquitin-protein ligase PPIL2 OS=Mus musculus OX=10090 GN=Ppil2 PE=1 SV=2
TRINITY_DN2683_c0_g1_i1_orf1 ORF type:complete len:782 hit:XP_003702429.1 TRINITY_DN2683_c0_g1_i1:759-3104(-)	2950	0.00E+00	760	69.82%	81.31%	sp|P23921|RIR1_HUMAN	Ribonucleoside-diphosphate reductase large subunit OS=Homo sapiens OX=9606 GN=RRM1 PE=1 SV=1
TRINITY_DN45_c0_g1_i1_orf1 ORF type:3prime_partial len:174 hit:XP_012064022.1 TRINITY_DN45_c0_g1_i1:2542-3063(-)	340	5.40E-31	148	97.99%	98.66%	sp|O16305|CALM_CAEEL	Calmodulin OS=Caenorhabditis elegans OX=6239 GN=cmd-1 PE=1 SV=3
TRINITY_DN3513_c0_g3_i1_orf1 ORF type:internal len:84 hit:XP_015599552.1 TRINITY_DN3513_c0_g3_i1:3-254(+)	120	8.50E-06	67	4.16%	6.59%	sp|O95793|STAU1_HUMAN	Double-stranded RNA-binding protein Staufen homolog 1 OS=Homo sapiens OX=9606 GN=STAU1 PE=1 SV=2
TRINITY_DN2630_c0_g2_i1_orf1 ORF type:5prime_partial len:134 hit:XP_015597598.1 TRINITY_DN2630_c0_g2_i1:2-403(-)	232	1.40E-18	96	12.70%	15.95%	sp|Q8BMS4|COQ3_MOUSE	Ubiquinone biosynthesis O-methyltransferase, mitochondrial OS=Mus musculus OX=10090 GN=Coq3 PE=1 SV=1
TRINITY_DN7256_c0_g1_i1_orf1 ORF type:complete len:629 hit:XP_015604121.1 TRINITY_DN7256_c0_g1_i1:635-2521(-)	1529	2.60E-168	627	45.57%	65.01%	sp|Q91VE0|S27A4_MOUSE	Long-chain fatty acid transport protein 4 OS=Mus musculus OX=10090 GN=Slc27a4 PE=1 SV=1
TRINITY_DN4449_c0_g1_i1_orf1 ORF type:internal len:108 hit:XP_003703905.1 TRINITY_DN4449_c0_g1_i1:1-324(+)	220	2.80E-17	108	11.04%	14.23%	sp|Q9VT04|PATH_DROME	Proton-coupled amino acid transporter-like protein pathetic OS=Drosophila melanogaster OX=7227 GN=path PE=1 SV=1
TRINITY_DN1883_c0_g1_i1_orf1 ORF type:complete len:647 hit:XP_012253627.2 TRINITY_DN1883_c0_g1_i1:15-1955(+)	1687	1.30E-186	592	52.77%	68.30%	sp|Q6DEL2|CLPT1_DANRE	Cleft lip and palate transmembrane protein 1 homolog OS=Danio rerio OX=7955 GN=clptm1 PE=2 SV=1
TRINITY_DN63_c0_g1_i3_orf1 ORF type:complete len:254 hit:XP_015601636.1 TRINITY_DN63_c0_g1_i3:1047-1808(-)	341	6.10E-31	252	33.85%	55.38%	sp|G5EGA6|DHRS4_CAEEL	Dehydrogenase/reductase SDR family member 4 OS=Caenorhabditis elegans OX=6239 GN=dhrs-4 PE=1 SV=1
TRINITY_DN10457_c0_g1_i1_orf1 ORF type:3prime_partial len:459 hit:XP_015609090.1 TRINITY_DN10457_c0_g1_i1:3-1379(+)	880	3.50E-93	400	20.95%	30.85%	sp|Q9GZR7|DDX24_HUMAN	ATP-dependent RNA helicase DDX24 OS=Homo sapiens OX=9606 GN=DDX24 PE=1 SV=1
TRINITY_DN2641_c0_g1_i1_orf1 ORF type:3prime_partial len:123 hit:XP_012279869.1 TRINITY_DN2641_c0_g1_i1:1-369(+)	289	3.10E-25	123	13.96%	18.99%	sp|Q9VMQ7|ELP4_DROME	Putative elongator complex protein 4 OS=Drosophila melanogaster OX=7227 GN=CG6907 PE=1 SV=1
TRINITY_DN1878_c0_g2_i1_orf1 ORF type:3prime_partial len:225 hit:XP_015595692.1 TRINITY_DN1878_c0_g2_i1:18-692(-)	227	8.90E-18	199	17.14%	27.88%	sp|Q9D818|SAPC2_MOUSE	Suppressor APC domain-containing protein 2 OS=Mus musculus OX=10090 GN=Sapcd2 PE=1 SV=1
TRINITY_DN4496_c0_g1_i1_orf1 ORF type:internal len:90 hit:XP_026294882.1 TRINITY_DN4496_c0_g1_i1:2-271(-)	333	1.80E-30	93	9.73%	11.08%	sp|Q8N1M1|BEST3_HUMAN	Bestrophin-3 OS=Homo sapiens OX=9606 GN=BEST3 PE=1 SV=1
TRINITY_DN1888_c0_g5_i1_orf1 ORF type:internal len:107 hit:EFN62726.1 TRINITY_DN1888_c0_g5_i1:1-321(-)	508	1.10E-50	107	22.20%	22.64%	sp|O17438|DHX15_STRPU	Putative pre-mRNA-splicing factor ATP-dependent RNA helicase PRP1 (Fragment) OS=Strongylocentrotus purpuratus OX=7668 GN=PRP1 PE=2 SV=1
TRINITY_DN10407_c0_g1_i1_orf1 ORF type:3prime_partial len:176 hit:XP_011632375.1 TRINITY_DN10407_c0_g1_i1:3-530(+)	539	4.60E-54	149	26.82%	31.33%	sp|Q9HB90|RRAGC_HUMAN	Ras-related GTP-binding protein C OS=Homo sapiens OX=9606 GN=RRAGC PE=1 SV=1
TRINITY_DN1899_c0_g1_i2_orf1 ORF type:complete len:573 hit:XP_015589961.1 TRINITY_DN1899_c0_g1_i2:621-2339(-)	902	1.20E-95	592	32.43%	49.62%	sp|Q68CP4|HGNAT_HUMAN	Heparan-alpha-glucosaminide N-acetyltransferase OS=Homo sapiens OX=9606 GN=HGSNAT PE=1 SV=2
TRINITY_DN2625_c0_g5_i1_orf1 ORF type:complete len:233 hit:XP_014467373.1 TRINITY_DN2625_c0_g5_i1:132-830(+)	471	4.70E-46	163	55.38%	64.62%	sp|P56101|DNJC5_TETCF	DnaJ homolog subfamily C member 5 OS=Tetronarce californica OX=7787 GN=dnajc5 PE=1 SV=1
TRINITY_DN3562_c0_g2_i1_orf1 ORF type:complete len:547 hit:XP_015586858.1 TRINITY_DN3562_c0_g2_i1:79-1719(+)	1032	9.80E-111	419	41.99%	55.17%	sp|Q6PB03|PLD3_XENLA	5'-3' exonuclease PLD3 OS=Xenopus laevis OX=8355 GN=pld3 PE=2 SV=1
TRINITY_DN8_c0_g1_i2_orf1 ORF type:3prime_partial len:164 hit:XP_003490343.1 TRINITY_DN8_c0_g1_i2:440-931(+)	756	2.90E-79	163	67.74%	70.97%	sp|Q963B6|RL10A_SPOFR	60S ribosomal protein L10a OS=Spodoptera frugiperda OX=7108 GN=RpL10A PE=2 SV=1
TRINITY_DN14_c0_g3_i7_orf1 ORF type:3prime_partial len:379 hit:XP_011691820.1 TRINITY_DN14_c0_g3_i7:1052-2188(+)	1145	5.30E-124	341	53.87%	67.27%	sp|Q7K237|C1GLT_DROME	Glycoprotein-N-acetylgalactosamine 3-beta-galactosyltransferase 1 OS=Drosophila melanogaster OX=7227 GN=C1GalTA PE=2 SV=1
TRINITY_DN8844_c0_g1_i7_orf1 ORF type:3prime_partial len:358 hit:XP_012220834.1 TRINITY_DN8844_c0_g1_i7:109-1182(-)	938	5.10E-100	324	33.89%	41.85%	sp|Q9NZN8|CNOT2_HUMAN	CCR4-NOT transcription complex subunit 2 OS=Homo sapiens OX=9606 GN=CNOT2 PE=1 SV=1
TRINITY_DN3556_c0_g1_i1_orf1 ORF type:complete len:363 hit:XP_015586541.1 TRINITY_DN3556_c0_g1_i1:925-2013(-)	1398	2.40E-153	336	74.50%	84.24%	sp|Q26474|LACH_SCHAM	Lachesin OS=Schistocerca americana OX=7009 GN=LAC PE=1 SV=1
TRINITY_DN49_c0_g1_i4_orf1 ORF type:complete len:392 hit:XP_017881592.1 TRINITY_DN49_c0_g1_i4:1224-2399(+)	537	1.80E-53	358	30.82%	46.12%	sp|P83088|FUCTC_DROME	Alpha-(1,3)-fucosyltransferase C OS=Drosophila melanogaster OX=7227 GN=FucTC PE=2 SV=4
TRINITY_DN7962_c0_g1_i1_orf1 ORF type:5prime_partial len:211 hit:XP_017791827.1 TRINITY_DN7962_c0_g1_i1:3-635(-)	172	2.00E-11	181	4.40%	7.14%	sp|Q5R9R1|EDRF1_PONAB	Erythroid differentiation-related factor 1 OS=Pongo abelii OX=9601 GN=EDRF1 PE=2 SV=1
TRINITY_DN57_c0_g1_i11_orf1 ORF type:complete len:399 hit:XP_015585470.1 TRINITY_DN57_c0_g1_i11:1357-2553(-)	936	9.60E-100	268	61.51%	74.82%	sp|Q3ZC24|MARH5_BOVIN	E3 ubiquitin-protein ligase MARCHF5 OS=Bos taurus OX=9913 GN=MARCHF5 PE=2 SV=1
TRINITY_DN45_c1_g1_i16_orf1 ORF type:complete len:448 hit:XP_015592039.1 TRINITY_DN45_c1_g1_i16:326-1669(+)	262	1.50E-21	123	27.60%	38.01%	sp|Q9HCC6|HES4_HUMAN	Transcription factor HES-4 OS=Homo sapiens OX=9606 GN=HES4 PE=2 SV=1
TRINITY_DN7940_c0_g2_i1_orf1 ORF type:3prime_partial len:550 hit:XP_015599578.1 TRINITY_DN7940_c0_g2_i1:448-2097(-)	1366	1.80E-149	480	46.83%	58.49%	sp|Q9YHT4|HEM0_DANRE	5-aminolevulinate synthase, erythroid-specific, mitochondrial OS=Danio rerio OX=7955 GN=alas2 PE=2 SV=1
TRINITY_DN7233_c1_g1_i1_orf1 ORF type:internal len:196 hit:XP_029158930.1 TRINITY_DN7233_c1_g1_i1:2-589(-)	128	2.30E-06	33	2.07%	2.61%	sp|A7E300|RHG07_BOVIN	Rho GTPase-activating protein 7 OS=Bos taurus OX=9913 GN=DLC1 PE=2 SV=1
TRINITY_DN14_c0_g4_i4_orf1 ORF type:complete len:751 hit:XP_015603042.1 TRINITY_DN14_c0_g4_i4:1698-3950(-)	1452	2.70E-159	747	12.64%	17.11%	sp|Q7KTX8|MED13_DROME	Mediator of RNA polymerase II transcription subunit 13 OS=Drosophila melanogaster OX=7227 GN=skd PE=1 SV=1
TRINITY_DN3573_c0_g2_i1_orf1 ORF type:3prime_partial len:924 hit:XP_015599811.1 TRINITY_DN3573_c0_g2_i1:416-3187(-)	3613	0.00E+00	925	15.22%	16.81%	sp|P37276|DYHC_DROME	Dynein heavy chain, cytoplasmic OS=Drosophila melanogaster OX=7227 GN=Dhc64C PE=2 SV=2
TRINITY_DN1846_c0_g1_i1_orf1 ORF type:complete len:330 hit:XP_015593327.1 TRINITY_DN1846_c0_g1_i1:298-1287(+)	1023	6.50E-110	315	63.46%	75.32%	sp|P34519|TXTP_CAEEL	Putative tricarboxylate transport protein, mitochondrial OS=Caenorhabditis elegans OX=6239 GN=K11H3.3 PE=3 SV=1
TRINITY_DN2_c0_g1_i2_orf1 ORF type:complete len:203 hit:XP_024935611.1 TRINITY_DN2_c0_g1_i2:942-1550(-)	261	9.10E-22	184	5.71%	8.76%	sp|Q15034|HERC3_HUMAN	Probable E3 ubiquitin-protein ligase HERC3 OS=Homo sapiens OX=9606 GN=HERC3 PE=1 SV=1
TRINITY_DN90_c0_g1_i7_orf1 ORF type:complete len:471 hit:XP_015592593.1 TRINITY_DN90_c0_g1_i7:272-1684(-)	1466	4.00E-161	504	55.47%	71.48%	sp|O61661|CHK1_DROME	Serine/threonine-protein kinase grp OS=Drosophila melanogaster OX=7227 GN=grp PE=1 SV=2
TRINITY_DN1837_c0_g2_i2_orf1 ORF type:3prime_partial len:406 hit:XP_015590858.1 TRINITY_DN1837_c0_g2_i2:2-1219(+)	1080	2.00E-116	387	31.25%	41.88%	sp|B3MRS1|NAAT1_DROAN	Sodium-dependent nutrient amino acid transporter 1 OS=Drosophila ananassae OX=7217 GN=NAAT1 PE=3 SV=1
TRINITY_DN21_c0_g2_i2_orf1 ORF type:complete len:589 hit:XP_015607090.1 TRINITY_DN21_c0_g2_i2:161-1927(+)	572	2.30E-57	343	38.10%	49.29%	sp|Q9JI85|NUCB2_RAT	Nucleobindin-2 OS=Rattus norvegicus OX=10116 GN=Nucb2 PE=1 SV=1
TRINITY_DN7968_c0_g1_i1_orf1 ORF type:3prime_partial len:249 hit:XP_015605311.1 TRINITY_DN7968_c0_g1_i1:269-1015(-)	229	5.80E-18	93	5.13%	8.08%	sp|Q96JM7|LMBL3_HUMAN	Lethal(3)malignant brain tumor-like protein 3 OS=Homo sapiens OX=9606 GN=L3MBTL3 PE=1 SV=2
TRINITY_DN10440_c0_g1_i1_orf1 ORF type:complete len:932 hit:XP_012234780.1 TRINITY_DN10440_c0_g1_i1:104-2899(+)	1238	2.20E-134	933	65.46%	71.73%	sp|O94906|PRP6_HUMAN	Pre-mRNA-processing factor 6 OS=Homo sapiens OX=9606 GN=PRPF6 PE=1 SV=1
TRINITY_DN2631_c0_g1_i1_orf1 ORF type:3prime_partial len:430 hit:XP_012268205.1 TRINITY_DN2631_c0_g1_i1:2-1291(+)	278	2.10E-23	164	12.76%	19.67%	sp|P0C548|PLPL2_RAT	Patatin-like phospholipase domain-containing protein 2 OS=Rattus norvegicus OX=10116 GN=Pnpla2 PE=1 SV=1
TRINITY_DN34_c2_g4_i1_orf1 ORF type:3prime_partial len:433 hit:XP_012272094.1 TRINITY_DN34_c2_g4_i1:1-1299(+)	2074	1.20E-231	432	38.14%	39.67%	sp|P13607|ATNA_DROME	Sodium/potassium-transporting ATPase subunit alpha OS=Drosophila melanogaster OX=7227 GN=Atpalpha PE=1 SV=3
TRINITY_DN71_c0_g4_i6_orf1 ORF type:3prime_partial len:193 hit:XP_012286935.1 TRINITY_DN71_c0_g4_i6:2006-2584(-)	683	1.00E-70	161	71.08%	84.94%	sp|Q5E992|PPIL1_BOVIN	Peptidyl-prolyl cis-trans isomerase-like 1 OS=Bos taurus OX=9913 GN=PPIL1 PE=2 SV=1
TRINITY_DN74_c0_g1_i2_orf1 ORF type:complete len:642 hit:XP_015593009.1 TRINITY_DN74_c0_g1_i2:808-2733(-)	618	1.20E-62	254	31.93%	43.81%	sp|Q4G008|K0930_RAT	Uncharacterized protein KIAA0930 homolog OS=Rattus norvegicus OX=10116 PE=1 SV=2
TRINITY_DN43_c3_g1_i2_orf1 ORF type:3prime_partial len:315 hit:XP_012288739.1 TRINITY_DN43_c3_g1_i2:1749-2693(-)	287	1.40E-24	106	15.98%	21.30%	sp|O76075|DFFB_HUMAN	DNA fragmentation factor subunit beta OS=Homo sapiens OX=9606 GN=DFFB PE=1 SV=1
TRINITY_DN4448_c0_g1_i1_orf1 ORF type:internal len:128 hit:XP_006622862.1 TRINITY_DN4448_c0_g1_i1:2-385(-)	152	2.50E-09	127	8.63%	14.11%	sp|Q96FB5|RRNAD_HUMAN	Protein RRNAD1 OS=Homo sapiens OX=9606 GN=RRNAD1 PE=2 SV=2
TRINITY_DN10438_c0_g1_i1_orf1 ORF type:3prime_partial len:43 hit:XP_003397582.1 TRINITY_DN10438_c0_g1_i1:166-294(-)	132	1.70E-07	31	3.89%	4.20%	sp|B3M8G0|CUE_DROAN	Protein cueball OS=Drosophila ananassae OX=7217 GN=cue PE=3 SV=1
TRINITY_DN68_c0_g1_i1_orf1 ORF type:3prime_partial len:272 hit:XP_015435674.1 TRINITY_DN68_c0_g1_i1:1613-2428(-)	1158	1.20E-125	262	51.72%	58.09%	sp|P40320|METK_DROME	S-adenosylmethionine synthase OS=Drosophila melanogaster OX=7227 GN=Sam-S PE=2 SV=2
TRINITY_DN1813_c0_g1_i2_orf1 ORF type:3prime_partial len:58 hit:EFN69932.1 TRINITY_DN1813_c0_g1_i2:120-293(-)	297	1.70E-26	57	3.23%	3.35%	sp|Q5LJZ2|SET1_DROME	Histone-lysine N-methyltransferase SETD1 OS=Drosophila melanogaster OX=7227 GN=Set1 PE=1 SV=1
TRINITY_DN8860_c0_g1_i1_orf1 ORF type:3prime_partial len:485 hit:XP_012257075.1 TRINITY_DN8860_c0_g1_i1:2059-3513(-)	747	9.70E-78	333	10.76%	15.93%	sp|E1C1R4|UBP47_CHICK	Ubiquitin carboxyl-terminal hydrolase 47 OS=Gallus gallus OX=9031 GN=USP47 PE=3 SV=1
TRINITY_DN2657_c0_g1_i1_orf1 ORF type:internal len:144 hit:XP_011699111.1 TRINITY_DN2657_c0_g1_i1:3-434(+)	258	1.50E-21	154	4.75%	6.79%	sp|P18106|FER_DROME	Tyrosine-protein kinase Fer OS=Drosophila melanogaster OX=7227 GN=FER PE=1 SV=3
TRINITY_DN71_c6_g1_i1_orf1 ORF type:complete len:427 hit:XP_029055398.1 TRINITY_DN71_c6_g1_i1:900-2180(-)	1131	2.50E-122	425	84.27%	89.91%	sp|O61491|FLOT1_DROME	Flotillin-1 OS=Drosophila melanogaster OX=7227 GN=Flo1 PE=2 SV=1
TRINITY_DN9_c0_g1_i1_orf1 ORF type:complete len:328 hit:XP_008559223.1 TRINITY_DN9_c0_g1_i1:149-1132(-)	530	9.50E-53	318	36.28%	55.46%	sp|Q9Y394|DHRS7_HUMAN	Dehydrogenase/reductase SDR family member 7 OS=Homo sapiens OX=9606 GN=DHRS7 PE=1 SV=1
TRINITY_DN39_c0_g1_i12_orf1 ORF type:3prime_partial len:100 hit:XP_015591269.1 TRINITY_DN39_c0_g1_i12:45-344(-)	313	4.20E-28	96	9.84%	13.84%	sp|Q5ZIH2|MON1A_CHICK	Vacuolar fusion protein MON1 homolog A OS=Gallus gallus OX=9031 GN=MON1A PE=2 SV=1
TRINITY_DN15_c1_g1_i6_orf1 ORF type:complete len:351 hit:XP_015173997.1 TRINITY_DN15_c1_g1_i6:559-1611(-)	664	2.90E-68	202	36.97%	39.63%	sp|P26686|SRR55_DROME	Serine-arginine protein 55 OS=Drosophila melanogaster OX=7227 GN=B52 PE=1 SV=4
TRINITY_DN3517_c0_g2_i1_orf1 ORF type:internal len:86 hit:XP_012284879.1 TRINITY_DN3517_c0_g2_i1:1-258(-)	262	3.00E-22	86	6.47%	8.15%	sp|Q9NVE7|PANK4_HUMAN	4'-phosphopantetheine phosphatase OS=Homo sapiens OX=9606 GN=PANK4 PE=1 SV=1
TRINITY_DN7208_c0_g3_i1_orf1 ORF type:internal len:123 hit:XP_015599942.1 TRINITY_DN7208_c0_g3_i1:1-369(-)	461	3.60E-45	121	17.35%	20.34%	sp|Q9Y091|FL2D_DROME	Pre-mRNA-splicing regulator female-lethal(2)D OS=Drosophila melanogaster OX=7227 GN=fl(2)d PE=1 SV=2
TRINITY_DN1803_c0_g1_i2_orf1 ORF type:3prime_partial len:133 hit:KOC62375.1 TRINITY_DN1803_c0_g1_i2:63-461(-)	368	2.30E-34	129	20.05%	25.27%	sp|P05062|ALDOB_HUMAN	Fructose-bisphosphate aldolase B OS=Homo sapiens OX=9606 GN=ALDOB PE=1 SV=2
TRINITY_DN2670_c0_g1_i1_orf1 ORF type:complete len:478 hit:XP_015594995.1 TRINITY_DN2670_c0_g1_i1:891-2324(-)	1358	1.30E-148	468	52.38%	71.22%	sp|Q9V3A6|ERO1L_DROME	Ero1-like protein OS=Drosophila melanogaster OX=7227 GN=Ero1L PE=2 SV=2
TRINITY_DN7268_c0_g3_i1_orf1 ORF type:complete len:187 hit:XP_012273103.1 TRINITY_DN7268_c0_g3_i1:641-1201(+)	147	1.40E-08	74	6.34%	8.40%	sp|Q95NQ0|MTH2_DROSI	G-protein coupled receptor Mth2 OS=Drosophila simulans OX=7240 GN=mth2 PE=3 SV=1
TRINITY_DN2669_c0_g1_i5_orf1 ORF type:complete len:429 hit:XP_017757583.1 TRINITY_DN2669_c0_g1_i5:172-1458(+)	934	1.80E-99	510	31.24%	35.33%	sp|Q24312|EWG_DROME	DNA-binding protein Ewg OS=Drosophila melanogaster OX=7227 GN=ewg PE=2 SV=2
TRINITY_DN4477_c0_g1_i1_orf1 ORF type:internal len:231 hit:XP_024940784.1 TRINITY_DN4477_c0_g1_i1:1-693(-)	465	2.30E-45	174	18.39%	26.22%	sp|Q5RID7|SNX17_DANRE	Sorting nexin-17 OS=Danio rerio OX=7955 GN=snx17 PE=2 SV=1
TRINITY_DN7297_c0_g2_i1_orf1 ORF type:3prime_partial len:258 hit:XP_014484610.1 TRINITY_DN7297_c0_g2_i1:79-852(-)	187	4.40E-13	242	4.17%	5.92%	sp|B4JHJ7|DGKH_DROGR	Diacylglycerol kinase eta OS=Drosophila grimshawi OX=7222 GN=GH18973 PE=3 SV=1
TRINITY_DN3515_c0_g1_i1_orf1 ORF type:complete len:245 hit:XP_015600755.1 TRINITY_DN3515_c0_g1_i1:86-820(+)	280	6.90E-24	206	24.31%	39.93%	sp|Q9VVT5|DTBP1_DROME	Dysbindin protein homolog OS=Drosophila melanogaster OX=7227 GN=Dysb PE=1 SV=1
TRINITY_DN72_c1_g1_i7_orf1 ORF type:3prime_partial len:892 hit:XP_015428654.1 TRINITY_DN72_c1_g1_i7:470-3145(+)	509	7.00E-50	176	12.27%	14.33%	sp|Q9VGU5|TTC14_DROME	Tetratricopeptide repeat protein 14 homolog OS=Drosophila melanogaster OX=7227 GN=CG6621 PE=1 SV=2
TRINITY_DN1848_c0_g4_i1_orf1 ORF type:3prime_partial len:270 hit:XP_011314990.1 TRINITY_DN1848_c0_g4_i1:3-812(+)	434	1.10E-41	286	25.80%	31.13%	sp|Q5M824|SHC1_RAT	SHC-transforming protein 1 OS=Rattus norvegicus OX=10116 GN=Shc1 PE=1 SV=1
TRINITY_DN4466_c0_g2_i1_orf1 ORF type:internal len:178 hit:XP_006612498.1 TRINITY_DN4466_c0_g2_i1:2-535(-)	284	1.70E-24	121	5.65%	7.32%	sp|Q6B4Z3|UTY_PANTR	Histone demethylase UTY OS=Pan troglodytes OX=9598 GN=UTY PE=2 SV=1
TRINITY_DN32_c0_g1_i2_orf1 ORF type:3prime_partial len:199 hit:KYN39113.1 TRINITY_DN32_c0_g1_i2:1345-1941(-)	796	8.20E-84	188	82.45%	92.55%	sp|Q4GXG7|RL18_TIMBA	60S ribosomal protein L18 OS=Timarcha balearica OX=79517 GN=RpL18 PE=2 SV=1
TRINITY_DN7246_c0_g1_i1_orf1 ORF type:internal len:125 hit:XP_012259647.1 TRINITY_DN7246_c0_g1_i1:3-377(+)	386	1.80E-36	127	3.00%	3.71%	sp|Q9VW47|MED12_DROME	Mediator of RNA polymerase II transcription subunit 12 OS=Drosophila melanogaster OX=7227 GN=kto PE=1 SV=2
TRINITY_DN77_c0_g1_i1_orf1 ORF type:complete len:237 hit:XP_015599774.1 TRINITY_DN77_c0_g1_i1:94-804(+)	423	1.80E-40	107	22.16%	26.05%	sp|Q5ZLX5|ZRAB2_CHICK	Zinc finger Ran-binding domain-containing protein 2 OS=Gallus gallus OX=9031 GN=ZRANB2 PE=2 SV=1
TRINITY_DN2645_c0_g2_i1_orf1 ORF type:internal len:97 hit:KOX68123.1 TRINITY_DN2645_c0_g2_i1:2-292(-)	187	1.70E-13	89	6.56%	7.51%	sp|Q01842|POK_DROME	Ets DNA-binding protein pokkuri OS=Drosophila melanogaster OX=7227 GN=aop PE=1 SV=2
TRINITY_DN3557_c0_g1_i1_orf1 ORF type:3prime_partial len:183 hit:XP_029032550.1 TRINITY_DN3557_c0_g1_i1:3-551(+)	488	3.90E-48	167	22.22%	28.79%	sp|A0JN27|TF2H2_RAT	General transcription factor IIH subunit 2 OS=Rattus norvegicus OX=10116 GN=Gtf2h2 PE=1 SV=1
TRINITY_DN4476_c0_g1_i1_orf1 ORF type:internal len:97 hit:XP_020288162.1 TRINITY_DN4476_c0_g1_i1:2-292(-)	348	3.60E-32	97	2.66%	3.28%	sp|Q92793|CBP_HUMAN	CREB-binding protein OS=Homo sapiens OX=9606 GN=CREBBP PE=1 SV=3
TRINITY_DN28_c0_g1_i1_orf1 ORF type:complete len:413 hit:XP_015602680.1 TRINITY_DN28_c0_g1_i1:1692-2930(-)	963	7.40E-103	385	45.87%	59.40%	sp|Q8IY84|NIM1_HUMAN	Serine/threonine-protein kinase NIM1 OS=Homo sapiens OX=9606 GN=NIM1K PE=1 SV=1
TRINITY_DN7260_c0_g1_i1_orf1 ORF type:3prime_partial len:374 hit:XP_015586757.1 TRINITY_DN7260_c0_g1_i1:2-1123(+)	126	7.60E-06	55	3.64%	5.09%	sp|Q9VJZ7|RRP1L_DROME	Ribosomal RNA processing protein 1 homolog OS=Drosophila melanogaster OX=7227 GN=Nnp-1 PE=1 SV=1
TRINITY_DN10412_c0_g1_i1_orf1 ORF type:5prime_partial len:147 hit:XP_015608435.1 TRINITY_DN10412_c0_g1_i1:3-443(-)	391	5.60E-37	111	23.05%	28.37%	sp|P11450|FCP3C_DROME	Follicle cell protein 3C-1 OS=Drosophila melanogaster OX=7227 GN=Fcp3C PE=2 SV=3
TRINITY_DN71_c0_g6_i1_orf1 ORF type:complete len:553 hit:XP_014612373.1 TRINITY_DN71_c0_g6_i1:4900-6558(-)	1720	1.60E-190	484	61.71%	73.98%	sp|Q9Y115|UN93L_DROME	UNC93-like protein OS=Drosophila melanogaster OX=7227 GN=CG4928 PE=2 SV=1
TRINITY_DN1897_c0_g2_i1_orf1 ORF type:5prime_partial len:345 hit:XP_015599344.1 TRINITY_DN1897_c0_g2_i1:1-1035(-)	329	2.00E-29	116	5.90%	7.97%	sp|Q9W0K4|BAB2_DROME	Protein bric-a-brac 2 OS=Drosophila melanogaster OX=7227 GN=bab2 PE=1 SV=2
TRINITY_DN42_c0_g1_i5_orf1 ORF type:complete len:304 hit:XP_015608064.1 TRINITY_DN42_c0_g1_i5:2084-2995(-)	488	6.50E-48	309	22.62%	35.73%	sp|Q16566|KCC4_HUMAN	Calcium/calmodulin-dependent protein kinase type IV OS=Homo sapiens OX=9606 GN=CAMK4 PE=1 SV=1
TRINITY_DN8892_c0_g1_i1_orf1 ORF type:internal len:99 hit:XP_023247131.1 TRINITY_DN8892_c0_g1_i1:1-297(-)	205	1.40E-15	99	14.10%	19.02%	sp|Q8K4H1|KFA_MOUSE	Kynurenine formamidase OS=Mus musculus OX=10090 GN=Afmid PE=1 SV=1
TRINITY_DN2627_c0_g2_i1_orf1 ORF type:3prime_partial len:349 hit:XP_012276951.1 TRINITY_DN2627_c0_g2_i1:3-1049(+)	983	3.00E-105	348	28.83%	38.29%	sp|Q9V3S9|BGM_DROME	Very long-chain-fatty-acid--CoA ligase bubblegum OS=Drosophila melanogaster OX=7227 GN=bgm PE=1 SV=1
TRINITY_DN1852_c0_g1_i2_orf1 ORF type:complete len:97 hit:XP_015428921.1 TRINITY_DN1852_c0_g1_i2:200-490(+)	273	1.80E-23	93	49.49%	69.70%	sp|P56376|ACYP1_MOUSE	Acylphosphatase-1 OS=Mus musculus OX=10090 GN=Acyp1 PE=1 SV=2
TRINITY_DN8860_c0_g7_i1_orf1 ORF type:internal len:267 hit:XP_012522834.1 TRINITY_DN8860_c0_g7_i1:1-801(-)	480	4.90E-47	203	6.83%	9.59%	sp|Q8BY87|UBP47_MOUSE	Ubiquitin carboxyl-terminal hydrolase 47 OS=Mus musculus OX=10090 GN=Usp47 PE=1 SV=2
TRINITY_DN8803_c0_g1_i1_orf1 ORF type:complete len:358 hit:XP_015585844.1 TRINITY_DN8803_c0_g1_i1:196-1269(+)	714	4.80E-74	405	38.12%	52.47%	sp|Q8N806|UBR7_HUMAN	Putative E3 ubiquitin-protein ligase UBR7 OS=Homo sapiens OX=9606 GN=UBR7 PE=1 SV=2
TRINITY_DN3503_c0_g2_i1_orf1 ORF type:internal len:127 hit:XP_015590029.1 TRINITY_DN3503_c0_g2_i1:2-382(-)	560	1.20E-56	125	7.40%	8.30%	sp|P18106|FER_DROME	Tyrosine-protein kinase Fer OS=Drosophila melanogaster OX=7227 GN=FER PE=1 SV=3
TRINITY_DN2669_c0_g1_i2_orf1 ORF type:complete len:379 hit:XP_017757583.1 TRINITY_DN2669_c0_g1_i2:501-1637(+)	964	5.20E-103	520	32.20%	36.56%	sp|Q24312|EWG_DROME	DNA-binding protein Ewg OS=Drosophila melanogaster OX=7227 GN=ewg PE=2 SV=2
TRINITY_DN75_c0_g1_i5_orf1 ORF type:3prime_partial len:220 hit:XP_015601847.1 TRINITY_DN75_c0_g1_i5:850-1509(-)	503	8.60E-50	188	31.61%	39.51%	sp|Q66HX0|S35B1_DANRE	Solute carrier family 35 member B1 OS=Danio rerio OX=7955 GN=slc35b1 PE=2 SV=1
TRINITY_DN10453_c0_g1_i1_orf1 ORF type:3prime_partial len:126 hit:XP_015602533.1 TRINITY_DN10453_c0_g1_i1:437-814(-)	161	2.20E-10	70	1.97%	2.35%	sp|P51123|TAF1_DROME	Transcription initiation factor TFIID subunit 1 OS=Drosophila melanogaster OX=7227 GN=Taf1 PE=1 SV=3
TRINITY_DN78_c0_g1_i2_orf1 ORF type:3prime_partial len:558 hit:XP_012274072.1 TRINITY_DN78_c0_g1_i2:2-1675(+)	676	1.90E-69	339	10.79%	15.49%	sp|Q9PVZ4|INSR_XENLA	Insulin receptor OS=Xenopus laevis OX=8355 GN=insr PE=1 SV=1
TRINITY_DN96_c0_g2_i1_orf1 ORF type:complete len:648 hit:XP_017757161.1 TRINITY_DN96_c0_g2_i1:1793-3736(-)	608	1.70E-61	482	14.73%	21.69%	sp|Q92625|ANS1A_HUMAN	Ankyrin repeat and SAM domain-containing protein 1A OS=Homo sapiens OX=9606 GN=ANKS1A PE=1 SV=4
TRINITY_DN4491_c0_g1_i1_orf1 ORF type:3prime_partial len:692 hit:XP_015607806.1 TRINITY_DN4491_c0_g1_i1:580-2655(-)	197	8.20E-14	344	8.82%	14.73%	sp|Q62839|GOGA2_RAT	Golgin subfamily A member 2 OS=Rattus norvegicus OX=10116 GN=Golga2 PE=1 SV=4
TRINITY_DN10471_c0_g1_i1_orf1 ORF type:complete len:63 hit:XP_015514018.1 TRINITY_DN10471_c0_g1_i1:130-318(+)	221	1.20E-17	57	8.00%	9.33%	sp|A2VEI2|MICU1_DROME	Calcium uptake protein 1 homolog, mitochondrial OS=Drosophila melanogaster OX=7227 GN=MICU1 PE=2 SV=1
TRINITY_DN67_c0_g3_i14_orf1 ORF type:3prime_partial len:401 hit:XP_015594320.1 TRINITY_DN67_c0_g3_i14:1-1203(+)	750	3.60E-78	428	21.05%	32.48%	sp|Q5RFM4|ZW10_PONAB	Centromere/kinetochore protein zw10 homolog OS=Pongo abelii OX=9601 GN=ZW10 PE=2 SV=3
TRINITY_DN10460_c0_g1_i1_orf1 ORF type:complete len:297 hit:XP_015599392.1 TRINITY_DN10460_c0_g1_i1:124-1014(+)	944	8.50E-101	313	59.81%	74.37%	sp|Q9VTF9|UFD1_DROME	Ubiquitin fusion degradation protein 1 homolog OS=Drosophila melanogaster OX=7227 GN=Ufd1-like PE=2 SV=1
TRINITY_DN45_c0_g1_i2_orf1 ORF type:3prime_partial len:168 hit:QBB01734.1 TRINITY_DN45_c0_g1_i2:2542-3045(-)	331	5.80E-30	149	98.66%	98.66%	sp|P62147|CALM1_BRAFL	Calmodulin-1 OS=Branchiostoma floridae OX=7739 PE=2 SV=2
TRINITY_DN0_c0_g1_i2_orf1 ORF type:complete len:162 hit:XP_011497696.1 TRINITY_DN0_c0_g1_i2:2844-3329(-)	657	8.80E-68	137	67.69%	69.23%	sp|P55935|RS9_DROME	40S ribosomal protein S9 OS=Drosophila melanogaster OX=7227 GN=RpS9 PE=1 SV=2
TRINITY_DN1804_c0_g1_i2_orf1 ORF type:complete len:110 hit:XP_029053174.1 TRINITY_DN1804_c0_g1_i2:109-438(+)	473	1.30E-46	109	77.78%	82.41%	sp|Q9CQZ7|RPC10_MOUSE	DNA-directed RNA polymerase III subunit RPC10 OS=Mus musculus OX=10090 GN=Polr3k PE=3 SV=1
TRINITY_DN60_c0_g2_i1_orf1 ORF type:3prime_partial len:734 hit:XP_012254668.1 TRINITY_DN60_c0_g2_i1:525-2726(+)	1915	5.30E-213	754	55.51%	62.52%	sp|O13168|TLE3B_DANRE	Transducin-like enhancer protein 3-B OS=Danio rerio OX=7955 GN=tle3b PE=1 SV=2
TRINITY_DN8_c0_g1_i3_orf1 ORF type:complete len:218 hit:XP_003490343.1 TRINITY_DN8_c0_g1_i3:51-704(+)	991	2.20E-106	217	88.48%	94.47%	sp|Q963B6|RL10A_SPOFR	60S ribosomal protein L10a OS=Spodoptera frugiperda OX=7108 GN=RpL10A PE=2 SV=1
TRINITY_DN2603_c0_g1_i1_orf1 ORF type:3prime_partial len:458 hit:XP_015600860.1 TRINITY_DN2603_c0_g1_i1:1-1374(+)	246	1.10E-19	86	6.02%	9.47%	sp|Q96B97|SH3K1_HUMAN	SH3 domain-containing kinase-binding protein 1 OS=Homo sapiens OX=9606 GN=SH3KBP1 PE=1 SV=2
TRINITY_DN1880_c0_g1_i1_orf1 ORF type:complete len:345 hit:XP_015605757.1 TRINITY_DN1880_c0_g1_i1:34-1068(-)	599	1.00E-60	308	31.88%	49.36%	sp|Q96DP5|FMT_HUMAN	Methionyl-tRNA formyltransferase, mitochondrial OS=Homo sapiens OX=9606 GN=MTFMT PE=1 SV=2
TRINITY_DN3510_c0_g2_i1_orf1 ORF type:internal len:255 hit:KYQ48802.1 TRINITY_DN3510_c0_g2_i1:2-766(-)	486	9.40E-48	255	8.32%	12.98%	sp|Q7ZYV9|SYMPK_XENLA	Symplekin OS=Xenopus laevis OX=8355 GN=sympk PE=1 SV=1
TRINITY_DN8847_c0_g1_i1_orf1 ORF type:complete len:460 hit:XP_015590768.2 TRINITY_DN8847_c0_g1_i1:2026-3405(-)	1078	3.80E-116	447	47.84%	63.15%	sp|Q9BT22|ALG1_HUMAN	Chitobiosyldiphosphodolichol beta-mannosyltransferase OS=Homo sapiens OX=9606 GN=ALG1 PE=1 SV=2
TRINITY_DN16_c0_g1_i1_orf1 ORF type:5prime_partial len:415 hit:XP_015603734.1 TRINITY_DN16_c0_g1_i1:1-1245(-)	904	5.20E-96	255	29.94%	32.17%	sp|B4PTD3|FOXO_DROYA	Forkhead box protein O OS=Drosophila yakuba OX=7245 GN=foxo PE=3 SV=2
TRINITY_DN7967_c0_g1_i1_orf1 ORF type:internal len:94 hit:XP_008543082.1 TRINITY_DN7967_c0_g1_i1:1-282(-)	349	2.70E-32	92	8.45%	10.34%	sp|Q7KMJ6|NITO_DROME	RNA-binding protein spenito OS=Drosophila melanogaster OX=7227 GN=nito PE=1 SV=1
TRINITY_DN7_c0_g1_i2_orf1 ORF type:complete len:965 hit:XP_015600085.1 TRINITY_DN7_c0_g1_i2:592-3486(-)	2730	2.20E-307	880	68.51%	80.99%	sp|O35142|COPB2_RAT	Coatomer subunit beta' OS=Rattus norvegicus OX=10116 GN=Copb2 PE=1 SV=3
TRINITY_DN67_c0_g3_i8_orf1 ORF type:3prime_partial len:209 hit:XP_011149147.1 TRINITY_DN67_c0_g3_i8:2358-2984(-)	287	9.10E-25	75	24.87%	32.99%	sp|Q24491|RX21_DROME	RNA-binding protein Rsf1 OS=Drosophila melanogaster OX=7227 GN=Rsf1 PE=1 SV=1
TRINITY_DN3585_c0_g2_i1_orf1 ORF type:3prime_partial len:39 hit:XP_015187000.1 TRINITY_DN3585_c0_g2_i1:312-428(-)	132	1.60E-07	36	1.88%	2.54%	sp|Q8N1G1|REXO1_HUMAN	RNA exonuclease 1 homolog OS=Homo sapiens OX=9606 GN=REXO1 PE=1 SV=3
TRINITY_DN16_c1_g1_i1_orf1 ORF type:complete len:182 hit:XP_015522236.1 TRINITY_DN16_c1_g1_i1:121-666(+)	426	6.00E-41	178	68.13%	78.02%	sp|Q9BTE1|DCTN5_HUMAN	Dynactin subunit 5 OS=Homo sapiens OX=9606 GN=DCTN5 PE=1 SV=1
TRINITY_DN3509_c0_g4_i1_orf1 ORF type:internal len:81 hit:EGI71112.1 TRINITY_DN3509_c0_g4_i1:2-244(-)	160	1.90E-10	89	9.59%	14.25%	sp|Q9UBV4|WNT16_HUMAN	Protein Wnt-16 OS=Homo sapiens OX=9606 GN=WNT16 PE=2 SV=1
TRINITY_DN10406_c0_g1_i1_orf1 ORF type:complete len:199 hit:XP_017764910.1 TRINITY_DN10406_c0_g1_i1:1076-1672(-)	698	1.90E-72	184	59.63%	69.27%	sp|Q9V464|ASF1_DROME	Histone chaperone asf1 OS=Drosophila melanogaster OX=7227 GN=asf1 PE=1 SV=1
TRINITY_DN1819_c0_g2_i1_orf1 ORF type:internal len:211 hit:XP_003700639.1 TRINITY_DN1819_c0_g2_i1:2-634(-)	817	3.20E-86	211	43.06%	48.89%	sp|Q16I17|MTNA_AEDAE	Methylthioribose-1-phosphate isomerase OS=Aedes aegypti OX=7159 GN=AAEL013828 PE=3 SV=1
TRINITY_DN1868_c0_g2_i1_orf1 ORF type:internal len:212 hit:XP_624014.2 TRINITY_DN1868_c0_g2_i1:1-636(+)	1098	8.40E-119	212	8.61%	8.95%	sp|Q6P2Q9|PRP8_HUMAN	Pre-mRNA-processing-splicing factor 8 OS=Homo sapiens OX=9606 GN=PRPF8 PE=1 SV=2
TRINITY_DN7242_c0_g1_i1_orf1 ORF type:3prime_partial len:511 hit:XP_015604695.1 TRINITY_DN7242_c0_g1_i1:201-1733(-)	928	1.00E-98	534	35.17%	53.48%	sp|Q5ZKI4|CCD93_CHICK	Coiled-coil domain-containing protein 93 OS=Gallus gallus OX=9031 GN=CCDC93 PE=2 SV=1
TRINITY_DN10419_c0_g1_i1_orf1 ORF type:complete len:157 hit:XP_017787698.1 TRINITY_DN10419_c0_g1_i1:95-565(-)	320	1.00E-28	98	39.45%	42.66%	sp|Q17DI7|MED31_AEDAE	Mediator of RNA polymerase II transcription subunit 31 OS=Aedes aegypti OX=7159 GN=MED31 PE=3 SV=1
TRINITY_DN1825_c0_g1_i1_orf1 ORF type:complete len:415 hit:XP_015604255.1 TRINITY_DN1825_c0_g1_i1:98-1342(+)	1226	2.40E-133	403	54.96%	69.25%	sp|P05201|AATC_MOUSE	Aspartate aminotransferase, cytoplasmic OS=Mus musculus OX=10090 GN=Got1 PE=1 SV=3
TRINITY_DN2686_c2_g1_i3_orf1 ORF type:complete len:225 hit:XP_024945472.1 TRINITY_DN2686_c2_g1_i3:561-1235(+)	461	6.50E-45	177	42.99%	54.75%	sp|Q9BT30|ALKB7_HUMAN	Alpha-ketoglutarate-dependent dioxygenase alkB homolog 7, mitochondrial OS=Homo sapiens OX=9606 GN=ALKBH7 PE=1 SV=1
TRINITY_DN3592_c0_g2_i1_orf1 ORF type:5prime_partial len:182 hit:XP_015589368.1 TRINITY_DN3592_c0_g2_i1:2-547(-)	493	1.00E-48	143	8.60%	10.28%	sp|Q60HE9|MA2B1_MACFA	Lysosomal alpha-mannosidase OS=Macaca fascicularis OX=9541 GN=MAN2B1 PE=2 SV=1
TRINITY_DN4418_c0_g2_i1_orf1 ORF type:3prime_partial len:262 hit:XP_015171140.1 TRINITY_DN4418_c0_g2_i1:1000-1785(-)	441	1.60E-42	161	5.76%	7.45%	sp|Q9W2F2|DCAF1_DROME	Protein mahjong OS=Drosophila melanogaster OX=7227 GN=mahj PE=1 SV=2
TRINITY_DN4403_c0_g3_i1_orf1 ORF type:internal len:84 hit:XP_012282811.1 TRINITY_DN4403_c0_g3_i1:1-252(-)	165	5.10E-11	62	3.71%	5.07%	sp|Q27874|PAT3_CAEEL	Integrin beta pat-3 OS=Caenorhabditis elegans OX=6239 GN=pat-3 PE=1 SV=1
TRINITY_DN4413_c0_g1_i1_orf1 ORF type:internal len:95 hit:XP_012280424.1 TRINITY_DN4413_c0_g1_i1:1-285(+)	380	6.80E-36	95	9.21%	10.96%	sp|Q8I6K1|PPO1_HOLDI	Phenoloxidase 1 OS=Holotrichia diomphalia OX=33394 GN=PPO1 PE=1 SV=1
TRINITY_DN7933_c0_g1_i1_orf1 ORF type:complete len:351 hit:XP_029043341.1 TRINITY_DN7933_c0_g1_i1:127-1179(-)	1038	1.30E-111	346	55.62%	71.35%	sp|Q58D31|DHSO_BOVIN	Sorbitol dehydrogenase OS=Bos taurus OX=9913 GN=SORD PE=1 SV=3
TRINITY_DN25_c0_g4_i1_orf1 ORF type:3prime_partial len:390 hit:XP_024946897.1 TRINITY_DN25_c0_g4_i1:176-1345(+)	989	6.70E-106	264	48.04%	57.54%	sp|Q1HRV8|ELVL1_AEDAE	Elongation of very long chain fatty acids protein AAEL008004 OS=Aedes aegypti OX=7159 GN=AAEL008004 PE=2 SV=2
TRINITY_DN2608_c0_g3_i2_orf1 ORF type:5prime_partial len:359 hit:XP_012250102.1 TRINITY_DN2608_c0_g3_i2:2-1078(-)	405	3.30E-38	106	6.28%	6.91%	sp|Q96ST3|SIN3A_HUMAN	Paired amphipathic helix protein Sin3a OS=Homo sapiens OX=9606 GN=SIN3A PE=1 SV=2
TRINITY_DN14_c0_g4_i3_orf1 ORF type:3prime_partial len:1152 hit:XP_015603042.1 TRINITY_DN14_c0_g4_i3:1698-5153(-)	2186	3.20E-244	1236	19.67%	26.93%	sp|Q7KTX8|MED13_DROME	Mediator of RNA polymerase II transcription subunit 13 OS=Drosophila melanogaster OX=7227 GN=skd PE=1 SV=1
TRINITY_DN1876_c0_g2_i1_orf1 ORF type:5prime_partial len:490 hit:XP_012285084.1 TRINITY_DN1876_c0_g2_i1:1-1470(-)	287	2.10E-24	159	6.51%	9.14%	sp|Q2HJE4|UBP15_BOVIN	Ubiquitin carboxyl-terminal hydrolase 15 OS=Bos taurus OX=9913 GN=USP15 PE=2 SV=1
TRINITY_DN73_c0_g1_i9_orf1 ORF type:3prime_partial len:423 hit:NP_001036839.1 TRINITY_DN73_c0_g1_i9:34-1302(-)	1962	1.10E-218	400	47.14%	47.73%	sp|P0CG71|UBIQ1_CAEEL	Polyubiquitin-A OS=Caenorhabditis elegans OX=6239 GN=ubq-1 PE=3 SV=1
TRINITY_DN2697_c0_g1_i2_orf1 ORF type:3prime_partial len:723 hit:XP_015589405.1 TRINITY_DN2697_c0_g1_i2:168-2336(-)	1309	9.80E-143	619	35.90%	52.48%	sp|Q9VIF0|NOC2L_DROME	Nucleolar complex protein 2 homolog OS=Drosophila melanogaster OX=7227 GN=CG9246 PE=1 SV=1
TRINITY_DN24_c1_g1_i1_orf1 ORF type:internal len:203 hit:XP_015592869.1 TRINITY_DN24_c1_g1_i1:49-657(+)	252	1.00E-20	177	7.96%	13.97%	sp|Q64350|EI2BE_RAT	Translation initiation factor eIF-2B subunit epsilon OS=Rattus norvegicus OX=10116 GN=Eif2b5 PE=1 SV=2
TRINITY_DN10463_c0_g1_i1_orf1 ORF type:3prime_partial len:333 hit:XP_015594862.1 TRINITY_DN10463_c0_g1_i1:355-1353(-)	811	2.50E-85	309	27.32%	36.25%	sp|Q9VFL5|SYMM_DROME	Methionine--tRNA ligase, mitochondrial OS=Drosophila melanogaster OX=7227 GN=MetRS-m PE=1 SV=2
TRINITY_DN1867_c0_g3_i1_orf1 ORF type:internal len:100 hit:XP_015109015.1 TRINITY_DN1867_c0_g3_i1:1-300(+)	288	3.30E-25	100	20.50%	28.78%	sp|Q9V4S8|CSN7_DROME	COP9 signalosome complex subunit 7 OS=Drosophila melanogaster OX=7227 GN=CSN7 PE=1 SV=2
TRINITY_DN62_c0_g2_i3_orf1 ORF type:complete len:470 hit:XP_011251930.1 TRINITY_DN62_c0_g2_i3:135-1544(-)	942	2.30E-100	455	46.29%	63.10%	sp|Q01415|GALK2_HUMAN	N-acetylgalactosamine kinase OS=Homo sapiens OX=9606 GN=GALK2 PE=1 SV=1
TRINITY_DN1882_c0_g1_i1_orf1 ORF type:complete len:138 hit:XP_015585330.1 TRINITY_DN1882_c0_g1_i1:296-709(+)	351	2.30E-32	135	43.97%	63.83%	sp|Q1ED21|NR2CA_DANRE	Nuclear receptor 2C2-associated protein OS=Danio rerio OX=7955 GN=nr2c2ap PE=2 SV=1
TRINITY_DN3565_c0_g3_i1_orf1 ORF type:5prime_partial len:221 hit:XP_015605219.1 TRINITY_DN3565_c0_g3_i1:3-665(-)	761	1.10E-79	209	23.23%	26.22%	sp|Q9Y0Y6|NRBP_DROME	Nuclear receptor-binding protein homolog OS=Drosophila melanogaster OX=7227 GN=Madm PE=1 SV=1
TRINITY_DN7262_c0_g1_i1_orf1 ORF type:internal len:112 hit:XP_029034330.1 TRINITY_DN7262_c0_g1_i1:2-337(-)	386	1.60E-36	112	0.95%	1.22%	sp|Q23551|UNC22_CAEEL	Twitchin OS=Caenorhabditis elegans OX=6239 GN=unc-22 PE=1 SV=3
TRINITY_DN7910_c0_g1_i2_orf1 ORF type:5prime_partial len:241 hit:XP_015592231.1 TRINITY_DN7910_c0_g1_i2:54-776(+)	156	1.60E-09	249	4.09%	6.97%	sp|Q6DFB8|TTC37_XENLA	Tetratricopeptide repeat protein 37 OS=Xenopus laevis OX=8355 GN=ttc37 PE=2 SV=1
TRINITY_DN3520_c0_g1_i1_orf1 ORF type:3prime_partial len:618 hit:XP_015440407.1 TRINITY_DN3520_c0_g1_i1:3-1856(+)	373	2.90E-34	622	16.02%	23.94%	sp|Q80TG1|KANL1_MOUSE	KAT8 regulatory NSL complex subunit 1 OS=Mus musculus OX=10090 GN=Kansl1 PE=1 SV=1
TRINITY_DN3506_c0_g1_i1_orf1 ORF type:3prime_partial len:99 hit:XP_012279165.1 TRINITY_DN3506_c0_g1_i1:8-304(-)	233	7.80E-19	82	4.06%	5.71%	sp|Q03146|DDR1_MOUSE	Epithelial discoidin domain-containing receptor 1 OS=Mus musculus OX=10090 GN=Ddr1 PE=2 SV=2
TRINITY_DN7924_c0_g1_i1_orf1 ORF type:complete len:213 hit:XP_392244.1 TRINITY_DN7924_c0_g1_i1:117-755(+)	739	3.60E-77	210	73.56%	82.69%	sp|B4JKB7|UBE2S_DROGR	Ubiquitin-conjugating enzyme E2 S OS=Drosophila grimshawi OX=7222 GN=GH12079 PE=3 SV=1
TRINITY_DN2604_c0_g1_i1_orf1 ORF type:3prime_partial len:366 hit:XP_015594319.1 TRINITY_DN2604_c0_g1_i1:1245-2342(-)	263	9.70E-22	389	27.18%	38.35%	sp|Q6ZNC4|ZN704_HUMAN	Zinc finger protein 704 OS=Homo sapiens OX=9606 GN=ZNF704 PE=1 SV=1
TRINITY_DN3565_c0_g2_i1_orf1 ORF type:3prime_partial len:390 hit:XP_011698420.1 TRINITY_DN3565_c0_g2_i1:211-1380(-)	788	1.40E-82	312	25.90%	34.07%	sp|Q9Y0Y6|NRBP_DROME	Nuclear receptor-binding protein homolog OS=Drosophila melanogaster OX=7227 GN=Madm PE=1 SV=1
TRINITY_DN4475_c0_g1_i1_orf1 ORF type:3prime_partial len:288 hit:XP_012230668.1 TRINITY_DN4475_c0_g1_i1:143-1006(-)	975	2.10E-104	286	4.43%	5.51%	sp|Q8BW94|DYH3_MOUSE	Dynein heavy chain 3, axonemal OS=Mus musculus OX=10090 GN=Dnah3 PE=1 SV=2
TRINITY_DN18_c0_g1_i5_orf1 ORF type:complete len:490 hit:XP_012273084.1 TRINITY_DN18_c0_g1_i5:701-2170(+)	1058	8.50E-114	456	41.62%	60.40%	sp|Q8BN82|S17A5_MOUSE	Sialin OS=Mus musculus OX=10090 GN=Slc17a5 PE=1 SV=2
TRINITY_DN7239_c0_g1_i1_orf1 ORF type:3prime_partial len:667 hit:XP_015438869.1 TRINITY_DN7239_c0_g1_i1:521-2521(-)	989	1.20E-105	611	16.48%	19.90%	sp|Q9VDY1|INO80_DROME	Chromatin-remodeling ATPase INO80 OS=Drosophila melanogaster OX=7227 GN=Ino80 PE=1 SV=2
TRINITY_DN60_c0_g3_i4_orf1 ORF type:complete len:771 hit:XP_015517241.1 TRINITY_DN60_c0_g3_i4:348-2660(+)	2300	1.30E-257	778	71.10%	77.81%	sp|P16371|GROU_DROME	Protein groucho OS=Drosophila melanogaster OX=7227 GN=gro PE=1 SV=3
TRINITY_DN1866_c0_g1_i1_orf1 ORF type:complete len:246 hit:XP_015435374.1 TRINITY_DN1866_c0_g1_i1:1034-1771(-)	1040	5.20E-112	245	82.04%	91.02%	sp|O55135|IF6_MOUSE	Eukaryotic translation initiation factor 6 OS=Mus musculus OX=10090 GN=Eif6 PE=1 SV=2
TRINITY_DN0_c0_g1_i5_orf1 ORF type:complete len:138 hit:XP_011497696.1 TRINITY_DN0_c0_g1_i5:3142-3555(-)	657	7.50E-68	137	67.69%	69.23%	sp|P55935|RS9_DROME	40S ribosomal protein S9 OS=Drosophila melanogaster OX=7227 GN=RpS9 PE=1 SV=2
TRINITY_DN40_c0_g4_i1_orf1 ORF type:internal len:120 hit:EFN76766.1 TRINITY_DN40_c0_g4_i1:3-362(-)	575	2.10E-58	120	4.33%	4.49%	sp|Q9VK45|TOR_DROME	Serine/threonine-protein kinase Tor OS=Drosophila melanogaster OX=7227 GN=Tor PE=1 SV=1
TRINITY_DN2672_c0_g1_i1_orf1 ORF type:internal len:182 hit:XP_014610100.1 TRINITY_DN2672_c0_g1_i1:2-547(-)	205	2.60E-15	129	4.22%	6.26%	sp|Q7YZA2|Y7065_DROME	Uncharacterized protein CG7065 OS=Drosophila melanogaster OX=7227 GN=CG7065 PE=1 SV=1
TRINITY_DN2656_c0_g1_i1_orf1 ORF type:internal len:108 hit:XP_015585938.1 TRINITY_DN2656_c0_g1_i1:1-324(+)	237	3.00E-19	107	8.62%	13.41%	sp|Q5R8W1|KLDC4_PONAB	Kelch domain-containing protein 4 OS=Pongo abelii OX=9601 GN=KLHDC4 PE=2 SV=1
TRINITY_DN27_c0_g1_i3_orf1 ORF type:complete len:415 hit:XP_012285847.1 TRINITY_DN27_c0_g1_i3:266-1510(+)	1243	2.50E-135	380	53.70%	69.21%	sp|P45954|ACDSB_HUMAN	Short/branched chain specific acyl-CoA dehydrogenase, mitochondrial OS=Homo sapiens OX=9606 GN=ACADSB PE=1 SV=1
TRINITY_DN1824_c0_g2_i1_orf1 ORF type:complete len:80 hit:XP_015601070.1 TRINITY_DN1824_c0_g2_i1:168-407(+)	290	1.50E-25	79	67.09%	79.75%	sp|Q3SZV8|ROMO1_BOVIN	Reactive oxygen species modulator 1 OS=Bos taurus OX=9913 GN=ROMO1 PE=3 SV=1
TRINITY_DN2684_c0_g2_i1_orf1 ORF type:3prime_partial len:749 hit:XP_015600853.1 TRINITY_DN2684_c0_g2_i1:1-2247(+)	736	2.80E-76	457	23.90%	34.26%	sp|Q80T23|SYTL5_MOUSE	Synaptotagmin-like protein 5 OS=Mus musculus OX=10090 GN=Sytl5 PE=1 SV=1
TRINITY_DN68_c0_g1_i3_orf1 ORF type:complete len:405 hit:XP_011152039.1 TRINITY_DN68_c0_g1_i3:1613-2827(-)	1733	3.70E-192	408	79.17%	89.46%	sp|P40320|METK_DROME	S-adenosylmethionine synthase OS=Drosophila melanogaster OX=7227 GN=Sam-S PE=2 SV=2
TRINITY_DN15_c1_g1_i14_orf1 ORF type:3prime_partial len:325 hit:XP_018300923.1 TRINITY_DN15_c1_g1_i14:559-1533(-)	616	1.00E-62	178	25.10%	29.35%	sp|Q08170|SRSF4_HUMAN	Serine/arginine-rich splicing factor 4 OS=Homo sapiens OX=9606 GN=SRSF4 PE=1 SV=2
TRINITY_DN3500_c0_g1_i1_orf1 ORF type:internal len:125 hit:XP_027841030.1 TRINITY_DN3500_c0_g1_i1:3-377(+)	121	9.70E-06	103	3.13%	4.80%	sp|P16425|Y2R2_DROME	Putative 115 kDa protein in type-1 retrotransposable element R1DM OS=Drosophila melanogaster OX=7227 GN=R1A1-element\ORF2 PE=4 SV=1
TRINITY_DN67_c0_g1_i2_orf1 ORF type:complete len:260 hit:XP_015600155.2 TRINITY_DN67_c0_g1_i2:107-886(+)	1064	9.00E-115	221	91.36%	95.91%	sp|P25228|RAB3_DROME	Ras-related protein Rab-3 OS=Drosophila melanogaster OX=7227 GN=Rab3 PE=1 SV=1
TRINITY_DN4453_c0_g7_i1_orf1 ORF type:3prime_partial len:126 hit:XP_024946526.1 TRINITY_DN4453_c0_g7_i1:106-483(-)	196	1.90E-14	105	13.35%	18.69%	sp|Q18932|CAH2_CAEEL	Putative carbonic anhydrase-like protein 2 OS=Caenorhabditis elegans OX=6239 GN=cah-2 PE=1 SV=3
TRINITY_DN1803_c0_g1_i1_orf1 ORF type:3prime_partial len:185 hit:KOC62375.1 TRINITY_DN1803_c0_g1_i1:939-1493(-)	429	2.70E-41	165	22.87%	30.30%	sp|Q9GP32|ALF_ECHMU	Fructose-bisphosphate aldolase OS=Echinococcus multilocularis OX=6211 GN=FBPA PE=2 SV=1
TRINITY_DN7288_c0_g1_i1_orf1 ORF type:complete len:336 hit:XP_015433681.1 TRINITY_DN7288_c0_g1_i1:171-1178(-)	1031	7.80E-111	322	57.88%	75.76%	sp|P10518|HEM2_MOUSE	Delta-aminolevulinic acid dehydratase OS=Mus musculus OX=10090 GN=Alad PE=1 SV=1
TRINITY_DN83_c0_g1_i1_orf1 ORF type:complete len:488 hit:XP_015522396.1 TRINITY_DN83_c0_g1_i1:248-1711(-)	689	5.20E-71	444	47.22%	64.44%	sp|Q5SGD2|PPM1L_HUMAN	Protein phosphatase 1L OS=Homo sapiens OX=9606 GN=PPM1L PE=1 SV=1
TRINITY_DN10448_c0_g1_i1_orf1 ORF type:complete len:501 hit:XP_015586364.1 TRINITY_DN10448_c0_g1_i1:311-1813(-)	1834	9.00E-204	502	74.65%	84.63%	sp|Q12874|SF3A3_HUMAN	Splicing factor 3A subunit 3 OS=Homo sapiens OX=9606 GN=SF3A3 PE=1 SV=1
TRINITY_DN7938_c0_g1_i1_orf1 ORF type:5prime_partial len:97 hit:XP_003706029.1 TRINITY_DN7938_c0_g1_i1:2-292(-)	236	3.50E-19	97	35.20%	56.00%	sp|Q2KIA2|TR112_BOVIN	Multifunctional methyltransferase subunit TRM112-like protein OS=Bos taurus OX=9913 GN=TRMT112 PE=2 SV=1
TRINITY_DN29_c0_g1_i3_orf1 ORF type:complete len:111 hit:XP_001599584.1 TRINITY_DN29_c0_g1_i3:290-622(-)	625	3.10E-64	110	98.18%	99.09%	sp|Q7RTV0|PHF5A_HUMAN	PHD finger-like domain-containing protein 5A OS=Homo sapiens OX=9606 GN=PHF5A PE=1 SV=1
TRINITY_DN90_c0_g1_i6_orf1 ORF type:3prime_partial len:271 hit:XP_015592593.1 TRINITY_DN90_c0_g1_i6:272-1084(-)	630	2.00E-64	304	26.95%	36.72%	sp|O61661|CHK1_DROME	Serine/threonine-protein kinase grp OS=Drosophila melanogaster OX=7227 GN=grp PE=1 SV=2
TRINITY_DN7974_c0_g1_i1_orf1 ORF type:internal len:134 hit:XP_015517557.1 TRINITY_DN7974_c0_g1_i1:3-404(-)	389	8.70E-37	134	12.16%	16.05%	sp|Q8VE11|MTMR6_MOUSE	Myotubularin-related protein 6 OS=Mus musculus OX=10090 GN=Mtmr6 PE=1 SV=1
TRINITY_DN2613_c0_g1_i1_orf1 ORF type:3prime_partial len:316 hit:XP_011633212.1 TRINITY_DN2613_c0_g1_i1:570-1517(+)	681	2.80E-70	240	41.23%	52.31%	sp|Q9VWK6|PGP2L_DROME	Post-GPI attachment to proteins factor 2-like OS=Drosophila melanogaster OX=7227 GN=CG7990 PE=2 SV=4
TRINITY_DN10427_c0_g1_i1_orf1 ORF type:5prime_partial len:117 hit:XP_006557811.1 TRINITY_DN10427_c0_g1_i1:1-351(+)	546	4.70E-55	117	22.68%	24.41%	sp|Q2TBU9|RUVB2_BOVIN	RuvB-like 2 OS=Bos taurus OX=9913 GN=RUVBL2 PE=2 SV=3
TRINITY_DN60_c0_g2_i3_orf1 ORF type:complete len:801 hit:XP_012254668.1 TRINITY_DN60_c0_g2_i3:388-2790(+)	2132	4.00E-238	811	61.09%	68.74%	sp|O13168|TLE3B_DANRE	Transducin-like enhancer protein 3-B OS=Danio rerio OX=7955 GN=tle3b PE=1 SV=2
TRINITY_DN72_c1_g1_i6_orf1 ORF type:3prime_partial len:905 hit:XP_015428654.1 TRINITY_DN72_c1_g1_i6:470-3184(+)	509	7.10E-50	176	12.27%	14.33%	sp|Q9VGU5|TTC14_DROME	Tetratricopeptide repeat protein 14 homolog OS=Drosophila melanogaster OX=7227 GN=CG6621 PE=1 SV=2
TRINITY_DN15_c0_g1_i6_orf1 ORF type:3prime_partial len:163 hit:XP_015179516.1 TRINITY_DN15_c0_g1_i6:254-742(-)	298	3.80E-26	124	12.30%	17.26%	sp|Q15750|TAB1_HUMAN	TGF-beta-activated kinase 1 and MAP3K7-binding protein 1 OS=Homo sapiens OX=9606 GN=TAB1 PE=1 SV=1
TRINITY_DN69_c0_g1_i2_orf1 ORF type:complete len:326 hit:XP_015586917.1 TRINITY_DN69_c0_g1_i2:16-993(+)	258	3.30E-21	348	32.47%	50.00%	sp|Q6P6X9|NUP35_DANRE	Nucleoporin NUP35 OS=Danio rerio OX=7955 GN=nup35 PE=1 SV=1
TRINITY_DN8888_c0_g2_i1_orf1 ORF type:complete len:228 hit:XP_015597165.1 TRINITY_DN8888_c0_g2_i1:203-886(-)	378	2.80E-35	221	40.79%	58.77%	sp|Q12981|SEC20_HUMAN	Vesicle transport protein SEC20 OS=Homo sapiens OX=9606 GN=BNIP1 PE=1 SV=3
TRINITY_DN72_c1_g1_i3_orf1 ORF type:complete len:235 hit:XP_003400260.1 TRINITY_DN72_c1_g1_i3:142-846(+)	285	1.70E-24	233	8.37%	14.68%	sp|Q9VGU5|TTC14_DROME	Tetratricopeptide repeat protein 14 homolog OS=Drosophila melanogaster OX=7227 GN=CG6621 PE=1 SV=2
TRINITY_DN15_c1_g1_i24_orf1 ORF type:3prime_partial len:350 hit:EFN73819.1 TRINITY_DN15_c1_g1_i24:559-1608(-)	682	2.40E-70	207	43.35%	46.01%	sp|P26686|SRR55_DROME	Serine-arginine protein 55 OS=Drosophila melanogaster OX=7227 GN=B52 PE=1 SV=4
TRINITY_DN2678_c0_g2_i1_orf1 ORF type:internal len:86 hit:XP_026271770.1 TRINITY_DN2678_c0_g2_i1:3-260(+)	236	3.10E-19	78	1.68%	1.88%	sp|Q8BPN8|DMXL2_MOUSE	DmX-like protein 2 OS=Mus musculus OX=10090 GN=Dmxl2 PE=1 SV=3
TRINITY_DN7987_c0_g1_i1_orf1 ORF type:complete len:341 hit:QBH74093.1 TRINITY_DN7987_c0_g1_i1:785-1807(-)	1099	1.00E-118	276	62.68%	69.39%	sp|B4LTY6|KRR1_DROVI	KRR1 small subunit processome component homolog OS=Drosophila virilis OX=7244 GN=dbe PE=3 SV=1
TRINITY_DN7972_c0_g2_i1_orf1 ORF type:3prime_partial len:421 hit:XP_012278148.1 TRINITY_DN7972_c0_g2_i1:2-1264(+)	465	4.20E-45	456	25.56%	43.56%	sp|O94888|UBXN7_HUMAN	UBX domain-containing protein 7 OS=Homo sapiens OX=9606 GN=UBXN7 PE=1 SV=2
TRINITY_DN85_c0_g1_i1_orf1 ORF type:3prime_partial len:386 hit:XP_011163369.1 TRINITY_DN85_c0_g1_i1:38-1195(+)	1333	8.60E-146	356	75.35%	83.10%	sp|P07764|ALF_DROME	Fructose-bisphosphate aldolase OS=Drosophila melanogaster OX=7227 GN=Ald1 PE=1 SV=5
TRINITY_DN1896_c0_g2_i1_orf1 ORF type:internal len:106 hit:XP_020608165.1 TRINITY_DN1896_c0_g2_i1:3-320(+)	591	2.60E-60	106	24.88%	24.88%	sp|Q00887|PSG9_HUMAN	Pregnancy-specific beta-1-glycoprotein 9 OS=Homo sapiens OX=9606 GN=PSG9 PE=2 SV=2
TRINITY_DN2678_c0_g1_i1_orf1 ORF type:internal len:145 hit:XP_011871491.1 TRINITY_DN2678_c0_g1_i1:2-436(-)	250	1.20E-20	145	1.98%	2.87%	sp|Q8TDJ6|DMXL2_HUMAN	DmX-like protein 2 OS=Homo sapiens OX=9606 GN=DMXL2 PE=1 SV=2
TRINITY_DN1822_c0_g1_i3_orf1 ORF type:complete len:371 hit:EFN79667.1 TRINITY_DN1822_c0_g1_i3:568-1680(+)	319	3.10E-28	79	10.58%	11.20%	sp|Q9VSH4|CPSF6_DROME	Cleavage and polyadenylation specificity factor subunit CG7185 OS=Drosophila melanogaster OX=7227 GN=CG7185 PE=1 SV=2
TRINITY_DN2605_c0_g1_i1_orf1 ORF type:3prime_partial len:338 hit:XP_024938139.1 TRINITY_DN2605_c0_g1_i1:146-1159(-)	397	2.60E-37	116	6.84%	9.28%	sp|Q9W0K4|BAB2_DROME	Protein bric-a-brac 2 OS=Drosophila melanogaster OX=7227 GN=bab2 PE=1 SV=2
TRINITY_DN10466_c0_g1_i1_orf1 ORF type:complete len:261 hit:XP_023210091.1 TRINITY_DN10466_c0_g1_i1:134-916(-)	164	2.10E-10	88	15.56%	21.33%	sp|Q1JPT7|THAP1_DANRE	THAP domain-containing protein 1 OS=Danio rerio OX=7955 GN=thap1 PE=2 SV=2
TRINITY_DN3579_c0_g1_i1_orf1 ORF type:3prime_partial len:59 hit:XP_012276922.1 TRINITY_DN3579_c0_g1_i1:2-178(+)	236	2.10E-19	58	8.23%	9.84%	sp|Q24307|DIAP2_DROME	Death-associated inhibitor of apoptosis 2 OS=Drosophila melanogaster OX=7227 GN=Diap2 PE=1 SV=3
TRINITY_DN25_c0_g2_i13_orf1 ORF type:complete len:74 hit:XP_015522772.1 TRINITY_DN25_c0_g2_i13:2547-2768(+)	127	1.10E-06	32	16.67%	24.07%	sp|Q4V645|TRISS_DROME	Trissin OS=Drosophila melanogaster OX=7227 GN=Trissin PE=1 SV=1
TRINITY_DN3577_c0_g2_i1_orf1 ORF type:internal len:85 hit:XP_017753630.1 TRINITY_DN3577_c0_g2_i1:3-257(+)	330	3.80E-30	85	3.01%	3.77%	sp|P05661|MYSA_DROME	Myosin heavy chain, muscle OS=Drosophila melanogaster OX=7227 GN=Mhc PE=1 SV=4
TRINITY_DN7231_c0_g1_i1_orf1 ORF type:internal len:130 hit:XP_015606835.1 TRINITY_DN7231_c0_g1_i1:1-390(-)	257	1.70E-21	130	4.61%	6.53%	sp|O95155|UBE4B_HUMAN	Ubiquitin conjugation factor E4 B OS=Homo sapiens OX=9606 GN=UBE4B PE=1 SV=1
TRINITY_DN59_c0_g1_i2_orf1 ORF type:complete len:533 hit:XP_014602960.1 TRINITY_DN59_c0_g1_i2:313-1911(+)	161	9.50E-10	190	8.89%	15.25%	sp|Q9WTW5|S22A3_MOUSE	Solute carrier family 22 member 3 OS=Mus musculus OX=10090 GN=Slc22a3 PE=2 SV=1
TRINITY_DN60_c0_g4_i1_orf1 ORF type:5prime_partial len:275 hit:XP_017887384.1 TRINITY_DN60_c0_g4_i1:1-825(+)	368	4.90E-34	237	15.48%	17.53%	sp|P16371|GROU_DROME	Protein groucho OS=Drosophila melanogaster OX=7227 GN=gro PE=1 SV=3
TRINITY_DN73_c0_g1_i5_orf1 ORF type:internal len:183 hit:KYN10248.1 TRINITY_DN73_c0_g1_i5:3-551(-)	858	4.90E-91	205	21.84%	21.84%	sp|P0CG71|UBIQ1_CAEEL	Polyubiquitin-A OS=Caenorhabditis elegans OX=6239 GN=ubq-1 PE=3 SV=1
TRINITY_DN2653_c0_g2_i1_orf1 ORF type:3prime_partial len:512 hit:XP_024946350.1 TRINITY_DN2653_c0_g2_i1:43-1578(-)	1351	9.40E-148	516	33.00%	44.58%	sp|Q5SWD9|TSR1_MOUSE	Pre-rRNA-processing protein TSR1 homolog OS=Mus musculus OX=10090 GN=Tsr1 PE=1 SV=1
TRINITY_DN3588_c0_g3_i1_orf1 ORF type:complete len:345 hit:XP_015591488.1 TRINITY_DN3588_c0_g3_i1:2000-3034(-)	1092	6.80E-118	340	28.51%	35.96%	sp|P33121|ACSL1_HUMAN	Long-chain-fatty-acid--CoA ligase 1 OS=Homo sapiens OX=9606 GN=ACSL1 PE=1 SV=1
TRINITY_DN97_c0_g1_i6_orf1 ORF type:complete len:369 hit:XP_015588094.1 TRINITY_DN97_c0_g1_i6:1008-2114(-)	360	5.50E-33	303	24.81%	41.34%	sp|A6H730|PPAP_BOVIN	Prostatic acid phosphatase OS=Bos taurus OX=9913 GN=ACPP PE=2 SV=1
TRINITY_DN50_c0_g1_i7_orf1 ORF type:3prime_partial len:258 hit:BAK78892.1 TRINITY_DN50_c0_g1_i7:1145-1918(-)	884	6.70E-94	257	51.57%	57.55%	sp|O18640|GBLP_DROME	Guanine nucleotide-binding protein subunit beta-like protein OS=Drosophila melanogaster OX=7227 GN=Rack1 PE=1 SV=2
TRINITY_DN3577_c0_g1_i1_orf1 ORF type:internal len:94 hit:XP_021194457.1 TRINITY_DN3577_c0_g1_i1:3-284(-)	261	4.20E-22	94	2.65%	3.21%	sp|P05661|MYSA_DROME	Myosin heavy chain, muscle OS=Drosophila melanogaster OX=7227 GN=Mhc PE=1 SV=4
TRINITY_DN4403_c0_g4_i1_orf1 ORF type:internal len:130 hit:XP_012282811.1 TRINITY_DN4403_c0_g4_i1:3-392(+)	441	7.90E-43	129	9.81%	12.06%	sp|P11584|ITBX_DROME	Integrin beta-PS OS=Drosophila melanogaster OX=7227 GN=mys PE=1 SV=3
TRINITY_DN3534_c0_g1_i1_orf1 ORF type:complete len:141 hit:XP_015605006.1 TRINITY_DN3534_c0_g1_i1:34-456(+)	172	1.30E-11	115	25.53%	50.35%	sp|Q7TSU0|C1D_CRIGR	Nuclear nucleic acid-binding protein C1D OS=Cricetulus griseus OX=10029 GN=C1D PE=2 SV=1
TRINITY_DN2687_c0_g1_i1_orf1 ORF type:3prime_partial len:566 hit:XP_011266369.1 TRINITY_DN2687_c0_g1_i1:1-1698(+)	1486	2.30E-163	567	39.80%	54.71%	sp|O35547|ACSL4_RAT	Long-chain-fatty-acid--CoA ligase 4 OS=Rattus norvegicus OX=10116 GN=Acsl4 PE=1 SV=2
TRINITY_DN56_c0_g1_i3_orf1 ORF type:complete len:1143 hit:XP_029055573.1 TRINITY_DN56_c0_g1_i3:129-3557(+)	2338	7.40E-262	791	50.09%	57.21%	sp|Q7PGE8|EIF3A_ANOGA	Eukaryotic translation initiation factor 3 subunit A OS=Anopheles gambiae OX=7165 GN=eIF3-S10 PE=3 SV=5
TRINITY_DN8800_c0_g1_i1_orf1 ORF type:3prime_partial len:123 hit:XP_015590568.1 TRINITY_DN8800_c0_g1_i1:2-370(+)	168	3.40E-11	107	4.13%	5.99%	sp|Q10663|GCP_CAEEL	Bifunctional glyoxylate cycle protein OS=Caenorhabditis elegans OX=6239 GN=icl-1 PE=1 SV=2
TRINITY_DN10443_c0_g1_i1_orf1 ORF type:complete len:326 hit:XP_015596112.1 TRINITY_DN10443_c0_g1_i1:41-1018(+)	613	2.20E-62	261	43.96%	67.40%	sp|Q5FW12|TIPRL_XENTR	TIP41-like protein OS=Xenopus tropicalis OX=8364 GN=tiprl PE=2 SV=1
TRINITY_DN4403_c0_g1_i1_orf1 ORF type:internal len:67 hit:KOX67518.1 TRINITY_DN4403_c0_g1_i1:2-202(-)	186	1.50E-13	107	4.85%	5.79%	sp|P11584|ITBX_DROME	Integrin beta-PS OS=Drosophila melanogaster OX=7227 GN=mys PE=1 SV=3
TRINITY_DN2604_c1_g8_i1_orf1 ORF type:internal len:114 hit:XP_008543220.1 TRINITY_DN2604_c1_g8_i1:1-342(-)	524	1.60E-52	111	10.13%	11.45%	sp|P49657|MNB_DROME	Serine/threonine-protein kinase minibrain OS=Drosophila melanogaster OX=7227 GN=mnb PE=1 SV=2
TRINITY_DN43_c3_g1_i1_orf1 ORF type:complete len:409 hit:XP_003700517.1 TRINITY_DN43_c3_g1_i1:1749-2975(-)	287	1.80E-24	106	15.98%	21.30%	sp|O76075|DFFB_HUMAN	DNA fragmentation factor subunit beta OS=Homo sapiens OX=9606 GN=DFFB PE=1 SV=1
TRINITY_DN98_c0_g1_i1_orf1 ORF type:complete len:1152 hit:XP_015606448.1 TRINITY_DN98_c0_g1_i1:125-3580(+)	2419	3.00E-271	822	41.04%	54.84%	sp|P53992|SC24C_HUMAN	Protein transport protein Sec24C OS=Homo sapiens OX=9606 GN=SEC24C PE=1 SV=3
TRINITY_DN13_c0_g1_i4_orf1 ORF type:3prime_partial len:462 hit:XP_015605202.1 TRINITY_DN13_c0_g1_i4:121-1506(-)	598	1.70E-60	341	29.68%	42.58%	sp|Q8K4F6|NSUN5_MOUSE	28S rRNA (cytosine-C(5))-methyltransferase OS=Mus musculus OX=10090 GN=Nsun5 PE=1 SV=2
TRINITY_DN20_c0_g1_i9_orf1 ORF type:3prime_partial len:104 hit:KYN29472.1 TRINITY_DN20_c0_g1_i9:359-670(-)	419	2.20E-40	99	1.66%	1.95%	sp|P39057|DYHC_HELCR	Dynein beta chain, ciliary OS=Heliocidaris crassispina OX=1043166 PE=1 SV=1
TRINITY_DN8890_c0_g1_i1_orf1 ORF type:internal len:226 hit:XP_026669893.1 TRINITY_DN8890_c0_g1_i1:2-679(+)	438	3.10E-42	131	10.86%	14.17%	sp|Q96PQ7|KLHL5_HUMAN	Kelch-like protein 5 OS=Homo sapiens OX=9606 GN=KLHL5 PE=1 SV=3
TRINITY_DN10447_c0_g1_i1_orf1 ORF type:internal len:98 hit:XP_015513181.1 TRINITY_DN10447_c0_g1_i1:1-294(+)	345	8.10E-32	98	1.61%	2.04%	sp|Q9VC56|PUF_DROME	Ubiquitin carboxyl-terminal hydrolase puf OS=Drosophila melanogaster OX=7227 GN=puf PE=1 SV=2
TRINITY_DN10442_c0_g1_i1_orf1 ORF type:3prime_partial len:448 hit:XP_012289125.1 TRINITY_DN10442_c0_g1_i1:201-1544(-)	523	8.40E-52	454	17.46%	26.18%	sp|Q9W770|SPON1_CHICK	Spondin-1 OS=Gallus gallus OX=9031 GN=SPON1 PE=2 SV=1
TRINITY_DN15_c1_g1_i20_orf1 ORF type:complete len:162 hit:XP_015173997.1 TRINITY_DN15_c1_g1_i20:4696-5181(-)	401	4.20E-38	143	23.40%	24.73%	sp|P26686|SRR55_DROME	Serine-arginine protein 55 OS=Drosophila melanogaster OX=7227 GN=B52 PE=1 SV=4
TRINITY_DN4440_c0_g1_i1_orf1 ORF type:3prime_partial len:68 hit:XP_014210956.1 TRINITY_DN4440_c0_g1_i1:18-221(-)	145	8.60E-09	52	7.83%	11.75%	sp|Q8C0K5|GDC_MOUSE	Graves disease carrier protein homolog OS=Mus musculus OX=10090 GN=Slc25a16 PE=1 SV=1
TRINITY_DN2609_c0_g3_i1_orf1 ORF type:3prime_partial len:604 hit:XP_020710182.1 TRINITY_DN2609_c0_g3_i1:2-1813(+)	345	5.00E-31	349	20.71%	25.59%	sp|Q8VHR5|P66B_MOUSE	Transcriptional repressor p66-beta OS=Mus musculus OX=10090 GN=Gatad2b PE=1 SV=1
TRINITY_DN85_c0_g1_i3_orf1 ORF type:complete len:366 hit:XP_029053355.1 TRINITY_DN85_c0_g1_i3:95-1192(+)	1337	2.80E-146	355	75.07%	82.83%	sp|P07764|ALF_DROME	Fructose-bisphosphate aldolase OS=Drosophila melanogaster OX=7227 GN=Ald1 PE=1 SV=5
TRINITY_DN7221_c0_g2_i1_orf1 ORF type:internal len:157 hit:XP_015173730.1 TRINITY_DN7221_c0_g2_i1:2-472(+)	449	1.10E-43	139	8.41%	11.65%	sp|Q86XK2|FBX11_HUMAN	F-box only protein 11 OS=Homo sapiens OX=9606 GN=FBXO11 PE=1 SV=3
TRINITY_DN1811_c0_g1_i1_orf1 ORF type:complete len:127 hit:XP_020712528.1 TRINITY_DN1811_c0_g1_i1:549-929(-)	483	1.00E-47	124	73.60%	86.40%	sp|B5X7X4|LTOR2_SALSA	Ragulator complex protein LAMTOR2 OS=Salmo salar OX=8030 GN=lamtor2 PE=2 SV=1
TRINITY_DN4409_c0_g1_i4_orf1 ORF type:complete len:201 hit:XP_003699791.1 TRINITY_DN4409_c0_g1_i4:3448-4050(-)	764	4.30E-80	200	76.00%	85.00%	sp|P61026|RAB10_HUMAN	Ras-related protein Rab-10 OS=Homo sapiens OX=9606 GN=RAB10 PE=1 SV=1
TRINITY_DN34_c1_g1_i2_orf1 ORF type:complete len:508 hit:XP_015605657.1 TRINITY_DN34_c1_g1_i2:3745-5268(-)	449	3.60E-43	127	18.38%	21.44%	sp|Q499D0|FOXN3_MOUSE	Forkhead box protein N3 OS=Mus musculus OX=10090 GN=Foxn3 PE=1 SV=1
TRINITY_DN1888_c0_g10_i1_orf1 ORF type:3prime_partial len:282 hit:XP_029049333.1 TRINITY_DN1888_c0_g10_i1:3-848(+)	1314	1.00E-143	279	30.19%	33.08%	sp|O43143|DHX15_HUMAN	Pre-mRNA-splicing factor ATP-dependent RNA helicase DHX15 OS=Homo sapiens OX=9606 GN=DHX15 PE=1 SV=2
TRINITY_DN30_c0_g2_i2_orf1 ORF type:3prime_partial len:494 hit:XP_015593297.1 TRINITY_DN30_c0_g2_i2:3-1484(+)	1292	6.30E-141	399	46.92%	59.62%	sp|Q27237|TID_DROME	Protein tumorous imaginal discs, mitochondrial OS=Drosophila melanogaster OX=7227 GN=l(2)tid PE=1 SV=2
TRINITY_DN1876_c0_g1_i1_orf1 ORF type:3prime_partial len:560 hit:XP_012285084.1 TRINITY_DN1876_c0_g1_i1:2-1681(+)	416	2.70E-39	540	14.85%	23.99%	sp|A6QR55|UBP4_BOVIN	Ubiquitin carboxyl-terminal hydrolase 4 OS=Bos taurus OX=9913 GN=USP4 PE=2 SV=1
TRINITY_DN2619_c0_g2_i1_orf1 ORF type:complete len:254 hit:XP_012260886.1 TRINITY_DN2619_c0_g2_i1:46-807(+)	479	6.00E-47	253	48.95%	67.09%	sp|Q9W3C0|UTP11_DROME	Probable U3 small nucleolar RNA-associated protein 11 OS=Drosophila melanogaster OX=7227 GN=CG1789 PE=2 SV=1
TRINITY_DN39_c0_g1_i16_orf1 ORF type:3prime_partial len:57 hit:RLU23828.1 TRINITY_DN39_c0_g1_i16:717-887(-)	151	1.40E-09	50	5.77%	7.69%	sp|Q9YGN1|SAND_TAKRU	Protein SAND OS=Takifugu rubripes OX=31033 GN=sand PE=3 SV=1
TRINITY_DN4446_c0_g1_i1_orf1 ORF type:internal len:89 hit:XP_012265530.1 TRINITY_DN4446_c0_g1_i1:171-437(+)	294	6.00E-26	81	9.27%	11.76%	sp|Q9VZM5|PIGB_DROME	GPI mannosyltransferase 3 OS=Drosophila melanogaster OX=7227 GN=PIG-B PE=2 SV=2
TRINITY_DN2692_c0_g1_i1_orf1 ORF type:internal len:70 hit:XP_012535312.1 TRINITY_DN2692_c0_g1_i1:1-210(-)	243	3.90E-20	56	6.18%	6.99%	sp|Q7Q1K8|EFGM_ANOGA	Elongation factor G, mitochondrial OS=Anopheles gambiae OX=7165 GN=AGAP009737 PE=3 SV=4
TRINITY_DN4422_c0_g2_i1_orf1 ORF type:3prime_partial len:227 hit:XP_015598788.1 TRINITY_DN4422_c0_g2_i1:269-949(-)	251	1.50E-20	249	6.70%	10.80%	sp|Q5ZKA2|SYIM_CHICK	Isoleucine--tRNA ligase, mitochondrial OS=Gallus gallus OX=9031 GN=IARS2 PE=2 SV=1
TRINITY_DN7962_c0_g2_i1_orf1 ORF type:3prime_partial len:382 hit:XP_015600984.1 TRINITY_DN7962_c0_g2_i1:608-1753(-)	498	5.70E-49	379	11.31%	16.07%	sp|Q3B7T1|EDRF1_HUMAN	Erythroid differentiation-related factor 1 OS=Homo sapiens OX=9606 GN=EDRF1 PE=1 SV=1
TRINITY_DN86_c0_g1_i3_orf1 ORF type:complete len:134 hit:XP_012254649.1 TRINITY_DN86_c0_g1_i3:1020-1421(-)	423	9.90E-41	130	37.02%	40.85%	sp|Q3T106|SRSF7_BOVIN	Serine/arginine-rich splicing factor 7 OS=Bos taurus OX=9913 GN=SRSF7 PE=2 SV=1
TRINITY_DN66_c0_g1_i1_orf1 ORF type:complete len:553 hit:XP_015589993.1 TRINITY_DN66_c0_g1_i1:6141-7799(-)	1322	2.30E-144	543	49.72%	68.09%	sp|Q20065|P4HA2_CAEEL	Prolyl 4-hydroxylase subunit alpha-2 OS=Caenorhabditis elegans OX=6239 GN=phy-2 PE=1 SV=1
TRINITY_DN7287_c0_g3_i1_orf1 ORF type:3prime_partial len:245 hit:XP_015510720.1 TRINITY_DN7287_c0_g3_i1:1-735(+)	687	4.40E-71	240	46.44%	64.79%	sp|Q2L969|MTX2_PIG	Metaxin-2 OS=Sus scrofa OX=9823 GN=MTX2 PE=2 SV=1
TRINITY_DN52_c0_g3_i1_orf1 ORF type:3prime_partial len:383 hit:QBB01857.1 TRINITY_DN52_c0_g3_i1:171-1319(+)	1984	2.80E-221	376	100.00%	100.00%	sp|P10987|ACT1_DROME	Actin-5C OS=Drosophila melanogaster OX=7227 GN=Act5C PE=1 SV=4
TRINITY_DN7942_c0_g1_i1_orf1 ORF type:complete len:837 hit:XP_015609013.1 TRINITY_DN7942_c0_g1_i1:226-2736(+)	2599	3.00E-292	818	62.22%	75.79%	sp|P51790|CLCN3_HUMAN	H(+)/Cl(-) exchange transporter 3 OS=Homo sapiens OX=9606 GN=CLCN3 PE=1 SV=2
TRINITY_DN10469_c0_g1_i1_orf1 ORF type:complete len:258 hit:XP_015585029.1 TRINITY_DN10469_c0_g1_i1:97-870(-)	1042	3.20E-112	240	76.25%	85.06%	sp|Q3ZCK9|PSA4_BOVIN	Proteasome subunit alpha type-4 OS=Bos taurus OX=9913 GN=PSMA4 PE=1 SV=1
TRINITY_DN8851_c0_g2_i1_orf1 ORF type:internal len:119 hit:XP_015596532.1 TRINITY_DN8851_c0_g2_i1:1-357(-)	262	4.10E-22	120	10.58%	14.96%	sp|Q8BFT9|SVOP_MOUSE	Synaptic vesicle 2-related protein OS=Mus musculus OX=10090 GN=Svop PE=1 SV=1
TRINITY_DN4423_c0_g1_i1_orf1 ORF type:3prime_partial len:360 hit:XP_015601724.1 TRINITY_DN4423_c0_g1_i1:69-1148(-)	817	5.50E-86	364	30.77%	46.55%	sp|Q9NQH7|XPP3_HUMAN	Xaa-Pro aminopeptidase 3 OS=Homo sapiens OX=9606 GN=XPNPEP3 PE=1 SV=1
TRINITY_DN10444_c0_g1_i1_orf1 ORF type:complete len:249 hit:XP_015592403.1 TRINITY_DN10444_c0_g1_i1:362-1108(-)	713	4.30E-74	177	60.56%	71.36%	sp|Q24040|BGB_DROME	Protein big brother OS=Drosophila melanogaster OX=7227 GN=Bgb PE=2 SV=3
TRINITY_DN50_c0_g1_i4_orf1 ORF type:complete len:318 hit:XP_015510548.1 TRINITY_DN50_c0_g1_i4:1145-2098(-)	1284	3.40E-140	317	87.42%	92.45%	sp|O18640|GBLP_DROME	Guanine nucleotide-binding protein subunit beta-like protein OS=Drosophila melanogaster OX=7227 GN=Rack1 PE=1 SV=2
TRINITY_DN1805_c0_g1_i1_orf1 ORF type:complete len:489 hit:XP_015520404.1 TRINITY_DN1805_c0_g1_i1:420-1886(+)	748	7.50E-78	491	39.72%	56.49%	sp|O44424|ESS2_DROME	Splicing factor ESS-2 homolog OS=Drosophila melanogaster OX=7227 GN=Es2 PE=1 SV=2
TRINITY_DN7262_c0_g2_i1_orf1 ORF type:internal len:142 hit:XP_012289119.1 TRINITY_DN7262_c0_g2_i1:3-428(+)	389	9.20E-37	143	0.98%	1.33%	sp|Q23551|UNC22_CAEEL	Twitchin OS=Caenorhabditis elegans OX=6239 GN=unc-22 PE=1 SV=3
TRINITY_DN4421_c0_g1_i1_orf1 ORF type:complete len:147 hit:XP_015609431.1 TRINITY_DN4421_c0_g1_i1:132-572(-)	293	1.30E-25	123	50.00%	68.25%	sp|Q3ZBP8|CO040_BOVIN	UPF0235 protein C15orf40 homolog OS=Bos taurus OX=9913 PE=2 SV=1
TRINITY_DN2616_c0_g1_i1_orf1 ORF type:internal len:241 hit:XP_015592622.1 TRINITY_DN2616_c0_g1_i1:3-725(+)	525	2.70E-52	221	32.76%	42.45%	sp|Q8R3G1|PP1R8_MOUSE	Nuclear inhibitor of protein phosphatase 1 OS=Mus musculus OX=10090 GN=Ppp1r8 PE=1 SV=1
TRINITY_DN2601_c0_g1_i1_orf1 ORF type:3prime_partial len:123 hit:XP_015609423.1 TRINITY_DN2601_c0_g1_i1:1-369(+)	358	3.10E-33	113	4.81%	6.13%	sp|Q6PDH0|PHLB1_MOUSE	Pleckstrin homology-like domain family B member 1 OS=Mus musculus OX=10090 GN=Phldb1 PE=1 SV=1
TRINITY_DN1859_c0_g3_i2_orf1 ORF type:3prime_partial len:281 hit:XP_015606801.1 TRINITY_DN1859_c0_g3_i2:186-1028(-)	387	3.10E-36	213	25.00%	32.71%	sp|Q9NKV0|MLF_DROME	Myeloid leukemia factor OS=Drosophila melanogaster OX=7227 GN=Mlf PE=1 SV=2
TRINITY_DN1888_c0_g8_i1_orf1 ORF type:internal len:117 hit:XP_011495664.1 TRINITY_DN1888_c0_g8_i1:1-351(-)	498	1.70E-49	119	12.33%	13.71%	sp|O43143|DHX15_HUMAN	Pre-mRNA-splicing factor ATP-dependent RNA helicase DHX15 OS=Homo sapiens OX=9606 GN=DHX15 PE=1 SV=2
TRINITY_DN92_c0_g1_i1_orf1 ORF type:complete len:238 hit:XP_015521758.1 TRINITY_DN92_c0_g1_i1:947-1660(-)	249	2.60E-20	132	29.05%	38.59%	sp|Q0ZB73|EIF3J_BOMMO	Eukaryotic translation initiation factor 3 subunit J OS=Bombyx mori OX=7091 PE=2 SV=1
TRINITY_DN10449_c0_g1_i1_orf1 ORF type:complete len:392 hit:XP_015174990.1 TRINITY_DN10449_c0_g1_i1:54-1229(+)	1413	4.60E-155	380	67.25%	76.83%	sp|Q9VLP7|MET14_DROME	N6-adenosine-methyltransferase non-catalytic subunit OS=Drosophila melanogaster OX=7227 GN=Mettl14 PE=1 SV=1
TRINITY_DN90_c0_g1_i9_orf1 ORF type:5prime_partial len:207 hit:XP_015592584.1 TRINITY_DN90_c0_g1_i9:2-622(-)	804	1.00E-84	204	28.12%	34.18%	sp|O61661|CHK1_DROME	Serine/threonine-protein kinase grp OS=Drosophila melanogaster OX=7227 GN=grp PE=1 SV=2
TRINITY_DN4433_c0_g1_i1_orf1 ORF type:internal len:156 hit:XP_015610184.1 TRINITY_DN4433_c0_g1_i1:1-468(+)	331	5.40E-30	163	18.10%	23.10%	sp|Q9H6P5|TASP1_HUMAN	Threonine aspartase 1 OS=Homo sapiens OX=9606 GN=TASP1 PE=1 SV=1
TRINITY_DN15_c1_g1_i7_orf1 ORF type:complete len:147 hit:XP_015173997.1 TRINITY_DN15_c1_g1_i7:5727-6167(-)	400	5.00E-38	143	23.40%	24.73%	sp|P26686|SRR55_DROME	Serine-arginine protein 55 OS=Drosophila melanogaster OX=7227 GN=B52 PE=1 SV=4
TRINITY_DN93_c0_g1_i1_orf1 ORF type:3prime_partial len:549 hit:XP_015596292.1 TRINITY_DN93_c0_g1_i1:1-1647(+)	1071	2.90E-115	444	22.31%	28.12%	sp|Q9VEV4|CL16A_DROME	Protein CLEC16A homolog OS=Drosophila melanogaster OX=7227 GN=ema PE=1 SV=2
TRINITY_DN60_c0_g2_i5_orf1 ORF type:3prime_partial len:442 hit:KYM92329.1 TRINITY_DN60_c0_g2_i5:1-1326(+)	1685	1.50E-186	352	40.62%	42.04%	sp|Q04727|TLE4_HUMAN	Transducin-like enhancer protein 4 OS=Homo sapiens OX=9606 GN=TLE4 PE=1 SV=3
TRINITY_DN86_c0_g1_i5_orf1 ORF type:complete len:201 hit:XP_012254615.1 TRINITY_DN86_c0_g1_i5:355-957(-)	425	8.70E-41	126	35.74%	40.00%	sp|Q3T106|SRSF7_BOVIN	Serine/arginine-rich splicing factor 7 OS=Bos taurus OX=9913 GN=SRSF7 PE=2 SV=1
TRINITY_DN7273_c0_g1_i1_orf1 ORF type:3prime_partial len:640 hit:XP_015599179.1 TRINITY_DN7273_c0_g1_i1:1-1920(+)	433	3.30E-41	388	3.58%	5.57%	sp|A2A9C3|SZT2_MOUSE	KICSTOR complex protein SZT2 OS=Mus musculus OX=10090 GN=Szt2 PE=1 SV=1
TRINITY_DN26_c0_g1_i1_orf1 ORF type:complete len:298 hit:XP_029041479.1 TRINITY_DN26_c0_g1_i1:731-1624(-)	280	8.40E-24	136	19.49%	27.16%	sp|A3KFF6|WBP2L_BOVIN	Postacrosomal sheath WW domain-binding protein OS=Bos taurus OX=9913 GN=WBP2NL PE=2 SV=1
TRINITY_DN16_c1_g2_i2_orf1 ORF type:3prime_partial len:1407 hit:XP_024945048.1 TRINITY_DN16_c1_g2_i2:332-4552(-)	4367	0.00E+00	1208	52.56%	62.17%	sp|Q9Z1N9|UN13B_MOUSE	Protein unc-13 homolog B OS=Mus musculus OX=10090 GN=Unc13b PE=1 SV=2
TRINITY_DN1871_c0_g1_i6_orf1 ORF type:complete len:226 hit:XP_012262724.1 TRINITY_DN1871_c0_g1_i6:203-880(+)	515	3.60E-51	231	63.16%	75.00%	sp|Q6NUB2|CW15A_XENLA	Protein CWC15 homolog A OS=Xenopus laevis OX=8355 GN=cwc15-a PE=2 SV=1
TRINITY_DN1804_c0_g1_i1_orf1 ORF type:complete len:246 hit:XP_012283415.1 TRINITY_DN1804_c0_g1_i1:476-1213(+)	449	1.80E-43	204	34.78%	48.55%	sp|Q0VC80|YRDC_BOVIN	YrdC domain-containing protein, mitochondrial OS=Bos taurus OX=9913 GN=YRDC PE=2 SV=1
TRINITY_DN66_c1_g4_i1_orf1 ORF type:complete len:256 hit:XP_012281016.1 TRINITY_DN66_c1_g4_i1:225-992(+)	633	8.40E-65	254	57.08%	67.92%	sp|Q8WYH8|ING5_HUMAN	Inhibitor of growth protein 5 OS=Homo sapiens OX=9606 GN=ING5 PE=1 SV=1
TRINITY_DN3573_c0_g1_i1_orf1 ORF type:internal len:360 hit:XP_015188513.1 TRINITY_DN3573_c0_g1_i1:1-1080(+)	1547	1.20E-170	360	6.44%	7.02%	sp|Q14204|DYHC1_HUMAN	Cytoplasmic dynein 1 heavy chain 1 OS=Homo sapiens OX=9606 GN=DYNC1H1 PE=1 SV=5
TRINITY_DN8844_c0_g1_i11_orf1 ORF type:3prime_partial len:305 hit:XP_015606956.1 TRINITY_DN8844_c0_g1_i11:109-1023(-)	873	1.50E-92	274	30.56%	36.67%	sp|Q9NZN8|CNOT2_HUMAN	CCR4-NOT transcription complex subunit 2 OS=Homo sapiens OX=9606 GN=CNOT2 PE=1 SV=1
TRINITY_DN2642_c0_g1_i1_orf1 ORF type:3prime_partial len:329 hit:XP_015430238.1 TRINITY_DN2642_c0_g1_i1:877-1863(-)	1194	9.60E-130	331	8.97%	10.92%	sp|Q80YV3|TRRAP_MOUSE	Transformation/transcription domain-associated protein OS=Mus musculus OX=10090 GN=Trrap PE=1 SV=2
TRINITY_DN7253_c0_g1_i1_orf1 ORF type:3prime_partial len:280 hit:XP_015597808.1 TRINITY_DN7253_c0_g1_i1:3-842(+)	738	6.20E-77	267	20.96%	27.73%	sp|Q5RF63|RECQ1_PONAB	ATP-dependent DNA helicase Q1 OS=Pongo abelii OX=9601 GN=RECQL PE=2 SV=1
TRINITY_DN3529_c1_g1_i1_orf1 ORF type:3prime_partial len:306 hit:KOC58956.1 TRINITY_DN3529_c1_g1_i1:367-1284(-)	632	1.30E-64	254	43.06%	60.85%	sp|Q0VD50|NMNA1_BOVIN	Nicotinamide/nicotinic acid mononucleotide adenylyltransferase 1 OS=Bos taurus OX=9913 GN=NMNAT1 PE=2 SV=1
TRINITY_DN2_c0_g5_i2_orf1 ORF type:complete len:636 hit:XP_015591393.1 TRINITY_DN2_c0_g5_i2:349-2256(-)	330	2.90E-29	552	18.01%	26.82%	sp|Q29RP1|UBP1_BOVIN	Ubiquitin carboxyl-terminal hydrolase 1 OS=Bos taurus OX=9913 GN=USP1 PE=2 SV=1
TRINITY_DN10417_c0_g1_i1_orf1 ORF type:complete len:212 hit:XP_012277738.1 TRINITY_DN10417_c0_g1_i1:740-1375(+)	649	9.70E-67	205	59.90%	74.88%	sp|F1QVR8|METL5_DANRE	rRNA N6-adenosine-methyltransferase METTL5 OS=Danio rerio OX=7955 GN=mettl5 PE=2 SV=1
TRINITY_DN2606_c0_g2_i1_orf1 ORF type:complete len:147 hit:XP_017883301.1 TRINITY_DN2606_c0_g2_i1:281-721(-)	379	1.40E-35	127	43.75%	60.00%	sp|P49963|SRP19_DROME	Signal recognition particle 19 kDa protein OS=Drosophila melanogaster OX=7227 GN=Srp19 PE=2 SV=2
TRINITY_DN4406_c0_g1_i1_orf1 ORF type:complete len:111 hit:XP_011259586.1 TRINITY_DN4406_c0_g1_i1:83-415(-)	237	3.00E-19	82	5.77%	6.87%	sp|A6H6A9|RBG1L_MOUSE	Rab GTPase-activating protein 1-like OS=Mus musculus OX=10090 GN=Rabgap1l PE=1 SV=1
TRINITY_DN14_c0_g1_i4_orf1 ORF type:3prime_partial len:182 hit:XP_015592606.1 TRINITY_DN14_c0_g1_i4:13-558(+)	544	1.30E-54	165	58.76%	80.23%	sp|P35604|COPZ1_BOVIN	Coatomer subunit zeta-1 OS=Bos taurus OX=9913 GN=COPZ1 PE=1 SV=2
TRINITY_DN7275_c0_g1_i1_orf1 ORF type:3prime_partial len:251 hit:XP_014233957.1 TRINITY_DN7275_c0_g1_i1:2-754(+)	960	1.00E-102	240	26.71%	30.96%	sp|P55096|ABCD3_MOUSE	ATP-binding cassette sub-family D member 3 OS=Mus musculus OX=10090 GN=Abcd3 PE=1 SV=2
TRINITY_DN10_c0_g1_i4_orf1 ORF type:complete len:274 hit:XP_015598041.1 TRINITY_DN10_c0_g1_i4:2070-2891(-)	600	6.10E-61	269	47.69%	64.23%	sp|Q8UWA5|CAH2_TRIHK	Carbonic anhydrase 2 OS=Tribolodon hakonensis OX=151740 GN=ca2 PE=2 SV=3
TRINITY_DN7299_c0_g1_i1_orf1 ORF type:3prime_partial len:111 hit:XP_015516522.1 TRINITY_DN7299_c0_g1_i1:109-441(-)	306	3.00E-27	103	7.81%	11.30%	sp|Q9W3K5|GSH1_DROME	Glutamate--cysteine ligase OS=Drosophila melanogaster OX=7227 GN=Gclc PE=2 SV=1
TRINITY_DN7971_c0_g1_i1_orf1 ORF type:internal len:76 hit:EFN63900.1 TRINITY_DN7971_c0_g1_i1:1-228(+)	301	7.90E-27	76	6.78%	9.35%	sp|Q3KR37|ASTRB_HUMAN	Protein Aster-B OS=Homo sapiens OX=9606 GN=GRAMD1B PE=1 SV=1
TRINITY_DN2636_c0_g1_i2_orf1 ORF type:internal len:187 hit:XP_015586961.1 TRINITY_DN2636_c0_g1_i2:40-600(+)	212	4.10E-16	112	8.58%	13.45%	sp|Q21279|TTL15_CAEEL	Probable tubulin polyglutamylase ttll-15 OS=Caenorhabditis elegans OX=6239 GN=ttll-15 PE=2 SV=3
TRINITY_DN3520_c0_g1_i2_orf1 ORF type:3prime_partial len:635 hit:XP_015440407.1 TRINITY_DN3520_c0_g1_i2:3-1907(+)	427	1.60E-40	631	16.99%	25.19%	sp|Q80TG1|KANL1_MOUSE	KAT8 regulatory NSL complex subunit 1 OS=Mus musculus OX=10090 GN=Kansl1 PE=1 SV=1
TRINITY_DN18_c0_g1_i3_orf1 ORF type:complete len:110 hit:XP_012174509.1 TRINITY_DN18_c0_g1_i3:882-1211(-)	464	1.40E-45	108	75.93%	85.19%	sp|P48375|FKB12_DROME	12 kDa FK506-binding protein OS=Drosophila melanogaster OX=7227 GN=FK506-bp2 PE=3 SV=2
TRINITY_DN7297_c0_g1_i1_orf1 ORF type:internal len:103 hit:XP_012257176.1 TRINITY_DN7297_c0_g1_i1:3-311(-)	298	2.40E-26	103	5.16%	5.90%	sp|Q86XP1|DGKH_HUMAN	Diacylglycerol kinase eta OS=Homo sapiens OX=9606 GN=DGKH PE=1 SV=1
TRINITY_DN2647_c0_g5_i1_orf1 ORF type:internal len:109 hit:XP_015512051.1 TRINITY_DN2647_c0_g5_i1:3-329(-)	206	1.20E-15	109	3.30%	5.45%	sp|Q00449|MDR49_DROME	Multidrug resistance protein homolog 49 OS=Drosophila melanogaster OX=7227 GN=Mdr49 PE=2 SV=2
TRINITY_DN4452_c0_g3_i1_orf1 ORF type:internal len:229 hit:XP_014605708.1 TRINITY_DN4452_c0_g3_i1:3-689(-)	704	4.40E-73	224	15.72%	20.45%	sp|Q9Y4K4|M4K5_HUMAN	Mitogen-activated protein kinase kinase kinase kinase 5 OS=Homo sapiens OX=9606 GN=MAP4K5 PE=1 SV=2
TRINITY_DN8863_c0_g1_i3_orf1 ORF type:complete len:433 hit:XP_003401395.3 TRINITY_DN8863_c0_g1_i3:428-1726(-)	689	4.60E-71	376	34.38%	48.76%	sp|P0CF65|CRBN_CHICK	Protein cereblon OS=Gallus gallus OX=9031 GN=CRBN PE=1 SV=1
TRINITY_DN15_c0_g1_i4_orf1 ORF type:complete len:496 hit:XP_015585346.1 TRINITY_DN15_c0_g1_i4:1769-3256(-)	2475	4.20E-278	493	95.95%	97.98%	sp|P31401|VATB_MANSE	V-type proton ATPase subunit B OS=Manduca sexta OX=7130 GN=VHA55 PE=2 SV=1
TRINITY_DN23_c0_g1_i2_orf1 ORF type:complete len:304 hit:XP_624085.1 TRINITY_DN23_c0_g1_i2:282-1193(+)	879	3.00E-93	305	56.91%	74.01%	sp|Q8NI37|PPTC7_HUMAN	Protein phosphatase PTC7 homolog OS=Homo sapiens OX=9606 GN=PPTC7 PE=1 SV=1
TRINITY_DN16_c1_g1_i3_orf1 ORF type:complete len:770 hit:XP_017794342.1 TRINITY_DN16_c1_g1_i3:63-2372(+)	724	7.10E-75	484	30.15%	37.19%	sp|A4QNR8|LENG8_DANRE	Leukocyte receptor cluster member 8 homolog OS=Danio rerio OX=7955 GN=leng8 PE=2 SV=1
TRINITY_DN8846_c0_g2_i3_orf1 ORF type:3prime_partial len:37 hit:XP_015607815.1 TRINITY_DN8846_c0_g2_i3:266-376(+)	160	8.40E-11	36	54.39%	63.16%	sp|Q32PD7|CSN9_BOVIN	COP9 signalosome complex subunit 9 OS=Bos taurus OX=9913 GN=COPS9 PE=3 SV=1
TRINITY_DN2679_c0_g1_i2_orf1 ORF type:complete len:263 hit:XP_015609878.1 TRINITY_DN2679_c0_g1_i2:468-1256(-)	482	2.80E-47	261	26.60%	43.22%	sp|Q9WUR2|ECI2_MOUSE	Enoyl-CoA delta isomerase 2 OS=Mus musculus OX=10090 GN=Eci2 PE=1 SV=2
TRINITY_DN2635_c0_g1_i1_orf1 ORF type:complete len:166 hit:XP_011267400.1 TRINITY_DN2635_c0_g1_i1:367-864(-)	534	1.60E-53	160	58.18%	75.76%	sp|Q9VCC3|RT24_DROME	28S ribosomal protein S24, mitochondrial OS=Drosophila melanogaster OX=7227 GN=mRpS24 PE=3 SV=1
TRINITY_DN14_c0_g5_i1_orf1 ORF type:complete len:1146 hit:XP_012277826.1 TRINITY_DN14_c0_g5_i1:632-4069(-)	645	1.50E-65	705	24.47%	34.04%	sp|B3MPN6|IRS1_DROAN	Insulin receptor substrate 1 OS=Drosophila ananassae OX=7217 GN=chico PE=3 SV=1
TRINITY_DN3528_c0_g1_i1_orf1 ORF type:3prime_partial len:124 hit:XP_012271656.1 TRINITY_DN3528_c0_g1_i1:1-372(+)	232	1.30E-18	119	30.86%	42.86%	sp|Q5ZJ24|CEP20_CHICK	Centrosomal protein 20 OS=Gallus gallus OX=9031 GN=CEP20 PE=2 SV=1
TRINITY_DN7957_c0_g2_i1_orf1 ORF type:internal len:117 hit:XP_015606981.1 TRINITY_DN7957_c0_g2_i1:1-351(-)	150	3.90E-09	48	2.43%	3.24%	sp|Q20745|UNC84_CAEEL	Nuclear migration and anchoring protein unc-84 OS=Caenorhabditis elegans OX=6239 GN=unc-84 PE=1 SV=2
TRINITY_DN11_c1_g2_i1_orf1 ORF type:3prime_partial len:190 hit:XP_012053983.1 TRINITY_DN11_c1_g2_i1:572-1141(-)	776	1.60E-81	184	87.63%	94.62%	sp|A8CAG3|RL17_PHLPP	60S ribosomal protein L17 OS=Phlebotomus papatasi OX=29031 GN=RpL17 PE=2 SV=1
TRINITY_DN94_c0_g1_i2_orf1 ORF type:complete len:633 hit:XP_012288861.1 TRINITY_DN94_c0_g1_i2:358-2256(-)	937	1.20E-99	395	34.55%	47.98%	sp|Q96T60|PNKP_HUMAN	Bifunctional polynucleotide phosphatase/kinase OS=Homo sapiens OX=9606 GN=PNKP PE=1 SV=1
TRINITY_DN1877_c0_g1_i2_orf1 ORF type:complete len:339 hit:XP_015521657.1 TRINITY_DN1877_c0_g1_i2:697-1713(-)	810	3.30E-85	336	51.37%	68.39%	sp|Q3SZJ4|PTGR1_BOVIN	Prostaglandin reductase 1 OS=Bos taurus OX=9913 GN=PTGR1 PE=2 SV=1
TRINITY_DN4453_c0_g2_i4_orf1 ORF type:complete len:841 hit:XP_015609800.1 TRINITY_DN4453_c0_g2_i4:115-2637(-)	2383	3.30E-267	853	56.24%	66.37%	sp|Q8K1Y2|KPCD3_MOUSE	Serine/threonine-protein kinase D3 OS=Mus musculus OX=10090 GN=Prkd3 PE=1 SV=1
TRINITY_DN85_c0_g1_i2_orf1 ORF type:3prime_partial len:90 hit:XP_011163369.1 TRINITY_DN85_c0_g1_i2:38-307(+)	213	1.50E-16	62	12.36%	13.74%	sp|P04075|ALDOA_HUMAN	Fructose-bisphosphate aldolase A OS=Homo sapiens OX=9606 GN=ALDOA PE=1 SV=2
TRINITY_DN3564_c0_g2_i1_orf1 ORF type:complete len:467 hit:XP_024944388.1 TRINITY_DN3564_c0_g2_i1:142-1542(+)	317	6.80E-28	324	12.59%	16.55%	sp|Q8IXK0|PHC2_HUMAN	Polyhomeotic-like protein 2 OS=Homo sapiens OX=9606 GN=PHC2 PE=1 SV=1
TRINITY_DN2647_c0_g3_i1_orf1 ORF type:internal len:203 hit:XP_015603413.1 TRINITY_DN2647_c0_g3_i1:1-609(-)	543	1.80E-54	196	8.22%	10.37%	sp|Q00449|MDR49_DROME	Multidrug resistance protein homolog 49 OS=Drosophila melanogaster OX=7227 GN=Mdr49 PE=2 SV=2
TRINITY_DN8844_c0_g1_i4_orf1 ORF type:3prime_partial len:393 hit:XP_015606953.1 TRINITY_DN8844_c0_g1_i4:2-1180(+)	950	2.30E-101	383	37.50%	50.60%	sp|P12617|DCMC_ANSAN	Malonyl-CoA decarboxylase, mitochondrial OS=Anser anser anser OX=8844 GN=MLYCD PE=1 SV=2
TRINITY_DN10451_c0_g1_i1_orf1 ORF type:complete len:312 hit:XP_011058989.1 TRINITY_DN10451_c0_g1_i1:109-1044(+)	1468	1.50E-161	311	91.61%	96.13%	sp|O00487|PSDE_HUMAN	26S proteasome non-ATPase regulatory subunit 14 OS=Homo sapiens OX=9606 GN=PSMD14 PE=1 SV=1
TRINITY_DN64_c0_g1_i1_orf1 ORF type:complete len:175 hit:XP_015610035.1 TRINITY_DN64_c0_g1_i1:895-1419(-)	292	2.00E-25	131	37.87%	50.89%	sp|P70097|C560_CRIGR	Succinate dehydrogenase cytochrome b560 subunit, mitochondrial OS=Cricetulus griseus OX=10029 GN=SDHC PE=2 SV=1
TRINITY_DN2686_c1_g1_i3_orf1 ORF type:complete len:67 hit:XP_015609826.1 TRINITY_DN2686_c1_g1_i3:683-883(-)	231	9.00E-19	65	11.99%	15.50%	sp|Q7ZWB7|BBS5_DANRE	Bardet-Biedl syndrome 5 protein homolog OS=Danio rerio OX=7955 GN=bbs5 PE=2 SV=1
TRINITY_DN7982_c0_g1_i1_orf1 ORF type:complete len:196 hit:XP_015593640.1 TRINITY_DN7982_c0_g1_i1:11-598(+)	645	2.60E-66	192	62.00%	76.00%	sp|Q86BN8|PTPM1_DROME	Phosphatidylglycerophosphatase and protein-tyrosine phosphatase 1 OS=Drosophila melanogaster OX=7227 GN=PTPMT1 PE=2 SV=1
TRINITY_DN53_c0_g1_i1_orf1 ORF type:3prime_partial len:132 hit:XP_012280703.1 TRINITY_DN53_c0_g1_i1:148-543(+)	173	9.50E-12	118	1.41%	1.99%	sp|P98159|NUDEL_DROME	Serine protease nudel OS=Drosophila melanogaster OX=7227 GN=ndl PE=1 SV=2
TRINITY_DN1822_c0_g2_i1_orf1 ORF type:internal len:232 hit:XP_011883089.1 TRINITY_DN1822_c0_g2_i1:2-697(-)	484	1.50E-47	187	17.64%	21.17%	sp|Q9VSH4|CPSF6_DROME	Cleavage and polyadenylation specificity factor subunit CG7185 OS=Drosophila melanogaster OX=7227 GN=CG7185 PE=1 SV=2
TRINITY_DN1883_c1_g1_i1_orf1 ORF type:3prime_partial len:579 hit:XP_015607433.1 TRINITY_DN1883_c1_g1_i1:1290-3026(-)	1974	6.10E-220	493	57.10%	64.57%	sp|D2XV59|GTPB1_RAT	GTP-binding protein 1 OS=Rattus norvegicus OX=10116 GN=Gtpbp1 PE=1 SV=1
TRINITY_DN14_c0_g3_i11_orf1 ORF type:complete len:209 hit:XP_012233191.1 TRINITY_DN14_c0_g3_i11:467-1093(+)	425	9.00E-41	178	22.68%	29.64%	sp|Q7K237|C1GLT_DROME	Glycoprotein-N-acetylgalactosamine 3-beta-galactosyltransferase 1 OS=Drosophila melanogaster OX=7227 GN=C1GalTA PE=2 SV=1
TRINITY_DN63_c0_g1_i4_orf1 ORF type:complete len:254 hit:XP_008552770.1 TRINITY_DN63_c0_g1_i4:1045-1806(-)	351	4.20E-32	249	34.62%	55.00%	sp|G5EGA6|DHRS4_CAEEL	Dehydrogenase/reductase SDR family member 4 OS=Caenorhabditis elegans OX=6239 GN=dhrs-4 PE=1 SV=1
TRINITY_DN14_c0_g1_i2_orf1 ORF type:complete len:202 hit:XP_015439076.1 TRINITY_DN14_c0_g1_i2:158-763(+)	592	3.80E-60	172	64.41%	85.31%	sp|P35604|COPZ1_BOVIN	Coatomer subunit zeta-1 OS=Bos taurus OX=9913 GN=COPZ1 PE=1 SV=2
TRINITY_DN4498_c0_g1_i1_orf1 ORF type:3prime_partial len:216 hit:XP_012280692.1 TRINITY_DN4498_c0_g1_i1:43-690(-)	187	3.70E-13	220	6.51%	10.00%	sp|Q9UPP1|PHF8_HUMAN	Histone lysine demethylase PHF8 OS=Homo sapiens OX=9606 GN=PHF8 PE=1 SV=3
TRINITY_DN2_c0_g1_i4_orf1 ORF type:complete len:359 hit:XP_015509842.1 TRINITY_DN2_c0_g1_i4:37-1113(-)	523	6.70E-52	393	29.04%	39.74%	sp|Q9UGK8|SRGEF_HUMAN	Secretion-regulating guanine nucleotide exchange factor OS=Homo sapiens OX=9606 GN=SERGEF PE=1 SV=2
TRINITY_DN46_c0_g1_i1_orf1 ORF type:complete len:160 hit:KYN33199.1 TRINITY_DN46_c0_g1_i1:149-628(-)	319	1.40E-28	153	41.18%	66.01%	sp|Q3T0E8|CALL4_BOVIN	Calmodulin-like protein 4 OS=Bos taurus OX=9913 GN=CALML4 PE=2 SV=1
TRINITY_DN2_c0_g1_i5_orf1 ORF type:complete len:389 hit:XP_015509842.1 TRINITY_DN2_c0_g1_i5:37-1203(-)	582	1.10E-58	394	31.22%	42.79%	sp|Q9UGK8|SRGEF_HUMAN	Secretion-regulating guanine nucleotide exchange factor OS=Homo sapiens OX=9606 GN=SERGEF PE=1 SV=2
TRINITY_DN7232_c0_g1_i1_orf1 ORF type:complete len:253 hit:XP_015585448.1 TRINITY_DN7232_c0_g1_i1:984-1742(-)	514	5.20E-51	254	38.64%	59.85%	sp|Q2NL24|PSMG2_BOVIN	Proteasome assembly chaperone 2 OS=Bos taurus OX=9913 GN=PSMG2 PE=2 SV=1
TRINITY_DN10477_c0_g1_i1_orf1 ORF type:complete len:173 hit:XP_015603781.1 TRINITY_DN10477_c0_g1_i1:35-553(+)	270	7.00E-23	133	29.57%	44.09%	sp|Q02372|NDUB8_BOVIN	NADH dehydrogenase [ubiquinone] 1 beta subcomplex subunit 8, mitochondrial OS=Bos taurus OX=9913 GN=NDUFB8 PE=1 SV=1
TRINITY_DN2642_c0_g3_i1_orf1 ORF type:internal len:140 hit:XP_012269997.1 TRINITY_DN2642_c0_g3_i1:2-421(-)	583	2.90E-59	140	2.85%	3.29%	sp|Q9Y4A5|TRRAP_HUMAN	Transformation/transcription domain-associated protein OS=Homo sapiens OX=9606 GN=TRRAP PE=1 SV=3
TRINITY_DN1892_c0_g1_i1_orf1 ORF type:complete len:663 hit:XP_015585525.1 TRINITY_DN1892_c0_g1_i1:220-2208(+)	379	6.20E-35	303	23.34%	41.91%	sp|Q52L45|ILEU_XENLA	Leukocyte elastase inhibitor OS=Xenopus laevis OX=8355 GN=serpinb1 PE=2 SV=1
TRINITY_DN57_c1_g2_i6_orf1 ORF type:complete len:1292 hit:XP_015520162.1 TRINITY_DN57_c1_g2_i6:792-4667(-)	310	1.20E-26	123	2.69%	3.34%	sp|Q99NH0|ANR17_MOUSE	Ankyrin repeat domain-containing protein 17 OS=Mus musculus OX=10090 GN=Ankrd17 PE=1 SV=2
TRINITY_DN7953_c0_g1_i1_orf1 ORF type:3prime_partial len:741 hit:XP_015590227.1 TRINITY_DN7953_c0_g1_i1:1574-3796(-)	756	1.30E-78	736	45.56%	58.25%	sp|Q3SWX9|RAD21_BOVIN	Double-strand-break repair protein rad21 homolog OS=Bos taurus OX=9913 GN=RAD21 PE=2 SV=1
TRINITY_DN1882_c0_g3_i1_orf1 ORF type:3prime_partial len:267 hit:XP_011259003.1 TRINITY_DN1882_c0_g3_i1:426-1226(-)	904	3.30E-96	224	53.16%	58.86%	sp|O76902|PKHF1_DROME	Pleckstrin homology domain-containing family F member 1 homolog OS=Drosophila melanogaster OX=7227 GN=rush PE=1 SV=1
TRINITY_DN7948_c0_g1_i1_orf1 ORF type:internal len:107 hit:XP_012289046.1 TRINITY_DN7948_c0_g1_i1:2-322(-)	317	1.60E-28	106	18.61%	25.87%	sp|O95045|UPP2_HUMAN	Uridine phosphorylase 2 OS=Homo sapiens OX=9606 GN=UPP2 PE=1 SV=1
TRINITY_DN2675_c0_g1_i1_orf1 ORF type:3prime_partial len:526 hit:XP_015600809.1 TRINITY_DN2675_c0_g1_i1:68-1645(+)	704	1.00E-72	502	23.24%	35.50%	sp|Q80Y56|RBNS5_MOUSE	Rabenosyn-5 OS=Mus musculus OX=10090 GN=Rbsn PE=1 SV=1
TRINITY_DN2686_c0_g1_i1_orf1 ORF type:internal len:105 hit:XP_012275932.1 TRINITY_DN2686_c0_g1_i1:65-379(+)	261	4.70E-22	113	23.29%	35.16%	sp|Q9VAI0|GNA1_DROME	Probable glucosamine 6-phosphate N-acetyltransferase OS=Drosophila melanogaster OX=7227 GN=Gnpnat PE=2 SV=1
TRINITY_DN78_c0_g2_i1_orf1 ORF type:complete len:496 hit:XP_015514802.1 TRINITY_DN78_c0_g2_i1:423-1910(+)	183	2.50E-12	231	9.11%	17.55%	sp|Q6DEL7|KLH15_DANRE	Kelch-like protein 15 OS=Danio rerio OX=7955 GN=klhl15 PE=2 SV=1
TRINITY_DN3557_c0_g2_i1_orf1 ORF type:internal len:133 hit:XP_015595667.1 TRINITY_DN3557_c0_g2_i1:3-401(+)	391	5.10E-37	133	18.23%	26.33%	sp|Q2TBV5|TF2H2_BOVIN	General transcription factor IIH subunit 2 OS=Bos taurus OX=9913 GN=GTF2H2 PE=2 SV=1
TRINITY_DN17_c0_g3_i3_orf1 ORF type:internal len:325 hit:XP_015591889.1 TRINITY_DN17_c0_g3_i3:3-977(-)	301	3.40E-26	119	5.45%	8.38%	sp|Q8IN81|FRU_DROME	Sex determination protein fruitless OS=Drosophila melanogaster OX=7227 GN=fru PE=1 SV=1
TRINITY_DN7241_c0_g1_i1_orf1 ORF type:3prime_partial len:583 hit:XP_015595854.1 TRINITY_DN7241_c0_g1_i1:340-2088(-)	2040	1.40E-227	585	40.16%	46.75%	sp|Q7L014|DDX46_HUMAN	Probable ATP-dependent RNA helicase DDX46 OS=Homo sapiens OX=9606 GN=DDX46 PE=1 SV=2
TRINITY_DN4453_c0_g2_i1_orf1 ORF type:complete len:307 hit:XP_012273303.1 TRINITY_DN4453_c0_g2_i1:305-1225(-)	733	2.60E-76	291	16.74%	21.57%	sp|O94806|KPCD3_HUMAN	Serine/threonine-protein kinase D3 OS=Homo sapiens OX=9606 GN=PRKD3 PE=1 SV=1
TRINITY_DN0_c0_g1_i3_orf1 ORF type:complete len:143 hit:XP_011497696.1 TRINITY_DN0_c0_g1_i3:2844-3272(-)	662	2.00E-68	140	68.21%	70.26%	sp|P55935|RS9_DROME	40S ribosomal protein S9 OS=Drosophila melanogaster OX=7227 GN=RpS9 PE=1 SV=2
TRINITY_DN7254_c0_g1_i1_orf1 ORF type:3prime_partial len:200 hit:XP_012219746.1 TRINITY_DN7254_c0_g1_i1:113-712(+)	643	4.60E-66	159	60.94%	68.23%	sp|Q96GF1|RN185_HUMAN	E3 ubiquitin-protein ligase RNF185 OS=Homo sapiens OX=9606 GN=RNF185 PE=1 SV=1
TRINITY_DN18_c0_g1_i7_orf1 ORF type:complete len:435 hit:XP_012273084.1 TRINITY_DN18_c0_g1_i7:701-2005(+)	691	2.70E-71	286	26.46%	38.99%	sp|Q8BN82|S17A5_MOUSE	Sialin OS=Mus musculus OX=10090 GN=Slc17a5 PE=1 SV=2
TRINITY_DN8860_c0_g3_i1_orf1 ORF type:internal len:329 hit:XP_014615081.1 TRINITY_DN8860_c0_g3_i1:111-1097(+)	190	2.50E-13	77	2.81%	3.37%	sp|Q29CV2|MED26_DROPS	Mediator of RNA polymerase II transcription subunit 26 OS=Drosophila pseudoobscura pseudoobscura OX=46245 GN=MED26 PE=3 SV=2
TRINITY_DN40_c0_g5_i1_orf1 ORF type:internal len:121 hit:XP_015606798.1 TRINITY_DN40_c0_g5_i1:3-365(-)	586	1.10E-59	120	4.20%	4.51%	sp|P42345|MTOR_HUMAN	Serine/threonine-protein kinase mTOR OS=Homo sapiens OX=9606 GN=MTOR PE=1 SV=1
TRINITY_DN3543_c0_g1_i1_orf1 ORF type:3prime_partial len:425 hit:XP_017767725.1 TRINITY_DN3543_c0_g1_i1:530-1804(-)	918	1.30E-97	433	39.31%	55.65%	sp|Q9VGG8|MTH5_DROME	Probable G-protein coupled receptor Mth-like 5 OS=Drosophila melanogaster OX=7227 GN=mthl5 PE=2 SV=2
TRINITY_DN21_c0_g2_i1_orf1 ORF type:complete len:613 hit:XP_015607090.1 TRINITY_DN21_c0_g2_i1:161-1999(+)	572	2.40E-57	343	38.10%	49.29%	sp|Q9JI85|NUCB2_RAT	Nucleobindin-2 OS=Rattus norvegicus OX=10116 GN=Nucb2 PE=1 SV=1
TRINITY_DN43_c0_g2_i4_orf1 ORF type:complete len:346 hit:XP_014604094.1 TRINITY_DN43_c0_g2_i4:1098-2135(-)	401	9.10E-38	182	40.71%	47.43%	sp|P41824|YBOXH_APLCA	Y-box factor homolog OS=Aplysia californica OX=6500 PE=2 SV=1
TRINITY_DN2653_c0_g3_i1_orf1 ORF type:internal len:135 hit:XP_024946350.1 TRINITY_DN2653_c0_g3_i1:3-407(+)	265	2.10E-22	115	6.51%	9.83%	sp|Q9VP47|TSR1_DROME	Pre-rRNA-processing protein TSR1 homolog OS=Drosophila melanogaster OX=7227 GN=Tsr1 PE=1 SV=1
TRINITY_DN42_c0_g1_i8_orf1 ORF type:3prime_partial len:229 hit:XP_012281933.1 TRINITY_DN42_c0_g1_i8:2084-2770(-)	391	8.70E-37	237	17.30%	27.00%	sp|P13234|KCC4_RAT	Calcium/calmodulin-dependent protein kinase type IV OS=Rattus norvegicus OX=10116 GN=Camk4 PE=1 SV=3
TRINITY_DN37_c0_g1_i1_orf1 ORF type:3prime_partial len:122 hit:PNF39469.1 TRINITY_DN37_c0_g1_i1:285-650(+)	413	1.30E-39	116	72.65%	76.92%	sp|Q9GJW7|GBRAP_BOVIN	Gamma-aminobutyric acid receptor-associated protein OS=Bos taurus OX=9913 GN=GABARAP PE=3 SV=2
TRINITY_DN4406_c0_g4_i1_orf1 ORF type:internal len:60 hit:XP_011259586.1 TRINITY_DN4406_c0_g4_i1:3-182(-)	238	1.30E-19	60	4.02%	4.68%	sp|Q9Y3P9|RBGP1_HUMAN	Rab GTPase-activating protein 1 OS=Homo sapiens OX=9606 GN=RABGAP1 PE=1 SV=3
TRINITY_DN1848_c0_g3_i1_orf1 ORF type:5prime_partial len:134 hit:XP_011506513.1 TRINITY_DN1848_c0_g3_i1:60-461(+)	316	2.50E-28	133	14.16%	18.82%	sp|Q0IIE2|SHC1_BOVIN	SHC-transforming protein 1 OS=Bos taurus OX=9913 GN=SHC1 PE=2 SV=1
TRINITY_DN5_c0_g1_i4_orf1 ORF type:3prime_partial len:884 hit:XP_015117316.1 TRINITY_DN5_c0_g1_i4:3213-5864(-)	4114	0.00E+00	843	90.88%	95.97%	sp|Q1HPK6|EF2_BOMMO	Translation elongation factor 2 OS=Bombyx mori OX=7091 GN=tef2 PE=1 SV=1
TRINITY_DN1867_c0_g1_i2_orf1 ORF type:3prime_partial len:169 hit:XP_012269093.1 TRINITY_DN1867_c0_g1_i2:1-507(+)	322	6.40E-29	112	23.38%	30.22%	sp|Q9V4S8|CSN7_DROME	COP9 signalosome complex subunit 7 OS=Drosophila melanogaster OX=7227 GN=CSN7 PE=1 SV=2
TRINITY_DN74_c0_g1_i8_orf1 ORF type:complete len:433 hit:XP_024939908.1 TRINITY_DN74_c0_g1_i8:546-1844(-)	661	8.10E-68	389	39.60%	56.14%	sp|Q801S4|K0930_XENLA	Uncharacterized protein KIAA0930 homolog OS=Xenopus laevis OX=8355 PE=2 SV=2
TRINITY_DN14_c0_g4_i1_orf1 ORF type:3prime_partial len:55 hit:XP_003397440.1 TRINITY_DN14_c0_g4_i1:1698-1862(-)	167	1.90E-11	43	1.15%	1.45%	sp|Q7KTX8|MED13_DROME	Mediator of RNA polymerase II transcription subunit 13 OS=Drosophila melanogaster OX=7227 GN=skd PE=1 SV=1
TRINITY_DN39_c0_g1_i19_orf1 ORF type:complete len:521 hit:XP_012258813.1 TRINITY_DN39_c0_g1_i19:717-2279(-)	1127	9.00E-122	527	42.08%	63.57%	sp|Q5ZIH2|MON1A_CHICK	Vacuolar fusion protein MON1 homolog A OS=Gallus gallus OX=9031 GN=MON1A PE=2 SV=1
TRINITY_DN8844_c0_g1_i10_orf1 ORF type:3prime_partial len:344 hit:XP_015606956.1 TRINITY_DN8844_c0_g1_i10:109-1140(-)	873	1.70E-92	274	30.56%	36.67%	sp|Q9NZN8|CNOT2_HUMAN	CCR4-NOT transcription complex subunit 2 OS=Homo sapiens OX=9606 GN=CNOT2 PE=1 SV=1
TRINITY_DN10439_c0_g1_i1_orf1 ORF type:5prime_partial len:105 hit:XP_012153121.1 TRINITY_DN10439_c0_g1_i1:3-317(-)	182	6.90E-13	92	13.83%	20.92%	sp|P19600|HNRPC_XENLA	Heterogeneous nuclear ribonucleoprotein C OS=Xenopus laevis OX=8355 GN=hnrnpc PE=2 SV=1
TRINITY_DN57_c0_g1_i2_orf1 ORF type:complete len:231 hit:XP_015585473.1 TRINITY_DN57_c0_g1_i2:348-1040(+)	307	4.80E-27	266	30.37%	47.04%	sp|Q96SZ5|AEDO_HUMAN	2-aminoethanethiol dioxygenase OS=Homo sapiens OX=9606 GN=ADO PE=1 SV=2
TRINITY_DN71_c0_g3_i5_orf1 ORF type:complete len:413 hit:XP_014467172.1 TRINITY_DN71_c0_g3_i5:486-1724(-)	692	2.00E-71	306	33.33%	42.03%	sp|Q2PFW9|NOVA1_MACFA	RNA-binding protein Nova-1 OS=Macaca fascicularis OX=9541 GN=NOVA1 PE=2 SV=1
TRINITY_DN2695_c0_g1_i1_orf1 ORF type:complete len:275 hit:XP_015606610.1 TRINITY_DN2695_c0_g1_i1:1169-1993(-)	318	3.00E-28	258	38.16%	54.82%	sp|Q1JPH6|IF4H_BOVIN	Eukaryotic translation initiation factor 4H OS=Bos taurus OX=9913 GN=EIF4H PE=2 SV=1
TRINITY_DN43_c1_g2_i3_orf1 ORF type:complete len:616 hit:XP_012286293.1 TRINITY_DN43_c1_g2_i3:82-1929(+)	1069	5.60E-115	333	33.65%	40.38%	sp|Q15637|SF01_HUMAN	Splicing factor 1 OS=Homo sapiens OX=9606 GN=SF1 PE=1 SV=4
TRINITY_DN43_c2_g1_i2_orf1 ORF type:complete len:484 hit:XP_012279036.1 TRINITY_DN43_c2_g1_i2:1009-2460(+)	137	5.20E-07	46	0.94%	1.23%	sp|P31629|ZEP2_HUMAN	Transcription factor HIVEP2 OS=Homo sapiens OX=9606 GN=HIVEP2 PE=1 SV=2
TRINITY_DN8846_c0_g1_i2_orf1 ORF type:3prime_partial len:241 hit:XP_011336889.1 TRINITY_DN8846_c0_g1_i2:94-816(-)	742	1.80E-77	248	55.25%	68.09%	sp|P20108|PRDX3_MOUSE	Thioredoxin-dependent peroxide reductase, mitochondrial OS=Mus musculus OX=10090 GN=Prdx3 PE=1 SV=1
TRINITY_DN7209_c0_g1_i1_orf1 ORF type:complete len:314 hit:XP_015524845.1 TRINITY_DN7209_c0_g1_i1:443-1384(-)	527	2.00E-52	226	30.42%	42.25%	sp|Q6PJ21|SPSB3_HUMAN	SPRY domain-containing SOCS box protein 3 OS=Homo sapiens OX=9606 GN=SPSB3 PE=1 SV=2
TRINITY_DN81_c0_g1_i1_orf1 ORF type:complete len:435 hit:XP_003701131.2 TRINITY_DN81_c0_g1_i1:55-1359(+)	1469	1.60E-161	426	63.03%	76.84%	sp|Q24319|OST48_DROME	Dolichyl-diphosphooligosaccharide--protein glycosyltransferase 48 kDa subunit OS=Drosophila melanogaster OX=7227 GN=Ost48 PE=2 SV=2
TRINITY_DN71_c0_g2_i1_orf1 ORF type:3prime_partial len:114 hit:XP_012256949.1 TRINITY_DN71_c0_g2_i1:110-451(-)	233	9.00E-19	77	9.66%	11.24%	sp|P51513|NOVA1_HUMAN	RNA-binding protein Nova-1 OS=Homo sapiens OX=9606 GN=NOVA1 PE=1 SV=2
TRINITY_DN1833_c0_g1_i1_orf1 ORF type:complete len:294 hit:XP_003701108.1 TRINITY_DN1833_c0_g1_i1:169-1050(+)	870	3.20E-92	281	61.46%	75.69%	sp|P34559|ECHM_CAEEL	Probable enoyl-CoA hydratase, mitochondrial OS=Caenorhabditis elegans OX=6239 GN=ech-6 PE=3 SV=1
TRINITY_DN10430_c0_g1_i1_orf1 ORF type:complete len:154 hit:XP_015520605.1 TRINITY_DN10430_c0_g1_i1:530-991(-)	146	1.50E-08	119	13.28%	18.93%	sp|Q2TBX7|CCD86_BOVIN	Coiled-coil domain-containing protein 86 OS=Bos taurus OX=9913 GN=CCDC86 PE=2 SV=1
TRINITY_DN2625_c0_g1_i2_orf1 ORF type:complete len:236 hit:XP_011638364.1 TRINITY_DN2625_c0_g1_i2:154-861(-)	957	2.10E-102	216	76.82%	88.18%	sp|Q9VL13|MOB3_DROME	MOB kinase activator-like 3 OS=Drosophila melanogaster OX=7227 GN=Mob3 PE=2 SV=1
TRINITY_DN75_c0_g1_i1_orf1 ORF type:complete len:324 hit:XP_015601847.1 TRINITY_DN75_c0_g1_i1:848-1819(-)	882	1.40E-93	304	54.49%	67.80%	sp|Q8AXS6|S35B1_XENTR	Solute carrier family 35 member B1 OS=Xenopus tropicalis OX=8364 GN=slc35b1 PE=2 SV=2
TRINITY_DN3501_c0_g3_i1_orf1 ORF type:internal len:137 hit:XP_015588696.1 TRINITY_DN3501_c0_g3_i1:2-412(-)	200	7.30E-15	138	5.07%	7.86%	sp|Q32NZ6|TMC5_MOUSE	Transmembrane channel-like protein 5 OS=Mus musculus OX=10090 GN=Tmc5 PE=2 SV=1
TRINITY_DN4403_c0_g2_i1_orf1 ORF type:3prime_partial len:124 hit:XP_012282811.1 TRINITY_DN4403_c0_g2_i1:1072-1443(-)	429	1.80E-41	122	10.28%	11.70%	sp|P11584|ITBX_DROME	Integrin beta-PS OS=Drosophila melanogaster OX=7227 GN=mys PE=1 SV=3
TRINITY_DN7230_c1_g4_i1_orf1 ORF type:3prime_partial len:522 hit:XP_015594532.1 TRINITY_DN7230_c1_g4_i1:1663-3228(-)	846	3.40E-89	472	33.72%	44.30%	sp|P55094|NR2C2_RAT	Nuclear receptor subfamily 2 group C member 2 OS=Rattus norvegicus OX=10116 GN=Nr2c2 PE=1 SV=1
TRINITY_DN3560_c0_g2_i1_orf1 ORF type:complete len:295 hit:XP_003699634.1 TRINITY_DN3560_c0_g2_i1:7-891(+)	619	4.10E-63	310	42.99%	57.93%	sp|Q9VWY6|TAF8_DROME	Transcription initiation factor TFIID subunit 8 OS=Drosophila melanogaster OX=7227 GN=Taf8 PE=1 SV=1
TRINITY_DN8844_c0_g1_i12_orf1 ORF type:complete len:475 hit:XP_008554440.1 TRINITY_DN8844_c0_g1_i12:109-1533(-)	973	5.90E-104	592	43.59%	53.50%	sp|Q94547|RGA_DROME	Regulator of gene activity OS=Drosophila melanogaster OX=7227 GN=Rga PE=1 SV=2
TRINITY_DN53_c0_g1_i4_orf1 ORF type:3prime_partial len:229 hit:XP_012280703.1 TRINITY_DN53_c0_g1_i4:148-834(+)	253	8.70E-21	177	2.14%	3.13%	sp|P98159|NUDEL_DROME	Serine protease nudel OS=Drosophila melanogaster OX=7227 GN=ndl PE=1 SV=2
TRINITY_DN4457_c0_g1_i1_orf1 ORF type:3prime_partial len:206 hit:XP_008204595.1 TRINITY_DN4457_c0_g1_i1:418-1035(-)	515	3.30E-51	155	43.93%	56.07%	sp|P30044|PRDX5_HUMAN	Peroxiredoxin-5, mitochondrial OS=Homo sapiens OX=9606 GN=PRDX5 PE=1 SV=4
TRINITY_DN4408_c0_g1_i1_orf1 ORF type:internal len:195 hit:XP_017795196.1 TRINITY_DN4408_c0_g1_i1:2-586(+)	446	3.10E-43	185	14.73%	20.74%	sp|Q2TBP2|HINFP_BOVIN	Histone H4 transcription factor OS=Bos taurus OX=9913 GN=HINFP PE=2 SV=1
TRINITY_DN1819_c0_g1_i1_orf1 ORF type:5prime_partial len:131 hit:XP_012264881.1 TRINITY_DN1819_c0_g1_i1:115-507(+)	463	2.20E-45	131	23.76%	30.66%	sp|B4K8A4|MTNA_DROMO	Methylthioribose-1-phosphate isomerase OS=Drosophila mojavensis OX=7230 GN=GI10562 PE=3 SV=1
TRINITY_DN3599_c0_g1_i1_orf1 ORF type:complete len:181 hit:XP_015516795.1 TRINITY_DN3599_c0_g1_i1:1314-1856(-)	422	1.70E-40	174	44.97%	61.38%	sp|B2RZ37|REEP5_RAT	Receptor expression-enhancing protein 5 OS=Rattus norvegicus OX=10116 GN=Reep5 PE=1 SV=1
TRINITY_DN51_c0_g1_i4_orf1 ORF type:complete len:972 hit:AKD28118.1 TRINITY_DN51_c0_g1_i4:168-3083(+)	738	2.10E-76	828	21.46%	36.29%	sp|P04323|POL3_DROME	Retrovirus-related Pol polyprotein from transposon 17.6 OS=Drosophila melanogaster OX=7227 GN=pol PE=4 SV=1
TRINITY_DN7225_c0_g1_i1_orf1 ORF type:complete len:579 hit:XP_015590848.1 TRINITY_DN7225_c0_g1_i1:167-1903(+)	1772	1.60E-196	560	54.36%	71.97%	sp|Q8MMG9|TREA_PIMHY	Trehalase OS=Pimpla hypochondriaca OX=135724 GN=tre1 PE=1 SV=1
TRINITY_DN57_c1_g2_i4_orf1 ORF type:complete len:1235 hit:XP_015520162.1 TRINITY_DN57_c1_g2_i4:792-4496(-)	310	1.20E-26	123	2.69%	3.34%	sp|Q99NH0|ANR17_MOUSE	Ankyrin repeat domain-containing protein 17 OS=Mus musculus OX=10090 GN=Ankrd17 PE=1 SV=2
TRINITY_DN3509_c0_g2_i1_orf1 ORF type:3prime_partial len:52 hit:XP_015608170.1 TRINITY_DN3509_c0_g2_i1:151-306(-)	170	8.20E-12	49	7.32%	9.58%	sp|P17553|WNT3_MOUSE	Proto-oncogene Wnt-3 OS=Mus musculus OX=10090 GN=Wnt3 PE=1 SV=1
TRINITY_DN3540_c0_g1_i1_orf1 ORF type:complete len:299 hit:XP_015606894.1 TRINITY_DN3540_c0_g1_i1:1429-2325(-)	816	5.90E-86	288	53.95%	69.41%	sp|Q9WUD1|CHIP_MOUSE	STIP1 homology and U box-containing protein 1 OS=Mus musculus OX=10090 GN=Stub1 PE=1 SV=1
TRINITY_DN45_c1_g2_i4_orf1 ORF type:complete len:904 hit:XP_015604833.1 TRINITY_DN45_c1_g2_i4:112-2823(+)	768	6.60E-80	914	31.13%	47.82%	sp|E9QG68|UBP45_DANRE	Ubiquitin carboxyl-terminal hydrolase 45 OS=Danio rerio OX=7955 GN=usp45 PE=3 SV=1
TRINITY_DN1831_c0_g1_i1_orf1 ORF type:internal len:131 hit:XP_015584927.1 TRINITY_DN1831_c0_g1_i1:1-393(-)	206	1.40E-15	134	21.74%	28.06%	sp|Q5E943|CA043_BOVIN	Protein C1orf43 homolog OS=Bos taurus OX=9913 PE=2 SV=1
TRINITY_DN1874_c0_g1_i1_orf1 ORF type:complete len:390 hit:XP_012287176.1 TRINITY_DN1874_c0_g1_i1:61-1230(+)	1573	1.30E-173	389	77.12%	87.40%	sp|Q9V3G7|PSMD6_DROME	26S proteasome non-ATPase regulatory subunit 6 OS=Drosophila melanogaster OX=7227 GN=Rpn7 PE=2 SV=1
TRINITY_DN15_c0_g1_i3_orf1 ORF type:3prime_partial len:476 hit:XP_011261591.1 TRINITY_DN15_c0_g1_i3:740-2167(-)	2382	2.40E-267	466	92.86%	94.29%	sp|P31409|VATB_DROME	V-type proton ATPase subunit B OS=Drosophila melanogaster OX=7227 GN=Vha55 PE=2 SV=1
TRINITY_DN3560_c0_g3_i1_orf1 ORF type:internal len:206 hit:XP_012172800.1 TRINITY_DN3560_c0_g3_i1:1-618(+)	701	8.90E-73	205	14.36%	18.00%	sp|O46037|VINC_DROME	Vinculin OS=Drosophila melanogaster OX=7227 GN=Vinc PE=1 SV=1
TRINITY_DN3503_c0_g1_i1_orf1 ORF type:internal len:178 hit:XP_012286395.1 TRINITY_DN3503_c0_g1_i1:1-534(+)	766	2.20E-80	178	10.87%	12.23%	sp|P18106|FER_DROME	Tyrosine-protein kinase Fer OS=Drosophila melanogaster OX=7227 GN=FER PE=1 SV=3
TRINITY_DN2645_c0_g1_i2_orf1 ORF type:3prime_partial len:220 hit:XP_015606550.1 TRINITY_DN2645_c0_g1_i2:1-660(+)	550	3.00E-55	129	14.48%	15.57%	sp|Q01842|POK_DROME	Ets DNA-binding protein pokkuri OS=Drosophila melanogaster OX=7227 GN=aop PE=1 SV=2
TRINITY_DN10402_c0_g1_i1_orf1 ORF type:complete len:335 hit:XP_012266284.1 TRINITY_DN10402_c0_g1_i1:93-1097(+)	287	1.50E-24	325	79.04%	82.63%	sp|Q5M786|WDR5_XENTR	WD repeat-containing protein 5 OS=Xenopus tropicalis OX=8364 GN=wdr5 PE=2 SV=1
TRINITY_DN60_c0_g2_i2_orf1 ORF type:3prime_partial len:442 hit:KYM92329.1 TRINITY_DN60_c0_g2_i2:1-1326(+)	1681	4.40E-186	352	40.49%	41.91%	sp|Q04727|TLE4_HUMAN	Transducin-like enhancer protein 4 OS=Homo sapiens OX=9606 GN=TLE4 PE=1 SV=3
TRINITY_DN12_c0_g1_i1_orf1 ORF type:complete len:416 hit:XP_015588683.1 TRINITY_DN12_c0_g1_i1:313-1560(-)	1836	4.40E-204	398	79.81%	89.66%	sp|O16797|RL3_DROME	60S ribosomal protein L3 OS=Drosophila melanogaster OX=7227 GN=RpL3 PE=1 SV=3
TRINITY_DN2_c0_g2_i9_orf1 ORF type:3prime_partial len:371 hit:XP_015585513.1 TRINITY_DN2_c0_g2_i9:1508-2620(+)	1109	7.80E-120	357	51.16%	64.01%	sp|Q9W6S5|ALLC_XENLA	Allantoicase OS=Xenopus laevis OX=8355 GN=allc PE=2 SV=1
TRINITY_DN93_c0_g1_i4_orf1 ORF type:internal len:78 hit:XP_015596289.1 TRINITY_DN93_c0_g1_i4:1-234(+)	123	3.50E-06	67	2.81%	4.03%	sp|Q9VEV4|CL16A_DROME	Protein CLEC16A homolog OS=Drosophila melanogaster OX=7227 GN=ema PE=1 SV=2
TRINITY_DN96_c0_g1_i1_orf1 ORF type:complete len:648 hit:XP_017754639.1 TRINITY_DN96_c0_g1_i1:295-2238(+)	669	1.40E-68	396	19.87%	22.50%	sp|Q24573|DRI_DROME	Protein dead ringer OS=Drosophila melanogaster OX=7227 GN=retn PE=1 SV=2
TRINITY_DN3551_c0_g1_i2_orf1 ORF type:complete len:459 hit:XP_024943138.1 TRINITY_DN3551_c0_g1_i2:71-1447(+)	789	1.20E-82	452	34.12%	51.28%	sp|Q9VB31|C6A18_DROME	Probable cytochrome P450 6a18 OS=Drosophila melanogaster OX=7227 GN=Cyp6a18 PE=2 SV=1
TRINITY_DN2611_c0_g1_i1_orf1 ORF type:3prime_partial len:965 hit:XP_015603326.1 TRINITY_DN2611_c0_g1_i1:1428-4322(-)	1383	3.40E-151	983	37.41%	54.86%	sp|Q6PHS6|SNX13_MOUSE	Sorting nexin-13 OS=Mus musculus OX=10090 GN=Snx13 PE=2 SV=1
TRINITY_DN7248_c0_g1_i1_orf1 ORF type:3prime_partial len:486 hit:XP_015597269.1 TRINITY_DN7248_c0_g1_i1:37-1494(-)	1067	7.60E-115	393	51.26%	61.76%	sp|Q7ZXK9|NLE1_XENLA	Notchless protein homolog 1 OS=Xenopus laevis OX=8355 GN=nle1 PE=2 SV=1
TRINITY_DN2647_c0_g2_i1_orf1 ORF type:internal len:88 hit:XP_017884014.1 TRINITY_DN2647_c0_g2_i1:3-266(+)	244	3.70E-20	87	3.53%	5.15%	sp|Q00449|MDR49_DROME	Multidrug resistance protein homolog 49 OS=Drosophila melanogaster OX=7227 GN=Mdr49 PE=2 SV=2
TRINITY_DN4493_c0_g1_i1_orf1 ORF type:internal len:147 hit:XP_015601427.1 TRINITY_DN4493_c0_g1_i1:2-442(+)	166	6.90E-11	83	1.19%	1.66%	sp|Q6PNC0|DMXL1_MOUSE	DmX-like protein 1 OS=Mus musculus OX=10090 GN=Dmxl1 PE=1 SV=1
TRINITY_DN40_c0_g1_i1_orf1 ORF type:internal len:82 hit:XP_012169223.1 TRINITY_DN40_c0_g1_i1:2-247(+)	174	4.50E-12	43	1.22%	1.37%	sp|P42345|MTOR_HUMAN	Serine/threonine-protein kinase mTOR OS=Homo sapiens OX=9606 GN=MTOR PE=1 SV=1
TRINITY_DN2683_c0_g2_i1_orf1 ORF type:3prime_partial len:373 hit:XP_015431082.1 TRINITY_DN2683_c0_g2_i1:313-1431(-)	1186	9.20E-129	371	29.67%	35.35%	sp|P07742|RIR1_MOUSE	Ribonucleoside-diphosphate reductase large subunit OS=Mus musculus OX=10090 GN=Rrm1 PE=1 SV=2
TRINITY_DN2679_c0_g1_i3_orf1 ORF type:complete len:229 hit:XP_014475590.1 TRINITY_DN2679_c0_g1_i3:468-1154(-)	421	2.90E-40	229	24.37%	36.29%	sp|O75521|ECI2_HUMAN	Enoyl-CoA delta isomerase 2 OS=Homo sapiens OX=9606 GN=ECI2 PE=1 SV=4
TRINITY_DN2642_c0_g2_i1_orf1 ORF type:3prime_partial len:270 hit:XP_012289227.1 TRINITY_DN2642_c0_g2_i1:1-810(+)	964	3.70E-103	269	37.36%	46.76%	sp|Q09325|MGAT1_RAT	Alpha-1,3-mannosyl-glycoprotein 2-beta-N-acetylglucosaminyltransferase OS=Rattus norvegicus OX=10116 GN=Mgat1 PE=2 SV=1
TRINITY_DN0_c0_g1_i4_orf1 ORF type:complete len:194 hit:XP_012271677.1 TRINITY_DN0_c0_g1_i4:2390-2971(-)	870	2.10E-92	179	88.72%	90.77%	sp|P55935|RS9_DROME	40S ribosomal protein S9 OS=Drosophila melanogaster OX=7227 GN=RpS9 PE=1 SV=2
TRINITY_DN7221_c0_g1_i1_orf1 ORF type:complete len:220 hit:XP_395525.3 TRINITY_DN7221_c0_g1_i1:258-917(+)	470	5.80E-46	95	8.85%	9.17%	sp|Q86XK2|FBX11_HUMAN	F-box only protein 11 OS=Homo sapiens OX=9606 GN=FBXO11 PE=1 SV=3
TRINITY_DN8844_c0_g1_i2_orf1 ORF type:complete len:125 hit:XP_015606956.1 TRINITY_DN8844_c0_g1_i2:109-483(-)	429	1.90E-41	108	14.07%	16.67%	sp|Q9NZN8|CNOT2_HUMAN	CCR4-NOT transcription complex subunit 2 OS=Homo sapiens OX=9606 GN=CNOT2 PE=1 SV=1
TRINITY_DN1826_c0_g1_i2_orf1 ORF type:complete len:1138 hit:XP_015586531.1 TRINITY_DN1826_c0_g1_i2:2775-6188(-)	1253	4.80E-136	830	29.79%	38.05%	sp|Q3UR85|MYRF_MOUSE	Myelin regulatory factor OS=Mus musculus OX=10090 GN=Myrf PE=1 SV=2
TRINITY_DN11_c0_g1_i4_orf1 ORF type:complete len:192 hit:XP_012285300.1 TRINITY_DN11_c0_g1_i4:2375-2950(-)	586	1.80E-59	184	54.08%	75.00%	sp|Q9VFJ2|RM11_DROME	39S ribosomal protein L11, mitochondrial OS=Drosophila melanogaster OX=7227 GN=mRpL11 PE=2 SV=1
TRINITY_DN2686_c1_g1_i1_orf1 ORF type:complete len:174 hit:XP_015609826.1 TRINITY_DN2686_c1_g1_i1:95-616(-)	517	1.60E-51	168	28.65%	38.01%	sp|Q7ZWB7|BBS5_DANRE	Bardet-Biedl syndrome 5 protein homolog OS=Danio rerio OX=7955 GN=bbs5 PE=2 SV=1
TRINITY_DN1834_c0_g1_i2_orf1 ORF type:complete len:718 hit:XP_014600171.1 TRINITY_DN1834_c0_g1_i2:556-2709(-)	2227	3.50E-249	685	59.01%	75.38%	sp|A6QLU1|GPDM_BOVIN	Glycerol-3-phosphate dehydrogenase, mitochondrial OS=Bos taurus OX=9913 GN=GPD2 PE=2 SV=1
TRINITY_DN16_c1_g1_i6_orf1 ORF type:complete len:781 hit:XP_017794342.1 TRINITY_DN16_c1_g1_i6:191-2533(+)	804	3.80E-84	504	30.87%	38.97%	sp|A4QNR8|LENG8_DANRE	Leukocyte receptor cluster member 8 homolog OS=Danio rerio OX=7955 GN=leng8 PE=2 SV=1
TRINITY_DN2610_c0_g1_i2_orf1 ORF type:3prime_partial len:602 hit:XP_012254183.1 TRINITY_DN2610_c0_g1_i2:2734-4539(-)	459	3.00E-44	683	20.15%	34.70%	sp|Q5R5X9|SMYD4_PONAB	SET and MYND domain-containing protein 4 OS=Pongo abelii OX=9601 GN=SMYD4 PE=2 SV=1
TRINITY_DN1894_c0_g1_i1_orf1 ORF type:complete len:126 hit:XP_015608690.1 TRINITY_DN1894_c0_g1_i1:125-502(-)	375	3.40E-35	125	53.97%	74.60%	sp|Q9W1C9|PEB3_DROME	Ejaculatory bulb-specific protein 3 OS=Drosophila melanogaster OX=7227 GN=EbpIII PE=2 SV=2
TRINITY_DN72_c1_g1_i4_orf1 ORF type:complete len:1231 hit:XP_015606932.1 TRINITY_DN72_c1_g1_i4:142-3834(+)	781	2.80E-81	422	20.99%	29.59%	sp|Q9VGU5|TTC14_DROME	Tetratricopeptide repeat protein 14 homolog OS=Drosophila melanogaster OX=7227 GN=CG6621 PE=1 SV=2
TRINITY_DN76_c0_g1_i1_orf1 ORF type:complete len:990 hit:KZC12079.1 TRINITY_DN76_c0_g1_i1:93-3062(+)	1472	1.70E-161	377	27.90%	31.88%	sp|Q5R814|PRP4B_PONAB	Serine/threonine-protein kinase PRP4 homolog OS=Pongo abelii OX=9601 GN=PRPF4B PE=2 SV=1
TRINITY_DN2607_c0_g1_i1_orf1 ORF type:3prime_partial len:193 hit:XP_015603598.1 TRINITY_DN2607_c0_g1_i1:182-760(-)	524	2.80E-52	190	42.98%	60.53%	sp|Q08623|HDHD1_HUMAN	Pseudouridine-5'-phosphatase OS=Homo sapiens OX=9606 GN=PUDP PE=1 SV=3
TRINITY_DN7961_c0_g1_i1_orf1 ORF type:3prime_partial len:58 hit:XP_023290729.1 TRINITY_DN7961_c0_g1_i1:64-237(+)	128	6.80E-07	43	2.38%	3.35%	sp|Q9Y2I9|TBC30_HUMAN	TBC1 domain family member 30 OS=Homo sapiens OX=9606 GN=TBC1D30 PE=1 SV=2
TRINITY_DN8805_c0_g1_i1_orf1 ORF type:internal len:129 hit:XP_012282439.1 TRINITY_DN8805_c0_g1_i1:2-388(-)	527	8.30E-53	127	4.63%	5.22%	sp|P05990|PYR1_DROME	CAD protein OS=Drosophila melanogaster OX=7227 GN=r PE=1 SV=3
TRINITY_DN2630_c0_g1_i1_orf1 ORF type:3prime_partial len:155 hit:XP_015597598.1 TRINITY_DN2630_c0_g1_i1:26-490(-)	365	6.10E-34	146	17.03%	25.41%	sp|Q3T131|COQ3_BOVIN	Ubiquinone biosynthesis O-methyltransferase, mitochondrial OS=Bos taurus OX=9913 GN=COQ3 PE=2 SV=1
TRINITY_DN97_c0_g1_i5_orf1 ORF type:3prime_partial len:38 hit:XP_012150040.1 TRINITY_DN97_c0_g1_i5:357-470(-)	127	5.80E-07	33	4.92%	6.99%	sp|P15309|PPAP_HUMAN	Prostatic acid phosphatase OS=Homo sapiens OX=9606 GN=ACP3 PE=1 SV=3
TRINITY_DN16_c1_g2_i1_orf1 ORF type:3prime_partial len:420 hit:XP_011638425.1 TRINITY_DN16_c1_g2_i1:56-1315(-)	744	1.90E-77	206	8.65%	9.68%	sp|Q62768|UN13A_RAT	Protein unc-13 homolog A OS=Rattus norvegicus OX=10116 GN=Unc13a PE=1 SV=1
TRINITY_DN2647_c0_g4_i1_orf1 ORF type:3prime_partial len:112 hit:XP_015512051.1 TRINITY_DN2647_c0_g4_i1:1-336(+)	377	1.80E-35	106	6.03%	6.90%	sp|P21440|MDR3_MOUSE	Phosphatidylcholine translocator ABCB4 OS=Mus musculus OX=10090 GN=Abcb4 PE=1 SV=2
TRINITY_DN1801_c0_g3_i1_orf1 ORF type:3prime_partial len:351 hit:XP_012287963.1 TRINITY_DN1801_c0_g3_i1:605-1657(-)	800	5.00E-84	363	32.93%	48.80%	sp|P82861|ADRO_SALFO	NADPH:adrenodoxin oxidoreductase, mitochondrial OS=Salvelinus fontinalis OX=8038 GN=fdxr PE=2 SV=1
TRINITY_DN2639_c0_g2_i1_orf1 ORF type:3prime_partial len:1481 hit:RLU15999.1 TRINITY_DN2639_c0_g2_i1:205-4647(+)	431	1.30E-40	341	19.15%	29.43%	sp|O62678|IL16_AOTTR	Pro-interleukin-16 OS=Aotus trivirgatus OX=9505 GN=IL16 PE=2 SV=1
TRINITY_DN30_c0_g2_i1_orf1 ORF type:3prime_partial len:521 hit:XP_015593296.1 TRINITY_DN30_c0_g2_i1:3-1565(+)	1300	7.80E-142	394	46.54%	59.23%	sp|Q27237|TID_DROME	Protein tumorous imaginal discs, mitochondrial OS=Drosophila melanogaster OX=7227 GN=l(2)tid PE=1 SV=2
TRINITY_DN94_c0_g1_i3_orf1 ORF type:complete len:597 hit:XP_012288871.1 TRINITY_DN94_c0_g1_i3:358-2148(-)	976	3.30E-104	359	34.36%	47.79%	sp|Q96T60|PNKP_HUMAN	Bifunctional polynucleotide phosphatase/kinase OS=Homo sapiens OX=9606 GN=PNKP PE=1 SV=1
TRINITY_DN72_c1_g1_i8_orf1 ORF type:complete len:1218 hit:XP_015606933.1 TRINITY_DN72_c1_g1_i8:142-3795(+)	781	2.80E-81	422	20.99%	29.59%	sp|Q9VGU5|TTC14_DROME	Tetratricopeptide repeat protein 14 homolog OS=Drosophila melanogaster OX=7227 GN=CG6621 PE=1 SV=2
TRINITY_DN1859_c0_g3_i1_orf1 ORF type:3prime_partial len:313 hit:XP_015606801.1 TRINITY_DN1859_c0_g3_i1:186-1124(-)	387	3.50E-36	213	25.00%	32.71%	sp|Q9NKV0|MLF_DROME	Myeloid leukemia factor OS=Drosophila melanogaster OX=7227 GN=Mlf PE=1 SV=2
TRINITY_DN7231_c0_g2_i1_orf1 ORF type:3prime_partial len:558 hit:XP_015606835.1 TRINITY_DN7231_c0_g2_i1:2-1675(+)	1646	6.30E-182	554	26.43%	35.55%	sp|Q9ES00|UBE4B_MOUSE	Ubiquitin conjugation factor E4 B OS=Mus musculus OX=10090 GN=Ube4b PE=1 SV=3
TRINITY_DN2622_c0_g1_i1_orf1 ORF type:complete len:125 hit:XP_012277490.1 TRINITY_DN2622_c0_g1_i1:115-489(+)	333	2.50E-30	112	44.88%	61.42%	sp|O95563|MPC2_HUMAN	Mitochondrial pyruvate carrier 2 OS=Homo sapiens OX=9606 GN=MPC2 PE=1 SV=1
TRINITY_DN1828_c0_g1_i1_orf1 ORF type:3prime_partial len:158 hit:XP_011256475.2 TRINITY_DN1828_c0_g1_i1:227-700(+)	418	4.40E-40	135	52.52%	74.82%	sp|B5XGE7|TPC2L_SALSA	Trafficking protein particle complex subunit 2-like protein OS=Salmo salar OX=8030 GN=trappc2l PE=2 SV=1
TRINITY_DN3523_c0_g1_i1_orf1 ORF type:3prime_partial len:466 hit:XP_015605481.1 TRINITY_DN3523_c0_g1_i1:1-1398(+)	1310	4.80E-143	419	51.55%	68.53%	sp|Q9Y6V7|DDX49_HUMAN	Probable ATP-dependent RNA helicase DDX49 OS=Homo sapiens OX=9606 GN=DDX49 PE=1 SV=1
TRINITY_DN87_c0_g1_i1_orf1 ORF type:3prime_partial len:243 hit:XP_015520862.1 TRINITY_DN87_c0_g1_i1:123-851(+)	473	2.90E-46	201	41.87%	63.05%	sp|P46428|GST_ANOGA	Glutathione S-transferase OS=Anopheles gambiae OX=7165 GN=GstS1 PE=2 SV=4
TRINITY_DN57_c0_g1_i5_orf1 ORF type:3prime_partial len:132 hit:XP_015585473.1 TRINITY_DN57_c0_g1_i5:646-1041(+)	174	7.30E-12	88	13.33%	19.26%	sp|Q96SZ5|AEDO_HUMAN	2-aminoethanethiol dioxygenase OS=Homo sapiens OX=9606 GN=ADO PE=1 SV=2
TRINITY_DN10461_c0_g1_i1_orf1 ORF type:complete len:444 hit:XP_012271872.1 TRINITY_DN10461_c0_g1_i1:200-1531(-)	713	7.70E-74	445	37.31%	55.41%	sp|P22695|QCR2_HUMAN	Cytochrome b-c1 complex subunit 2, mitochondrial OS=Homo sapiens OX=9606 GN=UQCRC2 PE=1 SV=3
TRINITY_DN4428_c0_g1_i1_orf1 ORF type:3prime_partial len:136 hit:XP_015590837.1 TRINITY_DN4428_c0_g1_i1:164-571(-)	329	8.00E-30	122	13.07%	17.23%	sp|F1Q8J0|RNPC3_DANRE	RNA-binding region-containing protein 3 OS=Danio rerio OX=7955 GN=rnpc3 PE=2 SV=1
TRINITY_DN10481_c0_g1_i1_orf1 ORF type:internal len:118 hit:XP_008544027.1 TRINITY_DN10481_c0_g1_i1:2-355(+)	319	1.00E-28	116	3.77%	4.55%	sp|Q9W3D3|CRAG_DROME	DENN domain-containing protein Crag OS=Drosophila melanogaster OX=7227 GN=Crag PE=1 SV=3
TRINITY_DN8893_c0_g1_i1_orf1 ORF type:internal len:124 hit:XP_019698796.1 TRINITY_DN8893_c0_g1_i1:3-374(-)	240	1.50E-19	157	5.56%	8.24%	sp|A1ZAK1|INT8_DROME	Integrator complex subunit 8 OS=Drosophila melanogaster OX=7227 GN=IntS8 PE=1 SV=1
TRINITY_DN3580_c0_g1_i2_orf1 ORF type:complete len:276 hit:XP_015586315.1 TRINITY_DN3580_c0_g1_i2:240-1067(-)	700	1.50E-72	278	57.14%	72.50%	sp|P92204|NELFE_DROME	Negative elongation factor E OS=Drosophila melanogaster OX=7227 GN=Nelf-E PE=1 SV=1
TRINITY_DN1888_c0_g2_i1_orf1 ORF type:internal len:91 hit:XP_029049333.1 TRINITY_DN1888_c0_g2_i1:3-275(-)	439	9.40E-43	91	18.02%	19.12%	sp|O17438|DHX15_STRPU	Putative pre-mRNA-splicing factor ATP-dependent RNA helicase PRP1 (Fragment) OS=Strongylocentrotus purpuratus OX=7668 GN=PRP1 PE=2 SV=1
TRINITY_DN62_c0_g2_i5_orf1 ORF type:3prime_partial len:135 hit:XP_015602040.1 TRINITY_DN62_c0_g2_i5:1257-1661(-)	265	2.10E-22	98	12.88%	15.72%	sp|Q5XIG6|GALK2_RAT	N-acetylgalactosamine kinase OS=Rattus norvegicus OX=10116 GN=Galk2 PE=2 SV=1
TRINITY_DN7247_c0_g1_i1_orf1 ORF type:complete len:409 hit:XP_015598178.1 TRINITY_DN7247_c0_g1_i1:727-1953(-)	546	1.70E-54	384	25.75%	38.53%	sp|P28750|EXU_DROME	Maternal protein exuperantia OS=Drosophila melanogaster OX=7227 GN=exu PE=1 SV=2
TRINITY_DN83_c0_g1_i4_orf1 ORF type:3prime_partial len:485 hit:XP_015522396.1 TRINITY_DN83_c0_g1_i4:248-1702(-)	689	5.10E-71	444	47.22%	64.44%	sp|Q5SGD2|PPM1L_HUMAN	Protein phosphatase 1L OS=Homo sapiens OX=9606 GN=PPM1L PE=1 SV=1
TRINITY_DN3514_c0_g1_i1_orf1 ORF type:internal len:197 hit:XP_015595685.1 TRINITY_DN3514_c0_g1_i1:3-593(-)	508	2.00E-50	149	21.80%	27.19%	sp|P70080|TPH1_CHICK	Tryptophan 5-hydroxylase 1 OS=Gallus gallus OX=9031 GN=TPH1 PE=1 SV=1
TRINITY_DN10474_c0_g1_i1_orf1 ORF type:complete len:256 hit:XP_011299374.1 TRINITY_DN10474_c0_g1_i1:320-1087(-)	973	3.20E-104	255	72.16%	85.88%	sp|O18404|HCD2_DROME	3-hydroxyacyl-CoA dehydrogenase type-2 OS=Drosophila melanogaster OX=7227 GN=scu PE=1 SV=1
TRINITY_DN0_c0_g1_i1_orf1 ORF type:complete len:185 hit:XP_011497696.1 TRINITY_DN0_c0_g1_i1:2844-3398(-)	657	1.00E-67	137	67.69%	69.23%	sp|P55935|RS9_DROME	40S ribosomal protein S9 OS=Drosophila melanogaster OX=7227 GN=RpS9 PE=1 SV=2
TRINITY_DN2611_c0_g2_i1_orf1 ORF type:internal len:74 hit:XP_015603326.1 TRINITY_DN2611_c0_g2_i1:3-224(-)	173	5.40E-12	70	3.10%	4.75%	sp|Q9Y5W8|SNX13_HUMAN	Sorting nexin-13 OS=Homo sapiens OX=9606 GN=SNX13 PE=1 SV=4
TRINITY_DN74_c0_g1_i3_orf1 ORF type:complete len:497 hit:XP_015593009.1 TRINITY_DN74_c0_g1_i3:79-1569(-)	618	9.00E-63	254	31.93%	43.81%	sp|Q4G008|K0930_RAT	Uncharacterized protein KIAA0930 homolog OS=Rattus norvegicus OX=10116 PE=1 SV=2
TRINITY_DN93_c1_g2_i1_orf1 ORF type:complete len:249 hit:XP_011265472.1 TRINITY_DN93_c1_g2_i1:1113-1859(-)	351	4.10E-32	191	28.46%	42.70%	sp|Q9VCE8|U692_DROME	UPF0692 protein CG33108 OS=Drosophila melanogaster OX=7227 GN=CG33108 PE=3 SV=2
TRINITY_DN1_c0_g1_i3_orf1 ORF type:complete len:151 hit:XP_012277724.1 TRINITY_DN1_c0_g1_i3:171-623(-)	305	5.40E-27	150	47.37%	63.82%	sp|Q94519|ACPM_DROME	Acyl carrier protein, mitochondrial OS=Drosophila melanogaster OX=7227 GN=ND-ACP PE=2 SV=1
TRINITY_DN62_c0_g2_i1_orf1 ORF type:complete len:296 hit:XP_015429923.1 TRINITY_DN62_c0_g2_i1:1257-2144(-)	593	4.20E-60	252	28.82%	34.72%	sp|Q5XIG6|GALK2_RAT	N-acetylgalactosamine kinase OS=Rattus norvegicus OX=10116 GN=Galk2 PE=2 SV=1
TRINITY_DN7280_c0_g1_i1_orf1 ORF type:complete len:414 hit:XP_015604083.1 TRINITY_DN7280_c0_g1_i1:2316-3557(-)	690	3.40E-71	445	54.12%	63.47%	sp|Q9V3A4|CSUP_DROME	Protein catecholamines up OS=Drosophila melanogaster OX=7227 GN=Catsup PE=2 SV=1
TRINITY_DN1888_c0_g7_i1_orf1 ORF type:complete len:392 hit:XP_012278622.1 TRINITY_DN1888_c0_g7_i1:1574-2749(-)	1252	2.20E-136	394	56.31%	73.99%	sp|Q9DEE9|ARP6_CHICK	Actin-related protein 6 OS=Gallus gallus OX=9031 GN=ACTR6 PE=1 SV=1
TRINITY_DN8846_c0_g1_i3_orf1 ORF type:complete len:244 hit:XP_020286768.1 TRINITY_DN8846_c0_g1_i3:94-825(-)	733	2.00E-76	205	53.12%	63.67%	sp|Q5REY3|PRDX3_PONAB	Thioredoxin-dependent peroxide reductase, mitochondrial OS=Pongo abelii OX=9601 GN=PRDX3 PE=2 SV=1
TRINITY_DN1813_c0_g1_i1_orf1 ORF type:3prime_partial len:359 hit:XP_012266861.1 TRINITY_DN1813_c0_g1_i1:120-1196(-)	1092	7.10E-118	317	13.47%	15.17%	sp|Q5LJZ2|SET1_DROME	Histone-lysine N-methyltransferase SETD1 OS=Drosophila melanogaster OX=7227 GN=Set1 PE=1 SV=1
TRINITY_DN7272_c0_g1_i1_orf1 ORF type:complete len:61 hit:XP_015592562.1 TRINITY_DN7272_c0_g1_i1:1-183(+)	139	3.80E-08	62	0.78%	1.04%	sp|A8DYP0|OBSCN_DROME	Obscurin OS=Drosophila melanogaster OX=7227 GN=Unc-89 PE=1 SV=1
TRINITY_DN17_c0_g1_i6_orf1 ORF type:complete len:383 hit:XP_012272476.1 TRINITY_DN17_c0_g1_i6:576-1724(+)	1344	4.50E-147	320	48.70%	57.11%	sp|Q9VYB7|TPST_DROME	Protein-tyrosine sulfotransferase OS=Drosophila melanogaster OX=7227 GN=Tpst PE=2 SV=2
TRINITY_DN75_c0_g1_i6_orf1 ORF type:3prime_partial len:265 hit:XP_015513334.1 TRINITY_DN75_c0_g1_i6:849-1643(-)	710	1.00E-73	254	43.20%	53.55%	sp|Q9VDD7|S35B1_DROME	Solute carrier family 35 member B1 homolog OS=Drosophila melanogaster OX=7227 GN=meigo PE=2 SV=1
TRINITY_DN14_c0_g3_i4_orf1 ORF type:complete len:367 hit:XP_012233191.1 TRINITY_DN14_c0_g3_i4:1226-2326(-)	1146	4.00E-124	341	53.87%	67.27%	sp|Q7K237|C1GLT_DROME	Glycoprotein-N-acetylgalactosamine 3-beta-galactosyltransferase 1 OS=Drosophila melanogaster OX=7227 GN=C1GalTA PE=2 SV=1
TRINITY_DN2655_c0_g1_i1_orf1 ORF type:complete len:998 hit:XP_015591952.1 TRINITY_DN2655_c0_g1_i1:582-3575(-)	1717	6.60E-190	1180	34.47%	49.00%	sp|Q13615|MTMR3_HUMAN	Myotubularin-related protein 3 OS=Homo sapiens OX=9606 GN=MTMR3 PE=1 SV=3
TRINITY_DN14_c0_g3_i1_orf1 ORF type:3prime_partial len:221 hit:XP_012233191.1 TRINITY_DN14_c0_g3_i1:254-916(-)	424	1.20E-40	178	22.68%	29.64%	sp|Q7K237|C1GLT_DROME	Glycoprotein-N-acetylgalactosamine 3-beta-galactosyltransferase 1 OS=Drosophila melanogaster OX=7227 GN=C1GalTA PE=2 SV=1
TRINITY_DN79_c0_g1_i6_orf1 ORF type:3prime_partial len:122 hit:XP_014477817.1 TRINITY_DN79_c0_g1_i6:2-367(+)	493	6.90E-49	114	83.33%	90.35%	sp|P13008|RS26_DROME	40S ribosomal protein S26 OS=Drosophila melanogaster OX=7227 GN=RpS26 PE=1 SV=1
TRINITY_DN10408_c0_g1_i1_orf1 ORF type:complete len:475 hit:XP_012271954.1 TRINITY_DN10408_c0_g1_i1:18-1442(+)	1540	1.10E-169	471	57.20%	75.00%	sp|Q52KZ7|SBP1A_XENLA	Methanethiol oxidase OS=Xenopus laevis OX=8355 GN=selenbp1-a PE=2 SV=1
TRINITY_DN14_c0_g3_i3_orf1 ORF type:3prime_partial len:357 hit:XP_012233191.1 TRINITY_DN14_c0_g3_i3:2625-3695(-)	1144	6.60E-124	341	53.87%	67.27%	sp|Q7K237|C1GLT_DROME	Glycoprotein-N-acetylgalactosamine 3-beta-galactosyltransferase 1 OS=Drosophila melanogaster OX=7227 GN=C1GalTA PE=2 SV=1
TRINITY_DN17_c0_g2_i1_orf1 ORF type:complete len:465 hit:XP_011303445.1 TRINITY_DN17_c0_g2_i1:741-2135(+)	369	6.30E-34	117	29.81%	35.09%	sp|Q0P4H6|LBX1_XENTR	Transcription factor LBX1 OS=Xenopus tropicalis OX=8364 GN=lbx1 PE=2 SV=1
TRINITY_DN11_c1_g1_i1_orf1 ORF type:3prime_partial len:427 hit:XP_012281813.1 TRINITY_DN11_c1_g1_i1:1-1281(+)	364	2.20E-33	250	11.59%	18.19%	sp|Q29397|SV2A_BOVIN	Synaptic vesicle glycoprotein 2A OS=Bos taurus OX=9913 GN=SV2A PE=2 SV=1
TRINITY_DN1860_c0_g1_i4_orf1 ORF type:3prime_partial len:237 hit:XP_015604099.1 TRINITY_DN1860_c0_g1_i4:2-712(+)	483	1.90E-47	231	15.63%	23.13%	sp|P52826|CACP_COLLI	Carnitine O-acetyltransferase OS=Columba livia OX=8932 GN=CRAT PE=1 SV=1
TRINITY_DN60_c0_g1_i1_orf1 ORF type:5prime_partial len:78 hit:XP_015112227.1 TRINITY_DN60_c0_g1_i1:125-358(+)	249	8.70E-21	51	5.95%	6.34%	sp|Q04727|TLE4_HUMAN	Transducin-like enhancer protein 4 OS=Homo sapiens OX=9606 GN=TLE4 PE=1 SV=3
TRINITY_DN4434_c0_g1_i1_orf1 ORF type:3prime_partial len:173 hit:XP_015606300.1 TRINITY_DN4434_c0_g1_i1:247-765(-)	346	1.10E-31	169	23.70%	35.71%	sp|Q58D08|P5CR3_BOVIN	Pyrroline-5-carboxylate reductase 3 OS=Bos taurus OX=9913 GN=PYCR3 PE=2 SV=1
TRINITY_DN57_c1_g1_i1_orf1 ORF type:complete len:127 hit:XP_015601823.1 TRINITY_DN57_c1_g1_i1:2244-2624(-)	629	1.20E-64	126	97.62%	98.41%	sp|Q6QEJ7|PROF_APIME	Profilin OS=Apis mellifera OX=7460 PE=2 SV=1
TRINITY_DN4466_c0_g4_i1_orf1 ORF type:internal len:342 hit:XP_015609794.1 TRINITY_DN4466_c0_g4_i1:2-1027(-)	1286	2.20E-140	345	16.27%	19.63%	sp|O15550|KDM6A_HUMAN	Lysine-specific demethylase 6A OS=Homo sapiens OX=9606 GN=KDM6A PE=1 SV=2
TRINITY_DN86_c0_g1_i4_orf1 ORF type:complete len:197 hit:XP_012254615.1 TRINITY_DN86_c0_g1_i4:355-945(-)	425	8.50E-41	126	35.74%	40.00%	sp|Q3T106|SRSF7_BOVIN	Serine/arginine-rich splicing factor 7 OS=Bos taurus OX=9913 GN=SRSF7 PE=2 SV=1
TRINITY_DN2686_c2_g3_i1_orf1 ORF type:3prime_partial len:330 hit:XP_015588457.1 TRINITY_DN2686_c2_g3_i1:1-990(+)	765	5.40E-80	274	7.44%	9.77%	sp|Q9VGG5|CAD87_DROME	Cadherin-87A OS=Drosophila melanogaster OX=7227 GN=Cad87A PE=1 SV=4
TRINITY_DN43_c2_g1_i1_orf1 ORF type:3prime_partial len:850 hit:XP_012279036.1 TRINITY_DN43_c2_g1_i1:3-2552(+)	137	9.20E-07	46	0.94%	1.23%	sp|P31629|ZEP2_HUMAN	Transcription factor HIVEP2 OS=Homo sapiens OX=9606 GN=HIVEP2 PE=1 SV=2
TRINITY_DN59_c1_g1_i1_orf1 ORF type:complete len:343 hit:GBP03423.1 TRINITY_DN59_c1_g1_i1:63-1091(-)	487	9.60E-48	273	38.83%	57.88%	sp|P35072|TCB1_CAEBR	Transposable element Tcb1 transposase OS=Caenorhabditis briggsae OX=6238 PE=3 SV=1
TRINITY_DN2643_c0_g2_i1_orf1 ORF type:3prime_partial len:420 hit:XP_015602313.1 TRINITY_DN2643_c0_g2_i1:1-1260(+)	1884	1.20E-209	415	36.08%	38.82%	sp|P22700|ATC1_DROME	Calcium-transporting ATPase sarcoplasmic/endoplasmic reticulum type OS=Drosophila melanogaster OX=7227 GN=SERCA PE=1 SV=2
TRINITY_DN63_c0_g1_i2_orf1 ORF type:complete len:254 hit:XP_015601636.1 TRINITY_DN63_c0_g1_i2:471-1232(-)	343	3.50E-31	255	34.23%	55.77%	sp|G5EGA6|DHRS4_CAEEL	Dehydrogenase/reductase SDR family member 4 OS=Caenorhabditis elegans OX=6239 GN=dhrs-4 PE=1 SV=1
TRINITY_DN14_c3_g1_i1_orf1 ORF type:3prime_partial len:821 hit:XP_015589368.1 TRINITY_DN14_c3_g1_i1:786-3248(-)	1610	1.40E-177	841	35.45%	49.75%	sp|Q8VHC8|MA2B1_CAVPO	Lysosomal alpha-mannosidase OS=Cavia porcellus OX=10141 GN=MAN2B1 PE=1 SV=1
TRINITY_DN67_c0_g3_i12_orf1 ORF type:3prime_partial len:202 hit:XP_011149147.1 TRINITY_DN67_c0_g3_i12:3275-3880(-)	287	8.80E-25	75	24.87%	32.99%	sp|Q24491|RX21_DROME	RNA-binding protein Rsf1 OS=Drosophila melanogaster OX=7227 GN=Rsf1 PE=1 SV=1
TRINITY_DN2610_c0_g2_i1_orf1 ORF type:internal len:74 hit:XP_015511651.1 TRINITY_DN2610_c0_g2_i1:2-223(+)	169	1.60E-11	70	3.86%	5.97%	sp|Q5R5X9|SMYD4_PONAB	SET and MYND domain-containing protein 4 OS=Pongo abelii OX=9601 GN=SMYD4 PE=2 SV=1
TRINITY_DN1868_c0_g1_i1_orf1 ORF type:3prime_partial len:1000 hit:XP_015595742.1 TRINITY_DN1868_c0_g1_i1:2-3001(+)	5076	0.00E+00	999	40.21%	41.71%	sp|Q6P2Q9|PRP8_HUMAN	Pre-mRNA-processing-splicing factor 8 OS=Homo sapiens OX=9606 GN=PRPF8 PE=1 SV=2
TRINITY_DN15_c1_g1_i8_orf1 ORF type:3prime_partial len:155 hit:XP_018300919.1 TRINITY_DN15_c1_g1_i8:973-1437(-)	350	3.30E-32	147	26.33%	29.52%	sp|P26686|SRR55_DROME	Serine-arginine protein 55 OS=Drosophila melanogaster OX=7227 GN=B52 PE=1 SV=4
TRINITY_DN8844_c0_g1_i5_orf1 ORF type:3prime_partial len:289 hit:XP_015606953.1 TRINITY_DN8844_c0_g1_i5:382-1248(+)	763	8.00E-80	289	29.76%	37.70%	sp|P12617|DCMC_ANSAN	Malonyl-CoA decarboxylase, mitochondrial OS=Anser anser anser OX=8844 GN=MLYCD PE=1 SV=2
TRINITY_DN7945_c0_g1_i1_orf1 ORF type:5prime_partial len:577 hit:XP_029158789.1 TRINITY_DN7945_c0_g1_i1:104-1834(+)	1115	2.50E-120	586	48.88%	63.51%	sp|Q8MT06|GNL3_DROME	Guanine nucleotide-binding protein-like 3 homolog OS=Drosophila melanogaster OX=7227 GN=Ns1 PE=1 SV=2
TRINITY_DN85_c0_g3_i1_orf1 ORF type:internal len:91 hit:XP_003706232.1 TRINITY_DN85_c0_g3_i1:3-275(+)	145	1.20E-08	65	8.54%	12.95%	sp|P53442|ALF_SCHMA	Fructose-bisphosphate aldolase OS=Schistosoma mansoni OX=6183 PE=2 SV=1
TRINITY_DN71_c0_g3_i1_orf1 ORF type:complete len:378 hit:XP_014467173.1 TRINITY_DN71_c0_g3_i1:486-1619(-)	644	6.60E-66	283	30.85%	38.51%	sp|Q2PFW9|NOVA1_MACFA	RNA-binding protein Nova-1 OS=Macaca fascicularis OX=9541 GN=NOVA1 PE=2 SV=1
TRINITY_DN2669_c0_g1_i1_orf1 ORF type:complete len:371 hit:XP_015587285.1 TRINITY_DN2669_c0_g1_i1:375-1487(+)	913	4.20E-97	194	22.65%	25.24%	sp|Q24312|EWG_DROME	DNA-binding protein Ewg OS=Drosophila melanogaster OX=7227 GN=ewg PE=2 SV=2
TRINITY_DN10499_c0_g1_i1_orf1 ORF type:internal len:121 hit:XP_015512711.1 TRINITY_DN10499_c0_g1_i1:2-364(+)	460	4.60E-45	104	8.59%	9.59%	sp|P80560|PTPR2_MOUSE	Receptor-type tyrosine-protein phosphatase N2 OS=Mus musculus OX=10090 GN=Ptprn2 PE=1 SV=2
TRINITY_DN2645_c0_g3_i1_orf1 ORF type:5prime_partial len:136 hit:XP_015606550.1 TRINITY_DN2645_c0_g3_i1:102-509(+)	337	9.50E-31	98	9.02%	10.11%	sp|Q01842|POK_DROME	Ets DNA-binding protein pokkuri OS=Drosophila melanogaster OX=7227 GN=aop PE=1 SV=2
TRINITY_DN8863_c0_g4_i1_orf1 ORF type:complete len:1059 hit:XP_012267557.1 TRINITY_DN8863_c0_g4_i1:258-3434(+)	923	8.20E-98	309	32.70%	37.91%	sp|O95628|CNOT4_HUMAN	CCR4-NOT transcription complex subunit 4 OS=Homo sapiens OX=9606 GN=CNOT4 PE=1 SV=3
TRINITY_DN8842_c0_g1_i1_orf1 ORF type:3prime_partial len:70 hit:XP_011302570.1 TRINITY_DN8842_c0_g1_i1:20-229(-)	172	6.50E-12	45	8.28%	8.72%	sp|Q9Y6M4|KC1G3_HUMAN	Casein kinase I isoform gamma-3 OS=Homo sapiens OX=9606 GN=CSNK1G3 PE=1 SV=2
TRINITY_DN7235_c0_g1_i1_orf1 ORF type:complete len:551 hit:XP_015591159.1 TRINITY_DN7235_c0_g1_i1:141-1793(+)	2151	1.70E-240	542	77.02%	89.34%	sp|P48605|TCPG_DROME	T-complex protein 1 subunit gamma OS=Drosophila melanogaster OX=7227 GN=CCT3 PE=2 SV=2
TRINITY_DN74_c0_g1_i4_orf1 ORF type:complete len:466 hit:XP_015593009.1 TRINITY_DN74_c0_g1_i4:1205-2602(-)	618	8.40E-63	254	31.93%	43.81%	sp|Q4G008|K0930_RAT	Uncharacterized protein KIAA0930 homolog OS=Rattus norvegicus OX=10116 PE=1 SV=2
TRINITY_DN7240_c0_g2_i1_orf1 ORF type:3prime_partial len:403 hit:XP_015600408.1 TRINITY_DN7240_c0_g2_i1:1466-2674(-)	244	1.70E-19	398	10.24%	16.20%	sp|Q28007|DPYD_BOVIN	Dihydropyrimidine dehydrogenase [NADP(+)] OS=Bos taurus OX=9913 GN=DPYD PE=1 SV=1
TRINITY_DN3579_c0_g2_i1_orf1 ORF type:internal len:127 hit:XP_015599777.1 TRINITY_DN3579_c0_g2_i1:1-381(-)	266	1.50E-22	112	14.78%	19.42%	sp|A9ULZ2|BIR7B_XENLA	Baculoviral IAP repeat-containing protein 7-B OS=Xenopus laevis OX=8355 GN=birc7-b PE=2 SV=2
TRINITY_DN1_c0_g1_i2_orf1 ORF type:complete len:155 hit:XP_012277723.1 TRINITY_DN1_c0_g1_i2:171-635(-)	384	3.80E-36	150	53.29%	71.05%	sp|Q94519|ACPM_DROME	Acyl carrier protein, mitochondrial OS=Drosophila melanogaster OX=7227 GN=ND-ACP PE=2 SV=1
TRINITY_DN7977_c0_g1_i1_orf1 ORF type:complete len:119 hit:XP_015590548.1 TRINITY_DN7977_c0_g1_i1:194-550(-)	351	2.00E-32	115	46.43%	60.71%	sp|Q3SZ85|PTRD1_BOVIN	Putative peptidyl-tRNA hydrolase PTRHD1 OS=Bos taurus OX=9913 GN=PTRHD1 PE=2 SV=2
TRINITY_DN10416_c0_g1_i1_orf1 ORF type:complete len:286 hit:XP_015602055.1 TRINITY_DN10416_c0_g1_i1:47-904(-)	786	1.70E-82	222	55.13%	68.82%	sp|Q32KL2|PSB5_BOVIN	Proteasome subunit beta type-5 OS=Bos taurus OX=9913 GN=PSMB5 PE=1 SV=1
TRINITY_DN10483_c0_g1_i1_orf1 ORF type:5prime_partial len:80 hit:XP_003148073.1 TRINITY_DN10483_c0_g1_i1:2-241(-)	291	1.20E-25	80	38.61%	42.41%	sp|Q3T0V4|RS11_BOVIN	40S ribosomal protein S11 OS=Bos taurus OX=9913 GN=RPS11 PE=2 SV=3
TRINITY_DN2672_c0_g2_i1_orf1 ORF type:internal len:171 hit:XP_015510033.1 TRINITY_DN2672_c0_g2_i1:2-514(+)	255	3.80E-21	119	4.06%	5.44%	sp|Q7YZA2|Y7065_DROME	Uncharacterized protein CG7065 OS=Drosophila melanogaster OX=7227 GN=CG7065 PE=1 SV=1
TRINITY_DN8897_c0_g1_i1_orf1 ORF type:internal len:145 hit:XP_015589627.1 TRINITY_DN8897_c0_g1_i1:3-437(-)	328	1.10E-29	136	2.05%	2.45%	sp|Q9VCA8|ANKHM_DROME	Ankyrin repeat and KH domain-containing protein mask OS=Drosophila melanogaster OX=7227 GN=mask PE=1 SV=2
TRINITY_DN3572_c0_g1_i1_orf1 ORF type:complete len:234 hit:XP_015593661.1 TRINITY_DN3572_c0_g1_i1:541-1242(-)	577	2.40E-58	219	46.44%	63.18%	sp|Q3UFF7|LYPL1_MOUSE	Lysophospholipase-like protein 1 OS=Mus musculus OX=10090 GN=Lyplal1 PE=1 SV=3
TRINITY_DN66_c0_g1_i8_orf1 ORF type:5prime_partial len:54 hit:XP_008204516.1 TRINITY_DN66_c0_g1_i8:424-585(+)	174	3.00E-12	40	15.90%	17.95%	sp|Q9TVP3|JDP_DROME	J domain-containing protein OS=Drosophila melanogaster OX=7227 GN=jdp PE=2 SV=2
TRINITY_DN2659_c0_g1_i1_orf1 ORF type:complete len:181 hit:XP_011637472.1 TRINITY_DN2659_c0_g1_i1:162-704(+)	182	1.20E-12	155	27.32%	46.99%	sp|Q9CZG3|COMD8_MOUSE	COMM domain-containing protein 8 OS=Mus musculus OX=10090 GN=Commd8 PE=1 SV=1
TRINITY_DN34_c0_g1_i1_orf1 ORF type:complete len:860 hit:XP_015588282.1 TRINITY_DN34_c0_g1_i1:2267-4846(-)	1512	3.40E-166	873	40.07%	55.41%	sp|Q62448|IF4G2_MOUSE	Eukaryotic translation initiation factor 4 gamma 2 OS=Mus musculus OX=10090 GN=Eif4g2 PE=1 SV=2
TRINITY_DN82_c0_g1_i2_orf1 ORF type:3prime_partial len:344 hit:XP_015591214.1 TRINITY_DN82_c0_g1_i2:1473-2504(-)	453	8.40E-44	211	19.25%	26.29%	sp|Q8BK58|HBAP1_MOUSE	HSPB1-associated protein 1 OS=Mus musculus OX=10090 GN=Hspbap1 PE=1 SV=2
TRINITY_DN8_c0_g1_i1_orf1 ORF type:3prime_partial len:173 hit:XP_003490343.1 TRINITY_DN8_c0_g1_i1:734-1252(+)	758	1.80E-79	164	67.74%	71.43%	sp|Q963B6|RL10A_SPOFR	60S ribosomal protein L10a OS=Spodoptera frugiperda OX=7108 GN=RpL10A PE=2 SV=1
TRINITY_DN2680_c0_g1_i2_orf1 ORF type:3prime_partial len:642 hit:XP_015178495.1 TRINITY_DN2680_c0_g1_i2:1952-3877(-)	367	1.50E-33	100	7.56%	8.60%	sp|Q14151|SAFB2_HUMAN	Scaffold attachment factor B2 OS=Homo sapiens OX=9606 GN=SAFB2 PE=1 SV=1
TRINITY_DN8863_c0_g1_i1_orf1 ORF type:3prime_partial len:145 hit:XP_015522679.1 TRINITY_DN8863_c0_g1_i1:428-862(-)	306	3.90E-27	124	9.25%	12.50%	sp|B4GZ07|CRBN_DROPE	Protein cereblon homolog OS=Drosophila persimilis OX=7234 GN=GL27201 PE=3 SV=1
TRINITY_DN97_c0_g1_i3_orf1 ORF type:complete len:387 hit:XP_015588094.1 TRINITY_DN97_c0_g1_i3:119-1279(-)	435	1.20E-41	361	29.20%	48.06%	sp|A6H730|PPAP_BOVIN	Prostatic acid phosphatase OS=Bos taurus OX=9913 GN=ACPP PE=2 SV=1
TRINITY_DN7914_c0_g1_i1_orf1 ORF type:complete len:421 hit:XP_014474989.1 TRINITY_DN7914_c0_g1_i1:239-1501(-)	1003	1.70E-107	424	57.35%	71.33%	sp|Q7SXP8|GMPAB_DANRE	Mannose-1-phosphate guanyltransferase alpha-B OS=Danio rerio OX=7955 GN=gmppab PE=2 SV=1
TRINITY_DN4_c0_g1_i2_orf1 ORF type:complete len:293 hit:XP_015599393.1 TRINITY_DN4_c0_g1_i2:3658-4536(-)	947	3.80E-101	288	52.84%	61.93%	sp|M9PFN0|HZG_DROME	Phosphatase Herzog OS=Drosophila melanogaster OX=7227 GN=hzg PE=1 SV=1
TRINITY_DN62_c0_g2_i6_orf1 ORF type:3prime_partial len:309 hit:XP_015602040.1 TRINITY_DN62_c0_g2_i6:135-1061(-)	613	2.10E-62	303	29.91%	43.67%	sp|Q68FH4|GALK2_MOUSE	N-acetylgalactosamine kinase OS=Mus musculus OX=10090 GN=Galk2 PE=1 SV=1
TRINITY_DN10475_c0_g1_i1_orf1 ORF type:3prime_partial len:167 hit:XP_015510427.1 TRINITY_DN10475_c0_g1_i1:47-547(-)	211	4.70E-16	95	29.23%	45.38%	sp|P82916|RT17_BOVIN	28S ribosomal protein S17, mitochondrial OS=Bos taurus OX=9913 GN=MRPS17 PE=1 SV=3
TRINITY_DN3510_c0_g1_i1_orf1 ORF type:3prime_partial len:279 hit:XP_011692645.1 TRINITY_DN3510_c0_g1_i1:2515-3351(-)	818	3.20E-86	261	13.27%	15.54%	sp|Q92797|SYMPK_HUMAN	Symplekin OS=Homo sapiens OX=9606 GN=SYMPK PE=1 SV=2
TRINITY_DN1809_c0_g2_i1_orf1 ORF type:3prime_partial len:442 hit:XP_012273609.1 TRINITY_DN1809_c0_g2_i1:3-1328(+)	615	1.80E-62	290	33.16%	37.72%	sp|P83094|STIM_DROME	Stromal interaction molecule homolog OS=Drosophila melanogaster OX=7227 GN=Stim PE=1 SV=1
TRINITY_DN1842_c0_g3_i1_orf1 ORF type:3prime_partial len:173 hit:TGZ54316.1 TRINITY_DN1842_c0_g3_i1:74-592(-)	677	4.50E-70	148	85.81%	96.62%	sp|Q9W237|RS16_DROME	40S ribosomal protein S16 OS=Drosophila melanogaster OX=7227 GN=RpS16 PE=1 SV=1
TRINITY_DN7233_c1_g3_i1_orf1 ORF type:3prime_partial len:727 hit:XP_015585728.1 TRINITY_DN7233_c1_g3_i1:3-2183(+)	1378	9.80E-151	595	25.16%	36.12%	sp|Q923Q2|STA13_MOUSE	StAR-related lipid transfer protein 13 OS=Mus musculus OX=10090 GN=Stard13 PE=1 SV=5
TRINITY_DN75_c0_g1_i4_orf1 ORF type:3prime_partial len:208 hit:XP_015601847.1 TRINITY_DN75_c0_g1_i4:848-1471(-)	504	6.20E-50	188	31.61%	39.51%	sp|Q66HX0|S35B1_DANRE	Solute carrier family 35 member B1 OS=Danio rerio OX=7955 GN=slc35b1 PE=2 SV=1
TRINITY_DN10437_c0_g1_i1_orf1 ORF type:complete len:433 hit:XP_015511324.1 TRINITY_DN10437_c0_g1_i1:169-1467(+)	599	1.30E-60	506	28.34%	44.22%	sp|Q96KC8|DNJC1_HUMAN	DnaJ homolog subfamily C member 1 OS=Homo sapiens OX=9606 GN=DNAJC1 PE=1 SV=1
TRINITY_DN4421_c0_g2_i1_orf1 ORF type:complete len:133 hit:XP_015599079.1 TRINITY_DN4421_c0_g2_i1:235-633(-)	179	1.90E-12	104	5.30%	8.15%	sp|Q96SU4|OSBL9_HUMAN	Oxysterol-binding protein-related protein 9 OS=Homo sapiens OX=9606 GN=OSBPL9 PE=1 SV=2
TRINITY_DN68_c0_g1_i2_orf1 ORF type:3prime_partial len:301 hit:XP_015435674.1 TRINITY_DN68_c0_g1_i2:1613-2515(-)	1320	2.20E-144	299	59.07%	66.18%	sp|P40320|METK_DROME	S-adenosylmethionine synthase OS=Drosophila melanogaster OX=7227 GN=Sam-S PE=2 SV=2
TRINITY_DN20_c0_g1_i8_orf1 ORF type:3prime_partial len:79 hit:KYN29472.1 TRINITY_DN20_c0_g1_i8:2315-2551(+)	302	6.20E-27	77	1.25%	1.46%	sp|P39057|DYHC_HELCR	Dynein beta chain, ciliary OS=Heliocidaris crassispina OX=1043166 PE=1 SV=1
TRINITY_DN1847_c0_g1_i2_orf1 ORF type:complete len:356 hit:XP_015588996.1 TRINITY_DN1847_c0_g1_i2:542-1609(-)	1273	7.20E-139	350	68.29%	79.67%	sp|Q5ZL26|KPRB_CHICK	Phosphoribosyl pyrophosphate synthase-associated protein 2 OS=Gallus gallus OX=9031 GN=PRPSAP2 PE=2 SV=1
TRINITY_DN4401_c0_g1_i1_orf1 ORF type:complete len:558 hit:XP_015592700.1 TRINITY_DN4401_c0_g1_i1:847-2520(-)	787	2.60E-82	369	20.48%	26.90%	sp|B2RUR8|OTU7B_MOUSE	OTU domain-containing protein 7B OS=Mus musculus OX=10090 GN=Otud7b PE=1 SV=1
TRINITY_DN1815_c0_g1_i1_orf1 ORF type:3prime_partial len:575 hit:XP_011332152.1 TRINITY_DN1815_c0_g1_i1:203-1927(+)	762	2.10E-79	288	42.58%	56.30%	sp|P59913|PCMD1_MOUSE	Protein-L-isoaspartate O-methyltransferase domain-containing protein 1 OS=Mus musculus OX=10090 GN=Pcmtd1 PE=1 SV=1
TRINITY_DN10482_c0_g1_i1_orf1 ORF type:internal len:85 hit:EFN71583.1 TRINITY_DN10482_c0_g1_i1:1-255(-)	247	1.60E-20	90	6.28%	8.16%	sp|Q10741|ADA10_BOVIN	Disintegrin and metalloproteinase domain-containing protein 10 OS=Bos taurus OX=9913 GN=ADAM10 PE=1 SV=1
TRINITY_DN7268_c0_g2_i1_orf1 ORF type:complete len:429 hit:XP_003394159.1 TRINITY_DN7268_c0_g2_i1:629-1915(-)	648	2.60E-66	433	30.56%	48.93%	sp|Q8C5L6|INP5K_MOUSE	Inositol polyphosphate 5-phosphatase K OS=Mus musculus OX=10090 GN=Inpp5k PE=1 SV=2
TRINITY_DN97_c0_g1_i2_orf1 ORF type:complete len:352 hit:XP_015588094.1 TRINITY_DN97_c0_g1_i2:246-1301(-)	360	5.30E-33	303	24.81%	41.34%	sp|A6H730|PPAP_BOVIN	Prostatic acid phosphatase OS=Bos taurus OX=9913 GN=ACPP PE=2 SV=1
TRINITY_DN1861_c0_g3_i1_orf1 ORF type:complete len:789 hit:XP_012280959.1 TRINITY_DN1861_c0_g3_i1:967-3333(-)	1483	7.10E-163	696	29.50%	40.61%	sp|Q6WQJ1|DGLA_MOUSE	Diacylglycerol lipase-alpha OS=Mus musculus OX=10090 GN=Dagla PE=1 SV=2
TRINITY_DN3587_c0_g2_i1_orf1 ORF type:internal len:139 hit:XP_028522382.1 TRINITY_DN3587_c0_g2_i1:1-417(-)	343	1.90E-31	98	5.81%	7.69%	sp|Q9W0K4|BAB2_DROME	Protein bric-a-brac 2 OS=Drosophila melanogaster OX=7227 GN=bab2 PE=1 SV=2
TRINITY_DN94_c0_g1_i1_orf1 ORF type:3prime_partial len:86 hit:XP_015599276.1 TRINITY_DN94_c0_g1_i1:358-615(-)	121	6.60E-06	46	4.91%	8.85%	sp|Q19683|YZR5_CAEEL	Uncharacterized protein F21D5.5 OS=Caenorhabditis elegans OX=6239 GN=F21D5.5 PE=2 SV=2
TRINITY_DN2627_c0_g3_i1_orf1 ORF type:internal len:199 hit:XP_012276951.1 TRINITY_DN2627_c0_g3_i1:3-599(+)	575	3.50E-58	204	15.16%	20.03%	sp|Q7ZYC4|ACBG2_XENLA	Long-chain-fatty-acid--CoA ligase ACSBG2 OS=Xenopus laevis OX=8355 GN=acsbg2 PE=2 SV=1
TRINITY_DN8828_c0_g1_i1_orf1 ORF type:complete len:289 hit:XP_015593917.1 TRINITY_DN8828_c0_g1_i1:48-914(+)	425	1.30E-40	292	53.72%	60.81%	sp|Q9VPT8|CPSF4_DROME	Cleavage and polyadenylation specificity factor subunit 4 OS=Drosophila melanogaster OX=7227 GN=Clp PE=1 SV=1
TRINITY_DN7230_c1_g3_i1_orf1 ORF type:3prime_partial len:438 hit:OAD53300.1 TRINITY_DN7230_c1_g3_i1:454-1767(+)	1366	1.50E-149	337	69.36%	78.27%	sp|P49071|MAPK2_DROME	MAP kinase-activated protein kinase 2 OS=Drosophila melanogaster OX=7227 GN=MAPk-Ak2 PE=2 SV=1
TRINITY_DN1860_c0_g1_i1_orf1 ORF type:3prime_partial len:66 hit:XP_015604099.1 TRINITY_DN1860_c0_g1_i1:76-273(+)	191	3.80E-14	62	4.41%	5.75%	sp|P28329|CLAT_HUMAN	Choline O-acetyltransferase OS=Homo sapiens OX=9606 GN=CHAT PE=1 SV=4
TRINITY_DN4414_c0_g2_i1_orf1 ORF type:5prime_partial len:307 hit:XP_012271223.1 TRINITY_DN4414_c0_g2_i1:7-927(+)	696	5.00E-72	300	26.03%	37.96%	sp|P29981|CP4C1_BLADI	Cytochrome P450 4C1 OS=Blaberus discoidalis OX=6981 GN=CYP4C1 PE=2 SV=1
TRINITY_DN8846_c0_g2_i1_orf1 ORF type:complete len:595 hit:XP_015605380.1 TRINITY_DN8846_c0_g2_i1:491-2275(-)	1509	5.20E-166	593	49.41%	63.99%	sp|O55236|MCE1_MOUSE	mRNA-capping enzyme OS=Mus musculus OX=10090 GN=Rngtt PE=1 SV=1
TRINITY_DN1848_c0_g1_i1_orf1 ORF type:internal len:180 hit:XP_015592452.1 TRINITY_DN1848_c0_g1_i1:3-542(+)	480	3.30E-47	178	15.63%	19.94%	sp|Q5ZM55|FEM1B_CHICK	Protein fem-1 homolog B OS=Gallus gallus OX=9031 GN=FEM1B PE=2 SV=1
TRINITY_DN8846_c0_g2_i5_orf1 ORF type:complete len:60 hit:XP_015607815.1 TRINITY_DN8846_c0_g2_i5:283-462(+)	246	1.50E-20	59	82.46%	98.25%	sp|Q32PD7|CSN9_BOVIN	COP9 signalosome complex subunit 9 OS=Bos taurus OX=9913 GN=COPS9 PE=3 SV=1
TRINITY_DN991_c0_g1_i1_orf1 ORF type:complete len:268 hit:XP_003699715.1 TRINITY_DN991_c0_g1_i1:433-1236(-)	125	7.10E-06	45	9.28%	11.68%	sp|Q9D722|OSER1_MOUSE	Oxidative stress-responsive serine-rich protein 1 OS=Mus musculus OX=10090 GN=Oser1 PE=2 SV=1
TRINITY_DN8607_c0_g5_i1_orf1 ORF type:3prime_partial len:146 hit:XP_015603042.1 TRINITY_DN8607_c0_g5_i1:222-659(-)	228	4.40E-18	220	3.17%	4.57%	sp|Q71F56|MD13L_HUMAN	Mediator of RNA polymerase II transcription subunit 13-like OS=Homo sapiens OX=9606 GN=MED13L PE=1 SV=1
TRINITY_DN186_c0_g1_i4_orf1 ORF type:complete len:503 hit:XP_012270033.1 TRINITY_DN186_c0_g1_i4:792-2300(-)	298	1.20E-25	160	13.67%	19.53%	sp|G3XA57|RFIP2_MOUSE	Rab11 family-interacting protein 2 OS=Mus musculus OX=10090 GN=Rab11fip2 PE=1 SV=1
TRINITY_DN147_c1_g1_i1_orf1 ORF type:3prime_partial len:1051 hit:XP_012166657.1 TRINITY_DN147_c1_g1_i1:2674-5826(-)	1790	2.40E-198	864	28.00%	37.66%	sp|Q5ZIX8|KDM3A_CHICK	Lysine-specific demethylase 3A OS=Gallus gallus OX=9031 GN=KDM3A PE=2 SV=1
TRINITY_DN5003_c0_g1_i1_orf1 ORF type:complete len:582 hit:XP_012288685.1 TRINITY_DN5003_c0_g1_i1:1983-3728(-)	2235	3.30E-250	592	68.36%	80.88%	sp|Q8MV48|GALT7_DROME	N-acetylgalactosaminyltransferase 7 OS=Drosophila melanogaster OX=7227 GN=Pgant7 PE=1 SV=2
TRINITY_DN996_c0_g1_i2_orf1 ORF type:3prime_partial len:1112 hit:XP_015585412.1 TRINITY_DN996_c0_g1_i2:2-3337(+)	2838	0.00E+00	982	59.65%	69.39%	sp|Q9V460|SPT5H_DROME	Transcription elongation factor SPT5 OS=Drosophila melanogaster OX=7227 GN=Spt5 PE=1 SV=1
TRINITY_DN5076_c0_g2_i1_orf1 ORF type:3prime_partial len:54 hit:EFN84335.1 TRINITY_DN5076_c0_g2_i1:204-365(-)	219	1.80E-17	46	1.46%	1.57%	sp|Q9W0T1|NU301_DROME	Nucleosome-remodeling factor subunit NURF301 OS=Drosophila melanogaster OX=7227 GN=E(bx) PE=1 SV=2
TRINITY_DN998_c0_g1_i2_orf1 ORF type:complete len:338 hit:XP_015180541.1 TRINITY_DN998_c0_g1_i2:20-1033(+)	471	6.80E-46	327	30.26%	41.32%	sp|Q9VHI7|IRU_DROME	E3 ubiquitin-protein ligase Iruka OS=Drosophila melanogaster OX=7227 GN=Iru PE=1 SV=1
TRINITY_DN106_c0_g1_i1_orf1 ORF type:complete len:403 hit:XP_012138879.1 TRINITY_DN106_c0_g1_i1:1100-2308(-)	267	3.70E-22	334	22.42%	34.79%	sp|Q9R1I1|CHST4_MOUSE	Carbohydrate sulfotransferase 4 OS=Mus musculus OX=10090 GN=Chst4 PE=2 SV=1
TRINITY_DN8652_c0_g1_i1_orf1 ORF type:3prime_partial len:385 hit:XP_015521377.1 TRINITY_DN8652_c0_g1_i1:1527-2681(-)	864	2.10E-91	429	40.05%	57.24%	sp|Q9VZS6|NSMA_DROME	Putative neutral sphingomyelinase OS=Drosophila melanogaster OX=7227 GN=nSMase PE=2 SV=2
TRINITY_DN106_c0_g1_i2_orf1 ORF type:3prime_partial len:371 hit:XP_024225513.1 TRINITY_DN106_c0_g1_i2:1100-2212(-)	267	3.40E-22	334	22.42%	34.79%	sp|Q9R1I1|CHST4_MOUSE	Carbohydrate sulfotransferase 4 OS=Mus musculus OX=10090 GN=Chst4 PE=2 SV=1
TRINITY_DN103_c0_g2_i1_orf1 ORF type:complete len:399 hit:XP_014616254.1 TRINITY_DN103_c0_g2_i1:117-1313(-)	553	2.50E-55	416	22.40%	32.51%	sp|Q5R6Z9|DCR1C_PONAB	Protein artemis OS=Pongo abelii OX=9601 GN=DCLRE1C PE=2 SV=1
TRINITY_DN1521_c2_g1_i1_orf1 ORF type:5prime_partial len:660 hit:XP_012255777.1 TRINITY_DN1521_c2_g1_i1:257-2236(+)	233	5.30E-18	230	5.08%	6.09%	sp|P21519|MAM_DROME	Neurogenic protein mastermind OS=Drosophila melanogaster OX=7227 GN=mam PE=2 SV=2
TRINITY_DN126_c0_g1_i10_orf1 ORF type:complete len:1028 hit:XP_011346809.1 TRINITY_DN126_c0_g1_i10:308-3391(+)	3149	0.00E+00	1030	60.68%	73.33%	sp|Q23979|MY61F_DROME	Unconventional myosin IC OS=Drosophila melanogaster OX=7227 GN=Myo61F PE=1 SV=3
TRINITY_DN124_c0_g4_i3_orf1 ORF type:3prime_partial len:298 hit:XP_015603476.1 TRINITY_DN124_c0_g4_i3:302-1195(-)	906	2.20E-96	280	56.47%	75.90%	sp|Q4V8T0|MIOX_DANRE	Inositol oxygenase OS=Danio rerio OX=7955 GN=miox PE=2 SV=1
TRINITY_DN185_c0_g1_i4_orf1 ORF type:complete len:380 hit:XP_015523938.1 TRINITY_DN185_c0_g1_i4:1591-2730(-)	133	1.20E-06	170	8.92%	15.62%	sp|Q96DC7|TMCO6_HUMAN	Transmembrane and coiled-coil domain-containing protein 6 OS=Homo sapiens OX=9606 GN=TMCO6 PE=1 SV=2
TRINITY_DN1845_c0_g2_i2_orf1 ORF type:3prime_partial len:569 hit:XP_015430897.1 TRINITY_DN1845_c0_g2_i2:83-1789(-)	2792	0.00E+00	568	43.32%	45.01%	sp|A1Z9L3|DHX8_DROME	ATP-dependent RNA helicase DHX8 OS=Drosophila melanogaster OX=7227 GN=pea PE=1 SV=1
TRINITY_DN5090_c0_g3_i1_orf1 ORF type:complete len:162 hit:XP_012288107.1 TRINITY_DN5090_c0_g3_i1:154-639(+)	327	1.60E-29	111	34.88%	45.93%	sp|Q7SY07|EIF1A_DANRE	Probable RNA-binding protein EIF1AD OS=Danio rerio OX=7955 GN=eif1ad PE=2 SV=1
TRINITY_DN136_c0_g1_i3_orf1 ORF type:complete len:736 hit:XP_015585047.1 TRINITY_DN136_c0_g1_i3:179-2386(+)	1909	2.70E-212	611	30.99%	37.87%	sp|Q9VB25|KL98A_DROME	Kinesin-like protein Klp98A OS=Drosophila melanogaster OX=7227 GN=Klp98A PE=1 SV=2
TRINITY_DN972_c0_g2_i11_orf1 ORF type:complete len:164 hit:XP_012221220.1 TRINITY_DN972_c0_g2_i11:1096-1587(+)	295	8.40E-26	99	13.06%	17.34%	sp|Q9TUP7|OX2R_CANLF	Orexin receptor type 2 OS=Canis lupus familiaris OX=9615 GN=HCRTR2 PE=1 SV=1
TRINITY_DN198_c0_g1_i15_orf1 ORF type:complete len:117 hit:XP_012256438.1 TRINITY_DN198_c0_g1_i15:72-422(-)	269	6.20E-23	111	12.24%	18.37%	sp|Q9R0N0|GALK1_MOUSE	Galactokinase OS=Mus musculus OX=10090 GN=Galk1 PE=1 SV=2
TRINITY_DN5995_c0_g1_i1_orf1 ORF type:internal len:173 hit:XP_015607572.1 TRINITY_DN5995_c0_g1_i1:2-520(+)	797	5.50E-84	173	25.08%	27.61%	sp|Q9Y113|NELFB_DROME	Negative elongation factor B OS=Drosophila melanogaster OX=7227 GN=NELF-B PE=1 SV=1
TRINITY_DN1838_c0_g1_i2_orf1 ORF type:complete len:269 hit:XP_015523147.1 TRINITY_DN1838_c0_g1_i2:339-1145(-)	695	5.70E-72	238	50.77%	63.08%	sp|Q3UMZ3|PLPP5_MOUSE	Phospholipid phosphatase 5 OS=Mus musculus OX=10090 GN=Plpp5 PE=1 SV=1
TRINITY_DN5914_c0_g1_i1_orf1 ORF type:3prime_partial len:306 hit:XP_014488679.1 TRINITY_DN5914_c0_g1_i1:3-920(+)	824	7.20E-87	301	28.98%	37.19%	sp|Q63615|VP33A_RAT	Vacuolar protein sorting-associated protein 33A OS=Rattus norvegicus OX=10116 GN=Vps33a PE=1 SV=1
TRINITY_DN146_c0_g1_i28_orf1 ORF type:complete len:430 hit:XP_015604899.1 TRINITY_DN146_c0_g1_i28:716-2005(+)	529	1.60E-52	362	29.17%	43.86%	sp|Q6NT16|S18B1_HUMAN	MFS-type transporter SLC18B1 OS=Homo sapiens OX=9606 GN=SLC18B1 PE=1 SV=1
TRINITY_DN900_c0_g1_i1_orf1 ORF type:complete len:573 hit:XP_015601742.1 TRINITY_DN900_c0_g1_i1:3660-5378(-)	1905	6.00E-212	507	66.17%	79.48%	sp|Q9VC57|ATLAS_DROME	Atlastin OS=Drosophila melanogaster OX=7227 GN=atl PE=1 SV=1
TRINITY_DN5961_c0_g1_i1_orf1 ORF type:complete len:467 hit:XP_015598776.1 TRINITY_DN5961_c0_g1_i1:117-1517(+)	712	1.10E-73	312	27.95%	42.65%	sp|Q5RCI4|CCD47_PONAB	Coiled-coil domain-containing protein 47 OS=Pongo abelii OX=9601 GN=CCDC47 PE=2 SV=2
TRINITY_DN948_c0_g1_i1_orf1 ORF type:3prime_partial len:562 hit:XP_012275192.1 TRINITY_DN948_c0_g1_i1:242-1927(-)	2061	4.80E-230	560	31.78%	37.00%	sp|Q92620|PRP16_HUMAN	Pre-mRNA-splicing factor ATP-dependent RNA helicase PRP16 OS=Homo sapiens OX=9606 GN=DHX38 PE=1 SV=2
TRINITY_DN104_c0_g1_i1_orf1 ORF type:complete len:444 hit:XP_015586258.1 TRINITY_DN104_c0_g1_i1:954-2285(-)	1134	1.20E-122	418	39.67%	48.50%	sp|Q9VS60|SMSR1_DROME	Sphingomyelin synthase-related 1 OS=Drosophila melanogaster OX=7227 GN=SMSr PE=1 SV=2
TRINITY_DN1530_c0_g1_i8_orf1 ORF type:3prime_partial len:333 hit:AAX62404.1 TRINITY_DN1530_c0_g1_i8:1-999(+)	1636	5.40E-181	330	39.38%	39.38%	sp|P0CG71|UBIQ1_CAEEL	Polyubiquitin-A OS=Caenorhabditis elegans OX=6239 GN=ubq-1 PE=3 SV=1
TRINITY_DN147_c0_g1_i9_orf1 ORF type:complete len:282 hit:XP_015589869.1 TRINITY_DN147_c0_g1_i9:149-994(+)	602	3.70E-61	201	2.72%	3.52%	sp|Q12955|ANK3_HUMAN	Ankyrin-3 OS=Homo sapiens OX=9606 GN=ANK3 PE=1 SV=3
TRINITY_DN5010_c0_g1_i1_orf1 ORF type:complete len:584 hit:XP_015520180.1 TRINITY_DN5010_c0_g1_i1:664-2415(-)	1567	9.60E-173	581	48.89%	71.72%	sp|Q9EP69|SAC1_MOUSE	Phosphatidylinositol-3-phosphatase SAC1 OS=Mus musculus OX=10090 GN=Sacm1l PE=1 SV=1
TRINITY_DN6938_c0_g1_i1_orf1 ORF type:3prime_partial len:245 hit:XP_015186790.1 TRINITY_DN6938_c0_g1_i1:301-1035(+)	835	3.00E-88	229	29.00%	33.10%	sp|Q2LZ59|MOB2_DROPS	MOB kinase activator-like 2 OS=Drosophila pseudoobscura pseudoobscura OX=46245 GN=Mob1 PE=3 SV=2
TRINITY_DN1873_c0_g1_i2_orf1 ORF type:3prime_partial len:259 hit:XP_012252466.1 TRINITY_DN1873_c0_g1_i2:90-866(-)	520	1.10E-51	253	23.68%	33.33%	sp|P05049|SNAK_DROME	Serine protease snake OS=Drosophila melanogaster OX=7227 GN=snk PE=1 SV=2
TRINITY_DN1582_c0_g1_i1_orf1 ORF type:3prime_partial len:98 hit:XP_015603615.1 TRINITY_DN1582_c0_g1_i1:3506-3799(+)	277	6.10E-24	88	30.48%	35.29%	sp|P82147|L2EFL_DROME	Protein lethal(2)essential for life OS=Drosophila melanogaster OX=7227 GN=l(2)efl PE=1 SV=1
TRINITY_DN6982_c0_g1_i1_orf1 ORF type:complete len:187 hit:XP_012274315.1 TRINITY_DN6982_c0_g1_i1:310-870(+)	682	1.30E-70	181	66.67%	81.67%	sp|E0W481|MTND_PEDHC	1,2-dihydroxy-3-keto-5-methylthiopentene dioxygenase OS=Pediculus humanus subsp. corporis OX=121224 GN=Phum_PHUM616140 PE=3 SV=1
TRINITY_DN913_c0_g1_i1_orf1 ORF type:complete len:568 hit:XP_015606549.1 TRINITY_DN913_c0_g1_i1:128-1831(+)	1986	2.40E-221	561	64.46%	79.27%	sp|Q9VYY4|C4G15_DROME	Cytochrome P450 4g15 OS=Drosophila melanogaster OX=7227 GN=Cyp4g15 PE=2 SV=1
TRINITY_DN929_c0_g1_i1_orf1 ORF type:complete len:183 hit:XP_015592900.1 TRINITY_DN929_c0_g1_i1:392-940(+)	604	1.40E-61	174	67.57%	82.70%	sp|Q3SZ87|SSRG_BOVIN	Translocon-associated protein subunit gamma OS=Bos taurus OX=9913 GN=SSR3 PE=2 SV=1
TRINITY_DN6915_c0_g3_i1_orf1 ORF type:internal len:137 hit:XP_015514744.1 TRINITY_DN6915_c0_g3_i1:3-413(+)	554	6.60E-56	137	13.97%	16.46%	sp|Q9VI25|NCDN_DROME	Neurochondrin homolog OS=Drosophila melanogaster OX=7227 GN=Neurochondrin PE=2 SV=1
TRINITY_DN5049_c0_g1_i2_orf1 ORF type:3prime_partial len:224 hit:XP_015522787.1 TRINITY_DN5049_c0_g1_i2:290-961(-)	703	5.60E-73	209	61.24%	76.56%	sp|P20432|GSTD1_DROME	Glutathione S-transferase D1 OS=Drosophila melanogaster OX=7227 GN=GstD1 PE=1 SV=1
TRINITY_DN1530_c0_g1_i2_orf1 ORF type:3prime_partial len:409 hit:AAX62404.1 TRINITY_DN1530_c0_g1_i2:1-1227(+)	2008	4.90E-224	406	48.33%	48.45%	sp|P0CG71|UBIQ1_CAEEL	Polyubiquitin-A OS=Caenorhabditis elegans OX=6239 GN=ubq-1 PE=3 SV=1
TRINITY_DN100_c1_g5_i1_orf1 ORF type:5prime_partial len:74 hit:XP_012261568.1 TRINITY_DN100_c1_g5_i1:692-913(+)	325	1.30E-29	74	19.41%	20.88%	sp|P26308|GBB1_DROME	Guanine nucleotide-binding protein subunit beta-1 OS=Drosophila melanogaster OX=7227 GN=Gbeta13F PE=1 SV=1
TRINITY_DN1566_c0_g1_i2_orf1 ORF type:complete len:250 hit:XP_015610439.1 TRINITY_DN1566_c0_g1_i2:248-997(+)	252	1.20E-20	151	21.43%	28.21%	sp|Q5CZQ0|CR19B_DANRE	Uncharacterized protein C18orf19 homolog B OS=Danio rerio OX=7955 GN=zgc:113036 PE=2 SV=1
TRINITY_DN5004_c0_g1_i1_orf1 ORF type:complete len:126 hit:XP_012287825.1 TRINITY_DN5004_c0_g1_i1:328-705(-)	393	2.80E-37	108	55.64%	72.18%	sp|Q8VC85|LSM1_MOUSE	U6 snRNA-associated Sm-like protein LSm1 OS=Mus musculus OX=10090 GN=Lsm1 PE=1 SV=1
TRINITY_DN997_c0_g1_i2_orf1 ORF type:3prime_partial len:252 hit:XP_012165835.1 TRINITY_DN997_c0_g1_i2:241-996(+)	601	4.30E-61	223	53.59%	65.40%	sp|Q9ULC3|RAB23_HUMAN	Ras-related protein Rab-23 OS=Homo sapiens OX=9606 GN=RAB23 PE=1 SV=1
TRINITY_DN6978_c0_g4_i1_orf1 ORF type:internal len:74 hit:EFN69699.1 TRINITY_DN6978_c0_g4_i1:2-223(-)	267	6.70E-23	72	6.27%	7.07%	sp|P27619|DYN_DROME	Dynamin OS=Drosophila melanogaster OX=7227 GN=shi PE=1 SV=2
TRINITY_DN112_c1_g1_i1_orf1 ORF type:complete len:198 hit:XP_015593183.1 TRINITY_DN112_c1_g1_i1:266-859(+)	408	8.00E-39	163	39.01%	52.02%	sp|O15173|PGRC2_HUMAN	Membrane-associated progesterone receptor component 2 OS=Homo sapiens OX=9606 GN=PGRMC2 PE=1 SV=1
TRINITY_DN157_c0_g1_i3_orf1 ORF type:complete len:531 hit:XP_012277678.1 TRINITY_DN157_c0_g1_i3:1598-3190(-)	908	2.30E-96	415	35.51%	45.76%	sp|Q3U2S4|OTUD5_MOUSE	OTU domain-containing protein 5 OS=Mus musculus OX=10090 GN=Otud5 PE=1 SV=2
TRINITY_DN1547_c0_g1_i1_orf1 ORF type:complete len:152 hit:XP_015522700.1 TRINITY_DN1547_c0_g1_i1:169-624(-)	410	3.60E-39	151	48.98%	74.83%	sp|Q9VZD5|RT06_DROME	Probable 28S ribosomal protein S6, mitochondrial OS=Drosophila melanogaster OX=7227 GN=mRpS6 PE=2 SV=1
TRINITY_DN915_c0_g1_i1_orf1 ORF type:complete len:199 hit:XP_012281508.1 TRINITY_DN915_c0_g1_i1:461-1057(-)	561	1.50E-56	168	32.42%	39.76%	sp|Q9VVW3|SFXN2_DROME	Sideroflexin-2 OS=Drosophila melanogaster OX=7227 GN=Sfxn2 PE=2 SV=2
TRINITY_DN121_c0_g1_i4_orf1 ORF type:complete len:107 hit:XP_015594315.1 TRINITY_DN121_c0_g1_i4:2518-2838(-)	198	9.70E-15	106	49.49%	69.70%	sp|Q2KIK3|SIM14_BOVIN	Small integral membrane protein 14 OS=Bos taurus OX=9913 GN=SMIM14 PE=3 SV=1
TRINITY_DN954_c0_g1_i4_orf1 ORF type:complete len:183 hit:XP_015589434.1 TRINITY_DN954_c0_g1_i4:123-671(+)	581	6.40E-59	193	46.12%	54.29%	sp|Q8BMB3|IF4E2_MOUSE	Eukaryotic translation initiation factor 4E type 2 OS=Mus musculus OX=10090 GN=Eif4e2 PE=1 SV=1
TRINITY_DN960_c0_g2_i4_orf1 ORF type:3prime_partial len:956 hit:KMQ88340.1 TRINITY_DN960_c0_g2_i4:101-2968(-)	1627	1.70E-179	957	33.87%	50.33%	sp|P16423|POLR_DROME	Retrovirus-related Pol polyprotein from type-2 retrotransposable element R2DM OS=Drosophila melanogaster OX=7227 GN=pol PE=4 SV=1
TRINITY_DN1575_c0_g4_i1_orf1 ORF type:internal len:92 hit:XP_015601934.1 TRINITY_DN1575_c0_g4_i1:1-276(-)	151	2.40E-09	87	1.45%	2.51%	sp|Q9P2D3|HTR5B_HUMAN	HEAT repeat-containing protein 5B OS=Homo sapiens OX=9606 GN=HEATR5B PE=1 SV=2
TRINITY_DN178_c0_g1_i3_orf1 ORF type:complete len:238 hit:XP_015600738.1 TRINITY_DN178_c0_g1_i3:397-1110(+)	501	1.60E-49	196	49.28%	68.12%	sp|Q6IFY7|RTN1A_XENLA	Reticulon-1-A OS=Xenopus laevis OX=8355 GN=rtn1-a PE=2 SV=1
TRINITY_DN8601_c0_g1_i1_orf1 ORF type:complete len:516 hit:XP_015596389.1 TRINITY_DN8601_c0_g1_i1:36-1583(+)	1149	2.50E-124	562	46.44%	61.43%	sp|Q9CQS5|RIOK2_MOUSE	Serine/threonine-protein kinase RIO2 OS=Mus musculus OX=10090 GN=Riok2 PE=1 SV=1
TRINITY_DN1849_c0_g2_i1_orf1 ORF type:5prime_partial len:140 hit:XP_015598559.1 TRINITY_DN1849_c0_g2_i1:145-564(+)	399	6.30E-38	141	6.69%	9.17%	sp|Q32PF2|ACLY_BOVIN	ATP-citrate synthase OS=Bos taurus OX=9913 GN=ACLY PE=2 SV=1
TRINITY_DN912_c0_g2_i2_orf1 ORF type:3prime_partial len:69 hit:XP_015598958.1 TRINITY_DN912_c0_g2_i2:36-242(+)	159	2.10E-10	52	36.59%	47.56%	sp|P85007|IR3IP_RAT	Immediate early response 3-interacting protein 1 OS=Rattus norvegicus OX=10116 GN=Ier3ip1 PE=3 SV=1
TRINITY_DN186_c3_g1_i1_orf1 ORF type:internal len:299 hit:XP_015594409.1 TRINITY_DN186_c3_g1_i1:2-898(+)	192	1.40E-13	209	9.25%	13.95%	sp|P26450|P85A_MOUSE	Phosphatidylinositol 3-kinase regulatory subunit alpha OS=Mus musculus OX=10090 GN=Pik3r1 PE=1 SV=2
TRINITY_DN1551_c0_g1_i1_orf1 ORF type:complete len:65 hit:XP_003489880.1 TRINITY_DN1551_c0_g1_i1:110-304(+)	261	2.90E-22	64	75.00%	87.50%	sp|Q9V5P6|NOP10_DROME	H/ACA ribonucleoprotein complex subunit 3 OS=Drosophila melanogaster OX=7227 GN=CG7637 PE=2 SV=1
TRINITY_DN154_c0_g4_i2_orf1 ORF type:3prime_partial len:428 hit:XP_015596723.1 TRINITY_DN154_c0_g4_i2:121-1404(-)	355	2.40E-32	425	31.31%	50.51%	sp|Q7TT16|IPMK_MOUSE	Inositol polyphosphate multikinase OS=Mus musculus OX=10090 GN=Ipmk PE=1 SV=1
TRINITY_DN112_c0_g6_i1_orf1 ORF type:complete len:620 hit:XP_015588851.1 TRINITY_DN112_c0_g6_i1:404-2263(-)	1394	1.20E-152	542	47.89%	65.61%	sp|Q9VKH0|COG8_DROME	Conserved oligomeric Golgi complex subunit 8 OS=Drosophila melanogaster OX=7227 GN=CG6488 PE=2 SV=1
TRINITY_DN100_c1_g6_i1_orf1 ORF type:5prime_partial len:108 hit:XP_011306672.1 TRINITY_DN100_c1_g6_i1:3-326(-)	191	6.40E-14	46	6.36%	7.09%	sp|P41046|CORTO_DROME	Centrosomal and chromosomal factor OS=Drosophila melanogaster OX=7227 GN=corto PE=1 SV=2
TRINITY_DN181_c0_g1_i4_orf1 ORF type:3prime_partial len:328 hit:XP_012289204.1 TRINITY_DN181_c0_g1_i4:1943-2926(-)	412	4.60E-39	263	26.24%	41.69%	sp|Q9D3D0|TTPAL_MOUSE	Alpha-tocopherol transfer protein-like OS=Mus musculus OX=10090 GN=Ttpal PE=1 SV=3
TRINITY_DN990_c0_g1_i1_orf1 ORF type:complete len:122 hit:XP_015511955.1 TRINITY_DN990_c0_g1_i1:475-840(-)	409	3.80E-39	110	34.86%	43.12%	sp|Q12962|TAF10_HUMAN	Transcription initiation factor TFIID subunit 10 OS=Homo sapiens OX=9606 GN=TAF10 PE=1 SV=1
TRINITY_DN159_c1_g1_i6_orf1 ORF type:3prime_partial len:845 hit:XP_023287981.1 TRINITY_DN159_c1_g1_i6:1848-4382(-)	1309	1.10E-142	591	3.70%	5.17%	sp|Q9UPN3|MACF1_HUMAN	Microtubule-actin cross-linking factor 1, isoforms 1/2/3/5 OS=Homo sapiens OX=9606 GN=MACF1 PE=1 SV=4
TRINITY_DN1548_c0_g1_i1_orf1 ORF type:complete len:317 hit:XP_015598626.1 TRINITY_DN1548_c0_g1_i1:386-1336(+)	861	3.80E-91	301	58.25%	67.96%	sp|O97562|UCP2_PIG	Mitochondrial uncoupling protein 2 OS=Sus scrofa OX=9823 GN=UCP2 PE=2 SV=1
TRINITY_DN139_c0_g1_i16_orf1 ORF type:3prime_partial len:1123 hit:XP_015588336.1 TRINITY_DN139_c0_g1_i16:1319-4687(+)	2336	1.20E-261	1100	48.82%	66.13%	sp|Q6PAV2|HERC4_MOUSE	Probable E3 ubiquitin-protein ligase HERC4 OS=Mus musculus OX=10090 GN=Herc4 PE=1 SV=2
TRINITY_DN984_c0_g1_i2_orf1 ORF type:complete len:395 hit:XP_024941480.1 TRINITY_DN984_c0_g1_i2:207-1391(+)	767	3.80E-80	357	29.07%	43.02%	sp|Q15392|DHC24_HUMAN	Delta(24)-sterol reductase OS=Homo sapiens OX=9606 GN=DHCR24 PE=1 SV=2
TRINITY_DN1538_c0_g1_i1_orf1 ORF type:complete len:237 hit:EFN70056.1 TRINITY_DN1538_c0_g1_i1:4600-5310(-)	406	1.60E-38	238	36.13%	55.88%	sp|P08962|CD63_HUMAN	CD63 antigen OS=Homo sapiens OX=9606 GN=CD63 PE=1 SV=2
TRINITY_DN961_c0_g6_i1_orf1 ORF type:3prime_partial len:400 hit:XP_015584930.1 TRINITY_DN961_c0_g6_i1:1080-2279(-)	1455	6.40E-160	401	36.96%	45.33%	sp|Q9Y169|EXT2_DROME	Exostosin-2 OS=Drosophila melanogaster OX=7227 GN=sotv PE=1 SV=1
TRINITY_DN8659_c0_g1_i1_orf1 ORF type:5prime_partial len:87 hit:XP_015589192.1 TRINITY_DN8659_c0_g1_i1:135-395(+)	220	2.20E-17	85	7.37%	10.72%	sp|Q9NYH9|UTP6_HUMAN	U3 small nucleolar RNA-associated protein 6 homolog OS=Homo sapiens OX=9606 GN=UTP6 PE=2 SV=2
TRINITY_DN1535_c0_g2_i1_orf1 ORF type:internal len:77 hit:XP_015515737.1 TRINITY_DN1535_c0_g2_i1:3-233(-)	130	5.40E-07	44	4.77%	6.30%	sp|Q964R0|CP6K1_BLAGE	Cytochrome P450 6k1 OS=Blattella germanica OX=6973 GN=CYP6K1 PE=2 SV=1
TRINITY_DN953_c0_g1_i1_orf1 ORF type:complete len:477 hit:OXU23454.1 TRINITY_DN953_c0_g1_i1:758-2188(-)	170	7.70E-11	169	8.85%	13.02%	sp|Q24629|REF2P_DROSI	Protein ref(2)P OS=Drosophila simulans OX=7240 GN=ref(2)P PE=3 SV=1
TRINITY_DN972_c0_g2_i1_orf1 ORF type:complete len:442 hit:XP_015598582.1 TRINITY_DN972_c0_g2_i1:1577-2902(+)	741	4.40E-77	349	36.49%	51.13%	sp|O43614|OX2R_HUMAN	Orexin receptor type 2 OS=Homo sapiens OX=9606 GN=HCRTR2 PE=1 SV=2
TRINITY_DN177_c0_g1_i3_orf1 ORF type:complete len:431 hit:XP_015591649.1 TRINITY_DN177_c0_g1_i3:239-1531(-)	374	1.50E-34	138	13.20%	18.81%	sp|Q96PX6|CC85A_HUMAN	Coiled-coil domain-containing protein 85A OS=Homo sapiens OX=9606 GN=CCDC85A PE=1 SV=3
TRINITY_DN5944_c0_g2_i1_orf1 ORF type:3prime_partial len:764 hit:XP_015591073.1 TRINITY_DN5944_c0_g2_i1:2-2293(+)	1058	1.30E-113	646	30.01%	45.08%	sp|Q86TV6|TTC7B_HUMAN	Tetratricopeptide repeat protein 7B OS=Homo sapiens OX=9606 GN=TTC7B PE=1 SV=3
TRINITY_DN1509_c0_g2_i1_orf1 ORF type:internal len:158 hit:XP_012266029.1 TRINITY_DN1509_c0_g2_i1:3-476(-)	650	5.60E-67	158	3.68%	4.59%	sp|O75962|TRIO_HUMAN	Triple functional domain protein OS=Homo sapiens OX=9606 GN=TRIO PE=1 SV=2
TRINITY_DN167_c0_g1_i2_orf1 ORF type:complete len:351 hit:OXU29256.1 TRINITY_DN167_c0_g1_i2:1561-2613(-)	966	2.80E-103	352	53.35%	65.98%	sp|Q9VMU8|SENJU_DROME	UDP-galactose transporter senju OS=Drosophila melanogaster OX=7227 GN=senju PE=1 SV=2
TRINITY_DN173_c0_g1_i6_orf1 ORF type:complete len:586 hit:XP_015591207.1 TRINITY_DN173_c0_g1_i6:506-2263(-)	1076	8.30E-116	438	36.60%	48.97%	sp|Q8BX57|PXK_MOUSE	PX domain-containing protein kinase-like protein OS=Mus musculus OX=10090 GN=Pxk PE=1 SV=2
TRINITY_DN5050_c0_g1_i1_orf1 ORF type:complete len:899 hit:XP_015586303.1 TRINITY_DN5050_c0_g1_i1:146-2842(+)	1158	3.90E-125	963	34.84%	50.63%	sp|Q6VAB6|KSR2_HUMAN	Kinase suppressor of Ras 2 OS=Homo sapiens OX=9606 GN=KSR2 PE=1 SV=2
TRINITY_DN5039_c0_g1_i1_orf1 ORF type:internal len:84 hit:XP_024940185.1 TRINITY_DN5039_c0_g1_i1:1-252(+)	259	6.50E-22	88	2.91%	3.58%	sp|Q8MQW8|SPRI_DROME	Protein sprint OS=Drosophila melanogaster OX=7227 GN=spri PE=2 SV=3
TRINITY_DN1509_c0_g1_i8_orf1 ORF type:3prime_partial len:812 hit:XP_012266033.1 TRINITY_DN1509_c0_g1_i8:3-2438(+)	1028	4.20E-110	752	9.94%	13.51%	sp|Q1LUA6|TRIO_DANRE	Triple functional domain protein OS=Danio rerio OX=7955 GN=trio PE=3 SV=1
TRINITY_DN1542_c0_g1_i1_orf1 ORF type:complete len:582 hit:XP_012270621.1 TRINITY_DN1542_c0_g1_i1:4-1749(-)	875	1.70E-92	550	34.47%	51.35%	sp|B2D0J5|EST6_APIME	Venom carboxylesterase-6 OS=Apis mellifera OX=7460 PE=2 SV=1
TRINITY_DN181_c0_g1_i1_orf1 ORF type:complete len:309 hit:XP_015592331.1 TRINITY_DN181_c0_g1_i1:2047-2973(-)	412	4.30E-39	263	26.24%	41.69%	sp|Q9D3D0|TTPAL_MOUSE	Alpha-tocopherol transfer protein-like OS=Mus musculus OX=10090 GN=Ttpal PE=1 SV=3
TRINITY_DN152_c0_g1_i1_orf1 ORF type:complete len:356 hit:XP_025410375.1 TRINITY_DN152_c0_g1_i1:27-1094(-)	344	3.80E-31	153	29.53%	43.31%	sp|Q3ZCU0|GVQW3_HUMAN	Protein GVQW3 OS=Homo sapiens OX=9606 GN=GVQW3 PE=2 SV=1
TRINITY_DN111_c0_g1_i1_orf1 ORF type:complete len:462 hit:XP_012280471.1 TRINITY_DN111_c0_g1_i1:1891-3276(-)	932	3.30E-99	278	31.96%	42.80%	sp|Q9U1N0|HRP65_CHITE	Hrp65 protein OS=Chironomus tentans OX=7153 GN=HRP65 PE=1 SV=1
TRINITY_DN963_c0_g1_i1_orf1 ORF type:complete len:124 hit:XP_015599454.1 TRINITY_DN963_c0_g1_i1:1148-1519(-)	569	1.10E-57	119	87.10%	94.35%	sp|Q9GP16|RL31_HELVI	60S ribosomal protein L31 OS=Heliothis virescens OX=7102 GN=RpL31 PE=2 SV=1
TRINITY_DN1597_c0_g2_i1_orf1 ORF type:complete len:389 hit:XP_015522164.1 TRINITY_DN1597_c0_g2_i1:327-1493(-)	1083	8.50E-117	391	53.52%	72.58%	sp|Q803I2|ERGI3_DANRE	Endoplasmic reticulum-Golgi intermediate compartment protein 3 OS=Danio rerio OX=7955 GN=ergic3 PE=2 SV=1
TRINITY_DN1509_c0_g1_i1_orf1 ORF type:complete len:566 hit:XP_012266029.1 TRINITY_DN1509_c0_g1_i1:88-1785(+)	936	1.40E-99	585	7.96%	11.00%	sp|Q1LUA6|TRIO_DANRE	Triple functional domain protein OS=Danio rerio OX=7955 GN=trio PE=3 SV=1
TRINITY_DN994_c0_g1_i6_orf1 ORF type:internal len:429 hit:XP_017758063.1 TRINITY_DN994_c0_g1_i6:1-1287(+)	828	3.50E-87	243	41.65%	49.13%	sp|P09180|RL4_DROME	60S ribosomal protein L4 OS=Drosophila melanogaster OX=7227 GN=RpL4 PE=1 SV=2
TRINITY_DN147_c0_g1_i12_orf1 ORF type:3prime_partial len:273 hit:KMQ93184.1 TRINITY_DN147_c0_g1_i12:109-927(+)	201	1.10E-14	229	4.60%	5.00%	sp|Q01484|ANK2_HUMAN	Ankyrin-2 OS=Homo sapiens OX=9606 GN=ANK2 PE=1 SV=4
TRINITY_DN5090_c0_g3_i2_orf1 ORF type:3prime_partial len:133 hit:XP_015593399.1 TRINITY_DN5090_c0_g3_i2:2-400(+)	407	7.00E-39	111	6.46%	8.03%	sp|Q27607|DPOG1_DROME	DNA polymerase subunit gamma-1, mitochondrial OS=Drosophila melanogaster OX=7227 GN=tam PE=1 SV=2
TRINITY_DN129_c0_g1_i1_orf1 ORF type:complete len:333 hit:XP_015114512.1 TRINITY_DN129_c0_g1_i1:67-1065(+)	1051	3.70E-113	330	60.53%	77.45%	sp|Q2TBL6|TALDO_BOVIN	Transaldolase OS=Bos taurus OX=9913 GN=TALDO1 PE=2 SV=1
TRINITY_DN102_c0_g1_i2_orf1 ORF type:complete len:71 hit:XP_012272820.1 TRINITY_DN102_c0_g1_i2:263-475(-)	275	7.50E-24	58	43.86%	48.25%	sp|P58374|RL30_BRABE	60S ribosomal protein L30 OS=Branchiostoma belcheri OX=7741 GN=RPL30 PE=3 SV=1
TRINITY_DN126_c0_g1_i13_orf1 ORF type:3prime_partial len:93 hit:XP_012348961.1 TRINITY_DN126_c0_g1_i13:3-281(+)	167	3.30E-11	42	3.00%	3.57%	sp|Q23979|MY61F_DROME	Unconventional myosin IC OS=Drosophila melanogaster OX=7227 GN=Myo61F PE=1 SV=3
TRINITY_DN174_c0_g1_i6_orf1 ORF type:complete len:194 hit:XP_024942270.1 TRINITY_DN174_c0_g1_i6:58-639(-)	462	4.30E-45	148	34.17%	46.67%	sp|Q5I0I9|CQ10B_RAT	Coenzyme Q-binding protein COQ10 homolog B, mitochondrial OS=Rattus norvegicus OX=10116 GN=Coq10b PE=2 SV=2
TRINITY_DN159_c1_g4_i1_orf1 ORF type:internal len:125 hit:XP_015520717.1 TRINITY_DN159_c1_g4_i1:2-376(+)	162	1.70E-10	125	0.48%	0.94%	sp|Q03001|DYST_HUMAN	Dystonin OS=Homo sapiens OX=9606 GN=DST PE=1 SV=4
TRINITY_DN965_c0_g1_i2_orf1 ORF type:complete len:514 hit:XP_015600885.1 TRINITY_DN965_c0_g1_i2:866-2407(-)	1323	1.70E-144	507	53.18%	68.59%	sp|P28838|AMPL_HUMAN	Cytosol aminopeptidase OS=Homo sapiens OX=9606 GN=LAP3 PE=1 SV=3
TRINITY_DN989_c0_g1_i5_orf1 ORF type:complete len:114 hit:XP_015592891.1 TRINITY_DN989_c0_g1_i5:1325-1666(-)	197	1.30E-14	64	9.93%	11.51%	sp|O76878|RIPL_DROME	RILP-like protein homolog OS=Drosophila melanogaster OX=7227 GN=Rilpl PE=1 SV=1
TRINITY_DN5925_c0_g1_i1_orf1 ORF type:5prime_partial len:157 hit:EFN90068.1 TRINITY_DN5925_c0_g1_i1:82-552(+)	480	2.90E-47	161	7.25%	9.70%	sp|Q5F3X8|SC31A_CHICK	Protein transport protein Sec31A OS=Gallus gallus OX=9031 GN=SEC31A PE=2 SV=1
TRINITY_DN6915_c0_g2_i1_orf1 ORF type:internal len:70 hit:XP_015514744.1 TRINITY_DN6915_c0_g2_i1:3-212(-)	237	1.90E-19	70	6.64%	7.47%	sp|Q9VI25|NCDN_DROME	Neurochondrin homolog OS=Drosophila melanogaster OX=7227 GN=Neurochondrin PE=2 SV=1
TRINITY_DN177_c0_g1_i1_orf1 ORF type:complete len:424 hit:XP_015591649.1 TRINITY_DN177_c0_g1_i1:239-1510(-)	374	1.50E-34	138	13.20%	18.81%	sp|Q96PX6|CC85A_HUMAN	Coiled-coil domain-containing protein 85A OS=Homo sapiens OX=9606 GN=CCDC85A PE=1 SV=3
TRINITY_DN1818_c0_g1_i2_orf1 ORF type:complete len:454 hit:XP_029047111.1 TRINITY_DN1818_c0_g1_i2:389-1750(+)	216	3.40E-16	162	7.54%	9.97%	sp|Q62445|SP4_MOUSE	Transcription factor Sp4 OS=Mus musculus OX=10090 GN=Sp4 PE=2 SV=2
TRINITY_DN6900_c0_g1_i1_orf1 ORF type:complete len:178 hit:XP_012287838.1 TRINITY_DN6900_c0_g1_i1:880-1413(-)	192	8.00E-14	150	28.16%	36.89%	sp|Q9DCL8|IPP2_MOUSE	Protein phosphatase inhibitor 2 OS=Mus musculus OX=10090 GN=Ppp1r2 PE=1 SV=3
TRINITY_DN964_c0_g1_i14_orf1 ORF type:3prime_partial len:402 hit:XP_015120880.1 TRINITY_DN964_c0_g1_i14:668-1873(-)	692	1.90E-71	340	20.44%	29.34%	sp|Q8N8U9|BMPER_HUMAN	BMP-binding endothelial regulator protein OS=Homo sapiens OX=9606 GN=BMPER PE=1 SV=3
TRINITY_DN111_c0_g1_i2_orf1 ORF type:complete len:390 hit:XP_028524637.1 TRINITY_DN111_c0_g1_i2:432-1601(-)	932	2.70E-99	278	31.96%	42.80%	sp|Q9U1N0|HRP65_CHITE	Hrp65 protein OS=Chironomus tentans OX=7153 GN=HRP65 PE=1 SV=1
TRINITY_DN177_c0_g1_i2_orf1 ORF type:3prime_partial len:132 hit:EFN81075.1 TRINITY_DN177_c0_g1_i2:239-634(-)	161	2.30E-10	146	12.79%	17.90%	sp|Q0V989|CC85C_XENTR	Coiled-coil domain-containing protein 85C OS=Xenopus tropicalis OX=8364 GN=ccdc85c PE=2 SV=1
TRINITY_DN171_c0_g1_i8_orf1 ORF type:3prime_partial len:223 hit:XP_015189586.1 TRINITY_DN171_c0_g1_i8:5583-6251(-)	187	3.80E-13	94	11.32%	13.89%	sp|Q9VI75|PICAL_DROME	Phosphatidylinositol-binding clathrin assembly protein LAP OS=Drosophila melanogaster OX=7227 GN=lap PE=1 SV=3
TRINITY_DN158_c0_g1_i2_orf1 ORF type:complete len:155 hit:KOX81204.1 TRINITY_DN158_c0_g1_i2:208-672(-)	762	5.60E-80	154	67.30%	70.62%	sp|Q6YKA8|DRK_DROSI	Protein E(sev)2B OS=Drosophila simulans OX=7240 GN=drk PE=3 SV=1
TRINITY_DN904_c0_g1_i1_orf1 ORF type:complete len:490 hit:XP_015596245.1 TRINITY_DN904_c0_g1_i1:282-1751(-)	1004	1.50E-107	496	43.33%	65.71%	sp|Q8C2L6|T161B_MOUSE	Transmembrane protein 161B OS=Mus musculus OX=10090 GN=Tmem161b PE=2 SV=1
TRINITY_DN6925_c0_g4_i1_orf1 ORF type:internal len:230 hit:XP_015593798.1 TRINITY_DN6925_c0_g4_i1:3-692(-)	844	2.60E-89	231	21.20%	26.64%	sp|Q9R0T8|IKKE_MOUSE	Inhibitor of nuclear factor kappa-B kinase subunit epsilon OS=Mus musculus OX=10090 GN=Ikbke PE=1 SV=2
TRINITY_DN121_c0_g2_i1_orf1 ORF type:3prime_partial len:93 hit:XP_015594050.1 TRINITY_DN121_c0_g2_i1:534-812(-)	205	1.30E-15	78	5.50%	7.62%	sp|Q9CYA6|ZCHC8_MOUSE	Zinc finger CCHC domain-containing protein 8 OS=Mus musculus OX=10090 GN=Zcchc8 PE=1 SV=3
TRINITY_DN964_c0_g2_i1_orf1 ORF type:internal len:2273 hit:XP_012254314.1 TRINITY_DN964_c0_g2_i1:2-6820(-)	1237	6.90E-134	533	15.17%	21.53%	sp|Q172G3|MED1_AEDAE	Mediator of RNA polymerase II transcription subunit 1 OS=Aedes aegypti OX=7159 GN=AAEL007402 PE=3 SV=1
TRINITY_DN1596_c0_g2_i1_orf1 ORF type:complete len:768 hit:XP_015594223.1 TRINITY_DN1596_c0_g2_i1:341-2644(-)	1654	1.00E-182	749	50.00%	66.44%	sp|Q7JUN3|ABCD_DROME	ATP-binding cassette sub-family D member OS=Drosophila melanogaster OX=7227 GN=ABCD PE=2 SV=1
TRINITY_DN1843_c0_g2_i1_orf1 ORF type:complete len:179 hit:XP_012060986.1 TRINITY_DN1843_c0_g2_i1:383-919(+)	426	5.90E-41	174	48.62%	67.40%	sp|P54363|APT_DROPS	Adenine phosphoribosyltransferase OS=Drosophila pseudoobscura pseudoobscura OX=46245 GN=Aprt PE=3 SV=1
TRINITY_DN1535_c0_g1_i1_orf1 ORF type:internal len:116 hit:XP_024943018.1 TRINITY_DN1535_c0_g1_i1:2-349(+)	217	6.60E-17	109	9.68%	14.62%	sp|P33270|CP6A2_DROME	Cytochrome P450 6a2 OS=Drosophila melanogaster OX=7227 GN=Cyp6a2 PE=2 SV=2
TRINITY_DN942_c0_g1_i2_orf1 ORF type:complete len:217 hit:XP_015596885.1 TRINITY_DN942_c0_g1_i2:192-842(-)	316	4.10E-28	219	52.05%	60.27%	sp|Q9VWA1|CLC_DROME	Clathrin light chain OS=Drosophila melanogaster OX=7227 GN=Clc PE=2 SV=1
TRINITY_DN101_c1_g1_i1_orf1 ORF type:5prime_partial len:73 hit:XP_012284875.1 TRINITY_DN101_c1_g1_i1:1-219(-)	259	5.60E-22	73	3.54%	4.55%	sp|Q9R0I7|YLPM1_MOUSE	YLP motif-containing protein 1 OS=Mus musculus OX=10090 GN=Ylpm1 PE=2 SV=2
TRINITY_DN1523_c0_g2_i3_orf1 ORF type:3prime_partial len:245 hit:XP_015602482.1 TRINITY_DN1523_c0_g2_i3:107-841(-)	664	2.10E-68	240	18.10%	22.70%	sp|Q9TU72|XPR1_NEOVI	Xenotropic and polytropic retrovirus receptor 1 OS=Neovison vison OX=452646 GN=XPR1 PE=2 SV=1
TRINITY_DN122_c0_g1_i5_orf1 ORF type:complete len:212 hit:XP_011068633.1 TRINITY_DN122_c0_g1_i5:688-1323(-)	380	1.50E-35	175	37.96%	53.70%	sp|Q6AY85|ALG14_RAT	UDP-N-acetylglucosamine transferase subunit ALG14 homolog OS=Rattus norvegicus OX=10116 GN=Alg14 PE=2 SV=1
TRINITY_DN174_c0_g2_i4_orf1 ORF type:complete len:408 hit:XP_012274653.1 TRINITY_DN174_c0_g2_i4:1192-2415(-)	883	1.40E-93	387	41.18%	55.76%	sp|Q5ZHV5|JMJD4_CHICK	2-oxoglutarate and iron-dependent oxygenase JMJD4 OS=Gallus gallus OX=9031 GN=JMJD4 PE=2 SV=1
TRINITY_DN146_c0_g1_i8_orf1 ORF type:3prime_partial len:410 hit:XP_024943049.1 TRINITY_DN146_c0_g1_i8:3173-4402(-)	488	8.80E-48	429	21.56%	27.24%	sp|O08678|MARK1_RAT	Serine/threonine-protein kinase MARK1 OS=Rattus norvegicus OX=10116 GN=Mark1 PE=1 SV=1
TRINITY_DN192_c0_g1_i5_orf1 ORF type:3prime_partial len:482 hit:XP_015604835.1 TRINITY_DN192_c0_g1_i5:287-1732(+)	257	6.30E-21	161	5.77%	8.61%	sp|Q5F3U0|SP130_CHICK	Histone deacetylase complex subunit SAP130 OS=Gallus gallus OX=9031 GN=SAP130 PE=2 SV=1
TRINITY_DN189_c1_g1_i10_orf1 ORF type:complete len:661 hit:XP_024941163.1 TRINITY_DN189_c1_g1_i10:326-2308(+)	1888	6.50E-210	627	53.61%	67.92%	sp|Q4R4P6|MTO1_MACFA	Protein MTO1 homolog, mitochondrial OS=Macaca fascicularis OX=9541 GN=MTO1 PE=2 SV=1
TRINITY_DN1574_c0_g2_i1_orf1 ORF type:complete len:205 hit:XP_015436009.1 TRINITY_DN1574_c0_g2_i1:920-1534(-)	430	2.30E-41	197	47.74%	67.84%	sp|Q6P643|THOC7_XENTR	THO complex subunit 7 homolog OS=Xenopus tropicalis OX=8364 GN=thoc7 PE=2 SV=1
TRINITY_DN1502_c0_g1_i2_orf1 ORF type:3prime_partial len:172 hit:XP_015608023.1 TRINITY_DN1502_c0_g1_i2:545-1060(-)	492	1.30E-48	167	19.87%	24.79%	sp|Q4V7Q6|ULK3_XENLA	Serine/threonine-protein kinase ULK3 OS=Xenopus laevis OX=8355 GN=ulk3 PE=2 SV=1
TRINITY_DN1530_c1_g2_i1_orf1 ORF type:internal len:76 hit:CAA71664.1 TRINITY_DN1530_c1_g2_i1:3-230(-)	381	4.20E-36	76	24.92%	24.92%	sp|P0CG53|UBB_BOVIN	Polyubiquitin-B OS=Bos taurus OX=9913 GN=UBB PE=1 SV=1
TRINITY_DN5024_c0_g1_i5_orf1 ORF type:complete len:466 hit:XP_015589202.1 TRINITY_DN5024_c0_g1_i5:269-1666(+)	1463	8.80E-161	401	68.99%	76.44%	sp|Q5ZLL1|KC1E_CHICK	Casein kinase I isoform epsilon OS=Gallus gallus OX=9031 GN=CSNK1E PE=2 SV=2
TRINITY_DN969_c0_g1_i2_orf1 ORF type:complete len:452 hit:XP_012259317.1 TRINITY_DN969_c0_g1_i2:135-1490(-)	660	1.10E-67	370	41.24%	58.76%	sp|Q2HJ10|ZNT2_MOUSE	Zinc transporter 2 OS=Mus musculus OX=10090 GN=Slc30a2 PE=1 SV=1
TRINITY_DN1564_c0_g1_i1_orf1 ORF type:complete len:389 hit:XP_024939723.1 TRINITY_DN1564_c0_g1_i1:82-1248(+)	794	2.70E-83	300	58.07%	67.71%	sp|Q4FZT0|STML2_RAT	Stomatin-like protein 2, mitochondrial OS=Rattus norvegicus OX=10116 GN=Stoml2 PE=1 SV=1
TRINITY_DN1536_c0_g1_i1_orf1 ORF type:complete len:94 hit:XP_024942740.1 TRINITY_DN1536_c0_g1_i1:81-362(+)	412	1.30E-39	89	76.09%	82.61%	sp|P53777|MLP1_DROME	Muscle LIM protein 1 OS=Drosophila melanogaster OX=7227 GN=Mlp60A PE=2 SV=1
TRINITY_DN180_c0_g1_i4_orf1 ORF type:complete len:277 hit:XP_029032376.1 TRINITY_DN180_c0_g1_i4:287-1117(-)	275	3.00E-23	208	19.94%	30.47%	sp|Q5RB75|NUDC3_PONAB	NudC domain-containing protein 3 OS=Pongo abelii OX=9601 GN=NUDCD3 PE=2 SV=1
TRINITY_DN1532_c0_g1_i1_orf1 ORF type:5prime_partial len:296 hit:XP_014601054.1 TRINITY_DN1532_c0_g1_i1:1-888(-)	304	1.40E-26	275	28.78%	38.08%	sp|Q803Q2|NDL1B_DANRE	Nuclear distribution protein nudE-like 1-B OS=Danio rerio OX=7955 GN=ndel1b PE=2 SV=1
TRINITY_DN6931_c0_g3_i1_orf1 ORF type:3prime_partial len:329 hit:XP_015594777.1 TRINITY_DN6931_c0_g3_i1:509-1495(-)	1120	3.70E-121	339	23.03%	27.68%	sp|Q9VT65|CANB_DROME	Calpain-B OS=Drosophila melanogaster OX=7227 GN=CalpB PE=1 SV=2
TRINITY_DN114_c0_g1_i1_orf1 ORF type:complete len:199 hit:XP_015593240.1 TRINITY_DN114_c0_g1_i1:110-706(+)	558	3.30E-56	190	56.48%	75.65%	sp|Q9W440|THEM6_DROME	Protein THEM6 OS=Drosophila melanogaster OX=7227 GN=CG4666 PE=2 SV=1
TRINITY_DN6915_c0_g1_i1_orf1 ORF type:internal len:287 hit:XP_015609786.1 TRINITY_DN6915_c0_g1_i1:2-862(+)	686	6.80E-71	287	19.23%	27.80%	sp|Q9VI25|NCDN_DROME	Neurochondrin homolog OS=Drosophila melanogaster OX=7227 GN=Neurochondrin PE=2 SV=1
TRINITY_DN923_c0_g1_i1_orf1 ORF type:complete len:474 hit:XP_015595362.1 TRINITY_DN923_c0_g1_i1:100-1521(+)	1335	6.20E-146	453	63.30%	75.23%	sp|Q5ZHN3|WIPI2_CHICK	WD repeat domain phosphoinositide-interacting protein 2 OS=Gallus gallus OX=9031 GN=WIPI2 PE=2 SV=1
TRINITY_DN184_c0_g1_i7_orf1 ORF type:complete len:464 hit:XP_015589581.1 TRINITY_DN184_c0_g1_i7:1654-3045(-)	1734	3.30E-192	444	48.24%	57.18%	sp|Q4KMC4|GFPT2_RAT	Glutamine--fructose-6-phosphate aminotransferase [isomerizing] 2 OS=Rattus norvegicus OX=10116 GN=Gfpt2 PE=1 SV=3
TRINITY_DN159_c0_g1_i3_orf1 ORF type:complete len:355 hit:XP_015588549.1 TRINITY_DN159_c0_g1_i3:3075-4139(-)	746	9.20E-78	358	56.43%	69.01%	sp|Q8BWY7|S39AB_MOUSE	Zinc transporter ZIP11 OS=Mus musculus OX=10090 GN=Slc39a11 PE=1 SV=1
TRINITY_DN1870_c0_g4_i1_orf1 ORF type:internal len:77 hit:XP_012251962.1 TRINITY_DN1870_c0_g4_i1:2-232(-)	199	5.40E-15	76	2.73%	3.69%	sp|P35670|ATP7B_HUMAN	Copper-transporting ATPase 2 OS=Homo sapiens OX=9606 GN=ATP7B PE=1 SV=4
TRINITY_DN1510_c0_g2_i1_orf1 ORF type:internal len:106 hit:XP_015596766.1 TRINITY_DN1510_c0_g2_i1:2-319(+)	262	3.70E-22	97	10.16%	14.06%	sp|Q63016|LAT1_RAT	Large neutral amino acids transporter small subunit 1 OS=Rattus norvegicus OX=10116 GN=Slc7a5 PE=1 SV=2
TRINITY_DN102_c0_g1_i1_orf1 ORF type:complete len:115 hit:XP_008555948.1 TRINITY_DN102_c0_g1_i1:263-607(-)	482	1.20E-47	109	83.19%	90.27%	sp|P58375|RL30_SPOFR	60S ribosomal protein L30 OS=Spodoptera frugiperda OX=7108 GN=RpL30 PE=3 SV=1
TRINITY_DN157_c0_g1_i2_orf1 ORF type:complete len:544 hit:XP_012277677.1 TRINITY_DN157_c0_g1_i2:1598-3229(-)	908	2.30E-96	418	35.87%	46.11%	sp|Q3U2S4|OTUD5_MOUSE	OTU domain-containing protein 5 OS=Mus musculus OX=10090 GN=Otud5 PE=1 SV=2
TRINITY_DN8685_c0_g1_i2_orf1 ORF type:internal len:141 hit:XP_015605056.1 TRINITY_DN8685_c0_g1_i2:309-731(+)	356	6.10E-33	96	15.54%	19.05%	sp|Q27294|CAZ_DROME	RNA-binding protein cabeza OS=Drosophila melanogaster OX=7227 GN=caz PE=2 SV=2
TRINITY_DN5048_c0_g2_i1_orf1 ORF type:complete len:116 hit:XP_015607466.1 TRINITY_DN5048_c0_g2_i1:446-793(-)	260	6.80E-22	103	36.36%	55.24%	sp|Q290F0|MED9_DROPS	Mediator of RNA polymerase II transcription subunit 9 OS=Drosophila pseudoobscura pseudoobscura OX=46245 GN=MED9 PE=3 SV=2
TRINITY_DN955_c0_g1_i2_orf1 ORF type:complete len:296 hit:XP_015598598.1 TRINITY_DN955_c0_g1_i2:395-1282(+)	362	2.60E-33	244	15.13%	23.36%	sp|Q642A7|F151A_RAT	Protein FAM151A OS=Rattus norvegicus OX=10116 GN=Fam151a PE=2 SV=1
TRINITY_DN1513_c0_g1_i1_orf1 ORF type:complete len:318 hit:XP_015593065.1 TRINITY_DN1513_c0_g1_i1:324-1277(-)	502	1.60E-49	273	37.25%	52.94%	sp|Q91VU1|YIPF1_MOUSE	Protein YIPF1 OS=Mus musculus OX=10090 GN=Yipf1 PE=2 SV=1
TRINITY_DN934_c0_g1_i2_orf1 ORF type:complete len:260 hit:XP_017760017.1 TRINITY_DN934_c0_g1_i2:1335-2114(-)	715	2.70E-74	257	62.40%	76.40%	sp|Q16RR7|MED8_AEDAE	Mediator of RNA polymerase II transcription subunit 8 OS=Aedes aegypti OX=7159 GN=MED8 PE=3 SV=1
TRINITY_DN1580_c0_g1_i1_orf1 ORF type:complete len:303 hit:XP_015519684.1 TRINITY_DN1580_c0_g1_i1:347-1255(-)	293	2.70E-25	280	29.47%	45.70%	sp|Q5E9Y2|STX17_BOVIN	Syntaxin-17 OS=Bos taurus OX=9913 GN=STX17 PE=2 SV=1
TRINITY_DN988_c0_g1_i1_orf1 ORF type:3prime_partial len:121 hit:OXU17325.1 TRINITY_DN988_c0_g1_i1:302-664(+)	420	2.00E-40	117	29.18%	37.74%	sp|Q6NYU7|UPP_DANRE	Uracil phosphoribosyltransferase homolog OS=Danio rerio OX=7955 GN=uprt PE=2 SV=1
TRINITY_DN1881_c0_g1_i2_orf1 ORF type:3prime_partial len:203 hit:XP_015607455.1 TRINITY_DN1881_c0_g1_i2:1212-1820(-)	212	4.40E-16	192	20.72%	31.25%	sp|Q96EQ0|SGTB_HUMAN	Small glutamine-rich tetratricopeptide repeat-containing protein beta OS=Homo sapiens OX=9606 GN=SGTB PE=1 SV=1
TRINITY_DN1518_c0_g1_i2_orf1 ORF type:3prime_partial len:687 hit:XP_012278729.1 TRINITY_DN1518_c0_g1_i2:769-2829(+)	3126	0.00E+00	698	65.58%	68.51%	sp|P18091|ACTN_DROME	Alpha-actinin, sarcomeric OS=Drosophila melanogaster OX=7227 GN=Actn PE=1 SV=2
TRINITY_DN1570_c0_g1_i1_orf1 ORF type:complete len:363 hit:XP_015509829.1 TRINITY_DN1570_c0_g1_i1:177-1265(+)	475	2.50E-46	196	30.06%	42.20%	sp|Q08BJ2|KHDR2_DANRE	KH domain-containing, RNA-binding, signal transduction-associated protein 2 OS=Danio rerio OX=7955 GN=khdrbs2 PE=2 SV=1
TRINITY_DN1502_c0_g2_i1_orf1 ORF type:internal len:149 hit:XP_008217865.2 TRINITY_DN1502_c0_g2_i1:2-448(-)	418	4.20E-40	135	15.17%	22.65%	sp|Q5ZJH6|ULK3_CHICK	Serine/threonine-protein kinase ULK3 OS=Gallus gallus OX=9031 GN=ULK3 PE=2 SV=1
TRINITY_DN110_c0_g1_i1_orf1 ORF type:complete len:324 hit:XP_017759260.1 TRINITY_DN110_c0_g1_i1:66-1037(+)	1269	1.90E-138	321	74.38%	86.42%	sp|P22464|ANXB9_DROME	Annexin B9 OS=Drosophila melanogaster OX=7227 GN=AnxB9 PE=2 SV=2
TRINITY_DN159_c1_g2_i1_orf1 ORF type:internal len:643 hit:XP_014608729.1 TRINITY_DN159_c1_g2_i1:2-1930(+)	1326	9.30E-145	643	3.66%	5.26%	sp|Q03001|DYST_HUMAN	Dystonin OS=Homo sapiens OX=9606 GN=DST PE=1 SV=4
TRINITY_DN1532_c0_g1_i2_orf1 ORF type:5prime_partial len:282 hit:XP_014601054.1 TRINITY_DN1532_c0_g1_i2:1-846(-)	258	2.80E-21	213	23.26%	30.81%	sp|Q803Q2|NDL1B_DANRE	Nuclear distribution protein nudE-like 1-B OS=Danio rerio OX=7955 GN=ndel1b PE=2 SV=1
TRINITY_DN190_c0_g1_i1_orf1 ORF type:complete len:289 hit:XP_015606393.1 TRINITY_DN190_c0_g1_i1:3863-4729(-)	736	1.10E-76	292	59.85%	75.46%	sp|Q6P848|MARE1_XENTR	Microtubule-associated protein RP/EB family member 1 OS=Xenopus tropicalis OX=8364 GN=mapre1 PE=2 SV=1
TRINITY_DN945_c0_g1_i1_orf1 ORF type:complete len:315 hit:XP_015520256.1 TRINITY_DN945_c0_g1_i1:1656-2600(-)	1120	3.50E-121	303	57.80%	74.01%	sp|Q6P360|RN121_XENTR	RING finger protein 121 OS=Xenopus tropicalis OX=8364 GN=rnf121 PE=2 SV=1
TRINITY_DN1518_c0_g1_i1_orf1 ORF type:complete len:892 hit:XP_014615084.1 TRINITY_DN1518_c0_g1_i1:68-2743(+)	4232	0.00E+00	914	88.10%	91.56%	sp|P18091|ACTN_DROME	Alpha-actinin, sarcomeric OS=Drosophila melanogaster OX=7227 GN=Actn PE=1 SV=2
TRINITY_DN161_c0_g1_i1_orf1 ORF type:complete len:181 hit:XP_012268607.1 TRINITY_DN161_c0_g1_i1:750-1292(-)	730	3.40E-76	176	77.09%	88.83%	sp|P67810|SC11A_BOVIN	Signal peptidase complex catalytic subunit SEC11A OS=Bos taurus OX=9913 GN=SEC11A PE=2 SV=1
TRINITY_DN951_c0_g1_i4_orf1 ORF type:complete len:92 hit:EFN65014.1 TRINITY_DN951_c0_g1_i4:458-733(+)	320	5.90E-29	75	32.46%	36.13%	sp|Q58CU0|EAF6_BOVIN	Chromatin modification-related protein MEAF6 OS=Bos taurus OX=9913 GN=MEAF6 PE=2 SV=2
TRINITY_DN184_c0_g1_i4_orf1 ORF type:complete len:44 hit:XP_015180368.1 TRINITY_DN184_c0_g1_i4:566-697(-)	169	9.00E-12	39	4.40%	4.99%	sp|Q9Z2Z9|GFPT2_MOUSE	Glutamine--fructose-6-phosphate aminotransferase [isomerizing] 2 OS=Mus musculus OX=10090 GN=Gfpt2 PE=1 SV=3
TRINITY_DN126_c0_g1_i20_orf1 ORF type:complete len:95 hit:XP_012348961.1 TRINITY_DN126_c0_g1_i20:2162-2446(+)	167	3.40E-11	42	3.00%	3.57%	sp|Q23979|MY61F_DROME	Unconventional myosin IC OS=Drosophila melanogaster OX=7227 GN=Myo61F PE=1 SV=3
TRINITY_DN185_c1_g1_i2_orf1 ORF type:3prime_partial len:1160 hit:XP_014611973.1 TRINITY_DN185_c1_g1_i2:655-4134(-)	285	8.60E-24	135	5.91%	8.86%	sp|Q61SK8|MEP1_CAEBR	MOG interacting and ectopic P-granules protein 1 OS=Caenorhabditis briggsae OX=6238 GN=mep-1 PE=3 SV=2
TRINITY_DN954_c0_g1_i1_orf1 ORF type:complete len:222 hit:XP_015589434.1 TRINITY_DN954_c0_g1_i1:123-788(+)	754	6.80E-79	227	59.18%	68.57%	sp|Q8BMB3|IF4E2_MOUSE	Eukaryotic translation initiation factor 4E type 2 OS=Mus musculus OX=10090 GN=Eif4e2 PE=1 SV=1
TRINITY_DN1587_c0_g1_i1_orf1 ORF type:complete len:286 hit:XP_015603490.1 TRINITY_DN1587_c0_g1_i1:156-1013(+)	269	1.50E-22	178	31.22%	41.63%	sp|Q8R0W6|NFIP1_MOUSE	NEDD4 family-interacting protein 1 OS=Mus musculus OX=10090 GN=Ndfip1 PE=1 SV=1
TRINITY_DN5971_c0_g1_i1_orf1 ORF type:3prime_partial len:379 hit:XP_003708390.1 TRINITY_DN5971_c0_g1_i1:977-2113(-)	999	4.50E-107	466	21.41%	26.63%	sp|Q9NGC3|CEG1A_DROME	Centaurin-gamma-1A OS=Drosophila melanogaster OX=7227 GN=CenG1A PE=2 SV=2
TRINITY_DN103_c0_g1_i1_orf1 ORF type:complete len:272 hit:XP_015180125.1 TRINITY_DN103_c0_g1_i1:469-1284(-)	541	4.20E-54	266	52.73%	65.62%	sp|Q9VL18|EF1D_DROME	Probable elongation factor 1-delta OS=Drosophila melanogaster OX=7227 GN=eEF1delta PE=1 SV=1
TRINITY_DN186_c0_g1_i6_orf1 ORF type:complete len:524 hit:XP_012270033.1 TRINITY_DN186_c0_g1_i6:792-2363(-)	247	9.90E-20	151	12.11%	17.97%	sp|G3XA57|RFIP2_MOUSE	Rab11 family-interacting protein 2 OS=Mus musculus OX=10090 GN=Rab11fip2 PE=1 SV=1
TRINITY_DN923_c0_g1_i2_orf1 ORF type:complete len:455 hit:XP_015595367.1 TRINITY_DN923_c0_g1_i2:100-1464(+)	1335	6.00E-146	445	62.84%	74.77%	sp|Q5ZHN3|WIPI2_CHICK	WD repeat domain phosphoinositide-interacting protein 2 OS=Gallus gallus OX=9031 GN=WIPI2 PE=2 SV=1
TRINITY_DN985_c0_g2_i1_orf1 ORF type:complete len:1064 hit:XP_015606291.1 TRINITY_DN985_c0_g2_i1:449-3640(+)	1841	3.00E-204	754	49.51%	62.38%	sp|B2KI64|PI4KB_RHIFE	Phosphatidylinositol 4-kinase beta OS=Rhinolophus ferrumequinum OX=59479 GN=PI4KB PE=3 SV=1
TRINITY_DN151_c0_g1_i35_orf1 ORF type:3prime_partial len:82 hit:XP_012282439.1 TRINITY_DN151_c0_g1_i35:9-254(-)	261	3.70E-22	67	2.25%	2.70%	sp|P27708|PYR1_HUMAN	CAD protein OS=Homo sapiens OX=9606 GN=CAD PE=1 SV=3
TRINITY_DN5034_c0_g1_i1_orf1 ORF type:complete len:229 hit:XP_023290202.1 TRINITY_DN5034_c0_g1_i1:220-906(-)	697	2.90E-72	226	59.47%	76.65%	sp|P80895|PIMT_PIG	Protein-L-isoaspartate(D-aspartate) O-methyltransferase OS=Sus scrofa OX=9823 GN=PCMT1 PE=1 SV=3
TRINITY_DN1575_c0_g3_i1_orf1 ORF type:3prime_partial len:128 hit:XP_012280989.1 TRINITY_DN1575_c0_g3_i1:362-745(-)	204	2.30E-15	122	2.56%	3.53%	sp|Q8C547|HTR5B_MOUSE	HEAT repeat-containing protein 5B OS=Mus musculus OX=10090 GN=Heatr5b PE=1 SV=3
TRINITY_DN180_c0_g1_i2_orf1 ORF type:complete len:304 hit:XP_029032376.1 TRINITY_DN180_c0_g1_i2:126-1037(-)	358	7.70E-33	239	23.55%	36.57%	sp|Q5RB75|NUDC3_PONAB	NudC domain-containing protein 3 OS=Pongo abelii OX=9601 GN=NUDCD3 PE=2 SV=1
TRINITY_DN171_c0_g1_i7_orf1 ORF type:complete len:157 hit:XP_015189592.1 TRINITY_DN171_c0_g1_i7:1034-1504(-)	526	1.30E-52	116	21.15%	22.65%	sp|Q9VI75|PICAL_DROME	Phosphatidylinositol-binding clathrin assembly protein LAP OS=Drosophila melanogaster OX=7227 GN=lap PE=1 SV=3
TRINITY_DN191_c0_g1_i1_orf1 ORF type:3prime_partial len:280 hit:XP_016909061.1 TRINITY_DN191_c0_g1_i1:1779-2618(+)	706	3.20E-73	185	37.20%	44.47%	sp|Q9NQ29|LUC7L_HUMAN	Putative RNA-binding protein Luc7-like 1 OS=Homo sapiens OX=9606 GN=LUC7L PE=1 SV=1
TRINITY_DN189_c2_g1_i1_orf1 ORF type:complete len:247 hit:XP_012259971.1 TRINITY_DN189_c2_g1_i1:975-1715(-)	746	6.40E-78	253	71.54%	83.74%	sp|Q9VXB0|NECAP_DROME	NECAP-like protein CG9132 OS=Drosophila melanogaster OX=7227 GN=CG9132 PE=2 SV=1
TRINITY_DN5038_c0_g4_i2_orf1 ORF type:complete len:396 hit:XP_624529.2 TRINITY_DN5038_c0_g4_i2:735-1922(-)	833	8.40E-88	387	27.26%	36.29%	sp|A1ZB86|KLD10_DROME	Kelch domain-containing protein 10 homolog OS=Drosophila melanogaster OX=7227 GN=slim PE=1 SV=2
TRINITY_DN1885_c0_g3_i1_orf1 ORF type:internal len:100 hit:XP_015437951.1 TRINITY_DN1885_c0_g3_i1:2-301(-)	177	2.50E-12	99	2.17%	3.70%	sp|Q8R420|ABCA3_MOUSE	ATP-binding cassette sub-family A member 3 OS=Mus musculus OX=10090 GN=Abca3 PE=1 SV=3
TRINITY_DN5024_c0_g1_i2_orf1 ORF type:complete len:415 hit:XP_015509186.1 TRINITY_DN5024_c0_g1_i2:269-1513(+)	1464	6.00E-161	401	68.99%	76.44%	sp|Q5ZLL1|KC1E_CHICK	Casein kinase I isoform epsilon OS=Gallus gallus OX=9031 GN=CSNK1E PE=2 SV=2
TRINITY_DN1530_c0_g1_i7_orf1 ORF type:internal len:484 hit:NP_001036839.1 TRINITY_DN1530_c0_g1_i7:1-1452(+)	2114	3.00E-236	484	52.27%	52.51%	sp|P0CG71|UBIQ1_CAEEL	Polyubiquitin-A OS=Caenorhabditis elegans OX=6239 GN=ubq-1 PE=3 SV=1
TRINITY_DN1565_c0_g4_i1_orf1 ORF type:complete len:333 hit:XP_015603319.1 TRINITY_DN1565_c0_g4_i1:127-1125(+)	346	2.10E-31	204	34.57%	40.74%	sp|Q86VZ6|JAZF1_HUMAN	Juxtaposed with another zinc finger protein 1 OS=Homo sapiens OX=9606 GN=JAZF1 PE=1 SV=2
TRINITY_DN177_c1_g1_i1_orf1 ORF type:internal len:286 hit:XP_015608538.1 TRINITY_DN177_c1_g1_i1:1-858(-)	657	1.60E-67	312	4.11%	5.74%	sp|Q24292|DS_DROME	Protein dachsous OS=Drosophila melanogaster OX=7227 GN=ds PE=1 SV=3
TRINITY_DN944_c0_g2_i1_orf1 ORF type:3prime_partial len:1836 hit:XP_015592641.1 TRINITY_DN944_c0_g2_i1:2-5509(+)	7747	0.00E+00	1838	71.85%	79.14%	sp|Q9V3Z6|MYO7A_DROME	Myosin-VIIa OS=Drosophila melanogaster OX=7227 GN=ck PE=1 SV=1
TRINITY_DN5036_c0_g2_i1_orf1 ORF type:complete len:604 hit:XP_006623729.1 TRINITY_DN5036_c0_g2_i1:46-1857(+)	2223	8.50E-249	575	67.15%	76.87%	sp|Q9VUL1|PYRG_DROME	CTP synthase OS=Drosophila melanogaster OX=7227 GN=CTPsyn PE=1 SV=2
TRINITY_DN1536_c0_g1_i2_orf1 ORF type:complete len:494 hit:XP_012232638.1 TRINITY_DN1536_c0_g1_i2:81-1562(+)	2135	1.10E-238	492	73.33%	84.44%	sp|Q24400|MLP2_DROME	Muscle LIM protein Mlp84B OS=Drosophila melanogaster OX=7227 GN=Mlp84B PE=1 SV=1
TRINITY_DN190_c0_g1_i2_orf1 ORF type:complete len:271 hit:XP_024946156.1 TRINITY_DN190_c0_g1_i2:3864-4676(-)	749	3.20E-78	285	59.85%	75.09%	sp|Q6P848|MARE1_XENTR	Microtubule-associated protein RP/EB family member 1 OS=Xenopus tropicalis OX=8364 GN=mapre1 PE=2 SV=1
TRINITY_DN958_c0_g1_i1_orf1 ORF type:3prime_partial len:222 hit:XP_029156743.1 TRINITY_DN958_c0_g1_i1:233-898(-)	583	4.60E-59	218	64.06%	71.43%	sp|Q94518|NACA_DROME	Nascent polypeptide-associated complex subunit alpha OS=Drosophila melanogaster OX=7227 GN=Nacalpha PE=1 SV=2
TRINITY_DN5097_c0_g1_i1_orf1 ORF type:complete len:611 hit:XP_015587168.1 TRINITY_DN5097_c0_g1_i1:113-1945(+)	2134	1.80E-238	602	75.32%	84.86%	sp|Q9VQX4|PNCB_DROME	Nicotinate phosphoribosyltransferase OS=Drosophila melanogaster OX=7227 GN=Naprt PE=2 SV=2
TRINITY_DN968_c0_g1_i3_orf1 ORF type:complete len:635 hit:XP_015588930.2 TRINITY_DN968_c0_g1_i3:324-2228(+)	1116	2.10E-120	619	36.87%	53.39%	sp|P45844|ABCG1_HUMAN	ATP-binding cassette sub-family G member 1 OS=Homo sapiens OX=9606 GN=ABCG1 PE=1 SV=3
TRINITY_DN1576_c0_g1_i1_orf1 ORF type:3prime_partial len:409 hit:XP_024941702.1 TRINITY_DN1576_c0_g1_i1:1141-2367(+)	871	3.40E-92	382	20.48%	28.08%	sp|P56701|PSMD2_BOVIN	26S proteasome non-ATPase regulatory subunit 2 OS=Bos taurus OX=9913 GN=PSMD2 PE=1 SV=2
TRINITY_DN1571_c0_g2_i1_orf1 ORF type:internal len:178 hit:RLU19964.1 TRINITY_DN1571_c0_g2_i1:3-536(-)	632	7.70E-65	147	64.41%	72.88%	sp|Q0P5D0|PPIH_BOVIN	Peptidyl-prolyl cis-trans isomerase H OS=Bos taurus OX=9913 GN=PPIH PE=2 SV=1
TRINITY_DN198_c0_g1_i21_orf1 ORF type:complete len:672 hit:XP_012283907.1 TRINITY_DN198_c0_g1_i21:825-2840(+)	1099	2.00E-118	577	40.92%	58.09%	sp|Q86WA9|S2611_HUMAN	Sodium-independent sulfate anion transporter OS=Homo sapiens OX=9606 GN=SLC26A11 PE=1 SV=2
TRINITY_DN5972_c0_g1_i1_orf1 ORF type:3prime_partial len:251 hit:XP_015606451.1 TRINITY_DN5972_c0_g1_i1:315-1067(-)	674	1.50E-69	253	19.26%	24.76%	sp|Q92556|ELMO1_HUMAN	Engulfment and cell motility protein 1 OS=Homo sapiens OX=9606 GN=ELMO1 PE=1 SV=2
TRINITY_DN1543_c0_g1_i1_orf1 ORF type:3prime_partial len:1110 hit:XP_015594812.1 TRINITY_DN1543_c0_g1_i1:845-4174(-)	703	2.80E-72	645	4.63%	8.04%	sp|Q80TY5|VP13B_MOUSE	Vacuolar protein sorting-associated protein 13B OS=Mus musculus OX=10090 GN=Vps13b PE=1 SV=3
TRINITY_DN107_c0_g1_i2_orf1 ORF type:complete len:472 hit:XP_012270103.1 TRINITY_DN107_c0_g1_i2:1294-2709(-)	535	3.60E-53	196	34.21%	47.37%	sp|Q8K2A1|GULP1_MOUSE	PTB domain-containing engulfment adapter protein 1 OS=Mus musculus OX=10090 GN=Gulp1 PE=1 SV=1
TRINITY_DN932_c0_g3_i1_orf1 ORF type:internal len:168 hit:XP_015597950.1 TRINITY_DN932_c0_g3_i1:1-504(-)	270	6.90E-23	161	4.19%	5.63%	sp|Q9VZZ4|PXDN_DROME	Peroxidasin OS=Drosophila melanogaster OX=7227 GN=Pxn PE=1 SV=1
TRINITY_DN996_c0_g1_i1_orf1 ORF type:3prime_partial len:1110 hit:XP_015585412.1 TRINITY_DN996_c0_g1_i1:2-3331(+)	2887	0.00E+00	985	60.48%	70.13%	sp|Q9V460|SPT5H_DROME	Transcription elongation factor SPT5 OS=Drosophila melanogaster OX=7227 GN=Spt5 PE=1 SV=1
TRINITY_DN6983_c0_g1_i1_orf1 ORF type:internal len:70 hit:XP_015604930.1 TRINITY_DN6983_c0_g1_i1:3-212(-)	258	7.00E-22	71	0.80%	1.14%	sp|Q9NU22|MDN1_HUMAN	Midasin OS=Homo sapiens OX=9606 GN=MDN1 PE=1 SV=2
TRINITY_DN188_c0_g1_i1_orf1 ORF type:3prime_partial len:772 hit:XP_015593022.1 TRINITY_DN188_c0_g1_i1:3-2318(+)	1520	3.60E-167	822	32.16%	41.92%	sp|Q810B6|ANFY1_MOUSE	Rabankyrin-5 OS=Mus musculus OX=10090 GN=Ankfy1 PE=1 SV=2
TRINITY_DN115_c0_g2_i1_orf1 ORF type:3prime_partial len:213 hit:XP_020289429.1 TRINITY_DN115_c0_g2_i1:3-641(+)	192	9.60E-14	64	5.12%	5.85%	sp|Q801Q7|P4R3B_XENLA	Serine/threonine-protein phosphatase 4 regulatory subunit 3-B OS=Xenopus laevis OX=8355 GN=ppp4r3b-b PE=2 SV=1
TRINITY_DN189_c1_g1_i3_orf1 ORF type:3prime_partial len:438 hit:KYQ60252.1 TRINITY_DN189_c1_g1_i3:897-2210(+)	1161	8.60E-126	426	33.24%	44.08%	sp|Q4R4P6|MTO1_MACFA	Protein MTO1 homolog, mitochondrial OS=Macaca fascicularis OX=9541 GN=MTO1 PE=2 SV=1
TRINITY_DN115_c0_g1_i4_orf1 ORF type:complete len:352 hit:XP_015594367.1 TRINITY_DN115_c0_g1_i4:817-1872(+)	1366	1.20E-149	330	39.94%	44.73%	sp|A8J4S9|TREA_APIME	Trehalase OS=Apis mellifera OX=7460 PE=1 SV=1
TRINITY_DN147_c0_g1_i13_orf1 ORF type:3prime_partial len:259 hit:KMQ93184.1 TRINITY_DN147_c0_g1_i13:109-885(+)	201	1.10E-14	229	4.60%	5.00%	sp|Q01484|ANK2_HUMAN	Ankyrin-2 OS=Homo sapiens OX=9606 GN=ANK2 PE=1 SV=4
TRINITY_DN184_c0_g1_i3_orf1 ORF type:complete len:692 hit:XP_015589581.1 TRINITY_DN184_c0_g1_i3:1231-3306(-)	2416	4.10E-271	697	67.60%	83.87%	sp|Q4KMC4|GFPT2_RAT	Glutamine--fructose-6-phosphate aminotransferase [isomerizing] 2 OS=Rattus norvegicus OX=10116 GN=Gfpt2 PE=1 SV=3
TRINITY_DN113_c0_g1_i5_orf1 ORF type:complete len:451 hit:XP_015609523.1 TRINITY_DN113_c0_g1_i5:144-1496(-)	2376	1.10E-266	450	98.89%	99.56%	sp|P06603|TBA1_DROME	Tubulin alpha-1 chain OS=Drosophila melanogaster OX=7227 GN=alphaTub84B PE=1 SV=1
TRINITY_DN8649_c0_g2_i6_orf1 ORF type:complete len:282 hit:XP_015177564.1 TRINITY_DN8649_c0_g2_i6:993-1838(+)	473	3.30E-46	246	20.99%	29.11%	sp|A1L1W9|MOT10_DANRE	Monocarboxylate transporter 10 OS=Danio rerio OX=7955 GN=slc16a10 PE=2 SV=1
TRINITY_DN8685_c0_g1_i5_orf1 ORF type:5prime_partial len:106 hit:XP_015512131.1 TRINITY_DN8685_c0_g1_i5:619-936(+)	352	1.30E-32	96	15.54%	19.05%	sp|Q27294|CAZ_DROME	RNA-binding protein cabeza OS=Drosophila melanogaster OX=7227 GN=caz PE=2 SV=2
TRINITY_DN964_c0_g1_i1_orf1 ORF type:complete len:628 hit:XP_012270297.1 TRINITY_DN964_c0_g1_i1:551-2434(-)	1144	1.20E-123	632	34.45%	49.05%	sp|Q8CJ69|BMPER_MOUSE	BMP-binding endothelial regulator protein OS=Mus musculus OX=10090 GN=Bmper PE=1 SV=1
TRINITY_DN139_c0_g1_i17_orf1 ORF type:3prime_partial len:1143 hit:XP_015588336.1 TRINITY_DN139_c0_g1_i17:1319-4747(+)	2272	3.30E-254	1110	48.25%	65.85%	sp|Q6PAV2|HERC4_MOUSE	Probable E3 ubiquitin-protein ligase HERC4 OS=Mus musculus OX=10090 GN=Herc4 PE=1 SV=2
TRINITY_DN5087_c0_g2_i1_orf1 ORF type:internal len:114 hit:XP_029170597.1 TRINITY_DN5087_c0_g2_i1:3-344(+)	303	6.90E-27	58	9.60%	10.55%	sp|Q9VU84|DBNL_DROME	Drebrin-like protein OS=Drosophila melanogaster OX=7227 GN=Abp1 PE=1 SV=1
TRINITY_DN171_c0_g1_i5_orf1 ORF type:complete len:651 hit:XP_011137399.1 TRINITY_DN171_c0_g1_i5:2492-4444(-)	1522	1.80E-167	411	67.31%	73.93%	sp|Q9VI75|PICAL_DROME	Phosphatidylinositol-binding clathrin assembly protein LAP OS=Drosophila melanogaster OX=7227 GN=lap PE=1 SV=3
TRINITY_DN168_c0_g2_i3_orf1 ORF type:complete len:249 hit:XP_015592113.1 TRINITY_DN168_c0_g2_i3:412-1158(-)	522	6.10E-52	228	47.48%	67.65%	sp|Q9HC24|LFG4_HUMAN	Protein lifeguard 4 OS=Homo sapiens OX=9606 GN=TMBIM4 PE=1 SV=3
TRINITY_DN8606_c0_g1_i1_orf1 ORF type:internal len:97 hit:XP_015518385.1 TRINITY_DN8606_c0_g1_i1:1-291(+)	226	5.00E-18	97	3.76%	5.50%	sp|Q5M7P5|NOL6_XENTR	Nucleolar protein 6 OS=Xenopus tropicalis OX=8364 GN=nol6 PE=2 SV=1
TRINITY_DN1529_c0_g1_i1_orf1 ORF type:5prime_partial len:532 hit:XP_015608244.1 TRINITY_DN1529_c0_g1_i1:2-1597(-)	1862	5.40E-207	534	61.50%	71.55%	sp|Q9VIH7|SKY_DROME	GTPase-activating protein skywalker OS=Drosophila melanogaster OX=7227 GN=sky PE=1 SV=2
TRINITY_DN1521_c0_g2_i1_orf1 ORF type:3prime_partial len:596 hit:XP_015118666.1 TRINITY_DN1521_c0_g2_i1:220-2007(+)	315	1.50E-27	74	11.13%	11.83%	sp|Q80W03|TOX3_MOUSE	TOX high mobility group box family member 3 OS=Mus musculus OX=10090 GN=Tox3 PE=2 SV=1
TRINITY_DN162_c0_g1_i4_orf1 ORF type:complete len:147 hit:XP_012274917.1 TRINITY_DN162_c0_g1_i4:49-489(-)	404	1.70E-38	110	68.18%	80.00%	sp|P18077|RL35A_HUMAN	60S ribosomal protein L35a OS=Homo sapiens OX=9606 GN=RPL35A PE=1 SV=2
TRINITY_DN6983_c0_g2_i1_orf1 ORF type:5prime_partial len:97 hit:XP_015604930.1 TRINITY_DN6983_c0_g2_i1:3-293(-)	206	1.00E-15	102	0.80%	1.22%	sp|Q9NU22|MDN1_HUMAN	Midasin OS=Homo sapiens OX=9606 GN=MDN1 PE=1 SV=2
TRINITY_DN171_c0_g1_i6_orf1 ORF type:3prime_partial len:138 hit:XP_018570540.1 TRINITY_DN171_c0_g1_i6:471-884(-)	218	6.00E-17	49	9.19%	9.62%	sp|Q9VI75|PICAL_DROME	Phosphatidylinositol-binding clathrin assembly protein LAP OS=Drosophila melanogaster OX=7227 GN=lap PE=1 SV=3
TRINITY_DN8606_c0_g2_i1_orf1 ORF type:internal len:176 hit:XP_014607882.1 TRINITY_DN8606_c0_g2_i1:3-530(+)	360	2.60E-33	183	7.34%	9.43%	sp|Q5M7P5|NOL6_XENTR	Nucleolar protein 6 OS=Xenopus tropicalis OX=8364 GN=nol6 PE=2 SV=1
TRINITY_DN1529_c0_g1_i3_orf1 ORF type:complete len:130 hit:XP_015522407.1 TRINITY_DN1529_c0_g1_i3:120-509(-)	282	2.10E-24	104	9.20%	12.27%	sp|Q9VIH7|SKY_DROME	GTPase-activating protein skywalker OS=Drosophila melanogaster OX=7227 GN=sky PE=1 SV=2
TRINITY_DN1591_c0_g1_i1_orf1 ORF type:complete len:216 hit:XP_015605883.1 TRINITY_DN1591_c0_g1_i1:1016-1663(-)	672	2.10E-69	201	54.88%	69.77%	sp|Q9DFS6|IF4EA_DANRE	Eukaryotic translation initiation factor 4E-1A OS=Danio rerio OX=7955 GN=eif4e1a PE=1 SV=1
TRINITY_DN5028_c0_g1_i1_orf1 ORF type:complete len:671 hit:XP_015587504.1 TRINITY_DN5028_c0_g1_i1:99-2111(-)	1575	1.30E-173	647	48.55%	67.88%	sp|Q96DM3|RMC1_HUMAN	Regulator of MON1-CCZ1 complex OS=Homo sapiens OX=9606 GN=RMC1 PE=1 SV=2
TRINITY_DN5062_c0_g1_i1_orf1 ORF type:3prime_partial len:83 hit:XP_014608327.1 TRINITY_DN5062_c0_g1_i1:1251-1499(-)	212	1.80E-16	44	5.08%	5.48%	sp|Q9NR64|KLHL1_HUMAN	Kelch-like protein 1 OS=Homo sapiens OX=9606 GN=KLHL1 PE=2 SV=1
TRINITY_DN1581_c0_g1_i2_orf1 ORF type:complete len:398 hit:XP_015184561.1 TRINITY_DN1581_c0_g1_i2:1303-2496(-)	1682	3.00E-186	397	79.35%	87.91%	sp|Q8SWU7|OLA1_DROME	Obg-like ATPase 1 OS=Drosophila melanogaster OX=7227 GN=CG1354 PE=1 SV=1
TRINITY_DN975_c0_g1_i1_orf1 ORF type:complete len:457 hit:XP_015522614.1 TRINITY_DN975_c0_g1_i1:204-1574(-)	1711	1.50E-189	412	47.65%	54.12%	sp|Q9VD51|DDX18_DROME	Probable ATP-dependent RNA helicase pitchoune OS=Drosophila melanogaster OX=7227 GN=pit PE=2 SV=2
TRINITY_DN1517_c0_g2_i1_orf1 ORF type:internal len:346 hit:XP_017764027.1 TRINITY_DN1517_c0_g2_i1:2-1039(-)	498	5.20E-49	265	13.37%	20.42%	sp|Q9UJX5|APC4_HUMAN	Anaphase-promoting complex subunit 4 OS=Homo sapiens OX=9606 GN=ANAPC4 PE=1 SV=2
TRINITY_DN6978_c0_g1_i1_orf1 ORF type:internal len:176 hit:XP_015608639.1 TRINITY_DN6978_c0_g1_i1:3-530(+)	496	4.50E-49	117	11.40%	12.31%	sp|P27619|DYN_DROME	Dynamin OS=Drosophila melanogaster OX=7227 GN=shi PE=1 SV=2
TRINITY_DN1549_c0_g5_i1_orf1 ORF type:3prime_partial len:172 hit:XP_012221585.1 TRINITY_DN1549_c0_g5_i1:146-661(-)	138	1.40E-07	160	3.27%	6.69%	sp|D3KZG3|TMC1_CAEEL	Transmembrane channel-like protein 1 OS=Caenorhabditis elegans OX=6239 GN=tmc-1 PE=2 SV=2
TRINITY_DN116_c0_g1_i1_orf1 ORF type:complete len:840 hit:XP_011056098.1 TRINITY_DN116_c0_g1_i1:588-3107(-)	2684	4.10E-302	845	64.56%	75.89%	sp|Q29466|VPP1_BOVIN	V-type proton ATPase 116 kDa subunit a1 OS=Bos taurus OX=9913 GN=ATP6V0A1 PE=2 SV=1
TRINITY_DN1502_c0_g1_i3_orf1 ORF type:3prime_partial len:354 hit:XP_015608023.1 TRINITY_DN1502_c0_g1_i3:156-1217(-)	645	4.70E-66	297	29.49%	38.68%	sp|Q4V7Q6|ULK3_XENLA	Serine/threonine-protein kinase ULK3 OS=Xenopus laevis OX=8355 GN=ulk3 PE=2 SV=1
TRINITY_DN1582_c1_g1_i1_orf1 ORF type:complete len:116 hit:XP_015600570.1 TRINITY_DN1582_c1_g1_i1:13-360(+)	231	1.60E-18	80	33.82%	41.91%	sp|Q6GP98|SELM_XENLA	Selenoprotein M OS=Xenopus laevis OX=8355 GN=selenom PE=2 SV=2
TRINITY_DN1578_c0_g1_i1_orf1 ORF type:complete len:642 hit:XP_012063430.1 TRINITY_DN1578_c0_g1_i1:285-2210(-)	2890	0.00E+00	616	86.04%	91.10%	sp|Q9U639|HSP7D_MANSE	Heat shock 70 kDa protein cognate 4 OS=Manduca sexta OX=7130 PE=2 SV=1
TRINITY_DN995_c0_g1_i2_orf1 ORF type:3prime_partial len:268 hit:EGI62232.1 TRINITY_DN995_c0_g1_i2:215-1018(+)	481	3.70E-47	111	20.00%	23.22%	sp|Q9VB08|RING1_DROME	E3 ubiquitin-protein ligase RING1 OS=Drosophila melanogaster OX=7227 GN=Sce PE=1 SV=1
TRINITY_DN5992_c0_g1_i2_orf1 ORF type:complete len:280 hit:XP_015511184.1 TRINITY_DN5992_c0_g1_i2:27-866(+)	1053	1.80E-113	217	74.91%	78.65%	sp|P31009|RS2_DROME	40S ribosomal protein S2 OS=Drosophila melanogaster OX=7227 GN=RpS2 PE=1 SV=2
TRINITY_DN6949_c0_g1_i1_orf1 ORF type:3prime_partial len:327 hit:XP_011152505.1 TRINITY_DN6949_c0_g1_i1:3-983(+)	671	4.20E-69	317	32.72%	50.52%	sp|Q08C93|ABD12_DANRE	Lysophosphatidylserine lipase ABHD12 OS=Danio rerio OX=7955 GN=abhd12 PE=2 SV=1
TRINITY_DN5995_c0_g2_i1_orf1 ORF type:3prime_partial len:254 hit:XP_012528388.1 TRINITY_DN5995_c0_g2_i1:1-762(+)	703	6.40E-73	245	23.74%	30.98%	sp|Q9Y113|NELFB_DROME	Negative elongation factor B OS=Drosophila melanogaster OX=7227 GN=NELF-B PE=1 SV=1
TRINITY_DN5082_c0_g2_i1_orf1 ORF type:internal len:122 hit:XP_012272841.1 TRINITY_DN5082_c0_g2_i1:2-367(+)	186	2.70E-13	45	8.45%	10.50%	sp|P81286|PLMN_SHEEP	Plasminogen (Fragment) OS=Ovis aries OX=9940 GN=PLG PE=1 SV=1
TRINITY_DN170_c0_g1_i1_orf1 ORF type:complete len:512 hit:XP_017792056.1 TRINITY_DN170_c0_g1_i1:1414-2949(-)	432	3.40E-41	164	10.75%	15.36%	sp|P41073|PEP_DROME	Zinc finger protein on ecdysone puffs OS=Drosophila melanogaster OX=7227 GN=Pep PE=1 SV=1
TRINITY_DN932_c0_g1_i1_orf1 ORF type:complete len:331 hit:XP_012056282.1 TRINITY_DN932_c0_g1_i1:1799-2791(-)	1065	8.80E-115	306	54.29%	67.43%	sp|Q5ZL33|STRAP_CHICK	Serine-threonine kinase receptor-associated protein OS=Gallus gallus OX=9031 GN=STRAP PE=2 SV=2
TRINITY_DN6925_c0_g2_i1_orf1 ORF type:internal len:173 hit:XP_015593801.1 TRINITY_DN6925_c0_g2_i1:3-521(+)	567	2.60E-57	172	13.59%	17.69%	sp|Q5ZIW5|VAC14_CHICK	Protein VAC14 homolog OS=Gallus gallus OX=9031 GN=VAC14 PE=2 SV=1
TRINITY_DN135_c0_g1_i2_orf1 ORF type:complete len:206 hit:XP_015601520.1 TRINITY_DN135_c0_g1_i2:315-932(+)	337	1.40E-30	118	33.96%	42.92%	sp|Q9VTY4|KXDL1_DROME	KxDL motif-containing protein CG10681 OS=Drosophila melanogaster OX=7227 GN=CG10681 PE=1 SV=1
TRINITY_DN979_c0_g1_i4_orf1 ORF type:3prime_partial len:642 hit:XP_024940774.1 TRINITY_DN979_c0_g1_i4:388-2313(-)	2357	2.60E-264	674	57.76%	68.03%	sp|Q9V730|EXT1_DROME	Exostosin-1 OS=Drosophila melanogaster OX=7227 GN=ttv PE=1 SV=1
TRINITY_DN926_c1_g1_i1_orf1 ORF type:internal len:77 hit:XP_011193541.1 TRINITY_DN926_c1_g1_i1:2-232(-)	250	6.60E-21	81	4.15%	4.88%	sp|O00411|RPOM_HUMAN	DNA-directed RNA polymerase, mitochondrial OS=Homo sapiens OX=9606 GN=POLRMT PE=1 SV=2
TRINITY_DN920_c0_g1_i1_orf1 ORF type:complete len:464 hit:XP_015432286.1 TRINITY_DN920_c0_g1_i1:4582-5973(-)	1932	3.60E-215	444	77.30%	85.44%	sp|Q17GM7|CISY1_AEDAE	Probable citrate synthase 1, mitochondrial OS=Aedes aegypti OX=7159 GN=AAEL002956 PE=3 SV=1
TRINITY_DN1590_c0_g1_i1_orf1 ORF type:complete len:1063 hit:XP_017794292.1 TRINITY_DN1590_c0_g1_i1:929-4117(-)	2101	2.10E-234	1025	79.06%	86.62%	sp|Q8CGY8|OGT1_MOUSE	UDP-N-acetylglucosamine--peptide N-acetylglucosaminyltransferase 110 kDa subunit OS=Mus musculus OX=10090 GN=Ogt PE=1 SV=2
TRINITY_DN996_c0_g1_i4_orf1 ORF type:3prime_partial len:1110 hit:XP_015585412.1 TRINITY_DN996_c0_g1_i4:2-3331(+)	2865	0.00E+00	985	60.02%	69.85%	sp|Q9V460|SPT5H_DROME	Transcription elongation factor SPT5 OS=Drosophila melanogaster OX=7227 GN=Spt5 PE=1 SV=1
TRINITY_DN150_c0_g1_i1_orf1 ORF type:complete len:303 hit:XP_012284989.1 TRINITY_DN150_c0_g1_i1:139-1047(+)	1030	9.20E-111	274	61.42%	69.14%	sp|Q8BQ89|LIX1L_MOUSE	LIX1-like protein OS=Mus musculus OX=10090 GN=Lix1l PE=2 SV=2
TRINITY_DN5914_c0_g3_i1_orf1 ORF type:internal len:87 hit:XP_015513695.1 TRINITY_DN5914_c0_g3_i1:2-262(-)	201	3.60E-15	80	7.89%	9.90%	sp|Q96AX1|VP33A_HUMAN	Vacuolar protein sorting-associated protein 33A OS=Homo sapiens OX=9606 GN=VPS33A PE=1 SV=1
TRINITY_DN112_c2_g1_i1_orf1 ORF type:complete len:392 hit:XP_015586173.1 TRINITY_DN112_c2_g1_i1:81-1256(-)	662	5.60E-68	292	34.90%	49.48%	sp|Q8BWM0|PGES2_MOUSE	Prostaglandin E synthase 2 OS=Mus musculus OX=10090 GN=Ptges2 PE=1 SV=3
TRINITY_DN112_c0_g1_i3_orf1 ORF type:complete len:491 hit:XP_014612353.1 TRINITY_DN112_c0_g1_i3:619-2091(+)	769	2.80E-80	459	34.71%	49.41%	sp|P34528|YM67_CAEEL	Putative serine protease K12H4.7 OS=Caenorhabditis elegans OX=6239 GN=K12H4.7 PE=3 SV=2
TRINITY_DN119_c0_g1_i1_orf1 ORF type:complete len:148 hit:XP_015587235.1 TRINITY_DN119_c0_g1_i1:70-513(-)	354	1.10E-32	135	51.03%	64.83%	sp|Q7M0E7|RM14_RAT	39S ribosomal protein L14, mitochondrial OS=Rattus norvegicus OX=10116 GN=Mrpl14 PE=1 SV=2
TRINITY_DN1507_c0_g1_i2_orf1 ORF type:complete len:343 hit:XP_015586153.1 TRINITY_DN1507_c0_g1_i2:111-1139(+)	1428	7.40E-157	326	81.04%	91.13%	sp|Q9XZ58|CSN5_DROME	COP9 signalosome complex subunit 5 OS=Drosophila melanogaster OX=7227 GN=CSN5 PE=1 SV=1
TRINITY_DN6931_c0_g1_i1_orf1 ORF type:internal len:106 hit:XP_012285352.1 TRINITY_DN6931_c0_g1_i1:2-319(-)	493	6.00E-49	106	9.41%	10.59%	sp|Q9VT65|CANB_DROME	Calpain-B OS=Drosophila melanogaster OX=7227 GN=CalpB PE=1 SV=2
TRINITY_DN922_c0_g1_i4_orf1 ORF type:complete len:332 hit:XP_029159060.1 TRINITY_DN922_c0_g1_i4:3764-4759(-)	1057	7.50E-114	295	54.02%	69.83%	sp|Q13454|TUSC3_HUMAN	Tumor suppressor candidate 3 OS=Homo sapiens OX=9606 GN=TUSC3 PE=1 SV=1
TRINITY_DN5029_c0_g2_i1_orf1 ORF type:internal len:107 hit:XP_012261037.1 TRINITY_DN5029_c0_g2_i1:3-323(-)	155	9.50E-10	83	1.82%	2.61%	sp|Q8TDM6|DLG5_HUMAN	Disks large homolog 5 OS=Homo sapiens OX=9606 GN=DLG5 PE=1 SV=4
TRINITY_DN6903_c0_g1_i1_orf1 ORF type:complete len:514 hit:XP_012286459.1 TRINITY_DN6903_c0_g1_i1:19-1560(-)	699	3.80E-72	474	30.74%	48.89%	sp|Q9CWT6|DDX28_MOUSE	Probable ATP-dependent RNA helicase DDX28 OS=Mus musculus OX=10090 GN=Ddx28 PE=2 SV=2
TRINITY_DN981_c0_g2_i1_orf1 ORF type:complete len:389 hit:XP_015429800.1 TRINITY_DN981_c0_g2_i1:60-1226(+)	1089	1.70E-117	395	54.75%	69.50%	sp|Q5U403|MVD1_DANRE	Diphosphomevalonate decarboxylase OS=Danio rerio OX=7955 GN=mvd PE=2 SV=1
TRINITY_DN940_c0_g1_i5_orf1 ORF type:complete len:367 hit:XP_015603555.1 TRINITY_DN940_c0_g1_i5:1836-2936(-)	975	2.70E-104	323	49.31%	65.01%	sp|Q9VGL8|TBWKD_DROME	TBC1 domain family member whacked OS=Drosophila melanogaster OX=7227 GN=wkd PE=1 SV=1
TRINITY_DN126_c0_g1_i19_orf1 ORF type:complete len:1031 hit:XP_011346809.1 TRINITY_DN126_c0_g1_i19:257-3349(+)	3150	0.00E+00	1028	60.68%	73.24%	sp|Q23979|MY61F_DROME	Unconventional myosin IC OS=Drosophila melanogaster OX=7227 GN=Myo61F PE=1 SV=3
TRINITY_DN146_c0_g1_i23_orf1 ORF type:complete len:449 hit:XP_015604899.1 TRINITY_DN146_c0_g1_i23:518-1864(+)	530	1.30E-52	362	29.17%	43.86%	sp|Q6NT16|S18B1_HUMAN	MFS-type transporter SLC18B1 OS=Homo sapiens OX=9606 GN=SLC18B1 PE=1 SV=1
TRINITY_DN139_c0_g1_i19_orf1 ORF type:3prime_partial len:1099 hit:XP_015588336.1 TRINITY_DN139_c0_g1_i19:1319-4615(+)	2368	2.40E-265	1076	48.82%	66.13%	sp|Q6PAV2|HERC4_MOUSE	Probable E3 ubiquitin-protein ligase HERC4 OS=Mus musculus OX=10090 GN=Herc4 PE=1 SV=2
TRINITY_DN178_c0_g1_i1_orf1 ORF type:complete len:250 hit:XP_015600737.1 TRINITY_DN178_c0_g1_i1:397-1146(+)	495	8.30E-49	184	47.83%	66.67%	sp|Q6IFY7|RTN1A_XENLA	Reticulon-1-A OS=Xenopus laevis OX=8355 GN=rtn1-a PE=2 SV=1
TRINITY_DN988_c0_g1_i2_orf1 ORF type:complete len:228 hit:XP_015606121.1 TRINITY_DN988_c0_g1_i2:28-711(+)	783	3.00E-82	205	55.25%	68.09%	sp|Q6NYU7|UPP_DANRE	Uracil phosphoribosyltransferase homolog OS=Danio rerio OX=7955 GN=uprt PE=2 SV=1
TRINITY_DN159_c1_g1_i2_orf1 ORF type:3prime_partial len:810 hit:XP_023287981.1 TRINITY_DN159_c1_g1_i2:1847-4276(-)	1328	6.90E-145	556	4.94%	7.03%	sp|D3ZHV2|MACF1_RAT	Microtubule-actin cross-linking factor 1 OS=Rattus norvegicus OX=10116 GN=Macf1 PE=1 SV=1
TRINITY_DN1555_c0_g1_i1_orf1 ORF type:complete len:468 hit:XP_015608861.1 TRINITY_DN1555_c0_g1_i1:236-1639(-)	1012	1.70E-108	349	45.20%	56.67%	sp|Q9VJQ4|MCES_DROME	mRNA cap guanine-N7 methyltransferase OS=Drosophila melanogaster OX=7227 GN=Rnmt PE=1 SV=2
TRINITY_DN1531_c0_g2_i1_orf1 ORF type:complete len:81 hit:XP_014233966.1 TRINITY_DN1531_c0_g2_i1:128-370(-)	237	2.20E-19	74	48.84%	58.14%	sp|P14854|CX6B1_HUMAN	Cytochrome c oxidase subunit 6B1 OS=Homo sapiens OX=9606 GN=COX6B1 PE=1 SV=2
TRINITY_DN993_c0_g1_i2_orf1 ORF type:complete len:95 hit:OXU24043.1 TRINITY_DN993_c0_g1_i2:339-623(-)	161	1.70E-10	66	23.03%	29.61%	sp|Q8SZA8|ADXH2_DROME	Adrenodoxin-like protein 2, mitochondrial OS=Drosophila melanogaster OX=7227 GN=Fdx2 PE=2 SV=1
TRINITY_DN5976_c0_g1_i1_orf1 ORF type:3prime_partial len:233 hit:XP_017890843.1 TRINITY_DN5976_c0_g1_i1:2-700(+)	954	4.60E-102	240	15.15%	17.89%	sp|P20028|RPA2_DROME	DNA-directed RNA polymerase I subunit RPA2 OS=Drosophila melanogaster OX=7227 GN=RpI135 PE=1 SV=2
TRINITY_DN942_c0_g1_i1_orf1 ORF type:3prime_partial len:228 hit:XP_015521395.1 TRINITY_DN942_c0_g1_i1:192-875(-)	289	5.80E-25	209	50.23%	57.08%	sp|Q9VWA1|CLC_DROME	Clathrin light chain OS=Drosophila melanogaster OX=7227 GN=Clc PE=2 SV=1
TRINITY_DN928_c0_g1_i1_orf1 ORF type:complete len:338 hit:XP_024877127.1 TRINITY_DN928_c0_g1_i1:275-1288(+)	582	9.10E-59	325	46.71%	62.07%	sp|Q9VKV5|CD2B2_DROME	CD2 antigen cytoplasmic tail-binding protein 2 homolog OS=Drosophila melanogaster OX=7227 GN=holn1 PE=1 SV=1
TRINITY_DN1528_c0_g1_i1_orf1 ORF type:complete len:308 hit:XP_015522594.1 TRINITY_DN1528_c0_g1_i1:153-1076(+)	775	3.50E-81	249	40.98%	48.97%	sp|Q9VP48|RAB26_DROME	Ras-related protein Rab-26 OS=Drosophila melanogaster OX=7227 GN=Rab26 PE=2 SV=2
TRINITY_DN5992_c0_g1_i1_orf1 ORF type:complete len:280 hit:XP_015511184.1 TRINITY_DN5992_c0_g1_i1:55-894(+)	1048	7.00E-113	216	74.53%	78.28%	sp|P31009|RS2_DROME	40S ribosomal protein S2 OS=Drosophila melanogaster OX=7227 GN=RpS2 PE=1 SV=2
TRINITY_DN101_c0_g1_i1_orf1 ORF type:3prime_partial len:403 hit:XP_015598427.1 TRINITY_DN101_c0_g1_i1:2051-3259(+)	1441	2.70E-158	401	39.49%	48.73%	sp|Q07994|NCPR_MUSDO	NADPH--cytochrome P450 reductase OS=Musca domestica OX=7370 PE=2 SV=1
TRINITY_DN168_c0_g1_i1_orf1 ORF type:complete len:405 hit:XP_015597331.1 TRINITY_DN168_c0_g1_i1:16-1230(+)	920	7.00E-98	401	43.74%	60.52%	sp|Q3SZI0|MPI_BOVIN	Mannose-6-phosphate isomerase OS=Bos taurus OX=9913 GN=MPI PE=2 SV=3
TRINITY_DN6912_c0_g1_i1_orf1 ORF type:5prime_partial len:213 hit:XP_015519907.1 TRINITY_DN6912_c0_g1_i1:1-639(-)	524	3.10E-52	196	38.87%	49.06%	sp|Q5ZJR8|ELOV6_CHICK	Elongation of very long chain fatty acids protein 6 OS=Gallus gallus OX=9031 GN=ELOVL6 PE=2 SV=1
TRINITY_DN1870_c0_g1_i1_orf1 ORF type:internal len:152 hit:XP_015601105.1 TRINITY_DN1870_c0_g1_i1:3-458(+)	458	9.90E-45	154	6.13%	7.73%	sp|Q04656|ATP7A_HUMAN	Copper-transporting ATPase 1 OS=Homo sapiens OX=9606 GN=ATP7A PE=1 SV=4
TRINITY_DN8608_c0_g2_i1_orf1 ORF type:3prime_partial len:258 hit:XP_012137034.1 TRINITY_DN8608_c0_g2_i1:1-774(+)	754	7.90E-79	253	18.89%	21.96%	sp|P35415|MYSP1_DROME	Paramyosin, long form OS=Drosophila melanogaster OX=7227 GN=Prm PE=1 SV=1
TRINITY_DN1568_c0_g2_i1_orf1 ORF type:3prime_partial len:64 hit:XP_014613831.1 TRINITY_DN1568_c0_g2_i1:1-192(+)	277	4.00E-24	63	5.34%	6.50%	sp|Q96J94|PIWL1_HUMAN	Piwi-like protein 1 OS=Homo sapiens OX=9606 GN=PIWIL1 PE=1 SV=1
TRINITY_DN146_c0_g1_i19_orf1 ORF type:3prime_partial len:360 hit:XP_024943059.1 TRINITY_DN146_c0_g1_i19:3173-4252(-)	464	4.70E-45	268	16.47%	20.85%	sp|Q03141|MARK3_MOUSE	MAP/microtubule affinity-regulating kinase 3 OS=Mus musculus OX=10090 GN=Mark3 PE=1 SV=2
TRINITY_DN177_c1_g2_i3_orf1 ORF type:3prime_partial len:1224 hit:XP_017798072.1 TRINITY_DN177_c1_g2_i3:576-4247(-)	1285	1.00E-139	971	10.93%	14.39%	sp|Q24292|DS_DROME	Protein dachsous OS=Drosophila melanogaster OX=7227 GN=ds PE=1 SV=3
TRINITY_DN5989_c0_g1_i1_orf1 ORF type:3prime_partial len:117 hit:XP_017757895.1 TRINITY_DN5989_c0_g1_i1:37-387(+)	400	4.00E-38	91	80.85%	90.43%	sp|Q9VLV5|RUXE_DROME	Probable small nuclear ribonucleoprotein E OS=Drosophila melanogaster OX=7227 GN=SmE PE=1 SV=1
TRINITY_DN198_c1_g1_i1_orf1 ORF type:complete len:607 hit:XP_003706225.1 TRINITY_DN198_c1_g1_i1:791-2611(-)	1248	9.70E-136	619	46.48%	60.39%	sp|O88559|MEN1_MOUSE	Menin OS=Mus musculus OX=10090 GN=Men1 PE=1 SV=2
TRINITY_DN5983_c0_g1_i1_orf1 ORF type:5prime_partial len:164 hit:XP_012281206.1 TRINITY_DN5983_c0_g1_i1:3-494(-)	271	5.10E-23	82	21.48%	25.39%	sp|P02255|H1_DROME	Histone H1 OS=Drosophila melanogaster OX=7227 GN=His1 PE=1 SV=1
TRINITY_DN169_c0_g2_i1_orf1 ORF type:internal len:171 hit:XP_015601269.1 TRINITY_DN169_c0_g2_i1:2-514(+)	187	2.90E-13	97	2.94%	4.41%	sp|Q9VMA7|TGO1_DROME	Transport and Golgi organization protein 1 OS=Drosophila melanogaster OX=7227 GN=Tango1 PE=1 SV=2
TRINITY_DN5059_c0_g1_i1_orf1 ORF type:internal len:128 hit:XP_011501105.1 TRINITY_DN5059_c0_g1_i1:1-384(-)	387	1.40E-36	117	6.52%	7.74%	sp|Q06190|P2R3A_HUMAN	Serine/threonine-protein phosphatase 2A regulatory subunit B'' subunit alpha OS=Homo sapiens OX=9606 GN=PPP2R3A PE=1 SV=1
TRINITY_DN940_c0_g1_i7_orf1 ORF type:complete len:306 hit:EZA54648.1 TRINITY_DN940_c0_g1_i7:208-1125(+)	585	3.70E-59	329	23.14%	31.59%	sp|Q7Z569|BRAP_HUMAN	BRCA1-associated protein OS=Homo sapiens OX=9606 GN=BRAP PE=1 SV=2
TRINITY_DN121_c0_g2_i2_orf1 ORF type:internal len:314 hit:XP_015594050.1 TRINITY_DN121_c0_g2_i2:2-943(-)	337	2.20E-30	314	19.53%	28.57%	sp|Q2PE14|ZCHC8_DROME	Zinc finger CCHC domain-containing protein 8 homolog OS=Drosophila melanogaster OX=7227 GN=CG4622 PE=1 SV=2
TRINITY_DN10677_c0_g1_i1_orf1 ORF type:5prime_partial len:71 hit:XP_015171112.1 TRINITY_DN10677_c0_g1_i1:2-214(-)	240	8.70E-20	71	2.29%	2.56%	sp|B5DE69|CHD8_XENTR	Chromodomain-helicase-DNA-binding protein 8 OS=Xenopus tropicalis OX=8364 GN=chd8 PE=2 SV=2
TRINITY_DN6914_c0_g1_i1_orf1 ORF type:3prime_partial len:131 hit:XP_015585369.1 TRINITY_DN6914_c0_g1_i1:532-924(-)	524	1.90E-52	130	52.75%	60.99%	sp|Q1MTE5|ARL3_DANRE	ADP-ribosylation factor-like protein 3 OS=Danio rerio OX=7955 GN=arl3 PE=2 SV=1
TRINITY_DN5928_c0_g2_i1_orf1 ORF type:internal len:259 hit:XP_012267431.1 TRINITY_DN5928_c0_g2_i1:1-777(+)	307	5.40E-27	263	9.26%	15.80%	sp|Q9Y5Q9|TF3C3_HUMAN	General transcription factor 3C polypeptide 3 OS=Homo sapiens OX=9606 GN=GTF3C3 PE=1 SV=1
TRINITY_DN137_c0_g1_i1_orf1 ORF type:complete len:187 hit:XP_017759060.1 TRINITY_DN137_c0_g1_i1:178-738(+)	165	1.10E-10	131	13.01%	19.08%	sp|Q9NLA3|ANO39_PATPE	Nucleoplasmin-like protein ANO39 OS=Patiria pectinifera OX=7594 PE=1 SV=1
TRINITY_DN115_c0_g1_i3_orf1 ORF type:complete len:654 hit:XP_015594367.1 TRINITY_DN115_c0_g1_i3:817-2778(+)	2562	4.50E-288	599	73.64%	84.03%	sp|A8J4S9|TREA_APIME	Trehalase OS=Apis mellifera OX=7460 PE=1 SV=1
TRINITY_DN1500_c0_g1_i1_orf1 ORF type:3prime_partial len:147 hit:XP_015594301.1 TRINITY_DN1500_c0_g1_i1:502-942(-)	260	8.60E-22	118	38.21%	59.35%	sp|Q6DBT3|TXD17_DANRE	Thioredoxin domain-containing protein 17 OS=Danio rerio OX=7955 GN=txndc17 PE=2 SV=1
TRINITY_DN1562_c0_g1_i4_orf1 ORF type:3prime_partial len:470 hit:XP_015608780.1 TRINITY_DN1562_c0_g1_i4:2639-4048(-)	900	1.70E-95	481	16.78%	24.21%	sp|Q80UK8|INT2_MOUSE	Integrator complex subunit 2 OS=Mus musculus OX=10090 GN=Ints2 PE=1 SV=2
TRINITY_DN1576_c0_g2_i2_orf1 ORF type:internal len:120 hit:XP_024941702.1 TRINITY_DN1576_c0_g2_i2:2-361(-)	266	1.40E-22	119	6.83%	8.37%	sp|P56701|PSMD2_BOVIN	26S proteasome non-ATPase regulatory subunit 2 OS=Bos taurus OX=9913 GN=PSMD2 PE=1 SV=2
TRINITY_DN980_c0_g1_i1_orf1 ORF type:complete len:158 hit:XP_014234296.1 TRINITY_DN980_c0_g1_i1:57-530(+)	357	5.20E-33	144	47.33%	65.33%	sp|Q641B9|APC5C_XENLA	Actin-related protein 2/3 complex subunit 5-C OS=Xenopus laevis OX=8355 GN=arpc5-c PE=2 SV=1
TRINITY_DN8698_c0_g1_i1_orf1 ORF type:internal len:186 hit:AIL26364.1 TRINITY_DN8698_c0_g1_i1:2-559(-)	865	7.70E-92	186	16.14%	17.10%	sp|P13607|ATNA_DROME	Sodium/potassium-transporting ATPase subunit alpha OS=Drosophila melanogaster OX=7227 GN=Atpalpha PE=1 SV=3
TRINITY_DN198_c0_g1_i7_orf1 ORF type:complete len:580 hit:XP_012283907.1 TRINITY_DN198_c0_g1_i7:235-1974(+)	922	5.90E-98	517	36.05%	51.50%	sp|Q58DD2|S2611_BOVIN	Sodium-independent sulfate anion transporter OS=Bos taurus OX=9913 GN=SLC26A11 PE=2 SV=1
TRINITY_DN197_c0_g1_i2_orf1 ORF type:complete len:409 hit:XP_015512733.1 TRINITY_DN197_c0_g1_i2:519-1745(-)	432	2.70E-41	256	23.77%	38.24%	sp|Q6P7B2|CNPD1_RAT	Protein CNPPD1 OS=Rattus norvegicus OX=10116 GN=Cnppd1 PE=2 SV=1
TRINITY_DN961_c0_g2_i4_orf1 ORF type:complete len:137 hit:XP_012259966.1 TRINITY_DN961_c0_g2_i4:204-614(-)	396	1.40E-37	135	16.19%	21.05%	sp|Q99615|DNJC7_HUMAN	DnaJ homolog subfamily C member 7 OS=Homo sapiens OX=9606 GN=DNAJC7 PE=1 SV=2
TRINITY_DN10682_c0_g1_i1_orf1 ORF type:internal len:82 hit:XP_012288370.1 TRINITY_DN10682_c0_g1_i1:2-247(-)	266	9.80E-23	82	11.14%	15.95%	sp|Q9VAS7|INX3_DROME	Innexin inx3 OS=Drosophila melanogaster OX=7227 GN=Inx3 PE=1 SV=1
TRINITY_DN995_c0_g1_i1_orf1 ORF type:3prime_partial len:399 hit:EGI62232.1 TRINITY_DN995_c0_g1_i1:3-1199(+)	957	3.50E-102	426	71.72%	77.01%	sp|Q9VB08|RING1_DROME	E3 ubiquitin-protein ligase RING1 OS=Drosophila melanogaster OX=7227 GN=Sce PE=1 SV=1
TRINITY_DN5038_c0_g4_i1_orf1 ORF type:complete len:375 hit:KOX76601.1 TRINITY_DN5038_c0_g4_i1:769-1893(-)	709	1.90E-73	325	22.99%	30.21%	sp|A1ZB86|KLD10_DROME	Kelch domain-containing protein 10 homolog OS=Drosophila melanogaster OX=7227 GN=slim PE=1 SV=2
TRINITY_DN972_c0_g1_i5_orf1 ORF type:complete len:290 hit:XP_024872044.1 TRINITY_DN972_c0_g1_i5:1617-2486(-)	480	5.30E-47	262	30.40%	45.74%	sp|Q9VXY7|LSD2_DROME	Lipid storage droplets surface-binding protein 2 OS=Drosophila melanogaster OX=7227 GN=Lsd-2 PE=1 SV=1
TRINITY_DN5059_c0_g2_i1_orf1 ORF type:internal len:71 hit:XP_029045660.1 TRINITY_DN5059_c0_g2_i1:2-214(+)	256	1.20E-21	71	4.35%	4.96%	sp|Q06190|P2R3A_HUMAN	Serine/threonine-protein phosphatase 2A regulatory subunit B'' subunit alpha OS=Homo sapiens OX=9606 GN=PPP2R3A PE=1 SV=1
TRINITY_DN194_c0_g1_i2_orf1 ORF type:3prime_partial len:540 hit:XP_024940168.1 TRINITY_DN194_c0_g1_i2:1088-2707(-)	476	2.90E-46	477	24.40%	42.70%	sp|Q16880|CGT_HUMAN	2-hydroxyacylsphingosine 1-beta-galactosyltransferase OS=Homo sapiens OX=9606 GN=UGT8 PE=2 SV=2
TRINITY_DN903_c0_g1_i1_orf1 ORF type:internal len:215 hit:XP_015438342.1 TRINITY_DN903_c0_g1_i1:2-646(-)	543	1.90E-54	220	31.89%	46.13%	sp|P49900|ARGI_LITCT	Arginase, hepatic OS=Lithobates catesbeianus OX=8400 PE=2 SV=1
TRINITY_DN5917_c0_g1_i1_orf1 ORF type:complete len:597 hit:XP_015599130.1 TRINITY_DN5917_c0_g1_i1:146-1936(+)	1307	1.40E-142	557	44.88%	61.60%	sp|Q58DN7|ACSF3_BOVIN	Malonate--CoA ligase ACSF3, mitochondrial OS=Bos taurus OX=9913 GN=ACSF3 PE=2 SV=1
TRINITY_DN171_c0_g1_i3_orf1 ORF type:complete len:568 hit:XP_011137399.1 TRINITY_DN171_c0_g1_i3:3214-4917(-)	1522	1.50E-167	411	67.31%	73.93%	sp|Q9VI75|PICAL_DROME	Phosphatidylinositol-binding clathrin assembly protein LAP OS=Drosophila melanogaster OX=7227 GN=lap PE=1 SV=3
TRINITY_DN175_c0_g1_i1_orf1 ORF type:3prime_partial len:386 hit:XP_015592425.1 TRINITY_DN175_c0_g1_i1:78-1235(+)	1460	1.60E-160	369	69.92%	82.93%	sp|P20478|GLNA2_DROME	Glutamine synthetase 2 cytoplasmic OS=Drosophila melanogaster OX=7227 GN=Gs2 PE=2 SV=3
TRINITY_DN5925_c0_g2_i1_orf1 ORF type:3prime_partial len:982 hit:XP_015607978.1 TRINITY_DN5925_c0_g2_i1:1400-4345(-)	1130	7.60E-122	1053	26.63%	39.95%	sp|Q7SYD5|SC31A_DANRE	Protein transport protein Sec31A OS=Danio rerio OX=7955 GN=sec31a PE=2 SV=1
TRINITY_DN6978_c0_g2_i1_orf1 ORF type:internal len:101 hit:XP_012251732.1 TRINITY_DN6978_c0_g2_i1:3-305(-)	427	2.60E-41	101	9.24%	10.15%	sp|P27619|DYN_DROME	Dynamin OS=Drosophila melanogaster OX=7227 GN=shi PE=1 SV=2
TRINITY_DN906_c0_g1_i4_orf1 ORF type:complete len:591 hit:XP_015606644.1 TRINITY_DN906_c0_g1_i4:296-2068(+)	1564	2.20E-172	525	54.19%	63.51%	sp|Q5U2U0|CLPX_RAT	ATP-dependent Clp protease ATP-binding subunit clpX-like, mitochondrial OS=Rattus norvegicus OX=10116 GN=Clpx PE=2 SV=1
TRINITY_DN5024_c0_g1_i10_orf1 ORF type:complete len:467 hit:XP_015589203.1 TRINITY_DN5024_c0_g1_i10:266-1666(+)	1463	8.80E-161	300	65.51%	70.97%	sp|Q7T2E3|KC1DA_DANRE	Casein kinase I isoform delta-A OS=Danio rerio OX=7955 GN=csnk1da PE=2 SV=1
TRINITY_DN127_c0_g2_i2_orf1 ORF type:complete len:446 hit:XP_015610227.1 TRINITY_DN127_c0_g2_i2:613-1950(+)	767	4.30E-80	434	39.91%	57.46%	sp|Q9D2V8|MFS10_MOUSE	Major facilitator superfamily domain-containing protein 10 OS=Mus musculus OX=10090 GN=Mfsd10 PE=1 SV=1
TRINITY_DN5947_c0_g1_i1_orf1 ORF type:5prime_partial len:58 hit:XP_015587563.1 TRINITY_DN5947_c0_g1_i1:1-174(-)	220	1.50E-17	55	6.08%	7.60%	sp|A6MHQ4|NKAIN_DROME	Sodium/potassium-transporting ATPase subunit beta-1-interacting protein OS=Drosophila melanogaster OX=7227 GN=NKAIN PE=1 SV=1
TRINITY_DN5947_c0_g3_i1_orf1 ORF type:internal len:130 hit:EFN75034.1 TRINITY_DN5947_c0_g3_i1:2-391(+)	451	5.50E-44	130	10.94%	15.20%	sp|A6MHQ4|NKAIN_DROME	Sodium/potassium-transporting ATPase subunit beta-1-interacting protein OS=Drosophila melanogaster OX=7227 GN=NKAIN PE=1 SV=1
TRINITY_DN159_c1_g1_i7_orf1 ORF type:3prime_partial len:789 hit:XP_012271165.1 TRINITY_DN159_c1_g1_i7:1847-4213(-)	1328	6.70E-145	556	4.94%	7.03%	sp|D3ZHV2|MACF1_RAT	Microtubule-actin cross-linking factor 1 OS=Rattus norvegicus OX=10116 GN=Macf1 PE=1 SV=1
TRINITY_DN994_c0_g1_i1_orf1 ORF type:complete len:147 hit:XP_015590450.1 TRINITY_DN994_c0_g1_i1:76-516(+)	564	4.80E-57	137	26.01%	30.30%	sp|P08429|RL4A_XENLA	60S ribosomal protein L4-A OS=Xenopus laevis OX=8355 GN=rpl4-a PE=2 SV=2
TRINITY_DN147_c0_g1_i3_orf1 ORF type:complete len:713 hit:XP_015589874.1 TRINITY_DN147_c0_g1_i3:2032-4170(+)	1345	6.50E-147	584	7.11%	10.03%	sp|Q8C8R3|ANK2_MOUSE	Ankyrin-2 OS=Mus musculus OX=10090 GN=Ank2 PE=1 SV=2
TRINITY_DN159_c0_g2_i1_orf1 ORF type:3prime_partial len:129 hit:XP_020724086.1 TRINITY_DN159_c0_g2_i1:1-387(+)	312	7.10E-28	128	3.12%	4.53%	sp|E9Q9R9|DLG5_MOUSE	Disks large homolog 5 OS=Mus musculus OX=10090 GN=Dlg5 PE=1 SV=1
TRINITY_DN8653_c0_g1_i1_orf1 ORF type:3prime_partial len:370 hit:XP_015606461.1 TRINITY_DN8653_c0_g1_i1:169-1278(-)	612	3.30E-62	176	22.60%	26.74%	sp|Q8N7H5|PAF1_HUMAN	RNA polymerase II-associated factor 1 homolog OS=Homo sapiens OX=9606 GN=PAF1 PE=1 SV=2
TRINITY_DN113_c0_g1_i1_orf1 ORF type:complete len:451 hit:XP_026282492.1 TRINITY_DN113_c0_g1_i1:389-1741(-)	2378	6.70E-267	450	98.89%	99.56%	sp|P06603|TBA1_DROME	Tubulin alpha-1 chain OS=Drosophila melanogaster OX=7227 GN=alphaTub84B PE=1 SV=1
TRINITY_DN189_c3_g1_i1_orf1 ORF type:complete len:527 hit:XP_024940646.1 TRINITY_DN189_c3_g1_i1:1968-3548(-)	840	1.70E-88	204	24.46%	29.92%	sp|Q3ULA2|FBW1A_MOUSE	F-box/WD repeat-containing protein 1A OS=Mus musculus OX=10090 GN=Btrc PE=1 SV=2
TRINITY_DN5051_c0_g2_i1_orf1 ORF type:3prime_partial len:192 hit:XP_015598406.1 TRINITY_DN5051_c0_g2_i1:3-578(+)	388	1.60E-36	209	34.58%	40.34%	sp|Q16534|HLF_HUMAN	Hepatic leukemia factor OS=Homo sapiens OX=9606 GN=HLF PE=2 SV=1
TRINITY_DN930_c0_g1_i7_orf1 ORF type:complete len:644 hit:XP_012282572.1 TRINITY_DN930_c0_g1_i7:4987-6918(-)	565	1.60E-56	160	28.65%	34.22%	sp|Q6GNM6|F102A_XENLA	Protein FAM102A OS=Xenopus laevis OX=8355 GN=fam102a PE=2 SV=1
TRINITY_DN1595_c0_g3_i1_orf1 ORF type:3prime_partial len:614 hit:XP_015513330.1 TRINITY_DN1595_c0_g3_i1:2-1843(+)	1521	2.20E-167	573	31.19%	38.70%	sp|P40798|STC_DROME	Protein shuttle craft OS=Drosophila melanogaster OX=7227 GN=stc PE=1 SV=2
TRINITY_DN1529_c0_g3_i1_orf1 ORF type:3prime_partial len:47 hit:EFN63823.1 TRINITY_DN1529_c0_g3_i1:3-143(+)	236	1.60E-19	45	6.81%	6.98%	sp|Q9VIH7|SKY_DROME	GTPase-activating protein skywalker OS=Drosophila melanogaster OX=7227 GN=sky PE=1 SV=2
TRINITY_DN940_c0_g1_i3_orf1 ORF type:complete len:567 hit:XP_012279850.1 TRINITY_DN940_c0_g1_i3:208-1908(+)	911	1.10E-96	557	36.21%	52.45%	sp|Q99MP8|BRAP_MOUSE	BRCA1-associated protein OS=Mus musculus OX=10090 GN=Brap PE=1 SV=1
TRINITY_DN961_c0_g2_i3_orf1 ORF type:3prime_partial len:293 hit:XP_014604820.1 TRINITY_DN961_c0_g2_i3:2073-2951(-)	558	4.80E-56	280	24.29%	31.78%	sp|Q9QYI3|DNJC7_MOUSE	DnaJ homolog subfamily C member 7 OS=Mus musculus OX=10090 GN=Dnajc7 PE=1 SV=2
TRINITY_DN1501_c0_g1_i1_orf1 ORF type:complete len:193 hit:XP_011139218.1 TRINITY_DN1501_c0_g1_i1:205-783(+)	590	6.10E-60	180	54.82%	70.05%	sp|Q7K1V5|JAGN_DROME	Protein jagunal OS=Drosophila melanogaster OX=7227 GN=jagn PE=1 SV=1
TRINITY_DN1593_c0_g1_i1_orf1 ORF type:complete len:273 hit:XP_015586291.1 TRINITY_DN1593_c0_g1_i1:1021-1839(-)	236	9.70E-19	158	24.14%	35.63%	sp|Q3ZBT5|STX7_BOVIN	Syntaxin-7 OS=Bos taurus OX=9913 GN=STX7 PE=2 SV=1
TRINITY_DN184_c0_g1_i11_orf1 ORF type:complete len:677 hit:XP_015589585.1 TRINITY_DN184_c0_g1_i11:1656-3686(-)	2434	3.20E-273	682	67.60%	83.72%	sp|Q4KMC4|GFPT2_RAT	Glutamine--fructose-6-phosphate aminotransferase [isomerizing] 2 OS=Rattus norvegicus OX=10116 GN=Gfpt2 PE=1 SV=3
TRINITY_DN6931_c0_g2_i1_orf1 ORF type:internal len:111 hit:XP_001602959.1 TRINITY_DN6931_c0_g2_i1:2-334(+)	488	2.40E-48	110	9.54%	11.59%	sp|Q11002|CANA_DROME	Calpain-A OS=Drosophila melanogaster OX=7227 GN=CalpA PE=1 SV=2
TRINITY_DN154_c0_g2_i1_orf1 ORF type:3prime_partial len:510 hit:XP_003490157.1 TRINITY_DN154_c0_g2_i1:3728-5257(-)	379	4.80E-35	476	21.72%	35.34%	sp|A5A6P7|GPC3_PANTR	Glypican-3 OS=Pan troglodytes OX=9598 GN=GPC3 PE=2 SV=1
TRINITY_DN5017_c0_g1_i1_orf1 ORF type:complete len:601 hit:XP_014602826.1 TRINITY_DN5017_c0_g1_i1:315-2117(-)	1482	7.10E-163	449	44.08%	53.87%	sp|B4LQD0|PESC_DROVI	Pescadillo homolog OS=Drosophila virilis OX=7244 GN=GJ14807 PE=3 SV=1
TRINITY_DN149_c0_g1_i1_orf1 ORF type:complete len:311 hit:XP_015600415.1 TRINITY_DN149_c0_g1_i1:681-1613(-)	656	2.20E-67	307	46.28%	61.17%	sp|Q9CR26|VTA1_MOUSE	Vacuolar protein sorting-associated protein VTA1 homolog OS=Mus musculus OX=10090 GN=Vta1 PE=1 SV=1
TRINITY_DN126_c0_g1_i16_orf1 ORF type:complete len:57 hit:XP_012274962.1 TRINITY_DN126_c0_g1_i16:134-304(+)	137	6.10E-08	39	2.22%	3.09%	sp|Q23979|MY61F_DROME	Unconventional myosin IC OS=Drosophila melanogaster OX=7227 GN=Myo61F PE=1 SV=3
TRINITY_DN1539_c0_g1_i1_orf1 ORF type:complete len:102 hit:XP_029178343.1 TRINITY_DN1539_c0_g1_i1:455-760(-)	258	1.00E-21	70	40.68%	50.85%	sp|Q9VLU6|SDHF4_DROME	Succinate dehydrogenase assembly factor 4, mitochondrial OS=Drosophila melanogaster OX=7227 GN=Sirup PE=3 SV=2
TRINITY_DN138_c1_g1_i5_orf1 ORF type:complete len:377 hit:XP_015589797.1 TRINITY_DN138_c1_g1_i5:1668-2798(-)	1038	1.40E-111	353	56.16%	72.78%	sp|O44390|ACO11_TRINI	Acyl-CoA Delta(11) desaturase OS=Trichoplusia ni OX=7111 GN=D11DS PE=1 SV=2
TRINITY_DN1885_c0_g1_i1_orf1 ORF type:complete len:198 hit:XP_017794791.1 TRINITY_DN1885_c0_g1_i1:412-1005(+)	492	1.50E-48	185	50.26%	64.10%	sp|Q9Y3B2|EXOS1_HUMAN	Exosome complex component CSL4 OS=Homo sapiens OX=9606 GN=EXOSC1 PE=1 SV=1
TRINITY_DN979_c0_g1_i2_orf1 ORF type:3prime_partial len:204 hit:XP_011259120.1 TRINITY_DN979_c0_g1_i2:209-820(-)	543	1.80E-54	135	13.16%	15.00%	sp|Q9V730|EXT1_DROME	Exostosin-1 OS=Drosophila melanogaster OX=7227 GN=ttv PE=1 SV=1
TRINITY_DN141_c0_g2_i2_orf1 ORF type:3prime_partial len:188 hit:XP_012271707.1 TRINITY_DN141_c0_g2_i2:583-1146(+)	267	1.70E-22	69	6.86%	7.82%	sp|Q92841|DDX17_HUMAN	Probable ATP-dependent RNA helicase DDX17 OS=Homo sapiens OX=9606 GN=DDX17 PE=1 SV=2
TRINITY_DN5999_c0_g1_i1_orf1 ORF type:internal len:313 hit:XP_012287130.1 TRINITY_DN5999_c0_g1_i1:1-939(-)	279	1.20E-23	330	12.87%	22.08%	sp|Q8WU76|SCFD2_HUMAN	Sec1 family domain-containing protein 2 OS=Homo sapiens OX=9606 GN=SCFD2 PE=1 SV=2
TRINITY_DN146_c0_g1_i9_orf1 ORF type:3prime_partial len:429 hit:XP_015604899.1 TRINITY_DN146_c0_g1_i9:502-1788(+)	530	1.20E-52	362	29.17%	43.86%	sp|Q6NT16|S18B1_HUMAN	MFS-type transporter SLC18B1 OS=Homo sapiens OX=9606 GN=SLC18B1 PE=1 SV=1
TRINITY_DN5081_c0_g1_i1_orf1 ORF type:5prime_partial len:106 hit:XP_012280845.1 TRINITY_DN5081_c0_g1_i1:2-319(-)	313	4.50E-28	128	2.74%	3.31%	sp|E9Q4Z2|ACACB_MOUSE	Acetyl-CoA carboxylase 2 OS=Mus musculus OX=10090 GN=Acacb PE=1 SV=1
TRINITY_DN924_c0_g1_i1_orf1 ORF type:complete len:380 hit:XP_015588044.1 TRINITY_DN924_c0_g1_i1:2081-3220(-)	705	5.60E-73	348	40.64%	59.36%	sp|Q5XI41|TRAM1_RAT	Translocating chain-associated membrane protein 1 OS=Rattus norvegicus OX=10116 GN=Tram1 PE=1 SV=3
TRINITY_DN174_c0_g1_i3_orf1 ORF type:complete len:127 hit:XP_024942271.1 TRINITY_DN174_c0_g1_i3:171-551(-)	213	2.10E-16	65	15.55%	20.59%	sp|Q567E6|CQ10B_DANRE	Coenzyme Q-binding protein COQ10 homolog B, mitochondrial OS=Danio rerio OX=7955 GN=coq10b PE=2 SV=1
TRINITY_DN1870_c0_g3_i1_orf1 ORF type:internal len:222 hit:XP_015520082.1 TRINITY_DN1870_c0_g3_i1:2-667(+)	610	3.40E-62	222	8.48%	10.67%	sp|Q64446|ATP7B_MOUSE	Copper-transporting ATPase 2 OS=Mus musculus OX=10090 GN=Atp7b PE=1 SV=2
TRINITY_DN5926_c0_g2_i1_orf1 ORF type:internal len:118 hit:XP_015592335.1 TRINITY_DN5926_c0_g2_i1:2-355(+)	260	7.00E-22	120	4.22%	6.46%	sp|Q8BHG1|NRDC_MOUSE	Nardilysin OS=Mus musculus OX=10090 GN=Nrdc PE=1 SV=1
TRINITY_DN1565_c0_g5_i1_orf1 ORF type:3prime_partial len:104 hit:XP_012251603.1 TRINITY_DN1565_c0_g5_i1:98-409(+)	171	1.30E-11	34	11.52%	12.76%	sp|Q86VZ6|JAZF1_HUMAN	Juxtaposed with another zinc finger protein 1 OS=Homo sapiens OX=9606 GN=JAZF1 PE=1 SV=2
TRINITY_DN108_c0_g1_i11_orf1 ORF type:complete len:36 hit:PSN29793.1 TRINITY_DN108_c0_g1_i11:182-289(-)	119	4.60E-06	22	7.04%	7.75%	sp|Q9NG56|TPM_BLAGE	Tropomyosin OS=Blattella germanica OX=6973 PE=2 SV=1
TRINITY_DN6965_c0_g1_i1_orf1 ORF type:internal len:114 hit:XP_012265582.1 TRINITY_DN6965_c0_g1_i1:2-343(+)	441	6.90E-43	114	12.59%	13.88%	sp|Q29BL9|LMBD2_DROPS	LMBR1 domain-containing protein 2 homolog OS=Drosophila pseudoobscura pseudoobscura OX=46245 GN=GA20843 PE=3 SV=1
TRINITY_DN160_c0_g1_i2_orf1 ORF type:3prime_partial len:617 hit:AYD37989.1 TRINITY_DN160_c0_g1_i2:448-2298(-)	1788	2.40E-198	603	55.31%	72.03%	sp|P41827|HSP74_ANOAL	Heat shock protein 70 B2 OS=Anopheles albimanus OX=7167 GN=HSP70B2 PE=3 SV=1
TRINITY_DN1502_c0_g1_i1_orf1 ORF type:3prime_partial len:334 hit:XP_015608023.1 TRINITY_DN1502_c0_g1_i1:25-1026(-)	662	4.80E-68	313	30.98%	40.17%	sp|Q4V7Q6|ULK3_XENLA	Serine/threonine-protein kinase ULK3 OS=Xenopus laevis OX=8355 GN=ulk3 PE=2 SV=1
TRINITY_DN177_c2_g1_i2_orf1 ORF type:complete len:658 hit:XP_015606990.1 TRINITY_DN177_c2_g1_i2:522-2495(+)	718	3.00E-74	298	41.46%	56.64%	sp|Q99MU1|TPRA1_MOUSE	Transmembrane protein adipocyte-associated 1 OS=Mus musculus OX=10090 GN=Tpra1 PE=2 SV=1
TRINITY_DN8607_c0_g4_i1_orf1 ORF type:5prime_partial len:241 hit:XP_023289866.1 TRINITY_DN8607_c0_g4_i1:923-1645(+)	682	1.70E-70	228	5.16%	6.15%	sp|Q7KTX8|MED13_DROME	Mediator of RNA polymerase II transcription subunit 13 OS=Drosophila melanogaster OX=7227 GN=skd PE=1 SV=1
TRINITY_DN165_c0_g1_i1_orf1 ORF type:complete len:156 hit:XP_012280251.1 TRINITY_DN165_c0_g1_i1:210-677(-)	602	2.00E-61	153	73.20%	80.39%	sp|P28755|SODC_CERCA	Superoxide dismutase [Cu-Zn] OS=Ceratitis capitata OX=7213 GN=Sod1 PE=3 SV=2
TRINITY_DN969_c1_g1_i1_orf1 ORF type:3prime_partial len:34 hit:EFN67436.1 TRINITY_DN969_c1_g1_i1:1-102(+)	141	1.20E-08	33	6.78%	7.04%	sp|P25703|BMP2A_XENLA	Bone morphogenetic protein 2-A OS=Xenopus laevis OX=8355 GN=bmp2-a PE=2 SV=1
TRINITY_DN110_c0_g1_i2_orf1 ORF type:complete len:324 hit:XP_015609324.1 TRINITY_DN110_c0_g1_i2:66-1037(+)	1278	1.70E-139	321	74.38%	86.73%	sp|P22464|ANXB9_DROME	Annexin B9 OS=Drosophila melanogaster OX=7227 GN=AnxB9 PE=2 SV=2
TRINITY_DN115_c0_g1_i7_orf1 ORF type:complete len:609 hit:XP_015594367.1 TRINITY_DN115_c0_g1_i7:817-2643(+)	2562	4.20E-288	599	73.64%	84.03%	sp|A8J4S9|TREA_APIME	Trehalase OS=Apis mellifera OX=7460 PE=1 SV=1
TRINITY_DN1567_c0_g2_i1_orf1 ORF type:complete len:175 hit:XP_017794244.1 TRINITY_DN1567_c0_g2_i1:94-618(+)	841	4.40E-89	174	93.10%	96.55%	sp|P40423|SQH_DROME	Myosin regulatory light chain sqh OS=Drosophila melanogaster OX=7227 GN=sqh PE=1 SV=1
TRINITY_DN1881_c0_g1_i1_orf1 ORF type:complete len:303 hit:XP_015607455.1 TRINITY_DN1881_c0_g1_i1:1212-2120(-)	280	8.60E-24	296	47.04%	63.16%	sp|Q8VD33|SGTB_MOUSE	Small glutamine-rich tetratricopeptide repeat-containing protein beta OS=Mus musculus OX=10090 GN=Sgtb PE=1 SV=1
TRINITY_DN136_c0_g1_i1_orf1 ORF type:complete len:1321 hit:XP_015585046.1 TRINITY_DN136_c0_g1_i1:179-4141(+)	2010	9.30E-224	1405	45.22%	60.63%	sp|Q9VB25|KL98A_DROME	Kinesin-like protein Klp98A OS=Drosophila melanogaster OX=7227 GN=Klp98A PE=1 SV=2
TRINITY_DN1530_c0_g1_i6_orf1 ORF type:internal len:316 hit:EGT35653.1 TRINITY_DN1530_c0_g1_i6:157-1104(+)	1235	1.60E-134	310	31.26%	31.62%	sp|P0CG71|UBIQ1_CAEEL	Polyubiquitin-A OS=Caenorhabditis elegans OX=6239 GN=ubq-1 PE=3 SV=1
TRINITY_DN143_c1_g2_i2_orf1 ORF type:complete len:387 hit:XP_015599553.1 TRINITY_DN143_c1_g2_i2:146-1306(+)	463	6.60E-45	309	22.87%	30.49%	sp|Q960T2|SAP47_DROME	Synapse-associated protein of 47 kDa OS=Drosophila melanogaster OX=7227 GN=Sap47 PE=1 SV=1
TRINITY_DN141_c0_g2_i4_orf1 ORF type:complete len:605 hit:XP_006621259.1 TRINITY_DN141_c0_g2_i4:162-1976(+)	1668	1.90E-184	450	50.98%	60.42%	sp|P17844|DDX5_HUMAN	Probable ATP-dependent RNA helicase DDX5 OS=Homo sapiens OX=9606 GN=DDX5 PE=1 SV=1
TRINITY_DN1574_c0_g1_i1_orf1 ORF type:3prime_partial len:96 hit:XP_008213508.1 TRINITY_DN1574_c0_g1_i1:3-290(+)	153	1.40E-09	86	16.67%	22.50%	sp|Q5PQ59|ALKB6_XENLA	Alpha-ketoglutarate-dependent dioxygenase alkB homolog 6 OS=Xenopus laevis OX=8355 GN=alkbh6 PE=2 SV=1
TRINITY_DN6956_c0_g1_i1_orf1 ORF type:complete len:182 hit:XP_020291940.1 TRINITY_DN6956_c0_g1_i1:362-907(+)	161	3.20E-10	64	6.88%	9.38%	sp|Q96EY1|DNJA3_HUMAN	DnaJ homolog subfamily A member 3, mitochondrial OS=Homo sapiens OX=9606 GN=DNAJA3 PE=1 SV=2
TRINITY_DN996_c0_g1_i3_orf1 ORF type:3prime_partial len:1112 hit:XP_015585412.1 TRINITY_DN996_c0_g1_i3:2-3337(+)	2861	0.00E+00	982	60.11%	69.67%	sp|Q9V460|SPT5H_DROME	Transcription elongation factor SPT5 OS=Drosophila melanogaster OX=7227 GN=Spt5 PE=1 SV=1
TRINITY_DN103_c0_g1_i2_orf1 ORF type:complete len:239 hit:XP_029044809.1 TRINITY_DN103_c0_g1_i2:495-1211(-)	478	7.40E-47	260	47.66%	58.59%	sp|Q9VL18|EF1D_DROME	Probable elongation factor 1-delta OS=Drosophila melanogaster OX=7227 GN=eEF1delta PE=1 SV=1
TRINITY_DN126_c0_g1_i12_orf1 ORF type:3prime_partial len:96 hit:XP_012348961.1 TRINITY_DN126_c0_g1_i12:811-1098(+)	167	3.40E-11	42	3.00%	3.57%	sp|Q23979|MY61F_DROME	Unconventional myosin IC OS=Drosophila melanogaster OX=7227 GN=Myo61F PE=1 SV=3
TRINITY_DN191_c0_g1_i2_orf1 ORF type:complete len:326 hit:XP_624373.2 TRINITY_DN191_c0_g1_i2:59-1036(+)	883	1.10E-93	237	43.37%	51.79%	sp|Q9Y383|LC7L2_HUMAN	Putative RNA-binding protein Luc7-like 2 OS=Homo sapiens OX=9606 GN=LUC7L2 PE=1 SV=2
TRINITY_DN934_c0_g1_i1_orf1 ORF type:complete len:252 hit:XP_017760017.1 TRINITY_DN934_c0_g1_i1:1335-2090(-)	719	8.80E-75	252	62.00%	74.80%	sp|Q16RR7|MED8_AEDAE	Mediator of RNA polymerase II transcription subunit 8 OS=Aedes aegypti OX=7159 GN=MED8 PE=3 SV=1
TRINITY_DN1572_c0_g1_i1_orf1 ORF type:complete len:255 hit:XP_018311146.1 TRINITY_DN1572_c0_g1_i1:1110-1874(-)	554	1.20E-55	229	40.94%	54.71%	sp|Q9V447|KRH2_DROME	Krueppel homolog 2 OS=Drosophila melanogaster OX=7227 GN=Kr-h2 PE=1 SV=1
TRINITY_DN166_c0_g1_i1_orf1 ORF type:complete len:104 hit:XP_011637142.1 TRINITY_DN166_c0_g1_i1:354-665(-)	257	1.40E-21	92	49.06%	65.09%	sp|Q9Y291|RT33_HUMAN	28S ribosomal protein S33, mitochondrial OS=Homo sapiens OX=9606 GN=MRPS33 PE=1 SV=1
TRINITY_DN130_c0_g1_i1_orf1 ORF type:3prime_partial len:589 hit:XP_015513364.1 TRINITY_DN130_c0_g1_i1:143-1909(-)	680	6.90E-70	529	32.44%	49.10%	sp|Q9NFP1|VNNL1_DROME	Vanin-like protein 1 OS=Drosophila melanogaster OX=7227 GN=vanin-like PE=1 SV=1
TRINITY_DN194_c0_g1_i5_orf1 ORF type:3prime_partial len:528 hit:XP_024940168.1 TRINITY_DN194_c0_g1_i5:1088-2671(-)	476	2.80E-46	477	24.40%	42.70%	sp|Q16880|CGT_HUMAN	2-hydroxyacylsphingosine 1-beta-galactosyltransferase OS=Homo sapiens OX=9606 GN=UGT8 PE=2 SV=2
TRINITY_DN115_c0_g1_i2_orf1 ORF type:complete len:607 hit:XP_015594367.1 TRINITY_DN115_c0_g1_i2:817-2637(+)	2560	7.10E-288	599	73.64%	84.03%	sp|A8J4S9|TREA_APIME	Trehalase OS=Apis mellifera OX=7460 PE=1 SV=1
TRINITY_DN143_c1_g2_i1_orf1 ORF type:complete len:439 hit:XP_015599553.1 TRINITY_DN143_c1_g2_i1:146-1462(+)	513	1.20E-50	339	25.41%	33.76%	sp|Q960T2|SAP47_DROME	Synapse-associated protein of 47 kDa OS=Drosophila melanogaster OX=7227 GN=Sap47 PE=1 SV=1
TRINITY_DN1537_c0_g1_i1_orf1 ORF type:complete len:387 hit:XP_015604532.1 TRINITY_DN1537_c0_g1_i1:62-1222(-)	1503	1.70E-165	374	71.90%	85.06%	sp|P48612|PELO_DROME	Protein pelota OS=Drosophila melanogaster OX=7227 GN=pelo PE=2 SV=2
TRINITY_DN1508_c0_g3_i1_orf1 ORF type:internal len:79 hit:XP_025075199.1 TRINITY_DN1508_c0_g3_i1:1-237(+)	293	7.00E-26	78	6.32%	7.22%	sp|Q9VTK2|POMT1_DROME	Protein O-mannosyltransferase 1 OS=Drosophila melanogaster OX=7227 GN=rt PE=2 SV=2
TRINITY_DN961_c0_g2_i2_orf1 ORF type:complete len:496 hit:XP_015607772.1 TRINITY_DN961_c0_g2_i2:204-1691(-)	1103	5.20E-119	476	46.15%	61.54%	sp|Q99615|DNJC7_HUMAN	DnaJ homolog subfamily C member 7 OS=Homo sapiens OX=9606 GN=DNAJC7 PE=1 SV=2
TRINITY_DN113_c0_g1_i3_orf1 ORF type:3prime_partial len:450 hit:XP_026282492.1 TRINITY_DN113_c0_g1_i3:389-1738(-)	2379	5.10E-267	449	98.89%	99.56%	sp|P06603|TBA1_DROME	Tubulin alpha-1 chain OS=Drosophila melanogaster OX=7227 GN=alphaTub84B PE=1 SV=1
TRINITY_DN5914_c0_g2_i1_orf1 ORF type:internal len:72 hit:XP_015592749.1 TRINITY_DN5914_c0_g2_i1:1-216(+)	242	5.20E-20	70	7.19%	9.36%	sp|Q9D2N9|VP33A_MOUSE	Vacuolar protein sorting-associated protein 33A OS=Mus musculus OX=10090 GN=Vps33a PE=1 SV=2
TRINITY_DN5009_c0_g1_i1_orf1 ORF type:complete len:189 hit:XP_012269994.1 TRINITY_DN5009_c0_g1_i1:623-1189(-)	368	3.30E-34	184	45.45%	61.50%	sp|P82147|L2EFL_DROME	Protein lethal(2)essential for life OS=Drosophila melanogaster OX=7227 GN=l(2)efl PE=1 SV=1
TRINITY_DN1586_c0_g1_i1_orf1 ORF type:3prime_partial len:795 hit:XP_015524629.1 TRINITY_DN1586_c0_g1_i1:327-2711(-)	2894	0.00E+00	796	71.36%	84.67%	sp|Q2HJG5|VPS35_BOVIN	Vacuolar protein sorting-associated protein 35 OS=Bos taurus OX=9913 GN=VPS35 PE=2 SV=1
TRINITY_DN143_c0_g1_i1_orf1 ORF type:complete len:1063 hit:XP_015607620.1 TRINITY_DN143_c0_g1_i1:241-3429(+)	530	3.10E-52	1015	21.91%	36.17%	sp|Q92574|TSC1_HUMAN	Hamartin OS=Homo sapiens OX=9606 GN=TSC1 PE=1 SV=2
TRINITY_DN158_c0_g1_i3_orf1 ORF type:complete len:212 hit:XP_012271643.1 TRINITY_DN158_c0_g1_i3:3474-4109(-)	1037	9.90E-112	211	88.63%	96.21%	sp|Q6YKA8|DRK_DROSI	Protein E(sev)2B OS=Drosophila simulans OX=7240 GN=drk PE=3 SV=1
TRINITY_DN972_c0_g2_i4_orf1 ORF type:complete len:416 hit:XP_015598583.1 TRINITY_DN972_c0_g2_i4:1181-2428(+)	744	1.80E-77	350	36.49%	51.35%	sp|O43614|OX2R_HUMAN	Orexin receptor type 2 OS=Homo sapiens OX=9606 GN=HCRTR2 PE=1 SV=2
TRINITY_DN962_c0_g1_i1_orf1 ORF type:complete len:520 hit:XP_015598250.1 TRINITY_DN962_c0_g1_i1:142-1701(+)	1559	7.20E-172	512	53.49%	68.52%	sp|Q64516|GLPK_MOUSE	Glycerol kinase OS=Mus musculus OX=10090 GN=Gk PE=1 SV=2
TRINITY_DN966_c0_g1_i1_orf1 ORF type:3prime_partial len:384 hit:XP_011297996.1 TRINITY_DN966_c0_g1_i1:2-1153(+)	451	1.60E-43	359	30.79%	33.45%	sp|A7Z061|CDC27_BOVIN	Cell division cycle protein 27 homolog OS=Bos taurus OX=9913 GN=CDC27 PE=2 SV=1
TRINITY_DN921_c0_g5_i1_orf1 ORF type:3prime_partial len:42 hit:XP_012267346.1 TRINITY_DN921_c0_g5_i1:3-128(+)	129	3.80E-07	40	5.87%	8.21%	sp|Q1JP73|QSPP_BOVIN	Queuosine salvage protein OS=Bos taurus OX=9913 PE=2 SV=1
TRINITY_DN5007_c0_g1_i1_orf1 ORF type:complete len:152 hit:XP_015110261.1 TRINITY_DN5007_c0_g1_i1:10-465(+)	398	8.90E-38	149	53.95%	69.08%	sp|Q9Y3D6|FIS1_HUMAN	Mitochondrial fission 1 protein OS=Homo sapiens OX=9606 GN=FIS1 PE=1 SV=2
TRINITY_DN173_c0_g1_i7_orf1 ORF type:3prime_partial len:56 hit:XP_006569667.1 TRINITY_DN173_c0_g1_i7:87-254(+)	165	3.40E-11	47	7.14%	9.52%	sp|Q9V6G5|TAZ_DROME	Tafazzin homolog OS=Drosophila melanogaster OX=7227 GN=Taz PE=2 SV=2
TRINITY_DN198_c0_g1_i19_orf1 ORF type:3prime_partial len:637 hit:XP_012283907.1 TRINITY_DN198_c0_g1_i19:970-2880(+)	1099	1.90E-118	577	40.92%	58.09%	sp|Q86WA9|S2611_HUMAN	Sodium-independent sulfate anion transporter OS=Homo sapiens OX=9606 GN=SLC26A11 PE=1 SV=2
TRINITY_DN160_c0_g1_i1_orf1 ORF type:3prime_partial len:601 hit:AYD37989.1 TRINITY_DN160_c0_g1_i1:448-2250(-)	1743	3.90E-193	566	53.12%	69.84%	sp|P41827|HSP74_ANOAL	Heat shock protein 70 B2 OS=Anopheles albimanus OX=7167 GN=HSP70B2 PE=3 SV=1
TRINITY_DN956_c0_g1_i1_orf1 ORF type:complete len:551 hit:XP_394268.3 TRINITY_DN956_c0_g1_i1:256-1908(+)	1102	7.50E-119	386	42.57%	55.45%	sp|Q9NU19|TB22B_HUMAN	TBC1 domain family member 22B OS=Homo sapiens OX=9606 GN=TBC1D22B PE=1 SV=3
TRINITY_DN1845_c0_g3_i1_orf1 ORF type:internal len:84 hit:XP_011865216.1 TRINITY_DN1845_c0_g3_i1:3-254(-)	366	2.50E-34	84	5.31%	6.20%	sp|A1Z9L3|DHX8_DROME	ATP-dependent RNA helicase DHX8 OS=Drosophila melanogaster OX=7227 GN=pea PE=1 SV=1
TRINITY_DN1521_c0_g1_i1_orf1 ORF type:complete len:620 hit:XP_012348369.1 TRINITY_DN1521_c0_g1_i1:374-2233(+)	297	1.90E-25	170	32.37%	45.89%	sp|P30405|PPIF_HUMAN	Peptidyl-prolyl cis-trans isomerase F, mitochondrial OS=Homo sapiens OX=9606 GN=PPIF PE=1 SV=1
TRINITY_DN177_c2_g1_i5_orf1 ORF type:complete len:412 hit:EFN85842.1 TRINITY_DN177_c2_g1_i5:365-1600(+)	718	1.90E-74	298	41.46%	56.64%	sp|Q99MU1|TPRA1_MOUSE	Transmembrane protein adipocyte-associated 1 OS=Mus musculus OX=10090 GN=Tpra1 PE=2 SV=1
TRINITY_DN196_c0_g1_i1_orf1 ORF type:complete len:222 hit:XP_624896.1 TRINITY_DN196_c0_g1_i1:122-787(+)	748	3.40E-78	221	71.69%	84.02%	sp|Q962U1|RL13_SPOFR	60S ribosomal protein L13 OS=Spodoptera frugiperda OX=7108 GN=RpL13 PE=2 SV=1
TRINITY_DN177_c2_g1_i7_orf1 ORF type:complete len:393 hit:XP_011137371.1 TRINITY_DN177_c2_g1_i7:365-1543(+)	724	3.60E-75	381	45.50%	62.96%	sp|Q4V8X0|TPRA1_DANRE	Transmembrane protein adipocyte-associated 1 homolog OS=Danio rerio OX=7955 GN=tpra1 PE=2 SV=1
TRINITY_DN1839_c0_g1_i1_orf1 ORF type:complete len:795 hit:XP_015589168.1 TRINITY_DN1839_c0_g1_i1:2033-4417(-)	3160	0.00E+00	801	74.75%	86.12%	sp|B4NC41|NCBP1_DROWI	Nuclear cap-binding protein subunit 1 OS=Drosophila willistoni OX=7260 GN=Cbp80 PE=3 SV=1
TRINITY_DN5057_c0_g1_i1_orf1 ORF type:complete len:124 hit:XP_011297396.1 TRINITY_DN5057_c0_g1_i1:1992-2363(-)	215	1.20E-16	73	45.87%	54.13%	sp|O02495|SYB1_CAEEL	Synaptobrevin-1 OS=Caenorhabditis elegans OX=6239 GN=snb-1 PE=1 SV=1
TRINITY_DN10623_c0_g1_i1_orf1 ORF type:internal len:130 hit:ABR87485.1 TRINITY_DN10623_c0_g1_i1:2-391(-)	443	4.60E-43	130	43.27%	50.48%	sp|P48156|RS8_CAEEL	40S ribosomal protein S8 OS=Caenorhabditis elegans OX=6239 GN=rps-8 PE=3 SV=1
TRINITY_DN969_c0_g1_i3_orf1 ORF type:complete len:374 hit:XP_012259317.1 TRINITY_DN969_c0_g1_i3:1199-2320(-)	437	6.60E-42	238	28.30%	38.54%	sp|Q2HJ10|ZNT2_MOUSE	Zinc transporter 2 OS=Mus musculus OX=10090 GN=Slc30a2 PE=1 SV=1
TRINITY_DN143_c1_g4_i1_orf1 ORF type:3prime_partial len:416 hit:XP_011632475.1 TRINITY_DN143_c1_g4_i1:128-1375(+)	1723	5.60E-191	341	90.08%	94.33%	sp|O76484|CSK2A_SPOFR	Casein kinase II subunit alpha OS=Spodoptera frugiperda OX=7108 PE=2 SV=1
TRINITY_DN186_c2_g2_i1_orf1 ORF type:complete len:270 hit:XP_015600134.1 TRINITY_DN186_c2_g2_i1:171-980(-)	547	8.30E-55	208	38.96%	49.80%	sp|Q9VMM6|OBSTE_DROME	Protein obstructor-E OS=Drosophila melanogaster OX=7227 GN=obst-E PE=2 SV=2
TRINITY_DN902_c0_g3_i1_orf1 ORF type:3prime_partial len:289 hit:XP_003702032.1 TRINITY_DN902_c0_g3_i1:2-868(+)	253	1.10E-20	263	17.75%	26.23%	sp|Q6ZVM7|TM1L2_HUMAN	TOM1-like protein 2 OS=Homo sapiens OX=9606 GN=TOM1L2 PE=1 SV=1
TRINITY_DN981_c0_g1_i1_orf1 ORF type:3prime_partial len:308 hit:XP_015604323.1 TRINITY_DN981_c0_g1_i1:1734-2657(-)	980	5.90E-105	305	12.56%	16.75%	sp|Q16HH9|MED23_AEDAE	Mediator of RNA polymerase II transcription subunit 23 OS=Aedes aegypti OX=7159 GN=MED23 PE=3 SV=1
TRINITY_DN1872_c0_g1_i4_orf1 ORF type:complete len:795 hit:XP_012166684.1 TRINITY_DN1872_c0_g1_i4:3169-5553(-)	225	5.40E-17	401	9.18%	11.50%	sp|P20482|CNC_DROME	Segmentation protein cap'n'collar OS=Drosophila melanogaster OX=7227 GN=cnc PE=2 SV=3
TRINITY_DN8649_c0_g2_i4_orf1 ORF type:3prime_partial len:556 hit:XP_015597633.1 TRINITY_DN8649_c0_g2_i4:669-2336(+)	905	5.30E-96	429	38.13%	53.11%	sp|Q91Y77|MOT10_RAT	Monocarboxylate transporter 10 OS=Rattus norvegicus OX=10116 GN=Slc16a10 PE=1 SV=1
TRINITY_DN159_c0_g1_i2_orf1 ORF type:complete len:200 hit:XP_016840012.1 TRINITY_DN159_c0_g1_i2:275-874(-)	470	5.20E-46	235	33.33%	41.52%	sp|Q8BWY7|S39AB_MOUSE	Zinc transporter ZIP11 OS=Mus musculus OX=10090 GN=Slc39a11 PE=1 SV=1
TRINITY_DN977_c0_g1_i2_orf1 ORF type:complete len:512 hit:XP_012257555.1 TRINITY_DN977_c0_g1_i2:497-2032(+)	589	2.10E-59	227	24.01%	31.52%	sp|A2RT62|FXL16_MOUSE	F-box/LRR-repeat protein 16 OS=Mus musculus OX=10090 GN=Fbxl16 PE=1 SV=1
TRINITY_DN5004_c0_g1_i2_orf1 ORF type:complete len:135 hit:XP_015597198.1 TRINITY_DN5004_c0_g1_i2:328-732(-)	455	1.90E-44	123	63.91%	82.71%	sp|Q8VC85|LSM1_MOUSE	U6 snRNA-associated Sm-like protein LSm1 OS=Mus musculus OX=10090 GN=Lsm1 PE=1 SV=1
TRINITY_DN943_c0_g1_i2_orf1 ORF type:complete len:216 hit:XP_008545563.1 TRINITY_DN943_c0_g1_i2:286-933(+)	1074	5.20E-116	216	92.59%	96.30%	sp|Q9VZ23|RAN_DROME	GTP-binding nuclear protein Ran OS=Drosophila melanogaster OX=7227 GN=Ran PE=1 SV=1
TRINITY_DN931_c0_g1_i1_orf1 ORF type:3prime_partial len:586 hit:XP_012276983.1 TRINITY_DN931_c0_g1_i1:55-1812(-)	596	3.80E-60	481	33.81%	49.59%	sp|Q0VCF5|TM39A_BOVIN	Transmembrane protein 39A OS=Bos taurus OX=9913 GN=TMEM39A PE=2 SV=1
TRINITY_DN1589_c0_g1_i1_orf1 ORF type:complete len:576 hit:XP_015595448.1 TRINITY_DN1589_c0_g1_i1:1588-3315(-)	1224	5.60E-133	533	43.21%	59.93%	sp|Q9VSS2|SRP68_DROME	Signal recognition particle subunit SRP68 OS=Drosophila melanogaster OX=7227 GN=Srp68 PE=2 SV=1
TRINITY_DN123_c0_g1_i1_orf1 ORF type:complete len:185 hit:XP_015610031.1 TRINITY_DN123_c0_g1_i1:506-1060(+)	668	5.30E-69	157	57.80%	65.14%	sp|Q3UX61|NAA11_MOUSE	N-alpha-acetyltransferase 11 OS=Mus musculus OX=10090 GN=Naa11 PE=1 SV=1
TRINITY_DN194_c0_g1_i4_orf1 ORF type:3prime_partial len:446 hit:XP_024940168.1 TRINITY_DN194_c0_g1_i4:1088-2425(-)	451	1.90E-43	386	20.33%	35.49%	sp|Q16880|CGT_HUMAN	2-hydroxyacylsphingosine 1-beta-galactosyltransferase OS=Homo sapiens OX=9606 GN=UGT8 PE=2 SV=2
TRINITY_DN1530_c0_g1_i9_orf1 ORF type:3prime_partial len:317 hit:AAX62404.1 TRINITY_DN1530_c0_g1_i9:157-1107(+)	1498	5.20E-165	308	36.28%	36.52%	sp|P0CG71|UBIQ1_CAEEL	Polyubiquitin-A OS=Caenorhabditis elegans OX=6239 GN=ubq-1 PE=3 SV=1
TRINITY_DN1873_c0_g1_i1_orf1 ORF type:3prime_partial len:229 hit:XP_015524914.1 TRINITY_DN1873_c0_g1_i1:90-776(-)	403	3.50E-38	205	18.85%	26.90%	sp|P05049|SNAK_DROME	Serine protease snake OS=Drosophila melanogaster OX=7227 GN=snk PE=1 SV=2
TRINITY_DN10666_c0_g1_i1_orf1 ORF type:3prime_partial len:175 hit:XP_024939893.1 TRINITY_DN10666_c0_g1_i1:61-585(+)	388	1.50E-36	127	41.90%	55.87%	sp|Q9Y3E5|PTH2_HUMAN	Peptidyl-tRNA hydrolase 2, mitochondrial OS=Homo sapiens OX=9606 GN=PTRH2 PE=1 SV=1
TRINITY_DN169_c0_g1_i1_orf1 ORF type:complete len:371 hit:XP_015601278.1 TRINITY_DN169_c0_g1_i1:142-1254(+)	643	8.50E-66	318	32.76%	44.54%	sp|Q24509|STX5_DROME	Syntaxin-5 OS=Drosophila melanogaster OX=7227 GN=Syx5 PE=2 SV=2
TRINITY_DN138_c2_g1_i1_orf1 ORF type:complete len:218 hit:XP_015510146.1 TRINITY_DN138_c2_g1_i1:151-804(-)	326	2.80E-29	107	34.64%	43.02%	sp|Q96MD7|CI085_HUMAN	Uncharacterized protein C9orf85 OS=Homo sapiens OX=9606 GN=C9orf85 PE=1 SV=1
TRINITY_DN979_c0_g1_i3_orf1 ORF type:3prime_partial len:105 hit:XP_012137019.1 TRINITY_DN979_c0_g1_i3:63-377(-)	328	8.00E-30	78	8.16%	8.82%	sp|Q9V730|EXT1_DROME	Exostosin-1 OS=Drosophila melanogaster OX=7227 GN=ttv PE=1 SV=1
TRINITY_DN932_c0_g2_i1_orf1 ORF type:internal len:195 hit:XP_015597950.1 TRINITY_DN932_c0_g2_i1:1-585(-)	401	5.10E-38	194	5.37%	7.79%	sp|Q9VZZ4|PXDN_DROME	Peroxidasin OS=Drosophila melanogaster OX=7227 GN=Pxn PE=1 SV=1
TRINITY_DN993_c0_g1_i1_orf1 ORF type:complete len:162 hit:XP_012282077.1 TRINITY_DN993_c0_g1_i1:271-756(-)	456	1.80E-44	139	57.89%	71.05%	sp|Q8SZA8|ADXH2_DROME	Adrenodoxin-like protein 2, mitochondrial OS=Drosophila melanogaster OX=7227 GN=Fdx2 PE=2 SV=1
TRINITY_DN1508_c0_g2_i2_orf1 ORF type:3prime_partial len:395 hit:XP_015609966.1 TRINITY_DN1508_c0_g2_i2:297-1481(-)	1292	5.00E-141	395	25.99%	33.37%	sp|Q2LZ62|POMT1_DROPS	Protein O-mannosyltransferase 1 OS=Drosophila pseudoobscura pseudoobscura OX=46245 GN=rt PE=3 SV=2
TRINITY_DN128_c0_g1_i1_orf1 ORF type:complete len:381 hit:XP_015604142.1 TRINITY_DN128_c0_g1_i1:1608-2750(-)	1014	8.30E-109	355	57.46%	70.44%	sp|Q503W7|ATD1B_DANRE	ATPase family AAA domain-containing protein 1-B OS=Danio rerio OX=7955 GN=atad1b PE=2 SV=2
TRINITY_DN176_c0_g1_i1_orf1 ORF type:complete len:411 hit:XP_015589966.1 TRINITY_DN176_c0_g1_i1:170-1402(+)	1503	1.80E-165	417	66.35%	76.94%	sp|Q6NZZ9|RBM22_DANRE	Pre-mRNA-splicing factor RBM22 OS=Danio rerio OX=7955 GN=rbm22 PE=2 SV=1
TRINITY_DN8666_c0_g1_i1_orf1 ORF type:3prime_partial len:151 hit:XP_015604588.1 TRINITY_DN8666_c0_g1_i1:1-453(+)	423	1.10E-40	134	11.00%	14.33%	sp|Q9ERL9|GCYA1_MOUSE	Guanylate cyclase soluble subunit alpha-1 OS=Mus musculus OX=10090 GN=Gucy1a1 PE=1 SV=2
TRINITY_DN5039_c0_g2_i1_orf1 ORF type:3prime_partial len:45 hit:XP_026298779.1 TRINITY_DN5039_c0_g2_i1:495-629(-)	163	4.60E-11	46	1.73%	1.84%	sp|Q8MQW8|SPRI_DROME	Protein sprint OS=Drosophila melanogaster OX=7227 GN=spri PE=2 SV=3
TRINITY_DN1870_c0_g2_i1_orf1 ORF type:3prime_partial len:417 hit:XP_015601105.1 TRINITY_DN1870_c0_g2_i1:1806-3056(-)	902	8.80E-96	360	13.62%	16.90%	sp|Q64430|ATP7A_MOUSE	Copper-transporting ATPase 1 OS=Mus musculus OX=10090 GN=Atp7a PE=1 SV=3
TRINITY_DN180_c0_g1_i3_orf1 ORF type:complete len:220 hit:XP_012283178.1 TRINITY_DN180_c0_g1_i3:425-1084(-)	169	4.60E-11	147	14.40%	20.78%	sp|Q5RB75|NUDC3_PONAB	NudC domain-containing protein 3 OS=Pongo abelii OX=9601 GN=NUDCD3 PE=2 SV=1
TRINITY_DN914_c0_g1_i5_orf1 ORF type:complete len:169 hit:XP_024945916.1 TRINITY_DN914_c0_g1_i5:467-973(-)	276	1.40E-23	113	38.73%	50.70%	sp|Q4V8S3|TM242_DANRE	Transmembrane protein 242 OS=Danio rerio OX=7955 GN=tmem242 PE=2 SV=2
TRINITY_DN5980_c0_g1_i1_orf1 ORF type:internal len:86 hit:XP_024943013.1 TRINITY_DN5980_c0_g1_i1:3-260(+)	231	1.20E-18	84	2.11%	2.62%	sp|Q24270|CAC1D_DROME	Voltage-dependent calcium channel type D subunit alpha-1 OS=Drosophila melanogaster OX=7227 GN=Ca-alpha1D PE=1 SV=2
TRINITY_DN1558_c0_g2_i1_orf1 ORF type:3prime_partial len:527 hit:XP_006557455.1 TRINITY_DN1558_c0_g2_i1:3-1583(+)	1744	2.60E-193	485	64.79%	72.47%	sp|P49867|FTZF1_BOMMO	Nuclear hormone receptor FTZ-F1 OS=Bombyx mori OX=7091 GN=FTZ-F1 PE=1 SV=2
TRINITY_DN8685_c0_g1_i3_orf1 ORF type:internal len:271 hit:XP_012150939.1 TRINITY_DN8685_c0_g1_i3:92-904(+)	355	1.50E-32	96	15.54%	19.05%	sp|Q27294|CAZ_DROME	RNA-binding protein cabeza OS=Drosophila melanogaster OX=7227 GN=caz PE=2 SV=2
TRINITY_DN936_c0_g1_i1_orf1 ORF type:3prime_partial len:521 hit:EFN88311.1 TRINITY_DN936_c0_g1_i1:660-2222(-)	1863	4.10E-207	483	51.13%	60.33%	sp|Q24246|DYIN_DROME	Cytoplasmic dynein 1 intermediate chain OS=Drosophila melanogaster OX=7227 GN=sw PE=1 SV=3
TRINITY_DN950_c0_g1_i2_orf1 ORF type:complete len:455 hit:XP_006611806.1 TRINITY_DN950_c0_g1_i2:57-1421(+)	656	3.20E-67	439	24.85%	35.34%	sp|Q9HA65|TBC17_HUMAN	TBC1 domain family member 17 OS=Homo sapiens OX=9606 GN=TBC1D17 PE=1 SV=2
TRINITY_DN8685_c0_g1_i1_orf1 ORF type:5prime_partial len:133 hit:XP_015605056.1 TRINITY_DN8685_c0_g1_i1:241-639(+)	355	7.60E-33	96	15.54%	19.05%	sp|Q27294|CAZ_DROME	RNA-binding protein cabeza OS=Drosophila melanogaster OX=7227 GN=caz PE=2 SV=2
TRINITY_DN987_c0_g1_i1_orf1 ORF type:complete len:468 hit:XP_015603874.1 TRINITY_DN987_c0_g1_i1:72-1475(-)	511	2.20E-50	151	10.89%	13.79%	sp|Q9VDR1|MED25_DROME	Mediator of RNA polymerase II transcription subunit 25 OS=Drosophila melanogaster OX=7227 GN=MED25 PE=2 SV=1
TRINITY_DN987_c0_g3_i2_orf1 ORF type:complete len:998 hit:XP_023290841.1 TRINITY_DN987_c0_g3_i2:2855-5848(-)	610	1.50E-61	238	30.98%	40.49%	sp|Q13569|TDG_HUMAN	G/T mismatch-specific thymine DNA glycosylase OS=Homo sapiens OX=9606 GN=TDG PE=1 SV=2
TRINITY_DN1850_c0_g1_i1_orf1 ORF type:3prime_partial len:310 hit:XP_015610521.1 TRINITY_DN1850_c0_g1_i1:235-1164(-)	710	1.20E-73	297	45.28%	65.15%	sp|Q17PI0|EFTS_AEDAE	Elongation factor Ts, mitochondrial OS=Aedes aegypti OX=7159 GN=AAEL000331 PE=3 SV=1
TRINITY_DN964_c0_g1_i11_orf1 ORF type:3prime_partial len:331 hit:XP_015120880.1 TRINITY_DN964_c0_g1_i11:1116-2108(-)	691	2.10E-71	339	20.44%	29.05%	sp|Q8CJ69|BMPER_MOUSE	BMP-binding endothelial regulator protein OS=Mus musculus OX=10090 GN=Bmper PE=1 SV=1
TRINITY_DN1500_c0_g1_i2_orf1 ORF type:3prime_partial len:153 hit:XP_015594301.1 TRINITY_DN1500_c0_g1_i2:502-960(-)	260	9.00E-22	118	38.21%	59.35%	sp|Q6DBT3|TXD17_DANRE	Thioredoxin domain-containing protein 17 OS=Danio rerio OX=7955 GN=txndc17 PE=2 SV=1
TRINITY_DN197_c0_g1_i1_orf1 ORF type:complete len:293 hit:XP_012263101.1 TRINITY_DN197_c0_g1_i1:154-1032(+)	225	2.00E-17	122	23.08%	30.77%	sp|Q4VAE3|TMM65_MOUSE	Transmembrane protein 65 OS=Mus musculus OX=10090 GN=Tmem65 PE=1 SV=1
TRINITY_DN994_c0_g1_i3_orf1 ORF type:internal len:413 hit:XP_017758063.1 TRINITY_DN994_c0_g1_i3:1-1239(+)	828	3.30E-87	243	41.65%	49.13%	sp|P09180|RL4_DROME	60S ribosomal protein L4 OS=Drosophila melanogaster OX=7227 GN=RpL4 PE=1 SV=2
TRINITY_DN1523_c0_g2_i2_orf1 ORF type:complete len:593 hit:XP_015602482.1 TRINITY_DN1523_c0_g2_i2:1285-3063(-)	1649	3.00E-182	607	47.27%	59.91%	sp|Q9UBH6|XPR1_HUMAN	Xenotropic and polytropic retrovirus receptor 1 OS=Homo sapiens OX=9606 GN=XPR1 PE=1 SV=1
TRINITY_DN952_c0_g1_i4_orf1 ORF type:complete len:249 hit:QBB01915.1 TRINITY_DN952_c0_g1_i4:85-831(+)	699	1.80E-72	191	58.37%	66.54%	sp|Q7SXP4|SRS1A_DANRE	Serine/arginine-rich splicing factor 1A OS=Danio rerio OX=7955 GN=srsf1a PE=2 SV=2
TRINITY_DN947_c0_g2_i1_orf1 ORF type:5prime_partial len:86 hit:XP_014603916.1 TRINITY_DN947_c0_g2_i1:1-258(-)	133	2.70E-07	82	13.16%	21.05%	sp|Q62348|TSN_MOUSE	Translin OS=Mus musculus OX=10090 GN=Tsn PE=1 SV=1
TRINITY_DN5037_c0_g2_i1_orf1 ORF type:internal len:247 hit:XP_015598962.1 TRINITY_DN5037_c0_g2_i1:1-741(-)	283	3.10E-24	242	11.01%	16.06%	sp|Q2TBM9|SRAC1_BOVIN	Protein SERAC1 OS=Bos taurus OX=9913 GN=SERAC1 PE=2 SV=1
TRINITY_DN5977_c0_g1_i1_orf1 ORF type:5prime_partial len:92 hit:XP_017793931.1 TRINITY_DN5977_c0_g1_i1:126-401(+)	133	2.90E-07	56	2.78%	4.12%	sp|P22648|FAS2_SCHAM	Fasciclin-2 OS=Schistocerca americana OX=7009 GN=FAS2 PE=1 SV=2
TRINITY_DN1534_c0_g1_i2_orf1 ORF type:3prime_partial len:101 hit:XP_018372411.1 TRINITY_DN1534_c0_g1_i2:440-742(-)	169	2.10E-11	73	46.67%	69.33%	sp|P0C8Y1|MZT1_DANRE	Mitotic-spindle organizing protein 1 OS=Danio rerio OX=7955 GN=mzt1 PE=3 SV=1
TRINITY_DN1577_c0_g1_i1_orf1 ORF type:complete len:1075 hit:XP_015609261.1 TRINITY_DN1577_c0_g1_i1:1178-4402(-)	3575	0.00E+00	1055	61.88%	75.09%	sp|A1A4J6|ATP9B_BOVIN	Probable phospholipid-transporting ATPase IIB OS=Bos taurus OX=9913 GN=ATP9B PE=2 SV=1
TRINITY_DN1522_c0_g1_i1_orf1 ORF type:complete len:268 hit:XP_015190923.1 TRINITY_DN1522_c0_g1_i1:534-1337(+)	444	7.30E-43	275	37.89%	55.09%	sp|Q9D0S4|NEUL2_MOUSE	Neuralized-like protein 2 OS=Mus musculus OX=10090 GN=Neurl2 PE=1 SV=1
TRINITY_DN112_c0_g3_i1_orf1 ORF type:complete len:166 hit:XP_015604756.1 TRINITY_DN112_c0_g3_i1:91-588(-)	594	1.80E-60	136	66.47%	73.05%	sp|Q9H1K1|ISCU_HUMAN	Iron-sulfur cluster assembly enzyme ISCU, mitochondrial OS=Homo sapiens OX=9606 GN=ISCU PE=1 SV=2
TRINITY_DN139_c0_g1_i9_orf1 ORF type:3prime_partial len:694 hit:XP_015588336.1 TRINITY_DN139_c0_g1_i9:83-2164(+)	1133	2.40E-122	582	25.45%	34.34%	sp|Q6PAV2|HERC4_MOUSE	Probable E3 ubiquitin-protein ligase HERC4 OS=Mus musculus OX=10090 GN=Herc4 PE=1 SV=2
TRINITY_DN930_c0_g1_i5_orf1 ORF type:complete len:405 hit:XP_015113655.1 TRINITY_DN930_c0_g1_i5:4987-6201(-)	590	1.30E-59	409	42.78%	60.83%	sp|Q5T8I3|F102B_HUMAN	Protein FAM102B OS=Homo sapiens OX=9606 GN=FAM102B PE=1 SV=2
TRINITY_DN101_c0_g1_i3_orf1 ORF type:complete len:692 hit:XP_015598427.1 TRINITY_DN101_c0_g1_i3:144-2219(+)	2513	2.30E-282	665	68.55%	83.01%	sp|Q07994|NCPR_MUSDO	NADPH--cytochrome P450 reductase OS=Musca domestica OX=7370 PE=2 SV=1
TRINITY_DN1869_c0_g3_i1_orf1 ORF type:complete len:454 hit:XP_015587509.1 TRINITY_DN1869_c0_g3_i1:674-2035(+)	890	2.40E-94	372	36.33%	49.90%	sp|Q9UI10|EI2BD_HUMAN	Translation initiation factor eIF-2B subunit delta OS=Homo sapiens OX=9606 GN=EIF2B4 PE=1 SV=2
TRINITY_DN1823_c0_g1_i1_orf1 ORF type:internal len:288 hit:XP_012281897.1 TRINITY_DN1823_c0_g1_i1:2-865(-)	416	1.40E-39	296	3.48%	5.14%	sp|Q6PNC0|DMXL1_MOUSE	DmX-like protein 1 OS=Mus musculus OX=10090 GN=Dmxl1 PE=1 SV=1
TRINITY_DN6925_c0_g1_i1_orf1 ORF type:5prime_partial len:91 hit:XP_015522020.1 TRINITY_DN6925_c0_g1_i1:2-274(-)	299	1.60E-26	90	7.16%	9.85%	sp|Q68F38|VAC14_XENLA	Protein VAC14 homolog OS=Xenopus laevis OX=8355 GN=vac14 PE=2 SV=1
TRINITY_DN1863_c0_g3_i1_orf1 ORF type:complete len:975 hit:XP_015586891.1 TRINITY_DN1863_c0_g3_i1:92-3016(+)	2090	3.60E-233	902	48.22%	64.22%	sp|P56192|SYMC_HUMAN	Methionine--tRNA ligase, cytoplasmic OS=Homo sapiens OX=9606 GN=MARS1 PE=1 SV=2
TRINITY_DN961_c0_g2_i1_orf1 ORF type:3prime_partial len:205 hit:XP_012259966.1 TRINITY_DN961_c0_g2_i1:204-818(-)	557	4.40E-56	194	22.06%	30.36%	sp|Q99615|DNJC7_HUMAN	DnaJ homolog subfamily C member 7 OS=Homo sapiens OX=9606 GN=DNAJC7 PE=1 SV=2
TRINITY_DN10637_c0_g1_i1_orf1 ORF type:internal len:96 hit:XP_015437244.1 TRINITY_DN10637_c0_g1_i1:1-288(+)	145	1.20E-08	85	2.66%	3.45%	sp|Q9UPZ3|HPS5_HUMAN	Hermansky-Pudlak syndrome 5 protein OS=Homo sapiens OX=9606 GN=HPS5 PE=1 SV=2
TRINITY_DN1510_c0_g1_i1_orf1 ORF type:3prime_partial len:385 hit:XP_026669585.1 TRINITY_DN1510_c0_g1_i1:3-1157(+)	954	7.60E-102	380	39.01%	52.57%	sp|P82251|BAT1_HUMAN	b(0,+)-type amino acid transporter 1 OS=Homo sapiens OX=9606 GN=SLC7A9 PE=1 SV=1
TRINITY_DN999_c0_g1_i1_orf1 ORF type:complete len:438 hit:XP_015595676.1 TRINITY_DN999_c0_g1_i1:86-1399(+)	1224	4.30E-133	325	54.71%	69.90%	sp|Q08169|HUGA_APIME	Hyaluronidase OS=Apis mellifera OX=7460 PE=1 SV=1
TRINITY_DN195_c0_g1_i1_orf1 ORF type:complete len:184 hit:EFN68738.1 TRINITY_DN195_c0_g1_i1:1712-2263(-)	564	6.10E-57	159	50.00%	61.06%	sp|Q9H0R3|TM222_HUMAN	Transmembrane protein 222 OS=Homo sapiens OX=9606 GN=TMEM222 PE=1 SV=2
TRINITY_DN177_c1_g2_i1_orf1 ORF type:3prime_partial len:1025 hit:XP_015608538.1 TRINITY_DN177_c1_g2_i1:576-3650(-)	1298	2.60E-141	1055	12.36%	15.99%	sp|Q24292|DS_DROME	Protein dachsous OS=Drosophila melanogaster OX=7227 GN=ds PE=1 SV=3
TRINITY_DN935_c0_g1_i1_orf1 ORF type:complete len:424 hit:XP_011265690.1 TRINITY_DN935_c0_g1_i1:184-1455(+)	1536	2.70E-169	424	75.12%	85.55%	sp|Q7KLV9|PSD11_DROME	26S proteasome non-ATPase regulatory subunit 11 OS=Drosophila melanogaster OX=7227 GN=Rpn6 PE=1 SV=1
TRINITY_DN139_c0_g1_i14_orf1 ORF type:3prime_partial len:742 hit:XP_015588336.1 TRINITY_DN139_c0_g1_i14:1311-3536(+)	1208	5.20E-131	655	27.25%	38.03%	sp|Q6PAV2|HERC4_MOUSE	Probable E3 ubiquitin-protein ligase HERC4 OS=Mus musculus OX=10090 GN=Herc4 PE=1 SV=2
TRINITY_DN5925_c0_g3_i1_orf1 ORF type:internal len:89 hit:XP_015607978.1 TRINITY_DN5925_c0_g3_i1:1-267(+)	302	7.10E-27	90	4.48%	5.87%	sp|Q5F3X8|SC31A_CHICK	Protein transport protein Sec31A OS=Gallus gallus OX=9031 GN=SEC31A PE=2 SV=1
TRINITY_DN911_c0_g1_i1_orf1 ORF type:complete len:291 hit:XP_012277767.1 TRINITY_DN911_c0_g1_i1:86-958(+)	320	1.90E-28	235	31.09%	52.52%	sp|Q28709|CD63_RABIT	CD63 antigen OS=Oryctolagus cuniculus OX=9986 GN=CD63 PE=2 SV=2
TRINITY_DN5023_c0_g4_i1_orf1 ORF type:internal len:205 hit:XP_015596549.1 TRINITY_DN5023_c0_g4_i1:2-616(-)	312	1.10E-27	95	4.77%	5.77%	sp|Q6P4R8|NFRKB_HUMAN	Nuclear factor related to kappa-B-binding protein OS=Homo sapiens OX=9606 GN=NFRKB PE=1 SV=2
TRINITY_DN956_c0_g1_i2_orf1 ORF type:complete len:542 hit:XP_394268.3 TRINITY_DN956_c0_g1_i2:171-1796(+)	952	1.80E-101	347	37.43%	48.51%	sp|Q9NU19|TB22B_HUMAN	TBC1 domain family member 22B OS=Homo sapiens OX=9606 GN=TBC1D22B PE=1 SV=3
TRINITY_DN138_c0_g3_i2_orf1 ORF type:3prime_partial len:471 hit:XP_015587164.1 TRINITY_DN138_c0_g3_i2:1600-3012(-)	1732	5.70E-192	465	64.99%	78.53%	sp|B0WC46|TRET1_CULQU	Facilitated trehalose transporter Tret1 OS=Culex quinquefasciatus OX=7176 GN=Tret1 PE=3 SV=1
TRINITY_DN5935_c0_g1_i1_orf1 ORF type:complete len:147 hit:XP_008556023.1 TRINITY_DN5935_c0_g1_i1:8-448(+)	359	2.90E-33	110	57.66%	76.58%	sp|Q9VTU1|APG12_DROME	Autophagy protein 12-like OS=Drosophila melanogaster OX=7227 GN=Atg12 PE=3 SV=3
TRINITY_DN174_c0_g2_i2_orf1 ORF type:complete len:311 hit:XP_012274653.1 TRINITY_DN174_c0_g2_i2:1192-2124(-)	746	8.10E-78	320	34.59%	47.06%	sp|Q5ZHV5|JMJD4_CHICK	2-oxoglutarate and iron-dependent oxygenase JMJD4 OS=Gallus gallus OX=9031 GN=JMJD4 PE=2 SV=1
TRINITY_DN10697_c0_g1_i1_orf1 ORF type:internal len:68 hit:RZF33628.1 TRINITY_DN10697_c0_g1_i1:2-205(-)	276	5.60E-24	65	2.79%	3.10%	sp|Q6BEA0|PLXA4_DANRE	Plexin-A4 OS=Danio rerio OX=7955 GN=plxna4 PE=2 SV=1
TRINITY_DN5019_c0_g1_i1_orf1 ORF type:5prime_partial len:310 hit:XP_015604696.1 TRINITY_DN5019_c0_g1_i1:1-930(-)	510	1.90E-50	291	28.95%	40.79%	sp|Q8NFH3|NUP43_HUMAN	Nucleoporin Nup43 OS=Homo sapiens OX=9606 GN=NUP43 PE=1 SV=1
TRINITY_DN140_c0_g2_i2_orf1 ORF type:3prime_partial len:917 hit:XP_015595513.1 TRINITY_DN140_c0_g2_i2:2-2752(+)	1054	4.60E-113	786	14.02%	21.21%	sp|D4A929|WDR81_RAT	WD repeat-containing protein 81 OS=Rattus norvegicus OX=10116 GN=Wdr81 PE=3 SV=1
TRINITY_DN905_c0_g1_i1_orf1 ORF type:internal len:76 hit:XP_012267800.1 TRINITY_DN905_c0_g1_i1:2-229(+)	122	4.50E-06	61	4.87%	8.38%	sp|Q96NA8|TSNA1_HUMAN	t-SNARE domain-containing protein 1 OS=Homo sapiens OX=9606 GN=TSNARE1 PE=1 SV=2
TRINITY_DN1582_c0_g1_i4_orf1 ORF type:complete len:93 hit:XP_015603615.1 TRINITY_DN1582_c0_g1_i4:4881-5159(+)	231	1.30E-18	83	24.06%	29.95%	sp|P82147|L2EFL_DROME	Protein lethal(2)essential for life OS=Drosophila melanogaster OX=7227 GN=l(2)efl PE=1 SV=1
TRINITY_DN135_c0_g1_i1_orf1 ORF type:complete len:170 hit:XP_015601520.1 TRINITY_DN135_c0_g1_i1:315-824(+)	337	1.20E-30	118	33.96%	42.92%	sp|Q9VTY4|KXDL1_DROME	KxDL motif-containing protein CG10681 OS=Drosophila melanogaster OX=7227 GN=CG10681 PE=1 SV=1
TRINITY_DN961_c0_g2_i8_orf1 ORF type:3prime_partial len:480 hit:XP_015607772.1 TRINITY_DN961_c0_g2_i8:204-1643(-)	1104	3.80E-119	469	45.95%	60.93%	sp|Q99615|DNJC7_HUMAN	DnaJ homolog subfamily C member 7 OS=Homo sapiens OX=9606 GN=DNAJC7 PE=1 SV=2
TRINITY_DN981_c0_g1_i2_orf1 ORF type:complete len:88 hit:XP_015434470.1 TRINITY_DN981_c0_g1_i2:72-335(+)	174	4.80E-12	54	11.93%	16.87%	sp|Q9H4Y5|GSTO2_HUMAN	Glutathione S-transferase omega-2 OS=Homo sapiens OX=9606 GN=GSTO2 PE=1 SV=1
TRINITY_DN1557_c0_g1_i1_orf1 ORF type:complete len:480 hit:XP_015601889.1 TRINITY_DN1557_c0_g1_i1:147-1586(+)	1001	3.40E-107	420	43.70%	56.71%	sp|Q5RE09|DC1L2_PONAB	Cytoplasmic dynein 1 light intermediate chain 2 OS=Pongo abelii OX=9601 GN=DYNC1LI2 PE=2 SV=1
TRINITY_DN1823_c0_g2_i2_orf1 ORF type:3prime_partial len:163 hit:KXJ78276.1 TRINITY_DN1823_c0_g2_i2:3-491(+)	495	5.40E-49	152	2.79%	3.82%	sp|Q6PNC0|DMXL1_MOUSE	DmX-like protein 1 OS=Mus musculus OX=10090 GN=Dmxl1 PE=1 SV=1
TRINITY_DN6905_c0_g1_i2_orf1 ORF type:complete len:263 hit:XP_015585713.1 TRINITY_DN6905_c0_g1_i2:915-1703(-)	604	2.00E-61	160	27.94%	34.46%	sp|Q8BIZ6|SNIP1_MOUSE	Smad nuclear-interacting protein 1 OS=Mus musculus OX=10090 GN=Snip1 PE=1 SV=1
TRINITY_DN5090_c0_g1_i1_orf1 ORF type:internal len:89 hit:XP_015516627.1 TRINITY_DN5090_c0_g1_i1:3-269(-)	297	2.70E-26	86	5.15%	5.85%	sp|Q27607|DPOG1_DROME	DNA polymerase subunit gamma-1, mitochondrial OS=Drosophila melanogaster OX=7227 GN=tam PE=1 SV=2
TRINITY_DN8674_c0_g1_i1_orf1 ORF type:5prime_partial len:116 hit:XP_012263851.1 TRINITY_DN8674_c0_g1_i1:2-349(-)	212	2.50E-16	131	8.12%	11.72%	sp|Q2M2R8|PEX5_RAT	Peroxisomal targeting signal 1 receptor OS=Rattus norvegicus OX=10116 GN=Pex5 PE=1 SV=2
TRINITY_DN146_c0_g1_i2_orf1 ORF type:complete len:239 hit:XP_015604899.1 TRINITY_DN146_c0_g1_i2:470-1186(+)	373	1.10E-34	219	18.74%	28.32%	sp|D3Z5L6|S18B1_MOUSE	MFS-type transporter SLC18B1 OS=Mus musculus OX=10090 GN=Slc18b1 PE=2 SV=2
TRINITY_DN1548_c0_g3_i1_orf1 ORF type:complete len:64 hit:TGZ56386.1 TRINITY_DN1548_c0_g3_i1:270-461(+)	132	2.60E-07	34	8.74%	9.06%	sp|Q3SZI5|UCP2_BOVIN	Mitochondrial uncoupling protein 2 OS=Bos taurus OX=9913 GN=UCP2 PE=2 SV=1
TRINITY_DN1807_c0_g1_i1_orf1 ORF type:complete len:96 hit:XP_014607667.1 TRINITY_DN1807_c0_g1_i1:241-528(-)	278	4.60E-24	93	55.10%	70.41%	sp|Q9VAL0|SPCS1_DROME	Signal peptidase complex subunit 1 OS=Drosophila melanogaster OX=7227 GN=Spase12 PE=1 SV=2
TRINITY_DN6925_c0_g3_i1_orf1 ORF type:internal len:78 hit:XP_015593798.1 TRINITY_DN6925_c0_g3_i1:1-234(-)	219	2.60E-17	76	4.53%	7.54%	sp|Q9WUN2|TBK1_MOUSE	Serine/threonine-protein kinase TBK1 OS=Mus musculus OX=10090 GN=Tbk1 PE=1 SV=1
TRINITY_DN5021_c0_g1_i1_orf1 ORF type:complete len:371 hit:XP_015603285.1 TRINITY_DN5021_c0_g1_i1:747-1859(-)	550	5.20E-55	220	26.22%	32.89%	sp|Q86X95|CIR1_HUMAN	Corepressor interacting with RBPJ 1 OS=Homo sapiens OX=9606 GN=CIR1 PE=1 SV=1
TRINITY_DN198_c0_g1_i8_orf1 ORF type:3prime_partial len:617 hit:XP_012283907.1 TRINITY_DN198_c0_g1_i8:1323-3173(+)	1099	1.90E-118	577	40.92%	58.09%	sp|Q86WA9|S2611_HUMAN	Sodium-independent sulfate anion transporter OS=Homo sapiens OX=9606 GN=SLC26A11 PE=1 SV=2
TRINITY_DN971_c0_g1_i1_orf1 ORF type:3prime_partial len:362 hit:XP_011872371.1 TRINITY_DN971_c0_g1_i1:30-1115(+)	1201	1.60E-130	332	69.58%	83.73%	sp|Q95028|LDH_DROME	L-lactate dehydrogenase OS=Drosophila melanogaster OX=7227 GN=Ldh PE=2 SV=1
TRINITY_DN950_c0_g1_i1_orf1 ORF type:complete len:619 hit:XP_029048012.1 TRINITY_DN950_c0_g1_i1:57-1913(+)	1046	2.60E-112	606	35.60%	49.78%	sp|Q8TC07|TBC15_HUMAN	TBC1 domain family member 15 OS=Homo sapiens OX=9606 GN=TBC1D15 PE=1 SV=2
TRINITY_DN995_c0_g2_i1_orf1 ORF type:3prime_partial len:403 hit:XP_029166706.1 TRINITY_DN995_c0_g2_i1:1-1209(+)	980	7.70E-105	430	68.05%	74.02%	sp|Q9VB08|RING1_DROME	E3 ubiquitin-protein ligase RING1 OS=Drosophila melanogaster OX=7227 GN=Sce PE=1 SV=1
TRINITY_DN143_c1_g2_i4_orf1 ORF type:complete len:389 hit:XP_015599553.1 TRINITY_DN143_c1_g2_i4:146-1312(+)	463	6.60E-45	309	22.87%	30.49%	sp|Q960T2|SAP47_DROME	Synapse-associated protein of 47 kDa OS=Drosophila melanogaster OX=7227 GN=Sap47 PE=1 SV=1
TRINITY_DN938_c0_g1_i2_orf1 ORF type:complete len:733 hit:XP_015588869.1 TRINITY_DN938_c0_g1_i2:3502-5700(-)	2364	4.60E-265	620	66.31%	77.28%	sp|P20007|PCKG_DROME	Phosphoenolpyruvate carboxykinase [GTP] OS=Drosophila melanogaster OX=7227 GN=Pepck PE=2 SV=2
TRINITY_DN193_c0_g1_i4_orf1 ORF type:complete len:355 hit:KMQ82656.1 TRINITY_DN193_c0_g1_i4:62-1126(+)	145	4.50E-08	266	22.80%	34.04%	sp|P34257|TC3A_CAEEL	Transposable element Tc3 transposase OS=Caenorhabditis elegans OX=6239 GN=tc3a PE=1 SV=1
TRINITY_DN902_c0_g3_i2_orf1 ORF type:3prime_partial len:272 hit:XP_015523209.1 TRINITY_DN902_c0_g3_i2:2-817(+)	218	1.20E-16	207	14.79%	21.50%	sp|Q6ZVM7|TM1L2_HUMAN	TOM1-like protein 2 OS=Homo sapiens OX=9606 GN=TOM1L2 PE=1 SV=1
TRINITY_DN8645_c0_g1_i1_orf1 ORF type:internal len:81 hit:XP_012254831.1 TRINITY_DN8645_c0_g1_i1:3-245(+)	226	4.20E-18	51	10.78%	12.67%	sp|Q99873|ANM1_HUMAN	Protein arginine N-methyltransferase 1 OS=Homo sapiens OX=9606 GN=PRMT1 PE=1 SV=3
TRINITY_DN100_c1_g3_i3_orf1 ORF type:complete len:511 hit:XP_015600110.1 TRINITY_DN100_c1_g3_i3:2874-4406(-)	430	5.80E-41	426	29.09%	38.21%	sp|O75030|MITF_HUMAN	Microphthalmia-associated transcription factor OS=Homo sapiens OX=9606 GN=MITF PE=1 SV=2
TRINITY_DN1505_c0_g2_i1_orf1 ORF type:complete len:371 hit:XP_003394341.1 TRINITY_DN1505_c0_g2_i1:44-1156(+)	1123	1.90E-121	365	15.91%	20.67%	sp|Q9Z148|EHMT2_MOUSE	Histone-lysine N-methyltransferase EHMT2 OS=Mus musculus OX=10090 GN=Ehmt2 PE=1 SV=2
TRINITY_DN912_c0_g2_i1_orf1 ORF type:complete len:83 hit:XP_015598958.1 TRINITY_DN912_c0_g2_i1:118-366(+)	254	2.40E-21	82	60.98%	76.83%	sp|Q3B8G7|IR3IP_XENLA	Immediate early response 3-interacting protein 1 OS=Xenopus laevis OX=8355 GN=ier3ip1 PE=3 SV=1
TRINITY_DN908_c0_g1_i1_orf1 ORF type:complete len:529 hit:XP_015601453.1 TRINITY_DN908_c0_g1_i1:2222-3808(-)	758	5.60E-79	570	46.05%	57.22%	sp|Q8R317|UBQL1_MOUSE	Ubiquilin-1 OS=Mus musculus OX=10090 GN=Ubqln1 PE=1 SV=1
TRINITY_DN8607_c0_g2_i3_orf1 ORF type:3prime_partial len:528 hit:XP_012285795.1 TRINITY_DN8607_c0_g2_i3:1-1584(+)	975	3.80E-104	444	24.48%	38.27%	sp|Q8K1N1|PLPL8_MOUSE	Calcium-independent phospholipase A2-gamma OS=Mus musculus OX=10090 GN=Pnpla8 PE=1 SV=1
TRINITY_DN917_c0_g4_i1_orf1 ORF type:complete len:69 hit:XP_015610294.1 TRINITY_DN917_c0_g4_i1:66-272(+)	123	3.10E-06	53	1.80%	2.80%	sp|Q7ZXT3|EDC4_XENLA	Enhancer of mRNA-decapping protein 4 OS=Xenopus laevis OX=8355 GN=edc4 PE=2 SV=1
TRINITY_DN978_c0_g1_i1_orf1 ORF type:complete len:608 hit:XP_015594642.1 TRINITY_DN978_c0_g1_i1:122-1945(-)	540	1.20E-53	528	24.67%	40.30%	sp|A4IH88|K2013_XENTR	Uncharacterized protein KIAA2013 homolog OS=Xenopus tropicalis OX=8364 PE=2 SV=1
TRINITY_DN902_c0_g1_i1_orf1 ORF type:5prime_partial len:55 hit:XP_008559066.1 TRINITY_DN902_c0_g1_i1:125-289(+)	216	4.10E-17	47	7.52%	9.35%	sp|O60784|TOM1_HUMAN	Target of Myb protein 1 OS=Homo sapiens OX=9606 GN=TOM1 PE=1 SV=2
TRINITY_DN984_c0_g1_i1_orf1 ORF type:complete len:383 hit:XP_024941480.1 TRINITY_DN984_c0_g1_i1:207-1355(+)	766	4.80E-80	357	29.07%	43.02%	sp|Q15392|DHC24_HUMAN	Delta(24)-sterol reductase OS=Homo sapiens OX=9606 GN=DHCR24 PE=1 SV=2
TRINITY_DN926_c0_g2_i1_orf1 ORF type:complete len:352 hit:XP_011167650.1 TRINITY_DN926_c0_g2_i1:690-1745(+)	130	2.50E-06	113	2.17%	3.44%	sp|Q6ZWJ8|KCP_HUMAN	Kielin/chordin-like protein OS=Homo sapiens OX=9606 GN=KCP PE=2 SV=3
TRINITY_DN1849_c0_g1_i1_orf1 ORF type:3prime_partial len:955 hit:XP_015598559.1 TRINITY_DN1849_c0_g1_i1:905-3769(-)	3707	0.00E+00	955	62.97%	73.69%	sp|Q91V92|ACLY_MOUSE	ATP-citrate synthase OS=Mus musculus OX=10090 GN=Acly PE=1 SV=1
TRINITY_DN5023_c0_g2_i1_orf1 ORF type:complete len:826 hit:XP_012154441.1 TRINITY_DN5023_c0_g2_i1:2800-5277(-)	911	1.60E-96	378	20.34%	25.37%	sp|P42335|IP3KB_RAT	Inositol-trisphosphate 3-kinase B OS=Rattus norvegicus OX=10116 GN=Itpkb PE=1 SV=3
TRINITY_DN5068_c0_g2_i1_orf1 ORF type:3prime_partial len:254 hit:XP_015522846.1 TRINITY_DN5068_c0_g2_i1:675-1436(-)	129	2.30E-06	66	3.70%	6.00%	sp|Q2T9U5|REXO5_BOVIN	RNA exonuclease 5 OS=Bos taurus OX=9913 GN=REXO5 PE=2 SV=1
TRINITY_DN906_c0_g1_i6_orf1 ORF type:complete len:221 hit:XP_015606640.1 TRINITY_DN906_c0_g1_i6:147-809(+)	309	2.70E-27	104	11.37%	12.64%	sp|O76031|CLPX_HUMAN	ATP-dependent Clp protease ATP-binding subunit clpX-like, mitochondrial OS=Homo sapiens OX=9606 GN=CLPX PE=1 SV=2
TRINITY_DN1565_c0_g3_i1_orf1 ORF type:complete len:218 hit:XP_015603320.1 TRINITY_DN1565_c0_g3_i1:3761-4414(-)	352	2.80E-32	226	40.38%	59.13%	sp|Q6FIF0|ZFAN6_HUMAN	AN1-type zinc finger protein 6 OS=Homo sapiens OX=9606 GN=ZFAND6 PE=1 SV=2
TRINITY_DN5029_c0_g1_i1_orf1 ORF type:internal len:94 hit:XP_011314252.1 TRINITY_DN5029_c0_g1_i1:1-282(-)	227	3.70E-18	93	2.14%	3.34%	sp|Q8TDM6|DLG5_HUMAN	Disks large homolog 5 OS=Homo sapiens OX=9606 GN=DLG5 PE=1 SV=4
TRINITY_DN10622_c0_g1_i1_orf1 ORF type:complete len:124 hit:XP_012059085.1 TRINITY_DN10622_c0_g1_i1:83-454(+)	511	5.70E-51	123	97.56%	97.56%	sp|Q8I1N0|H2B_DROYA	Histone H2B OS=Drosophila yakuba OX=7245 GN=His2B PE=3 SV=3
TRINITY_DN5999_c0_g2_i2_orf1 ORF type:internal len:256 hit:XP_015586357.1 TRINITY_DN5999_c0_g2_i2:3-770(+)	247	4.90E-20	264	11.26%	21.05%	sp|Q8WU76|SCFD2_HUMAN	Sec1 family domain-containing protein 2 OS=Homo sapiens OX=9606 GN=SCFD2 PE=1 SV=2
TRINITY_DN1554_c0_g2_i1_orf1 ORF type:complete len:359 hit:XP_015595397.1 TRINITY_DN1554_c0_g2_i1:271-1347(+)	620	3.80E-63	239	28.94%	39.81%	sp|Q3SX41|LC7L3_BOVIN	Luc7-like protein 3 OS=Bos taurus OX=9913 GN=LUC7L3 PE=2 SV=1
TRINITY_DN174_c0_g1_i5_orf1 ORF type:3prime_partial len:199 hit:XP_024942270.1 TRINITY_DN174_c0_g1_i5:58-654(-)	462	4.40E-45	148	34.17%	46.67%	sp|Q5I0I9|CQ10B_RAT	Coenzyme Q-binding protein COQ10 homolog B, mitochondrial OS=Rattus norvegicus OX=10116 GN=Coq10b PE=2 SV=2
TRINITY_DN185_c1_g1_i3_orf1 ORF type:complete len:1086 hit:XP_015586013.1 TRINITY_DN185_c1_g1_i3:655-3912(-)	294	7.30E-25	500	13.45%	19.77%	sp|Q21502|MEP1_CAEEL	MOG interacting and ectopic P-granules protein 1 OS=Caenorhabditis elegans OX=6239 GN=mep-1 PE=1 SV=2
TRINITY_DN1526_c0_g1_i4_orf1 ORF type:complete len:337 hit:XP_020280592.1 TRINITY_DN1526_c0_g1_i4:791-1801(-)	1126	7.60E-122	326	59.00%	73.13%	sp|Q9DGE0|MP2K6_DANRE	Dual specificity mitogen-activated protein kinase kinase 6 OS=Danio rerio OX=7955 GN=map2k6 PE=1 SV=2
TRINITY_DN5908_c0_g1_i1_orf1 ORF type:3prime_partial len:128 hit:XP_029055504.1 TRINITY_DN5908_c0_g1_i1:1-384(+)	427	3.20E-41	114	12.27%	15.06%	sp|Q9W568|HFW1_DROME	Protein halfway OS=Drosophila melanogaster OX=7227 GN=hfw PE=1 SV=3
TRINITY_DN6905_c0_g1_i1_orf1 ORF type:complete len:265 hit:XP_015585713.1 TRINITY_DN6905_c0_g1_i1:2270-3064(-)	605	1.50E-61	160	27.94%	34.46%	sp|Q8BIZ6|SNIP1_MOUSE	Smad nuclear-interacting protein 1 OS=Mus musculus OX=10090 GN=Snip1 PE=1 SV=1
TRINITY_DN160_c0_g1_i3_orf1 ORF type:complete len:619 hit:AYD37989.1 TRINITY_DN160_c0_g1_i3:448-2304(-)	1924	4.10E-214	606	59.37%	75.12%	sp|O97125|HSP68_DROME	Heat shock protein 68 OS=Drosophila melanogaster OX=7227 GN=Hsp68 PE=1 SV=1
TRINITY_DN159_c0_g1_i7_orf1 ORF type:complete len:311 hit:XP_024872191.1 TRINITY_DN159_c0_g1_i7:3075-4007(-)	749	3.60E-78	346	55.85%	66.37%	sp|Q8BWY7|S39AB_MOUSE	Zinc transporter ZIP11 OS=Mus musculus OX=10090 GN=Slc39a11 PE=1 SV=1
TRINITY_DN917_c0_g3_i4_orf1 ORF type:complete len:257 hit:XP_015509850.1 TRINITY_DN917_c0_g3_i4:178-948(-)	158	1.00E-09	134	20.71%	31.31%	sp|Q9CTH6|FCF1_MOUSE	rRNA-processing protein FCF1 homolog OS=Mus musculus OX=10090 GN=Fcf1 PE=2 SV=2
TRINITY_DN1596_c0_g2_i2_orf1 ORF type:complete len:784 hit:XP_015594223.1 TRINITY_DN1596_c0_g2_i2:378-2729(-)	1654	1.10E-182	749	50.00%	66.44%	sp|Q7JUN3|ABCD_DROME	ATP-binding cassette sub-family D member OS=Drosophila melanogaster OX=7227 GN=ABCD PE=2 SV=1
TRINITY_DN915_c0_g1_i2_orf1 ORF type:complete len:327 hit:XP_012281508.1 TRINITY_DN915_c0_g1_i2:1316-2296(-)	1021	1.10E-109	321	60.24%	77.06%	sp|Q9VVW3|SFXN2_DROME	Sideroflexin-2 OS=Drosophila melanogaster OX=7227 GN=Sfxn2 PE=2 SV=2
TRINITY_DN154_c0_g1_i1_orf1 ORF type:complete len:206 hit:XP_003701281.1 TRINITY_DN154_c0_g1_i1:109-726(+)	406	1.40E-38	203	41.46%	56.10%	sp|Q32L19|MND1_BOVIN	Meiotic nuclear division protein 1 homolog OS=Bos taurus OX=9913 GN=MND1 PE=2 SV=1
TRINITY_DN8608_c0_g1_i1_orf1 ORF type:internal len:118 hit:XP_012269826.1 TRINITY_DN8608_c0_g1_i1:3-356(+)	399	5.30E-38	118	10.24%	11.60%	sp|P35415|MYSP1_DROME	Paramyosin, long form OS=Drosophila melanogaster OX=7227 GN=Prm PE=1 SV=1
TRINITY_DN936_c0_g1_i2_orf1 ORF type:3prime_partial len:666 hit:XP_011154090.1 TRINITY_DN936_c0_g1_i2:660-2657(-)	2010	4.70E-224	665	61.54%	72.10%	sp|Q24246|DYIN_DROME	Cytoplasmic dynein 1 intermediate chain OS=Drosophila melanogaster OX=7227 GN=sw PE=1 SV=3
TRINITY_DN6930_c0_g1_i1_orf1 ORF type:internal len:262 hit:PSN38895.1 TRINITY_DN6930_c0_g1_i1:1-786(-)	463	4.50E-45	141	4.96%	5.19%	sp|Q8IWZ3|ANKH1_HUMAN	Ankyrin repeat and KH domain-containing protein 1 OS=Homo sapiens OX=9606 GN=ANKHD1 PE=1 SV=1
TRINITY_DN1553_c0_g1_i1_orf1 ORF type:3prime_partial len:107 hit:XP_014470151.1 TRINITY_DN1553_c0_g1_i1:125-445(-)	267	9.70E-23	78	8.51%	10.18%	sp|Q86B79|UNK_DROME	RING finger protein unkempt OS=Drosophila melanogaster OX=7227 GN=unk PE=1 SV=1
TRINITY_DN994_c0_g1_i4_orf1 ORF type:5prime_partial len:488 hit:XP_017758063.1 TRINITY_DN994_c0_g1_i4:76-1539(+)	1375	1.50E-150	381	68.33%	78.80%	sp|P09180|RL4_DROME	60S ribosomal protein L4 OS=Drosophila melanogaster OX=7227 GN=RpL4 PE=1 SV=2
TRINITY_DN931_c0_g1_i2_orf1 ORF type:complete len:443 hit:XP_015604760.1 TRINITY_DN931_c0_g1_i2:55-1383(-)	598	1.70E-60	423	30.94%	46.52%	sp|Q6GL42|TM39A_XENTR	Transmembrane protein 39A OS=Xenopus tropicalis OX=8364 GN=tmem39a PE=2 SV=1
TRINITY_DN1570_c0_g1_i2_orf1 ORF type:complete len:394 hit:XP_015509829.1 TRINITY_DN1570_c0_g1_i2:177-1358(+)	475	2.70E-46	196	30.06%	42.20%	sp|Q08BJ2|KHDR2_DANRE	KH domain-containing, RNA-binding, signal transduction-associated protein 2 OS=Danio rerio OX=7955 GN=khdrbs2 PE=2 SV=1
TRINITY_DN139_c0_g1_i18_orf1 ORF type:3prime_partial len:222 hit:XP_015588336.1 TRINITY_DN139_c0_g1_i18:348-1013(+)	697	2.80E-72	215	12.20%	15.23%	sp|Q6PAV2|HERC4_MOUSE	Probable E3 ubiquitin-protein ligase HERC4 OS=Mus musculus OX=10090 GN=Herc4 PE=1 SV=2
TRINITY_DN141_c0_g2_i1_orf1 ORF type:complete len:430 hit:XP_006621259.1 TRINITY_DN141_c0_g2_i1:162-1451(+)	1405	4.30E-154	376	42.67%	50.81%	sp|P17844|DDX5_HUMAN	Probable ATP-dependent RNA helicase DDX5 OS=Homo sapiens OX=9606 GN=DDX5 PE=1 SV=1
TRINITY_DN129_c0_g1_i2_orf1 ORF type:3prime_partial len:326 hit:XP_015438756.1 TRINITY_DN129_c0_g1_i2:3-980(+)	983	2.80E-105	323	56.38%	73.59%	sp|Q2TBL6|TALDO_BOVIN	Transaldolase OS=Bos taurus OX=9913 GN=TALDO1 PE=2 SV=1
TRINITY_DN975_c0_g1_i2_orf1 ORF type:complete len:558 hit:XP_012264391.1 TRINITY_DN975_c0_g1_i2:651-2324(-)	2032	1.10E-226	526	57.94%	66.32%	sp|Q9VD51|DDX18_DROME	Probable ATP-dependent RNA helicase pitchoune OS=Drosophila melanogaster OX=7227 GN=pit PE=2 SV=2
TRINITY_DN989_c0_g1_i1_orf1 ORF type:3prime_partial len:420 hit:XP_015592891.1 TRINITY_DN989_c0_g1_i1:1325-2584(-)	809	5.40E-85	433	46.50%	59.82%	sp|O76878|RIPL_DROME	RILP-like protein homolog OS=Drosophila melanogaster OX=7227 GN=Rilpl PE=1 SV=1
TRINITY_DN8607_c0_g5_i2_orf1 ORF type:internal len:657 hit:XP_015603042.1 TRINITY_DN8607_c0_g5_i2:3-1973(-)	247	1.20E-19	243	2.98%	4.20%	sp|Q7KTX8|MED13_DROME	Mediator of RNA polymerase II transcription subunit 13 OS=Drosophila melanogaster OX=7227 GN=skd PE=1 SV=1
TRINITY_DN133_c1_g1_i1_orf1 ORF type:complete len:289 hit:XP_015600904.1 TRINITY_DN133_c1_g1_i1:69-935(+)	348	1.10E-31	289	38.52%	56.67%	sp|Q9V637|PSMF1_DROME	Proteasome inhibitor PI31 subunit OS=Drosophila melanogaster OX=7227 GN=PI31 PE=1 SV=1
TRINITY_DN2306_c0_g1_i1_orf1 ORF type:complete len:205 hit:XP_015518815.1 TRINITY_DN2306_c0_g1_i1:600-1214(-)	188	2.70E-13	221	38.14%	51.63%	sp|Q587I9|SFT2C_HUMAN	Vesicle transport protein SFT2C OS=Homo sapiens OX=9606 GN=SFT2D3 PE=2 SV=1
TRINITY_DN3348_c0_g1_i2_orf1 ORF type:3prime_partial len:266 hit:XP_015600130.1 TRINITY_DN3348_c0_g1_i2:252-1049(+)	472	4.10E-46	259	15.88%	22.90%	sp|Q5I598|MTHR_BOVIN	Methylenetetrahydrofolate reductase OS=Bos taurus OX=9913 GN=MTHFR PE=2 SV=1
TRINITY_DN1718_c0_g1_i2_orf1 ORF type:complete len:392 hit:XP_015599246.1 TRINITY_DN1718_c0_g1_i2:3977-5152(-)	1353	4.20E-148	387	69.95%	83.68%	sp|Q17D30|EIF3M_AEDAE	Eukaryotic translation initiation factor 3 subunit M OS=Aedes aegypti OX=7159 GN=AAEL004347 PE=3 SV=1
TRINITY_DN3364_c0_g1_i1_orf1 ORF type:internal len:86 hit:XP_024871029.1 TRINITY_DN3364_c0_g1_i1:1-258(-)	120	8.70E-06	86	6.36%	10.00%	sp|B0BND0|ENPP6_RAT	Glycerophosphocholine cholinephosphodiesterase ENPP6 OS=Rattus norvegicus OX=10116 GN=Enpp6 PE=1 SV=1
TRINITY_DN1447_c0_g2_i1_orf1 ORF type:5prime_partial len:48 hit:XP_024936706.1 TRINITY_DN1447_c0_g2_i1:116-259(+)	208	3.00E-16	47	18.28%	21.51%	sp|Q5ZI66|CHAC2_CHICK	Putative glutathione-specific gamma-glutamylcyclotransferase 2 OS=Gallus gallus OX=9031 GN=chac2 PE=2 SV=1
TRINITY_DN2330_c0_g1_i5_orf1 ORF type:3prime_partial len:573 hit:XP_015588609.1 TRINITY_DN2330_c0_g1_i5:1-1719(+)	1201	2.60E-130	409	24.05%	29.58%	sp|Q9EQY0|ERN1_MOUSE	Serine/threonine-protein kinase/endoribonuclease IRE1 OS=Mus musculus OX=10090 GN=Ern1 PE=1 SV=1
TRINITY_DN5480_c0_g3_i1_orf1 ORF type:complete len:164 hit:XP_003426117.1 TRINITY_DN5480_c0_g3_i1:87-578(+)	587	1.20E-59	167	65.12%	76.74%	sp|Q9Z0V7|TI17B_MOUSE	Mitochondrial import inner membrane translocase subunit Tim17-B OS=Mus musculus OX=10090 GN=Timm17b PE=1 SV=1
TRINITY_DN1452_c0_g1_i1_orf1 ORF type:complete len:184 hit:XP_029033543.1 TRINITY_DN1452_c0_g1_i1:2838-3389(-)	350	4.00E-32	194	44.78%	62.69%	sp|Q25C79|AKIR2_RAT	Akirin-2 OS=Rattus norvegicus OX=10116 GN=Akirin2 PE=1 SV=1
TRINITY_DN1441_c1_g2_i6_orf1 ORF type:complete len:235 hit:XP_014478654.1 TRINITY_DN1441_c1_g2_i6:669-1373(-)	643	5.40E-66	177	39.44%	48.59%	sp|Q9U4H5|AMX_DROME	TM2 domain-containing protein almondex OS=Drosophila melanogaster OX=7227 GN=amx PE=2 SV=1
TRINITY_DN3353_c0_g2_i2_orf1 ORF type:complete len:560 hit:XP_015608162.1 TRINITY_DN3353_c0_g2_i2:68-1747(+)	428	1.10E-40	155	45.83%	63.10%	sp|Q6ICB0|DESI1_HUMAN	Desumoylating isopeptidase 1 OS=Homo sapiens OX=9606 GN=DESI1 PE=1 SV=1
TRINITY_DN3317_c0_g3_i1_orf1 ORF type:internal len:121 hit:XP_012279775.1 TRINITY_DN3317_c0_g3_i1:2-364(-)	422	1.20E-40	122	12.98%	14.99%	sp|B0WXB8|GUF1_CULQU	Translation factor GUF1 homolog, mitochondrial OS=Culex quinquefasciatus OX=7176 GN=CPIJ012086 PE=3 SV=1
TRINITY_DN5845_c0_g1_i1_orf1 ORF type:3prime_partial len:244 hit:XP_012226759.1 TRINITY_DN5845_c0_g1_i1:2-733(+)	446	3.90E-43	233	23.11%	33.49%	sp|Q8WR51|OFUT2_CAEEL	GDP-fucose protein O-fucosyltransferase 2 OS=Caenorhabditis elegans OX=6239 GN=pad-2 PE=1 SV=1
TRINITY_DN5801_c0_g2_i1_orf1 ORF type:3prime_partial len:194 hit:XP_014616448.1 TRINITY_DN5801_c0_g2_i1:1-582(+)	382	8.10E-36	191	6.59%	10.58%	sp|Q9VBY8|UN13B_DROME	Protein unc-13 homolog 4B OS=Drosophila melanogaster OX=7227 GN=stac PE=1 SV=5
TRINITY_DN7051_c0_g1_i1_orf1 ORF type:complete len:560 hit:XP_014473133.1 TRINITY_DN7051_c0_g1_i1:187-1866(+)	1601	1.00E-176	562	54.90%	71.84%	sp|Q1LZA3|ASNS_BOVIN	Asparagine synthetase [glutamine-hydrolyzing] OS=Bos taurus OX=9913 GN=ASNS PE=2 SV=3
TRINITY_DN2377_c0_g2_i1_orf1 ORF type:5prime_partial len:313 hit:XP_012348981.1 TRINITY_DN2377_c0_g2_i1:2-940(-)	387	3.50E-36	175	3.22%	4.44%	sp|Q8BTI8|SRRM2_MOUSE	Serine/arginine repetitive matrix protein 2 OS=Mus musculus OX=10090 GN=Srrm2 PE=1 SV=3
TRINITY_DN1417_c0_g2_i1_orf1 ORF type:complete len:692 hit:XP_015605691.1 TRINITY_DN1417_c0_g2_i1:46-2121(+)	1369	1.00E-149	560	46.17%	60.69%	sp|O95831|AIFM1_HUMAN	Apoptosis-inducing factor 1, mitochondrial OS=Homo sapiens OX=9606 GN=AIFM1 PE=1 SV=1
TRINITY_DN5843_c0_g3_i1_orf1 ORF type:3prime_partial len:164 hit:XP_003395508.1 TRINITY_DN5843_c0_g3_i1:597-1088(-)	663	1.80E-68	163	28.93%	36.04%	sp|Q9NR22|ANM8_HUMAN	Protein arginine N-methyltransferase 8 OS=Homo sapiens OX=9606 GN=PRMT8 PE=1 SV=2
TRINITY_DN2310_c0_g2_i1_orf1 ORF type:complete len:655 hit:XP_015590861.1 TRINITY_DN2310_c0_g2_i1:207-2171(+)	1809	9.30E-201	593	52.61%	67.33%	sp|B4GVM9|NAAT1_DROPE	Sodium-dependent nutrient amino acid transporter 1 OS=Drosophila persimilis OX=7234 GN=NAAT1 PE=3 SV=1
TRINITY_DN9569_c0_g1_i1_orf1 ORF type:3prime_partial len:477 hit:XP_015610049.1 TRINITY_DN9569_c0_g1_i1:3-1433(+)	747	9.50E-78	450	40.38%	52.58%	sp|Q9GZT9|EGLN1_HUMAN	Egl nine homolog 1 OS=Homo sapiens OX=9606 GN=EGLN1 PE=1 SV=1
TRINITY_DN5815_c0_g1_i1_orf1 ORF type:3prime_partial len:436 hit:XP_015601810.1 TRINITY_DN5815_c0_g1_i1:1574-2881(-)	889	3.00E-94	383	28.69%	41.48%	sp|Q9V6B9|NUP54_DROME	Probable nucleoporin Nup54 OS=Drosophila melanogaster OX=7227 GN=Nup54 PE=2 SV=1
TRINITY_DN2328_c0_g2_i1_orf1 ORF type:internal len:95 hit:XP_015587899.1 TRINITY_DN2328_c0_g2_i1:3-287(-)	359	1.90E-33	88	6.57%	7.84%	sp|Q9V3P6|PSMD1_DROME	26S proteasome non-ATPase regulatory subunit 1 OS=Drosophila melanogaster OX=7227 GN=Rpn2 PE=1 SV=1
TRINITY_DN5887_c0_g1_i2_orf1 ORF type:3prime_partial len:130 hit:KYN13686.1 TRINITY_DN5887_c0_g1_i2:2-391(+)	253	4.90E-21	117	9.89%	12.56%	sp|Q8T6B9|PUF68_DROME	Poly(U)-binding-splicing factor half pint OS=Drosophila melanogaster OX=7227 GN=hfp PE=1 SV=2
TRINITY_DN5727_c0_g1_i1_orf1 ORF type:complete len:314 hit:XP_017890561.1 TRINITY_DN5727_c0_g1_i1:198-1139(+)	901	8.70E-96	315	76.36%	87.54%	sp|P20232|TFS2_DROME	Transcription elongation factor S-II OS=Drosophila melanogaster OX=7227 GN=TfIIS PE=2 SV=1
TRINITY_DN7090_c0_g2_i1_orf1 ORF type:complete len:423 hit:XP_015595664.1 TRINITY_DN7090_c0_g2_i1:600-1868(-)	278	2.00E-23	370	17.26%	32.27%	sp|Q9VPH2|PRI2_DROME	DNA primase large subunit OS=Drosophila melanogaster OX=7227 GN=DNApol-alpha60 PE=1 SV=2
TRINITY_DN7061_c0_g1_i1_orf1 ORF type:complete len:616 hit:XP_015513955.1 TRINITY_DN7061_c0_g1_i1:797-2644(-)	1781	1.50E-197	569	55.23%	70.75%	sp|Q96Q07|BTBD9_HUMAN	BTB/POZ domain-containing protein 9 OS=Homo sapiens OX=9606 GN=BTBD9 PE=1 SV=2
TRINITY_DN5441_c0_g2_i1_orf1 ORF type:complete len:470 hit:XP_015609392.1 TRINITY_DN5441_c0_g2_i1:51-1460(+)	518	3.40E-51	216	6.18%	8.20%	sp|A6H619|PHRF1_MOUSE	PHD and RING finger domain-containing protein 1 OS=Mus musculus OX=10090 GN=Phrf1 PE=1 SV=2
TRINITY_DN5762_c0_g2_i1_orf1 ORF type:complete len:1250 hit:XP_015599303.1 TRINITY_DN5762_c0_g2_i1:1138-4887(-)	759	1.00E-78	560	4.17%	5.11%	sp|Q8SX83|SPEN_DROME	Protein split ends OS=Drosophila melanogaster OX=7227 GN=spen PE=1 SV=2
TRINITY_DN5489_c0_g1_i1_orf1 ORF type:internal len:106 hit:XP_015606621.1 TRINITY_DN5489_c0_g1_i1:3-320(+)	125	2.80E-06	82	2.75%	4.55%	sp|Q03701|CEBPZ_HUMAN	CCAAT/enhancer-binding protein zeta OS=Homo sapiens OX=9606 GN=CEBPZ PE=1 SV=3
TRINITY_DN1412_c0_g3_i1_orf1 ORF type:3prime_partial len:357 hit:XP_015596413.1 TRINITY_DN1412_c0_g3_i1:1-1071(+)	1202	1.20E-130	315	69.05%	80.65%	sp|Q4G0F5|VP26B_HUMAN	Vacuolar protein sorting-associated protein 26B OS=Homo sapiens OX=9606 GN=VPS26B PE=1 SV=2
TRINITY_DN1453_c0_g2_i2_orf1 ORF type:3prime_partial len:301 hit:XP_015186100.1 TRINITY_DN1453_c0_g2_i2:2457-3359(-)	440	2.40E-42	211	35.17%	52.12%	sp|P83632|P27K_GALME	27 kDa hemolymph protein OS=Galleria mellonella OX=7137 PE=1 SV=1
TRINITY_DN3322_c0_g1_i1_orf1 ORF type:complete len:583 hit:XP_015509988.1 TRINITY_DN3322_c0_g1_i1:59-1807(-)	1498	9.60E-165	574	59.75%	71.45%	sp|Q5ZIG2|SLU7_CHICK	Pre-mRNA-splicing factor SLU7 OS=Gallus gallus OX=9031 GN=SLU7 PE=2 SV=1
TRINITY_DN2339_c0_g3_i1_orf1 ORF type:internal len:120 hit:XP_012264872.1 TRINITY_DN2339_c0_g3_i1:3-362(-)	275	1.30E-23	116	13.52%	20.92%	sp|O01479|TMOD_CAEEL	Tropomodulin OS=Caenorhabditis elegans OX=6239 GN=unc-94 PE=1 SV=2
TRINITY_DN5729_c0_g2_i1_orf1 ORF type:5prime_partial len:309 hit:OAD57009.1 TRINITY_DN5729_c0_g2_i1:2-928(-)	190	2.40E-13	117	4.98%	7.48%	sp|Q9IA00|BIC1A_XENLA	Protein bicaudal C homolog 1-A OS=Xenopus laevis OX=8355 GN=bicc1-a PE=2 SV=1
TRINITY_DN7072_c0_g1_i1_orf1 ORF type:3prime_partial len:110 hit:XP_015587990.1 TRINITY_DN7072_c0_g1_i1:3-332(+)	294	7.30E-26	109	9.12%	12.84%	sp|Q9VZ49|ENDOU_DROME	Poly(U)-specific endoribonuclease homolog OS=Drosophila melanogaster OX=7227 GN=CG2145 PE=2 SV=1
TRINITY_DN7098_c0_g2_i1_orf1 ORF type:internal len:258 hit:XP_015593989.1 TRINITY_DN7098_c0_g2_i1:2-775(+)	969	9.30E-104	258	9.95%	11.54%	sp|Q9W5D0|Y34F_DROME	Uncharacterized protein CG43867 OS=Drosophila melanogaster OX=7227 GN=CG43867 PE=1 SV=4
TRINITY_DN3740_c0_g2_i1_orf1 ORF type:3prime_partial len:105 hit:XP_015516519.1 TRINITY_DN3740_c0_g2_i1:1271-1585(-)	181	8.90E-13	109	2.37%	3.58%	sp|Q6PFD9|NUP98_MOUSE	Nuclear pore complex protein Nup98-Nup96 OS=Mus musculus OX=10090 GN=Nup98 PE=1 SV=2
TRINITY_DN9511_c0_g1_i1_orf1 ORF type:complete len:314 hit:XP_015607496.1 TRINITY_DN9511_c0_g1_i1:4-945(-)	220	8.00E-17	201	17.87%	28.53%	sp|Q99PT3|IN80B_MOUSE	INO80 complex subunit B OS=Mus musculus OX=10090 GN=Ino80b PE=1 SV=2
TRINITY_DN1748_c0_g1_i10_orf1 ORF type:3prime_partial len:370 hit:XP_003690078.1 TRINITY_DN1748_c0_g1_i10:462-1571(+)	302	2.90E-26	85	9.61%	11.07%	sp|P17844|DDX5_HUMAN	Probable ATP-dependent RNA helicase DDX5 OS=Homo sapiens OX=9606 GN=DDX5 PE=1 SV=1
TRINITY_DN5043_c0_g1_i1_orf1 ORF type:complete len:849 hit:XP_012274111.1 TRINITY_DN5043_c0_g1_i1:248-2794(+)	168	2.30E-10	239	8.75%	15.31%	sp|Q49LS3|XKR5_PANTR	XK-related protein 5 OS=Pan troglodytes OX=9598 GN=XKR5 PE=2 SV=1
TRINITY_DN5864_c0_g1_i1_orf1 ORF type:complete len:161 hit:XP_012259684.1 TRINITY_DN5864_c0_g1_i1:147-629(-)	407	8.50E-39	161	47.24%	62.58%	sp|A1Z9A2|U587_DROME	UPF0587 protein CG4646 OS=Drosophila melanogaster OX=7227 GN=CG4646 PE=2 SV=1
TRINITY_DN1453_c0_g3_i1_orf1 ORF type:internal len:84 hit:XP_011255847.1 TRINITY_DN1453_c0_g3_i1:2-253(-)	356	3.70E-33	88	7.64%	8.35%	sp|Q9NV58|RN19A_HUMAN	E3 ubiquitin-protein ligase RNF19A OS=Homo sapiens OX=9606 GN=RNF19A PE=1 SV=3
TRINITY_DN2344_c0_g2_i1_orf1 ORF type:internal len:140 hit:XP_012278524.1 TRINITY_DN2344_c0_g2_i1:1-420(-)	489	2.30E-48	140	14.81%	16.79%	sp|Q8HXY7|ACADV_MACFA	Very long-chain specific acyl-CoA dehydrogenase, mitochondrial OS=Macaca fascicularis OX=9541 GN=ACADVL PE=2 SV=1
TRINITY_DN3394_c0_g1_i1_orf1 ORF type:internal len:108 hit:XP_015524065.1 TRINITY_DN3394_c0_g1_i1:1-324(-)	399	4.90E-38	108	14.09%	17.03%	sp|Q28D99|GADL1_XENTR	Acidic amino acid decarboxylase GADL1 (Fragment) OS=Xenopus tropicalis OX=8364 GN=gadl1 PE=2 SV=2
TRINITY_DN5440_c0_g2_i1_orf1 ORF type:5prime_partial len:71 hit:XP_006624771.1 TRINITY_DN5440_c0_g2_i1:1-213(-)	185	2.10E-13	72	5.39%	7.88%	sp|Q5TJF0|VPS52_CANLF	Vacuolar protein sorting-associated protein 52 homolog OS=Canis lupus familiaris OX=9615 GN=VPS52 PE=3 SV=1
TRINITY_DN5478_c0_g1_i1_orf1 ORF type:3prime_partial len:386 hit:XP_015602965.1 TRINITY_DN5478_c0_g1_i1:711-1868(-)	897	3.10E-95	375	17.86%	25.32%	sp|Q24K02|IDE_BOVIN	Insulin-degrading enzyme OS=Bos taurus OX=9913 GN=IDE PE=2 SV=1
TRINITY_DN1426_c0_g1_i1_orf1 ORF type:complete len:168 hit:XP_015609430.1 TRINITY_DN1426_c0_g1_i1:80-583(+)	249	1.90E-20	173	35.26%	52.02%	sp|Q6AXL8|ZMAT5_DANRE	Zinc finger matrin-type protein 5 OS=Danio rerio OX=7955 GN=zmat5 PE=2 SV=1
TRINITY_DN9487_c0_g1_i1_orf1 ORF type:3prime_partial len:1183 hit:XP_015609851.1 TRINITY_DN9487_c0_g1_i1:3-3551(+)	3842	0.00E+00	1184	63.01%	77.15%	sp|A7MBJ5|CAND1_BOVIN	Cullin-associated NEDD8-dissociated protein 1 OS=Bos taurus OX=9913 GN=CAND1 PE=2 SV=1
TRINITY_DN1717_c0_g1_i6_orf1 ORF type:3prime_partial len:768 hit:XP_015609764.1 TRINITY_DN1717_c0_g1_i6:49-2352(+)	2267	8.50E-254	719	51.65%	61.32%	sp|Q01433|AMPD2_HUMAN	AMP deaminase 2 OS=Homo sapiens OX=9606 GN=AMPD2 PE=1 SV=2
TRINITY_DN1486_c0_g2_i1_orf1 ORF type:5prime_partial len:158 hit:XP_015606270.1 TRINITY_DN1486_c0_g2_i1:5-478(+)	239	2.50E-19	112	5.17%	7.60%	sp|Q6NRB9|EMC1_XENLA	ER membrane protein complex subunit 1 OS=Xenopus laevis OX=8355 GN=emc1 PE=2 SV=1
TRINITY_DN3368_c0_g1_i1_orf1 ORF type:internal len:118 hit:XP_003706959.2 TRINITY_DN3368_c0_g1_i1:3-356(+)	403	1.80E-38	118	10.46%	12.96%	sp|P27864|RRP1_DROME	Recombination repair protein 1 OS=Drosophila melanogaster OX=7227 GN=Rrp1 PE=1 SV=2
TRINITY_DN1413_c0_g3_i1_orf1 ORF type:3prime_partial len:224 hit:XP_012274751.1 TRINITY_DN1413_c0_g3_i1:2740-3411(-)	519	1.20E-51	201	18.00%	25.27%	sp|P08659|LUCI_PHOPY	Luciferin 4-monooxygenase OS=Photinus pyralis OX=7054 PE=1 SV=1
TRINITY_DN2320_c0_g1_i1_orf1 ORF type:complete len:1050 hit:XP_015435824.1 TRINITY_DN2320_c0_g1_i1:128-3277(+)	3526	0.00E+00	1023	62.67%	76.37%	sp|Q29504|UBA1_RABIT	Ubiquitin-like modifier-activating enzyme 1 OS=Oryctolagus cuniculus OX=9986 GN=UBA1 PE=1 SV=1
TRINITY_DN1743_c0_g2_i1_orf1 ORF type:3prime_partial len:292 hit:XP_015606687.1 TRINITY_DN1743_c0_g2_i1:3-878(+)	1364	1.70E-149	292	19.74%	20.90%	sp|P0CY46|EGFR_APIME	Epidermal growth factor receptor OS=Apis mellifera OX=7460 GN=Egfr PE=2 SV=1
TRINITY_DN5849_c0_g1_i1_orf1 ORF type:3prime_partial len:414 hit:XP_015592358.1 TRINITY_DN5849_c0_g1_i1:1307-2548(-)	1110	6.70E-120	424	39.82%	52.29%	sp|Q8IZ73|RUSD2_HUMAN	RNA pseudouridylate synthase domain-containing protein 2 OS=Homo sapiens OX=9606 GN=RPUSD2 PE=1 SV=2
TRINITY_DN5887_c0_g1_i1_orf1 ORF type:3prime_partial len:526 hit:XP_024941893.1 TRINITY_DN5887_c0_g1_i1:277-1854(+)	1147	4.30E-124	551	55.42%	61.70%	sp|Q8T6B9|PUF68_DROME	Poly(U)-binding-splicing factor half pint OS=Drosophila melanogaster OX=7227 GN=hfp PE=1 SV=2
TRINITY_DN3715_c0_g2_i1_orf1 ORF type:3prime_partial len:183 hit:XP_012524294.1 TRINITY_DN3715_c0_g2_i1:762-1310(-)	144	3.00E-08	64	4.52%	6.65%	sp|Q5ZK33|LETM1_CHICK	Mitochondrial proton/calcium exchanger protein OS=Gallus gallus OX=9031 GN=LETM1 PE=2 SV=1
TRINITY_DN1428_c0_g3_i3_orf1 ORF type:complete len:361 hit:XP_015603969.1 TRINITY_DN1428_c0_g3_i3:94-1176(-)	483	2.90E-47	359	30.58%	51.52%	sp|Q8R1F9|RPP40_MOUSE	Ribonuclease P protein subunit p40 OS=Mus musculus OX=10090 GN=Rpp40 PE=2 SV=2
TRINITY_DN7007_c0_g1_i2_orf1 ORF type:internal len:351 hit:XP_012219584.1 TRINITY_DN7007_c0_g1_i2:3-1055(-)	839	1.50E-88	188	45.03%	49.42%	sp|P21522|ROA1_SCHAM	Heterogeneous nuclear ribonucleoprotein A1, A2/B1 homolog OS=Schistocerca americana OX=7009 GN=HNRNP PE=2 SV=1
TRINITY_DN5709_c0_g1_i1_orf1 ORF type:internal len:173 hit:XP_003694942.1 TRINITY_DN5709_c0_g1_i1:3-521(-)	397	1.30E-37	172	21.02%	27.25%	sp|Q7K3D8|DMAP1_DROME	DNA methyltransferase 1-associated protein 1 OS=Drosophila melanogaster OX=7227 GN=DMAP1 PE=1 SV=1
TRINITY_DN2333_c0_g1_i1_orf1 ORF type:complete len:378 hit:XP_015588470.1 TRINITY_DN2333_c0_g1_i1:634-1767(-)	1428	8.10E-157	384	66.32%	78.76%	sp|Q4QRK0|MAP11_DANRE	Methionine aminopeptidase 1 OS=Danio rerio OX=7955 GN=metap1 PE=2 SV=2
TRINITY_DN1496_c0_g1_i1_orf1 ORF type:complete len:622 hit:XP_015590672.1 TRINITY_DN1496_c0_g1_i1:2861-4726(-)	199	4.30E-14	174	24.88%	42.58%	sp|Q90X67|SOCS3_CHICK	Suppressor of cytokine signaling 3 OS=Gallus gallus OX=9031 GN=SOCS3 PE=2 SV=1
TRINITY_DN2389_c0_g2_i1_orf1 ORF type:internal len:235 hit:XP_015598994.1 TRINITY_DN2389_c0_g2_i1:1-705(-)	332	6.20E-30	236	16.30%	25.45%	sp|Q0P499|SYEM_DANRE	Probable glutamate--tRNA ligase, mitochondrial OS=Danio rerio OX=7955 GN=ears2 PE=2 SV=1
TRINITY_DN3740_c0_g3_i1_orf1 ORF type:internal len:202 hit:XP_015516519.1 TRINITY_DN3740_c0_g3_i1:3-608(-)	461	5.90E-45	192	5.06%	6.82%	sp|P52948|NUP98_HUMAN	Nuclear pore complex protein Nup98-Nup96 OS=Homo sapiens OX=9606 GN=NUP98 PE=1 SV=4
TRINITY_DN1726_c0_g2_i1_orf1 ORF type:3prime_partial len:166 hit:XP_008217540.1 TRINITY_DN1726_c0_g2_i1:1056-1553(-)	255	3.70E-21	159	25.11%	35.68%	sp|Q56K12|OAZ1_BOVIN	Ornithine decarboxylase antizyme 1 OS=Bos taurus OX=9913 GN=OAZ1 PE=2 SV=3
TRINITY_DN1449_c0_g2_i1_orf1 ORF type:complete len:207 hit:XP_012275606.1 TRINITY_DN1449_c0_g2_i1:457-1077(-)	745	7.00E-78	206	69.42%	83.50%	sp|B4MGF8|TMEDA_DROVI	Transmembrane emp24 domain-containing protein bai OS=Drosophila virilis OX=7244 GN=bai PE=3 SV=1
TRINITY_DN9542_c0_g1_i1_orf1 ORF type:3prime_partial len:207 hit:XP_012288265.1 TRINITY_DN9542_c0_g1_i1:121-741(+)	798	5.00E-84	202	75.25%	86.36%	sp|Q32PD0|FCF1_BOVIN	rRNA-processing protein FCF1 homolog OS=Bos taurus OX=9913 GN=FCF1 PE=2 SV=1
TRINITY_DN5813_c0_g3_i1_orf1 ORF type:internal len:200 hit:XP_012271867.1 TRINITY_DN5813_c0_g3_i1:3-602(-)	405	1.80E-38	204	17.69%	23.08%	sp|Q91W36|UBP3_MOUSE	Ubiquitin carboxyl-terminal hydrolase 3 OS=Mus musculus OX=10090 GN=Usp3 PE=2 SV=1
TRINITY_DN5797_c0_g1_i1_orf1 ORF type:internal len:149 hit:XP_029045671.1 TRINITY_DN5797_c0_g1_i1:3-449(-)	653	2.40E-67	144	10.50%	11.74%	sp|Q9NW08|RPC2_HUMAN	DNA-directed RNA polymerase III subunit RPC2 OS=Homo sapiens OX=9606 GN=POLR3B PE=1 SV=2
TRINITY_DN1430_c0_g1_i1_orf1 ORF type:complete len:194 hit:XP_015606652.1 TRINITY_DN1430_c0_g1_i1:72-653(-)	527	1.20E-52	177	19.09%	22.91%	sp|Q9D0A0|DET1_MOUSE	DET1 homolog OS=Mus musculus OX=10090 GN=Det1 PE=2 SV=2
TRINITY_DN7049_c0_g1_i1_orf1 ORF type:complete len:266 hit:XP_015584805.1 TRINITY_DN7049_c0_g1_i1:305-1102(-)	160	6.20E-10	247	26.01%	42.49%	sp|Q7K4Z4|IMD_DROME	Protein immune deficiency OS=Drosophila melanogaster OX=7227 GN=imd PE=1 SV=1
TRINITY_DN2308_c0_g1_i2_orf1 ORF type:5prime_partial len:213 hit:XP_012282920.1 TRINITY_DN2308_c0_g1_i2:3-641(-)	403	3.30E-38	161	14.00%	20.47%	sp|Q5ZHN9|PGPS1_CHICK	CDP-diacylglycerol--glycerol-3-phosphate 3-phosphatidyltransferase, mitochondrial OS=Gallus gallus OX=9031 GN=PGS1 PE=2 SV=1
TRINITY_DN5070_c0_g1_i1_orf1 ORF type:internal len:162 hit:XP_020707101.1 TRINITY_DN5070_c0_g1_i1:3-488(-)	253	6.20E-21	154	16.23%	19.05%	sp|Q96EZ8|MCRS1_HUMAN	Microspherule protein 1 OS=Homo sapiens OX=9606 GN=MCRS1 PE=1 SV=1
TRINITY_DN5440_c0_g1_i1_orf1 ORF type:3prime_partial len:601 hit:XP_012275317.1 TRINITY_DN5440_c0_g1_i1:2-1804(+)	1698	6.40E-188	610	44.81%	63.62%	sp|Q5TJF0|VPS52_CANLF	Vacuolar protein sorting-associated protein 52 homolog OS=Canis lupus familiaris OX=9615 GN=VPS52 PE=3 SV=1
TRINITY_DN5740_c0_g1_i1_orf1 ORF type:3prime_partial len:448 hit:TGZ51180.1 TRINITY_DN5740_c0_g1_i1:61-1404(+)	1860	7.80E-207	422	83.92%	91.49%	sp|Q2KJ81|AP1M1_BOVIN	AP-1 complex subunit mu-1 OS=Bos taurus OX=9913 GN=AP1M1 PE=1 SV=3
TRINITY_DN9596_c0_g1_i1_orf1 ORF type:complete len:130 hit:XP_029158859.1 TRINITY_DN9596_c0_g1_i1:289-678(+)	235	6.00E-19	130	41.79%	61.19%	sp|P49096|CYB5_MUSDO	Cytochrome b5 OS=Musca domestica OX=7370 GN=Cyt-b5 PE=1 SV=1
TRINITY_DN1411_c0_g1_i1_orf1 ORF type:complete len:210 hit:XP_015607184.1 TRINITY_DN1411_c0_g1_i1:97-726(-)	248	3.00E-20	69	21.31%	24.18%	sp|Q29RS4|IN80E_BOVIN	INO80 complex subunit E OS=Bos taurus OX=9913 GN=INO80E PE=2 SV=1
TRINITY_DN2317_c0_g1_i1_orf1 ORF type:complete len:436 hit:XP_015598586.1 TRINITY_DN2317_c0_g1_i1:237-1544(+)	463	7.40E-45	382	20.59%	34.60%	sp|Q49LS8|XKR6_TETNG	XK-related protein 6 OS=Tetraodon nigroviridis OX=99883 GN=xkr6 PE=2 SV=1
TRINITY_DN1487_c0_g1_i1_orf1 ORF type:complete len:601 hit:XP_012277932.1 TRINITY_DN1487_c0_g1_i1:648-2450(-)	1552	5.40E-171	607	51.34%	67.28%	sp|P49010|HEXC_BOMMO	Chitooligosaccharidolytic beta-N-acetylglucosaminidase OS=Bombyx mori OX=7091 PE=1 SV=1
TRINITY_DN3344_c0_g1_i7_orf1 ORF type:3prime_partial len:783 hit:XP_012256402.1 TRINITY_DN3344_c0_g1_i7:150-2498(-)	1689	9.20E-187	481	28.78%	32.76%	sp|Q9VP22|CDK12_DROME	Cyclin-dependent kinase 12 OS=Drosophila melanogaster OX=7227 GN=Cdk12 PE=1 SV=1
TRINITY_DN2358_c0_g3_i1_orf1 ORF type:internal len:86 hit:XP_026688218.1 TRINITY_DN2358_c0_g3_i1:3-260(+)	187	1.50E-13	52	3.60%	4.06%	sp|P02562|MYSS_RABIT	Myosin heavy chain, skeletal muscle (Fragments) OS=Oryctolagus cuniculus OX=9986 PE=1 SV=2
TRINITY_DN2311_c0_g1_i1_orf1 ORF type:internal len:90 hit:XP_012254566.1 TRINITY_DN2311_c0_g1_i1:3-272(-)	280	2.50E-24	91	6.46%	7.02%	sp|P22648|FAS2_SCHAM	Fasciclin-2 OS=Schistocerca americana OX=7009 GN=FAS2 PE=1 SV=2
TRINITY_DN5751_c0_g1_i1_orf1 ORF type:complete len:280 hit:XP_015588770.1 TRINITY_DN5751_c0_g1_i1:1504-2343(-)	747	5.60E-78	314	54.43%	69.84%	sp|Q5ZIU9|S39A9_CHICK	Zinc transporter ZIP9 OS=Gallus gallus OX=9031 GN=SLC39A9 PE=2 SV=1
TRINITY_DN5831_c0_g1_i1_orf1 ORF type:complete len:329 hit:XP_014610470.1 TRINITY_DN5831_c0_g1_i1:261-1247(-)	336	3.00E-30	87	20.00%	23.61%	sp|A6QR16|RNPS1_BOVIN	RNA-binding protein with serine-rich domain 1 OS=Bos taurus OX=9913 GN=RNPS1 PE=2 SV=1
TRINITY_DN1490_c0_g1_i4_orf1 ORF type:complete len:388 hit:XP_015602190.1 TRINITY_DN1490_c0_g1_i4:995-2158(-)	953	1.00E-101	381	46.73%	63.57%	sp|Q80TA1|EPT1_MOUSE	Ethanolaminephosphotransferase 1 OS=Mus musculus OX=10090 GN=Selenoi PE=2 SV=3
TRINITY_DN1769_c0_g1_i1_orf1 ORF type:3prime_partial len:188 hit:XP_006568348.2 TRINITY_DN1769_c0_g1_i1:323-886(-)	451	7.90E-44	156	10.70%	14.82%	sp|Q9VIE6|MCM10_DROME	Protein MCM10 homolog OS=Drosophila melanogaster OX=7227 GN=Mcm10 PE=1 SV=2
TRINITY_DN5857_c0_g1_i1_orf1 ORF type:complete len:710 hit:XP_012239732.1 TRINITY_DN5857_c0_g1_i1:924-3053(-)	1902	1.70E-211	766	54.46%	66.22%	sp|M9MRI4|TRIM9_DROME	E3 ubiquitin-protein ligase TRIM9 OS=Drosophila melanogaster OX=7227 GN=Trim9 PE=1 SV=1
TRINITY_DN3305_c0_g3_i3_orf1 ORF type:complete len:521 hit:XP_015188319.1 TRINITY_DN3305_c0_g3_i3:800-2362(-)	1352	7.30E-148	524	41.93%	50.98%	sp|Q9W352|CXXC1_DROME	CXXC-type zinc finger protein 1 OS=Drosophila melanogaster OX=7227 GN=Cfp1 PE=1 SV=1
TRINITY_DN3721_c0_g1_i1_orf1 ORF type:internal len:189 hit:XP_015600955.1 TRINITY_DN3721_c0_g1_i1:3-569(+)	281	4.10E-24	153	15.57%	23.77%	sp|Q866F0|FUT1_SAIBB	Galactoside alpha-(1,2)-fucosyltransferase 1 OS=Saimiri boliviensis boliviensis OX=39432 GN=FUT1 PE=3 SV=1
TRINITY_DN1749_c0_g1_i1_orf1 ORF type:3prime_partial len:292 hit:XP_015587406.1 TRINITY_DN1749_c0_g1_i1:2-877(+)	298	6.70E-26	153	4.00%	7.07%	sp|Q15021|CND1_HUMAN	Condensin complex subunit 1 OS=Homo sapiens OX=9606 GN=NCAPD2 PE=1 SV=3
TRINITY_DN1703_c0_g1_i1_orf1 ORF type:3prime_partial len:257 hit:XP_012273261.1 TRINITY_DN1703_c0_g1_i1:113-883(-)	338	1.40E-30	213	13.91%	21.30%	sp|Q9VNA8|DONS_DROME	Protein downstream neighbor of son homolog OS=Drosophila melanogaster OX=7227 GN=hd PE=1 SV=1
TRINITY_DN3766_c0_g1_i1_orf1 ORF type:complete len:364 hit:XP_012273592.1 TRINITY_DN3766_c0_g1_i1:123-1214(+)	1557	8.60E-172	364	83.52%	90.38%	sp|Q9QXB9|DRG2_MOUSE	Developmentally-regulated GTP-binding protein 2 OS=Mus musculus OX=10090 GN=Drg2 PE=1 SV=1
TRINITY_DN2390_c0_g1_i1_orf1 ORF type:internal len:121 hit:XP_015586609.1 TRINITY_DN2390_c0_g1_i1:2-364(-)	302	9.60E-27	118	10.83%	14.70%	sp|Q8MS59|WAT_DROME	Fatty acyl-CoA reductase wat OS=Drosophila melanogaster OX=7227 GN=wat PE=1 SV=1
TRINITY_DN5439_c0_g2_i1_orf1 ORF type:3prime_partial len:255 hit:XP_029166167.1 TRINITY_DN5439_c0_g2_i1:77-841(-)	1207	2.30E-131	252	58.75%	61.62%	sp|Q7PD79|GNAS_ANOGA	Guanine nucleotide-binding protein G(s) subunit alpha OS=Anopheles gambiae OX=7165 GN=G-s-alpha-60A PE=2 SV=1
TRINITY_DN1422_c0_g1_i1_orf1 ORF type:complete len:132 hit:XP_026673805.1 TRINITY_DN1422_c0_g1_i1:93-488(-)	211	3.70E-16	121	32.33%	56.39%	sp|Q9NUG6|PDRG1_HUMAN	p53 and DNA damage-regulated protein 1 OS=Homo sapiens OX=9606 GN=PDRG1 PE=1 SV=2
TRINITY_DN2384_c0_g1_i1_orf1 ORF type:5prime_partial len:139 hit:XP_015587046.1 TRINITY_DN2384_c0_g1_i1:1-417(-)	159	4.20E-10	138	7.24%	11.95%	sp|Q91WC0|SETD3_MOUSE	Actin-histidine N-methyltransferase OS=Mus musculus OX=10090 GN=Setd3 PE=1 SV=1
TRINITY_DN2346_c0_g2_i4_orf1 ORF type:3prime_partial len:562 hit:XP_015600219.1 TRINITY_DN2346_c0_g2_i4:1983-3668(-)	1405	5.60E-154	536	13.51%	17.84%	sp|O02811|PI4KA_BOVIN	Phosphatidylinositol 4-kinase alpha OS=Bos taurus OX=9913 GN=PI4KA PE=2 SV=2
TRINITY_DN1427_c0_g1_i1_orf1 ORF type:complete len:375 hit:XP_015590816.1 TRINITY_DN1427_c0_g1_i1:219-1343(+)	161	6.70E-10	156	15.56%	22.19%	sp|Q9ES19|ATF4_RAT	Cyclic AMP-dependent transcription factor ATF-4 OS=Rattus norvegicus OX=10116 GN=Atf4 PE=1 SV=1
TRINITY_DN9490_c0_g1_i1_orf1 ORF type:complete len:243 hit:XP_015605079.1 TRINITY_DN9490_c0_g1_i1:855-1583(-)	742	1.80E-77	199	58.50%	64.03%	sp|Q174D3|MED19_AEDAE	Mediator of RNA polymerase II transcription subunit 19 OS=Aedes aegypti OX=7159 GN=MED19 PE=3 SV=1
TRINITY_DN5725_c0_g3_i1_orf1 ORF type:3prime_partial len:159 hit:XP_012278630.1 TRINITY_DN5725_c0_g3_i1:1016-1492(-)	290	3.10E-25	155	10.43%	16.20%	sp|Q8TCT0|CERK1_HUMAN	Ceramide kinase OS=Homo sapiens OX=9606 GN=CERK PE=1 SV=1
TRINITY_DN5070_c0_g3_i1_orf1 ORF type:3prime_partial len:205 hit:XP_015597478.1 TRINITY_DN5070_c0_g3_i1:3-617(+)	763	5.70E-80	200	29.65%	38.96%	sp|Q96EZ8|MCRS1_HUMAN	Microspherule protein 1 OS=Homo sapiens OX=9606 GN=MCRS1 PE=1 SV=1
TRINITY_DN3382_c0_g1_i1_orf1 ORF type:3prime_partial len:287 hit:XP_012284425.1 TRINITY_DN3382_c0_g1_i1:90-950(-)	679	4.40E-70	239	35.19%	54.01%	sp|Q32M08|DUS4L_MOUSE	tRNA-dihydrouridine(20a/20b) synthase [NAD(P)+]-like OS=Mus musculus OX=10090 GN=Dus4l PE=2 SV=1
TRINITY_DN7083_c0_g1_i1_orf1 ORF type:5prime_partial len:77 hit:XP_012278038.1 TRINITY_DN7083_c0_g1_i1:216-446(+)	282	1.30E-24	72	5.33%	6.24%	sp|B3LZ39|NMDA1_DROAN	Glutamate [NMDA] receptor subunit 1 OS=Drosophila ananassae OX=7217 GN=Nmdar1 PE=3 SV=1
TRINITY_DN1717_c0_g1_i4_orf1 ORF type:3prime_partial len:754 hit:XP_012246831.1 TRINITY_DN1717_c0_g1_i4:49-2310(+)	2273	1.70E-254	728	51.88%	61.77%	sp|Q01433|AMPD2_HUMAN	AMP deaminase 2 OS=Homo sapiens OX=9606 GN=AMPD2 PE=1 SV=2
TRINITY_DN5843_c0_g2_i1_orf1 ORF type:3prime_partial len:89 hit:XP_015590995.1 TRINITY_DN5843_c0_g2_i1:1084-1350(-)	306	2.40E-27	86	8.03%	10.00%	sp|Q9XTM1|EXOC5_DROME	Exocyst complex component 5 OS=Drosophila melanogaster OX=7227 GN=Sec10 PE=2 SV=1
TRINITY_DN1453_c0_g5_i1_orf1 ORF type:internal len:121 hit:XP_029036757.1 TRINITY_DN1453_c0_g5_i1:3-365(+)	445	2.50E-43	114	9.07%	10.74%	sp|Q2VJ60|RN19A_PIG	E3 ubiquitin-protein ligase RNF19A OS=Sus scrofa OX=9823 GN=RNF19A PE=2 SV=1
TRINITY_DN1790_c1_g2_i6_orf1 ORF type:complete len:475 hit:XP_015590841.1 TRINITY_DN1790_c1_g2_i6:407-1831(+)	971	1.00E-103	513	34.25%	46.02%	sp|Q8C0T1|FM1AB_MOUSE	Protein fem-1 homolog A-B OS=Mus musculus OX=10090 GN=Fem1ab PE=2 SV=1
TRINITY_DN3372_c0_g2_i1_orf1 ORF type:3prime_partial len:139 hit:XP_015191444.1 TRINITY_DN3372_c0_g2_i1:2-418(+)	345	1.10E-31	135	5.90%	8.55%	sp|Q53I77|XPO6A_XENLA	Exportin-6-A OS=Xenopus laevis OX=8355 GN=xpo6-a PE=1 SV=1
TRINITY_DN2337_c0_g1_i1_orf1 ORF type:3prime_partial len:434 hit:XP_015598358.1 TRINITY_DN2337_c0_g1_i1:2-1303(+)	787	2.00E-82	403	16.18%	20.81%	sp|Q24025|SOG_DROME	Dorsal-ventral patterning protein Sog OS=Drosophila melanogaster OX=7227 GN=sog PE=1 SV=1
TRINITY_DN1461_c0_g1_i1_orf1 ORF type:complete len:604 hit:XP_015191488.1 TRINITY_DN1461_c0_g1_i1:208-2019(+)	1720	1.80E-190	489	66.93%	76.95%	sp|P15170|ERF3A_HUMAN	Eukaryotic peptide chain release factor GTP-binding subunit ERF3A OS=Homo sapiens OX=9606 GN=GSPT1 PE=1 SV=1
TRINITY_DN5416_c0_g1_i1_orf1 ORF type:complete len:548 hit:XP_015589803.1 TRINITY_DN5416_c0_g1_i1:362-2005(+)	1217	3.50E-132	611	44.26%	62.62%	sp|Q9VUB4|NPRL3_DROME	GATOR complex protein NPRL3 OS=Drosophila melanogaster OX=7227 GN=Nprl3 PE=1 SV=1
TRINITY_DN1404_c0_g1_i2_orf1 ORF type:complete len:492 hit:XP_015123530.1 TRINITY_DN1404_c0_g1_i2:273-1748(-)	934	2.00E-99	488	43.25%	61.88%	sp|Q9H3H1|MOD5_HUMAN	tRNA dimethylallyltransferase OS=Homo sapiens OX=9606 GN=TRIT1 PE=1 SV=1
TRINITY_DN2307_c0_g1_i1_orf1 ORF type:internal len:79 hit:XP_012253899.1 TRINITY_DN2307_c0_g1_i1:1-237(+)	166	3.70E-11	62	18.52%	27.78%	sp|Q9VX10|SRX_DROME	Putative sulfiredoxin OS=Drosophila melanogaster OX=7227 GN=CG6762 PE=2 SV=1
TRINITY_DN1417_c0_g3_i1_orf1 ORF type:internal len:100 hit:XP_012056197.1 TRINITY_DN1417_c0_g3_i1:1-300(+)	394	1.70E-37	100	8.17%	8.85%	sp|Q5F361|TBCK_CHICK	TBC domain-containing protein kinase-like protein OS=Gallus gallus OX=9031 GN=TBCK PE=2 SV=2
TRINITY_DN1760_c0_g1_i1_orf1 ORF type:3prime_partial len:166 hit:XP_014605619.1 TRINITY_DN1760_c0_g1_i1:1-498(+)	658	6.90E-68	128	7.16%	7.61%	sp|Q92072|DNMT1_CHICK	DNA (cytosine-5)-methyltransferase 1 OS=Gallus gallus OX=9031 GN=DNMT1 PE=1 SV=1
TRINITY_DN5499_c0_g1_i1_orf1 ORF type:complete len:319 hit:XP_015598408.1 TRINITY_DN5499_c0_g1_i1:1001-1957(-)	644	5.60E-66	287	40.66%	63.28%	sp|P57760|STK16_RAT	Serine/threonine-protein kinase 16 OS=Rattus norvegicus OX=10116 GN=Stk16 PE=2 SV=2
TRINITY_DN2399_c0_g1_i1_orf1 ORF type:internal len:151 hit:XP_012274135.1 TRINITY_DN2399_c0_g1_i1:2-454(-)	383	4.90E-36	115	6.34%	7.83%	sp|Q9Y6M7|S4A7_HUMAN	Sodium bicarbonate cotransporter 3 OS=Homo sapiens OX=9606 GN=SLC4A7 PE=1 SV=2
TRINITY_DN1401_c0_g1_i1_orf1 ORF type:complete len:182 hit:XP_017757625.1 TRINITY_DN1401_c0_g1_i1:201-746(+)	386	2.60E-36	178	45.76%	64.41%	sp|Q5TZ51|MPV17_DANRE	Protein Mpv17 OS=Danio rerio OX=7955 GN=mpv17 PE=2 SV=1
TRINITY_DN1781_c0_g2_i1_orf1 ORF type:complete len:65 hit:XP_019883689.1 TRINITY_DN1781_c0_g2_i1:985-1179(-)	234	3.90E-19	63	70.77%	83.08%	sp|Q3T073|SERP2_BOVIN	Stress-associated endoplasmic reticulum protein 2 OS=Bos taurus OX=9913 GN=SERP2 PE=3 SV=1
TRINITY_DN5753_c0_g2_i1_orf1 ORF type:5prime_partial len:220 hit:XP_015590326.1 TRINITY_DN5753_c0_g2_i1:2-661(+)	647	1.70E-66	211	23.51%	30.22%	sp|O75191|XYLB_HUMAN	Xylulose kinase OS=Homo sapiens OX=9606 GN=XYLB PE=1 SV=3
TRINITY_DN1463_c0_g1_i1_orf1 ORF type:3prime_partial len:226 hit:XP_025992133.1 TRINITY_DN1463_c0_g1_i1:372-1049(-)	326	3.00E-29	200	21.78%	32.95%	sp|Q17QR8|HARB1_BOVIN	Putative nuclease HARBI1 OS=Bos taurus OX=9913 GN=HARBI1 PE=2 SV=1
TRINITY_DN9482_c0_g1_i1_orf1 ORF type:3prime_partial len:248 hit:XP_015606861.1 TRINITY_DN9482_c0_g1_i1:3-746(+)	889	1.70E-94	247	20.50%	24.28%	sp|P21127|CD11B_HUMAN	Cyclin-dependent kinase 11B OS=Homo sapiens OX=9606 GN=CDK11B PE=1 SV=4
TRINITY_DN5759_c0_g3_i1_orf1 ORF type:internal len:84 hit:EZA49652.1 TRINITY_DN5759_c0_g3_i1:3-254(-)	400	2.90E-38	84	8.81%	9.41%	sp|P20105|E74EA_DROME	Ecdysone-induced protein 74EF isoform A OS=Drosophila melanogaster OX=7227 GN=Eip74EF PE=2 SV=2
TRINITY_DN5893_c0_g2_i1_orf1 ORF type:internal len:287 hit:XP_015590939.1 TRINITY_DN5893_c0_g2_i1:3-863(+)	598	1.10E-60	285	5.35%	7.38%	sp|O15027|SC16A_HUMAN	Protein transport protein Sec16A OS=Homo sapiens OX=9606 GN=SEC16A PE=1 SV=4
TRINITY_DN1443_c0_g1_i1_orf1 ORF type:complete len:512 hit:XP_024942406.1 TRINITY_DN1443_c0_g1_i1:1336-2871(-)	932	3.60E-99	465	35.85%	57.43%	sp|Q27367|CRQ_DROME	Protein croquemort OS=Drosophila melanogaster OX=7227 GN=crq PE=1 SV=3
TRINITY_DN1400_c0_g1_i1_orf1 ORF type:3prime_partial len:150 hit:XP_012277142.1 TRINITY_DN1400_c0_g1_i1:448-897(-)	512	5.30E-51	125	54.55%	68.48%	sp|Q9UKJ5|CHIC2_HUMAN	Cysteine-rich hydrophobic domain-containing protein 2 OS=Homo sapiens OX=9606 GN=CHIC2 PE=1 SV=1
TRINITY_DN3324_c0_g1_i1_orf1 ORF type:3prime_partial len:156 hit:THD26469.1 TRINITY_DN3324_c0_g1_i1:1043-1510(-)	652	3.20E-67	136	100.00%	100.00%	sp|C0HL66|H33A_DROME	Histone H3.3A OS=Drosophila melanogaster OX=7227 GN=His3.3A PE=1 SV=1
TRINITY_DN9472_c0_g1_i1_orf1 ORF type:3prime_partial len:313 hit:XP_015521186.1 TRINITY_DN9472_c0_g1_i1:2-940(+)	516	3.80E-51	283	10.68%	14.84%	sp|O08901|BUB1_MOUSE	Mitotic checkpoint serine/threonine-protein kinase BUB1 OS=Mus musculus OX=10090 GN=Bub1 PE=1 SV=1
TRINITY_DN5483_c0_g3_i1_orf1 ORF type:3prime_partial len:48 hit:XP_015591366.1 TRINITY_DN5483_c0_g3_i1:68-211(-)	166	2.20E-11	45	3.02%	4.77%	sp|Q19426|MOGS1_CAEEL	Mannosyl-oligosaccharide glucosidase OS=Caenorhabditis elegans OX=6239 GN=mogs-1 PE=1 SV=2
TRINITY_DN1794_c0_g2_i2_orf1 ORF type:complete len:323 hit:XP_012268795.1 TRINITY_DN1794_c0_g2_i2:207-1175(-)	598	1.20E-60	298	38.15%	58.77%	sp|Q9JII6|AK1A1_MOUSE	Aldo-keto reductase family 1 member A1 OS=Mus musculus OX=10090 GN=Akr1a1 PE=1 SV=3
TRINITY_DN2314_c0_g2_i1_orf1 ORF type:5prime_partial len:182 hit:XP_015609589.1 TRINITY_DN2314_c0_g2_i1:194-739(+)	494	7.90E-49	170	13.99%	17.64%	sp|Q9HCS5|E41LA_HUMAN	Band 4.1-like protein 4A OS=Homo sapiens OX=9606 GN=EPB41L4A PE=1 SV=2
TRINITY_DN5772_c0_g1_i1_orf1 ORF type:complete len:307 hit:XP_015585428.1 TRINITY_DN5772_c0_g1_i1:66-986(+)	1175	1.40E-127	306	72.88%	85.95%	sp|Q9VAQ5|DIM1_DROME	Probable dimethyladenosine transferase OS=Drosophila melanogaster OX=7227 GN=CG11837 PE=2 SV=1
TRINITY_DN9484_c1_g1_i1_orf1 ORF type:complete len:135 hit:XP_015518520.1 TRINITY_DN9484_c1_g1_i1:57-461(-)	626	2.90E-64	134	94.03%	97.01%	sp|Q8WRF3|RL32_APIME	60S ribosomal protein L32 OS=Apis mellifera OX=7460 GN=RpL32 PE=2 SV=1
TRINITY_DN1728_c0_g1_i1_orf1 ORF type:internal len:725 hit:XP_015523316.1 TRINITY_DN1728_c0_g1_i1:1-2175(-)	745	2.50E-77	800	23.09%	39.47%	sp|Q5H8A4|PIGG_HUMAN	GPI ethanolamine phosphate transferase 2 OS=Homo sapiens OX=9606 GN=PIGG PE=1 SV=1
TRINITY_DN5066_c0_g2_i1_orf1 ORF type:3prime_partial len:62 hit:KOX68415.1 TRINITY_DN5066_c0_g2_i1:2-187(+)	221	1.20E-17	54	2.69%	3.21%	sp|Q7JQ32|GC76C_DROME	Receptor-type guanylate cyclase Gyc76C OS=Drosophila melanogaster OX=7227 GN=Gyc76C PE=1 SV=1
TRINITY_DN2346_c0_g2_i9_orf1 ORF type:3prime_partial len:757 hit:XP_015600219.1 TRINITY_DN2346_c0_g2_i9:1140-3410(-)	2278	4.50E-255	746	20.74%	26.64%	sp|O02811|PI4KA_BOVIN	Phosphatidylinositol 4-kinase alpha OS=Bos taurus OX=9913 GN=PI4KA PE=2 SV=2
TRINITY_DN1716_c0_g1_i1_orf1 ORF type:complete len:309 hit:XP_015599140.1 TRINITY_DN1716_c0_g1_i1:326-1252(+)	833	6.60E-88	277	52.61%	66.99%	sp|Q9VHN6|RM19_DROME	39S ribosomal protein L19, mitochondrial OS=Drosophila melanogaster OX=7227 GN=mRpL19 PE=2 SV=1
TRINITY_DN3386_c0_g2_i1_orf1 ORF type:3prime_partial len:118 hit:XP_012265328.1 TRINITY_DN3386_c0_g2_i1:88-441(-)	142	3.30E-08	117	15.55%	26.47%	sp|Q8BHE1|GEMI8_MOUSE	Gem-associated protein 8 OS=Mus musculus OX=10090 GN=Gemin8 PE=1 SV=1
TRINITY_DN5472_c0_g3_i1_orf1 ORF type:internal len:124 hit:XP_012288547.1 TRINITY_DN5472_c0_g3_i1:1-372(+)	299	2.20E-26	87	3.57%	4.20%	sp|P26675|SOS_DROME	Protein son of sevenless OS=Drosophila melanogaster OX=7227 GN=Sos PE=1 SV=2
TRINITY_DN7057_c0_g1_i1_orf1 ORF type:3prime_partial len:360 hit:XP_015600843.1 TRINITY_DN7057_c0_g1_i1:2-1081(+)	609	7.20E-62	367	19.52%	28.67%	sp|A4IFB6|CNO10_BOVIN	CCR4-NOT transcription complex subunit 10 OS=Bos taurus OX=9913 GN=CNOT10 PE=2 SV=1
TRINITY_DN1434_c0_g1_i1_orf1 ORF type:complete len:310 hit:XP_012282322.1 TRINITY_DN1434_c0_g1_i1:397-1326(-)	418	8.70E-40	298	31.42%	46.83%	sp|O18391|KRAK_DROME	Probable serine hydrolase OS=Drosophila melanogaster OX=7227 GN=kraken PE=2 SV=1
TRINITY_DN5471_c0_g2_i1_orf1 ORF type:internal len:123 hit:XP_013101692.1 TRINITY_DN5471_c0_g2_i1:1-369(+)	499	1.40E-49	122	8.26%	9.28%	sp|O17732|PYC1_CAEEL	Pyruvate carboxylase 1 OS=Caenorhabditis elegans OX=6239 GN=pyc-1 PE=1 SV=1
TRINITY_DN9546_c0_g1_i1_orf1 ORF type:complete len:468 hit:XP_015584914.1 TRINITY_DN9546_c0_g1_i1:39-1442(-)	603	4.60E-61	500	31.40%	47.48%	sp|Q28ES8|CTU2_XENTR	Cytoplasmic tRNA 2-thiolation protein 2 OS=Xenopus tropicalis OX=8364 GN=ctu2 PE=2 SV=1
TRINITY_DN5756_c0_g1_i1_orf1 ORF type:complete len:524 hit:XP_015439064.1 TRINITY_DN5756_c0_g1_i1:1016-2587(-)	1795	3.10E-199	518	65.34%	78.98%	sp|Q29465|SYYC_BOVIN	Tyrosine--tRNA ligase, cytoplasmic OS=Bos taurus OX=9913 GN=YARS1 PE=2 SV=4
TRINITY_DN5760_c0_g2_i1_orf1 ORF type:3prime_partial len:374 hit:XP_015605555.1 TRINITY_DN5760_c0_g2_i1:1158-2279(-)	519	2.00E-51	117	10.05%	10.99%	sp|Q8IN81|FRU_DROME	Sex determination protein fruitless OS=Drosophila melanogaster OX=7227 GN=fru PE=1 SV=1
TRINITY_DN1481_c0_g6_i1_orf1 ORF type:internal len:102 hit:XP_012270127.1 TRINITY_DN1481_c0_g6_i1:2-307(+)	223	1.20E-17	91	10.38%	13.92%	sp|Q6AX59|ABHD8_XENLA	Protein ABHD8 OS=Xenopus laevis OX=8355 GN=abhd8 PE=2 SV=1
TRINITY_DN2353_c0_g1_i1_orf1 ORF type:complete len:461 hit:XP_015595189.1 TRINITY_DN2353_c0_g1_i1:3206-4588(-)	510	2.80E-50	499	38.46%	50.90%	sp|Q1L8J7|YAP1_DANRE	Transcriptional coactivator YAP1 OS=Danio rerio OX=7955 GN=yap1 PE=2 SV=2
TRINITY_DN1465_c0_g2_i1_orf1 ORF type:3prime_partial len:619 hit:XP_015587907.2 TRINITY_DN1465_c0_g2_i1:1-1857(+)	1350	1.50E-147	719	39.95%	56.66%	sp|Q9NQX3|GEPH_HUMAN	Gephyrin OS=Homo sapiens OX=9606 GN=GPHN PE=1 SV=1
TRINITY_DN5872_c0_g2_i1_orf1 ORF type:3prime_partial len:195 hit:XP_015584928.1 TRINITY_DN5872_c0_g2_i1:1-585(+)	319	1.70E-28	194	41.59%	53.74%	sp|Q7ZYG4|OSTF1_XENLA	Osteoclast-stimulating factor 1 OS=Xenopus laevis OX=8355 GN=ostf1 PE=2 SV=1
TRINITY_DN5001_c0_g1_i1_orf1 ORF type:3prime_partial len:296 hit:XP_015512121.1 TRINITY_DN5001_c0_g1_i1:62-949(-)	316	5.60E-28	282	16.10%	29.18%	sp|Q68EH8|FAD1_DANRE	FAD synthase OS=Danio rerio OX=7955 GN=flad1 PE=2 SV=1
TRINITY_DN2311_c0_g3_i1_orf1 ORF type:internal len:197 hit:XP_011347036.1 TRINITY_DN2311_c0_g3_i1:1-591(+)	478	6.10E-47	199	10.77%	14.66%	sp|P34082|FAS2_DROME	Fasciclin-2 OS=Drosophila melanogaster OX=7227 GN=Fas2 PE=1 SV=1
TRINITY_DN2392_c0_g2_i2_orf1 ORF type:complete len:469 hit:XP_012265824.1 TRINITY_DN2392_c0_g2_i2:684-2090(+)	1919	1.20E-213	479	81.54%	85.49%	sp|P42003|MAD_DROME	Protein mothers against dpp OS=Drosophila melanogaster OX=7227 GN=Mad PE=1 SV=1
TRINITY_DN5739_c0_g1_i1_orf1 ORF type:internal len:160 hit:KOC62569.1 TRINITY_DN5739_c0_g1_i1:2-481(-)	554	7.70E-56	160	5.56%	7.47%	sp|Q7KZ85|SPT6H_HUMAN	Transcription elongation factor SPT6 OS=Homo sapiens OX=9606 GN=SUPT6H PE=1 SV=2
TRINITY_DN2359_c0_g2_i1_orf1 ORF type:internal len:227 hit:XP_026824368.1 TRINITY_DN2359_c0_g2_i1:1-681(-)	352	2.90E-32	243	5.84%	8.39%	sp|Q920I9|WDR7_MOUSE	WD repeat-containing protein 7 OS=Mus musculus OX=10090 GN=Wdr7 PE=1 SV=3
TRINITY_DN3734_c0_g4_i1_orf1 ORF type:internal len:79 hit:XP_015440201.1 TRINITY_DN3734_c0_g4_i1:1-237(-)	222	1.20E-17	55	6.13%	7.17%	sp|P40656|SOX14_DROME	Putative transcription factor SOX-14 OS=Drosophila melanogaster OX=7227 GN=Sox14 PE=2 SV=3
TRINITY_DN2346_c0_g1_i2_orf1 ORF type:complete len:585 hit:XP_015600220.1 TRINITY_DN2346_c0_g1_i2:1545-3299(-)	880	4.40E-93	600	10.64%	15.89%	sp|O08662|PI4KA_RAT	Phosphatidylinositol 4-kinase alpha OS=Rattus norvegicus OX=10116 GN=Pi4ka PE=1 SV=2
TRINITY_DN2340_c0_g3_i1_orf1 ORF type:3prime_partial len:126 hit:XP_012275808.1 TRINITY_DN2340_c0_g3_i1:424-801(-)	341	3.00E-31	120	8.34%	11.04%	sp|Q8BFX3|KCTD3_MOUSE	BTB/POZ domain-containing protein KCTD3 OS=Mus musculus OX=10090 GN=Kctd3 PE=1 SV=1
TRINITY_DN7064_c0_g1_i1_orf1 ORF type:complete len:439 hit:XP_029159393.1 TRINITY_DN7064_c0_g1_i1:256-1572(+)	956	5.10E-102	425	41.97%	54.18%	sp|Q9GZM7|TINAL_HUMAN	Tubulointerstitial nephritis antigen-like OS=Homo sapiens OX=9606 GN=TINAGL1 PE=1 SV=1
TRINITY_DN5813_c0_g1_i1_orf1 ORF type:internal len:137 hit:XP_015591863.1 TRINITY_DN5813_c0_g1_i1:2-412(-)	222	2.10E-17	89	7.12%	10.58%	sp|Q91W36|UBP3_MOUSE	Ubiquitin carboxyl-terminal hydrolase 3 OS=Mus musculus OX=10090 GN=Usp3 PE=2 SV=1
TRINITY_DN2350_c0_g1_i2_orf1 ORF type:complete len:630 hit:XP_015603917.1 TRINITY_DN2350_c0_g1_i2:64-1953(-)	2085	8.90E-233	610	61.54%	76.12%	sp|Q60967|PAPS1_MOUSE	Bifunctional 3'-phosphoadenosine 5'-phosphosulfate synthase 1 OS=Mus musculus OX=10090 GN=Papss1 PE=1 SV=1
TRINITY_DN3719_c0_g1_i1_orf1 ORF type:internal len:106 hit:XP_012281641.1 TRINITY_DN3719_c0_g1_i1:1-318(-)	221	2.10E-17	106	6.52%	8.65%	sp|P02789|TRFE_CHICK	Ovotransferrin OS=Gallus gallus OX=9031 PE=1 SV=2
TRINITY_DN2340_c0_g5_i1_orf1 ORF type:3prime_partial len:122 hit:XP_012275809.1 TRINITY_DN2340_c0_g5_i1:247-612(-)	476	6.40E-47	114	11.29%	12.27%	sp|Q9Y597|KCTD3_HUMAN	BTB/POZ domain-containing protein KCTD3 OS=Homo sapiens OX=9606 GN=KCTD3 PE=1 SV=2
TRINITY_DN9436_c0_g2_i1_orf1 ORF type:complete len:314 hit:XP_012257318.1 TRINITY_DN9436_c0_g2_i1:144-1085(-)	553	2.00E-55	286	36.63%	56.11%	sp|Q791V5|MTCH2_MOUSE	Mitochondrial carrier homolog 2 OS=Mus musculus OX=10090 GN=Mtch2 PE=1 SV=1
TRINITY_DN1763_c0_g1_i1_orf1 ORF type:complete len:547 hit:XP_015608933.1 TRINITY_DN1763_c0_g1_i1:679-2319(-)	1138	5.00E-123	551	46.78%	61.51%	sp|Q4R8N7|STIP1_MACFA	Stress-induced-phosphoprotein 1 OS=Macaca fascicularis OX=9541 GN=STIP1 PE=2 SV=1
TRINITY_DN1464_c0_g1_i1_orf1 ORF type:complete len:375 hit:XP_015609109.1 TRINITY_DN1464_c0_g1_i1:309-1433(-)	395	4.90E-37	347	29.64%	46.81%	sp|Q64640|ADK_RAT	Adenosine kinase OS=Rattus norvegicus OX=10116 GN=Adk PE=1 SV=3
TRINITY_DN5872_c0_g1_i1_orf1 ORF type:complete len:253 hit:XP_015584925.1 TRINITY_DN5872_c0_g1_i1:98-856(+)	394	4.30E-37	250	38.76%	57.75%	sp|Q7ZTY7|USE1_DANRE	Vesicle transport protein USE1 OS=Danio rerio OX=7955 GN=use1 PE=2 SV=1
TRINITY_DN5443_c0_g2_i1_orf1 ORF type:3prime_partial len:743 hit:XP_012280946.1 TRINITY_DN5443_c0_g2_i1:1-2229(+)	2495	3.00E-280	737	43.92%	52.70%	sp|Q9VLS1|KPBB_DROME	Probable phosphorylase b kinase regulatory subunit beta OS=Drosophila melanogaster OX=7227 GN=CG8475 PE=2 SV=2
TRINITY_DN5072_c0_g1_i1_orf1 ORF type:3prime_partial len:71 hit:XP_011265292.1 TRINITY_DN5072_c0_g1_i1:272-484(-)	282	1.20E-24	70	6.16%	6.86%	sp|Q5ZLG4|AGO3_CHICK	Protein argonaute-3 OS=Gallus gallus OX=9031 GN=AGO3 PE=2 SV=1
TRINITY_DN1494_c0_g1_i1_orf1 ORF type:complete len:119 hit:KMQ92011.1 TRINITY_DN1494_c0_g1_i1:87-443(-)	322	4.50E-29	115	51.72%	71.55%	sp|Q63362|NDUA5_RAT	NADH dehydrogenase [ubiquinone] 1 alpha subcomplex subunit 5 OS=Rattus norvegicus OX=10116 GN=Ndufa5 PE=1 SV=3
TRINITY_DN5858_c0_g2_i1_orf1 ORF type:internal len:107 hit:XP_023290793.1 TRINITY_DN5858_c0_g2_i1:1-321(-)	342	2.00E-31	115	14.02%	18.41%	sp|O43236|SEPT4_HUMAN	Septin-4 OS=Homo sapiens OX=9606 GN=SEPTIN4 PE=1 SV=1
TRINITY_DN3307_c0_g3_i1_orf1 ORF type:3prime_partial len:217 hit:XP_015599649.1 TRINITY_DN3307_c0_g3_i1:95-745(-)	439	2.20E-42	226	18.23%	26.87%	sp|Q5U378|TBCE_DANRE	Tubulin-specific chaperone E OS=Danio rerio OX=7955 GN=tbce PE=2 SV=2
TRINITY_DN1750_c0_g2_i3_orf1 ORF type:3prime_partial len:482 hit:XP_029048228.1 TRINITY_DN1750_c0_g2_i3:748-2193(-)	253	1.80E-20	264	5.25%	6.76%	sp|Q8INR6|DOT1L_DROME	Histone-lysine N-methyltransferase, H3 lysine-79 specific OS=Drosophila melanogaster OX=7227 GN=gpp PE=1 SV=2
TRINITY_DN5495_c0_g1_i1_orf1 ORF type:3prime_partial len:250 hit:XP_020708758.1 TRINITY_DN5495_c0_g1_i1:95-844(+)	706	2.80E-73	222	45.74%	59.57%	sp|Q7Q9J8|COQ4_ANOGA	Ubiquinone biosynthesis protein COQ4 homolog, mitochondrial OS=Anopheles gambiae OX=7165 GN=AGAP005199 PE=3 SV=4
TRINITY_DN2382_c0_g1_i1_orf1 ORF type:3prime_partial len:191 hit:XP_015587873.1 TRINITY_DN2382_c0_g1_i1:3-575(+)	364	9.80E-34	185	22.16%	28.11%	sp|Q91YX5|LGAT1_MOUSE	Acyl-CoA:lysophosphatidylglycerol acyltransferase 1 OS=Mus musculus OX=10090 GN=Lpgat1 PE=1 SV=1
TRINITY_DN1779_c0_g2_i1_orf1 ORF type:3prime_partial len:128 hit:XP_023715766.1 TRINITY_DN1779_c0_g2_i1:1-384(+)	171	1.60E-11	97	10.93%	18.97%	sp|Q4KM93|TM177_RAT	Transmembrane protein 177 OS=Rattus norvegicus OX=10116 GN=Tmem177 PE=2 SV=1
TRINITY_DN5755_c0_g1_i1_orf1 ORF type:internal len:190 hit:XP_012236348.1 TRINITY_DN5755_c0_g1_i1:3-572(-)	186	4.30E-13	60	3.25%	4.36%	sp|P35600|RFC1_DROME	Replication factor C subunit 1 OS=Drosophila melanogaster OX=7227 GN=Gnf1 PE=1 SV=2
TRINITY_DN1731_c0_g1_i2_orf1 ORF type:3prime_partial len:245 hit:XP_015115528.1 TRINITY_DN1731_c0_g1_i2:710-1444(-)	313	1.00E-27	211	37.61%	53.54%	sp|Q6INX1|TMM98_XENLA	Transmembrane protein 98 OS=Xenopus laevis OX=8355 GN=tmem98 PE=2 SV=1
TRINITY_DN5887_c0_g1_i5_orf1 ORF type:3prime_partial len:505 hit:XP_017796610.1 TRINITY_DN5887_c0_g1_i5:277-1791(+)	1169	1.20E-126	530	55.42%	61.70%	sp|Q8T6B9|PUF68_DROME	Poly(U)-binding-splicing factor half pint OS=Drosophila melanogaster OX=7227 GN=hfp PE=1 SV=2
TRINITY_DN3308_c0_g1_i1_orf1 ORF type:complete len:424 hit:XP_012280776.1 TRINITY_DN3308_c0_g1_i1:1350-2621(-)	868	7.90E-92	434	44.29%	61.31%	sp|Q8NBX0|SCPDL_HUMAN	Saccharopine dehydrogenase-like oxidoreductase OS=Homo sapiens OX=9606 GN=SCCPDH PE=1 SV=1
TRINITY_DN3398_c0_g2_i1_orf1 ORF type:internal len:164 hit:XP_012262209.1 TRINITY_DN3398_c0_g2_i1:3-494(+)	532	2.80E-53	164	5.30%	6.46%	sp|A3KMH1|VWA8_HUMAN	von Willebrand factor A domain-containing protein 8 OS=Homo sapiens OX=9606 GN=VWA8 PE=1 SV=2
TRINITY_DN1733_c0_g1_i3_orf1 ORF type:3prime_partial len:170 hit:XP_015609383.1 TRINITY_DN1733_c0_g1_i3:277-786(+)	412	2.40E-39	164	40.32%	62.90%	sp|P28019|DYR_AEDAL	Dihydrofolate reductase OS=Aedes albopictus OX=7160 GN=DHFR PE=3 SV=1
TRINITY_DN3711_c0_g1_i1_orf1 ORF type:5prime_partial len:168 hit:XP_015594710.1 TRINITY_DN3711_c0_g1_i1:2-505(-)	431	1.50E-41	167	47.59%	64.17%	sp|P82147|L2EFL_DROME	Protein lethal(2)essential for life OS=Drosophila melanogaster OX=7227 GN=l(2)efl PE=1 SV=1
TRINITY_DN2332_c0_g1_i1_orf1 ORF type:complete len:134 hit:XP_015610141.1 TRINITY_DN2332_c0_g1_i1:3-404(+)	356	5.80E-33	103	2.59%	3.25%	sp|M9MSG8|PIEZO_DROME	Piezo-type mechanosensitive ion channel component OS=Drosophila melanogaster OX=7227 GN=Piezo PE=2 SV=1
TRINITY_DN3307_c0_g2_i1_orf1 ORF type:internal len:84 hit:XP_011254454.1 TRINITY_DN3307_c0_g2_i1:2-253(-)	368	1.50E-34	84	9.34%	10.26%	sp|A6QLJ0|ERCC2_BOVIN	General transcription and DNA repair factor IIH helicase subunit XPD OS=Bos taurus OX=9913 GN=ERCC2 PE=2 SV=1
TRINITY_DN1786_c0_g1_i1_orf1 ORF type:complete len:259 hit:XP_011639424.1 TRINITY_DN1786_c0_g1_i1:452-1228(-)	215	2.50E-16	277	21.75%	35.28%	sp|O75381|PEX14_HUMAN	Peroxisomal membrane protein PEX14 OS=Homo sapiens OX=9606 GN=PEX14 PE=1 SV=1
TRINITY_DN1404_c0_g1_i3_orf1 ORF type:3prime_partial len:48 hit:XP_011695535.1 TRINITY_DN1404_c0_g1_i3:193-336(-)	123	2.10E-06	37	5.14%	7.07%	sp|Q9H3H1|MOD5_HUMAN	tRNA dimethylallyltransferase OS=Homo sapiens OX=9606 GN=TRIT1 PE=1 SV=1
TRINITY_DN1782_c0_g1_i1_orf1 ORF type:internal len:435 hit:XP_029168583.1 TRINITY_DN1782_c0_g1_i1:3-1307(+)	744	1.90E-77	236	5.96%	6.52%	sp|Q8IN94|OSA_DROME	Trithorax group protein osa OS=Drosophila melanogaster OX=7227 GN=osa PE=1 SV=1
TRINITY_DN5434_c0_g2_i1_orf1 ORF type:3prime_partial len:53 hit:XP_016911712.1 TRINITY_DN5434_c0_g2_i1:100-258(-)	164	4.20E-11	36	1.94%	2.15%	sp|Q10569|CPSF1_BOVIN	Cleavage and polyadenylation specificity factor subunit 1 OS=Bos taurus OX=9913 GN=CPSF1 PE=1 SV=1
TRINITY_DN3315_c0_g3_i1_orf1 ORF type:3prime_partial len:519 hit:XP_017884011.2 TRINITY_DN3315_c0_g3_i1:197-1753(-)	436	1.20E-41	270	6.31%	8.49%	sp|B4MUE1|AFFL_DROWI	AF4/FMR2 family member lilli OS=Drosophila willistoni OX=7260 GN=lilli PE=3 SV=1
TRINITY_DN5468_c0_g1_i1_orf1 ORF type:internal len:107 hit:XP_015589984.1 TRINITY_DN5468_c0_g1_i1:2-322(+)	463	1.80E-45	107	18.71%	19.88%	sp|Q6P4J8|SMU1_XENTR	WD40 repeat-containing protein SMU1 OS=Xenopus tropicalis OX=8364 GN=smu1 PE=2 SV=1
TRINITY_DN3350_c0_g3_i1_orf1 ORF type:5prime_partial len:166 hit:XP_015591589.1 TRINITY_DN3350_c0_g3_i1:32-529(+)	473	2.00E-46	165	7.93%	10.29%	sp|Q9NQV6|PRD10_HUMAN	PR domain zinc finger protein 10 OS=Homo sapiens OX=9606 GN=PRDM10 PE=1 SV=3
TRINITY_DN1702_c0_g1_i2_orf1 ORF type:3prime_partial len:283 hit:XP_015586434.1 TRINITY_DN1702_c0_g1_i2:151-999(+)	181	2.40E-12	76	7.06%	9.48%	sp|Q6SPF0|SAMD1_HUMAN	Atherin OS=Homo sapiens OX=9606 GN=SAMD1 PE=1 SV=1
TRINITY_DN1411_c0_g1_i2_orf1 ORF type:complete len:237 hit:XP_015607184.1 TRINITY_DN1411_c0_g1_i2:1449-2159(-)	248	3.40E-20	69	21.31%	24.18%	sp|Q29RS4|IN80E_BOVIN	INO80 complex subunit E OS=Bos taurus OX=9913 GN=INO80E PE=2 SV=1
TRINITY_DN3352_c0_g1_i1_orf1 ORF type:complete len:614 hit:XP_015591180.1 TRINITY_DN3352_c0_g1_i1:1499-3340(-)	580	2.80E-58	377	21.20%	32.59%	sp|O16098|MAL1_DROVI	Maltase 1 OS=Drosophila virilis OX=7244 GN=Mal-B1 PE=3 SV=2
TRINITY_DN1470_c0_g1_i4_orf1 ORF type:complete len:117 hit:XP_011338080.1 TRINITY_DN1470_c0_g1_i4:198-548(+)	188	1.50E-13	53	25.81%	30.65%	sp|Q32L83|BRI3_BOVIN	Brain protein I3 OS=Bos taurus OX=9913 GN=BRI3 PE=2 SV=1
TRINITY_DN5849_c0_g2_i2_orf1 ORF type:3prime_partial len:1549 hit:XP_024935527.1 TRINITY_DN5849_c0_g2_i2:1773-6419(-)	1272	4.10E-138	1511	31.70%	45.61%	sp|Q68CZ2|TENS3_HUMAN	Tensin-3 OS=Homo sapiens OX=9606 GN=TNS3 PE=1 SV=2
TRINITY_DN1440_c0_g1_i1_orf1 ORF type:3prime_partial len:557 hit:XP_014482422.1 TRINITY_DN1440_c0_g1_i1:21-1691(+)	1294	4.10E-141	532	53.05%	72.71%	sp|Q9BZZ5|API5_HUMAN	Apoptosis inhibitor 5 OS=Homo sapiens OX=9606 GN=API5 PE=1 SV=3
TRINITY_DN5760_c0_g3_i3_orf1 ORF type:3prime_partial len:837 hit:XP_023288405.1 TRINITY_DN5760_c0_g3_i3:146-2656(+)	2117	2.30E-236	679	37.20%	45.50%	sp|Q02645|HTS_DROME	Protein hu-li tai shao OS=Drosophila melanogaster OX=7227 GN=hts PE=1 SV=2
TRINITY_DN2351_c0_g1_i2_orf1 ORF type:complete len:807 hit:XP_011147896.1 TRINITY_DN2351_c0_g1_i2:1406-3826(-)	731	1.20E-75	360	37.27%	52.76%	sp|H9JW43|CDA8_BOMMO	Chitin deacetylase 8 OS=Bombyx mori OX=7091 GN=CDA8 PE=1 SV=2
TRINITY_DN5860_c0_g2_i1_orf1 ORF type:internal len:249 hit:XP_024936959.1 TRINITY_DN5860_c0_g2_i1:2-748(+)	444	6.80E-43	250	26.90%	40.76%	sp|Q6TNS2|PK1IP_DANRE	p21-activated protein kinase-interacting protein 1-like OS=Danio rerio OX=7955 GN=pak1ip1 PE=2 SV=1
TRINITY_DN1488_c0_g1_i1_orf1 ORF type:3prime_partial len:380 hit:QBB01723.1 TRINITY_DN1488_c0_g1_i1:1706-2845(-)	1296	1.70E-141	362	61.44%	74.81%	sp|Q5EA75|PCY2_BOVIN	Ethanolamine-phosphate cytidylyltransferase OS=Bos taurus OX=9913 GN=PCYT2 PE=2 SV=1
TRINITY_DN9522_c0_g1_i1_orf1 ORF type:complete len:896 hit:XP_015590045.1 TRINITY_DN9522_c0_g1_i1:270-2957(-)	374	3.20E-34	480	21.33%	37.90%	sp|P26779|SAP_BOVIN	Prosaposin OS=Bos taurus OX=9913 GN=PSAP PE=1 SV=3
TRINITY_DN3344_c0_g2_i1_orf1 ORF type:5prime_partial len:247 hit:XP_015440178.1 TRINITY_DN3344_c0_g2_i1:101-841(+)	589	1.00E-59	278	12.12%	14.62%	sp|Q8SY41|BCAS3_DROME	Breast carcinoma-amplified sequence 3 homolog OS=Drosophila melanogaster OX=7227 GN=rudhira PE=1 SV=1
TRINITY_DN1701_c0_g1_i2_orf1 ORF type:complete len:523 hit:XP_015601020.1 TRINITY_DN1701_c0_g1_i2:876-2444(-)	1195	1.20E-129	452	45.09%	61.92%	sp|Q6GN91|NT5D3_XENLA	5'-nucleotidase domain-containing protein 3 OS=Xenopus laevis OX=8355 GN=nt5dc3 PE=2 SV=1
TRINITY_DN1779_c0_g1_i1_orf1 ORF type:3prime_partial len:317 hit:XP_017754871.1 TRINITY_DN1779_c0_g1_i1:3-953(+)	140	1.50E-07	50	1.26%	1.66%	sp|Q13439|GOGA4_HUMAN	Golgin subfamily A member 4 OS=Homo sapiens OX=9606 GN=GOLGA4 PE=1 SV=1
TRINITY_DN1721_c0_g1_i2_orf1 ORF type:3prime_partial len:520 hit:XP_015509934.1 TRINITY_DN1721_c0_g1_i2:2-1561(+)	492	3.80E-48	371	28.63%	36.78%	sp|A6QQM4|ZN474_BOVIN	Zinc finger protein 474 OS=Bos taurus OX=9913 GN=ZNF474 PE=2 SV=1
TRINITY_DN7098_c0_g3_i1_orf1 ORF type:3prime_partial len:95 hit:EFN66764.1 TRINITY_DN7098_c0_g3_i1:3-287(+)	222	1.40E-17	62	2.42%	2.86%	sp|Q9W5D0|Y34F_DROME	Uncharacterized protein CG43867 OS=Drosophila melanogaster OX=7227 GN=CG43867 PE=1 SV=4
TRINITY_DN2381_c0_g1_i1_orf1 ORF type:complete len:120 hit:XP_015183492.1 TRINITY_DN2381_c0_g1_i1:133-492(+)	294	8.00E-26	117	52.71%	69.77%	sp|Q9NX55|HYPK_HUMAN	Huntingtin-interacting protein K OS=Homo sapiens OX=9606 GN=HYPK PE=1 SV=2
TRINITY_DN1724_c0_g1_i2_orf1 ORF type:complete len:156 hit:XP_015519521.1 TRINITY_DN1724_c0_g1_i2:89-556(+)	335	1.80E-30	132	23.83%	34.38%	sp|P26305|LPSBP_PERAM	Hemolymph lipopolysaccharide-binding protein OS=Periplaneta americana OX=6978 PE=1 SV=1
TRINITY_DN2346_c0_g2_i8_orf1 ORF type:3prime_partial len:914 hit:XP_015600219.1 TRINITY_DN2346_c0_g2_i8:1985-4726(-)	2135	2.10E-238	907	21.08%	28.54%	sp|P42356|PI4KA_HUMAN	Phosphatidylinositol 4-kinase alpha OS=Homo sapiens OX=9606 GN=PI4KA PE=1 SV=4
TRINITY_DN1765_c0_g1_i2_orf1 ORF type:complete len:230 hit:XP_024935906.1 TRINITY_DN1765_c0_g1_i2:116-805(+)	476	1.20E-46	229	44.21%	54.96%	sp|Q1L8G7|GATD1_DANRE	GATA zinc finger domain-containing protein 1 OS=Danio rerio OX=7955 GN=gatad1 PE=2 SV=1
TRINITY_DN7001_c1_g1_i1_orf1 ORF type:internal len:79 hit:XP_024939705.1 TRINITY_DN7001_c1_g1_i1:1-237(+)	271	2.50E-23	75	6.06%	7.87%	sp|Q674X7|KAZRN_HUMAN	Kazrin OS=Homo sapiens OX=9606 GN=KAZN PE=1 SV=2
TRINITY_DN3765_c0_g1_i1_orf1 ORF type:internal len:95 hit:XP_017892479.1 TRINITY_DN3765_c0_g1_i1:1-285(+)	135	1.80E-07	97	3.59%	5.43%	sp|Q14157|UBP2L_HUMAN	Ubiquitin-associated protein 2-like OS=Homo sapiens OX=9606 GN=UBAP2L PE=1 SV=2
TRINITY_DN1735_c0_g1_i2_orf1 ORF type:complete len:470 hit:XP_003494364.1 TRINITY_DN1735_c0_g1_i2:240-1649(+)	1122	3.10E-121	438	39.10%	47.98%	sp|Q8BMF4|ODP2_MOUSE	Dihydrolipoyllysine-residue acetyltransferase component of pyruvate dehydrogenase complex, mitochondrial OS=Mus musculus OX=10090 GN=Dlat PE=1 SV=2
TRINITY_DN2362_c0_g2_i1_orf1 ORF type:complete len:133 hit:XP_015595557.1 TRINITY_DN2362_c0_g2_i1:93-491(+)	136	1.90E-07	104	23.57%	35.67%	sp|Q9CR22|TMM42_MOUSE	Transmembrane protein 42 OS=Mus musculus OX=10090 GN=Tmem42 PE=2 SV=1
TRINITY_DN1784_c0_g1_i1_orf1 ORF type:complete len:467 hit:XP_015609747.1 TRINITY_DN1784_c0_g1_i1:12-1412(+)	860	7.30E-91	390	34.53%	47.92%	sp|Q86XE3|MICU3_HUMAN	Calcium uptake protein 3, mitochondrial OS=Homo sapiens OX=9606 GN=MICU3 PE=1 SV=1
TRINITY_DN2351_c0_g1_i4_orf1 ORF type:complete len:541 hit:XP_011147896.1 TRINITY_DN2351_c0_g1_i4:2570-4192(-)	286	3.10E-24	100	9.28%	12.62%	sp|H9J9M0|CDA1_BOMMO	Chitin deacetylase 1 OS=Bombyx mori OX=7091 GN=CDA1 PE=1 SV=1
TRINITY_DN1794_c0_g1_i2_orf1 ORF type:complete len:508 hit:XP_015586305.1 TRINITY_DN1794_c0_g1_i2:225-1748(-)	1109	1.10E-119	448	45.45%	58.99%	sp|Q5R650|WDR37_PONAB	WD repeat-containing protein 37 OS=Pongo abelii OX=9601 GN=WDR37 PE=2 SV=1
TRINITY_DN5793_c0_g1_i1_orf1 ORF type:3prime_partial len:141 hit:XP_003399744.1 TRINITY_DN5793_c0_g1_i1:1-423(+)	395	1.80E-37	140	9.55%	12.06%	sp|Q1LUC3|KAT2B_DANRE	Histone acetyltransferase KAT2B OS=Danio rerio OX=7955 GN=kat2b PE=2 SV=1
TRINITY_DN1499_c0_g2_i4_orf1 ORF type:complete len:856 hit:XP_015585399.1 TRINITY_DN1499_c0_g2_i4:3304-5871(+)	946	1.40E-100	879	33.46%	56.08%	sp|Q5W0V3|F16B1_HUMAN	Protein FAM160B1 OS=Homo sapiens OX=9606 GN=FAM160B1 PE=1 SV=1
TRINITY_DN2375_c0_g1_i1_orf1 ORF type:complete len:235 hit:XP_012219318.1 TRINITY_DN2375_c0_g1_i1:141-845(+)	557	5.00E-56	220	46.41%	67.93%	sp|Q9IA79|BI1_PAROL	Probable Bax inhibitor 1 OS=Paralichthys olivaceus OX=8255 GN=tmbim6 PE=2 SV=1
TRINITY_DN5889_c0_g1_i1_orf1 ORF type:internal len:211 hit:KOX71957.1 TRINITY_DN5889_c0_g1_i1:1212-1844(+)	182	1.40E-12	68	27.15%	31.13%	sp|O57598|ATOH7_CHICK	Protein atonal homolog 7 OS=Gallus gallus OX=9031 GN=ATOH7 PE=1 SV=2
TRINITY_DN5713_c0_g2_i2_orf1 ORF type:internal len:84 hit:XP_012142889.1 TRINITY_DN5713_c0_g2_i2:2-253(+)	333	1.70E-30	88	6.09%	7.43%	sp|Q1L6Q1|DUSTY_APIME	Dual serine/threonine and tyrosine protein kinase OS=Apis mellifera OX=7460 GN=DSTYK PE=2 SV=1
TRINITY_DN1425_c0_g1_i2_orf1 ORF type:complete len:144 hit:XP_015594335.1 TRINITY_DN1425_c0_g1_i2:542-973(-)	548	3.40E-55	142	72.92%	85.42%	sp|P49858|CNI_DROME	Protein cornichon OS=Drosophila melanogaster OX=7227 GN=cni PE=1 SV=1
TRINITY_DN2399_c0_g2_i1_orf1 ORF type:3prime_partial len:862 hit:XP_015610324.1 TRINITY_DN2399_c0_g2_i1:621-3206(-)	2214	1.30E-247	742	38.91%	50.18%	sp|Q6U841|S4A10_HUMAN	Sodium-driven chloride bicarbonate exchanger OS=Homo sapiens OX=9606 GN=SLC4A10 PE=1 SV=1
TRINITY_DN3748_c0_g2_i2_orf1 ORF type:complete len:403 hit:XP_012147661.1 TRINITY_DN3748_c0_g2_i2:3252-4460(-)	320	2.60E-28	372	25.65%	46.11%	sp|Q9D0R9|WDR89_MOUSE	WD repeat-containing protein 89 OS=Mus musculus OX=10090 GN=Wdr89 PE=2 SV=1
TRINITY_DN3339_c0_g2_i1_orf1 ORF type:complete len:525 hit:XP_015605827.1 TRINITY_DN3339_c0_g2_i1:111-1685(+)	1072	2.20E-115	515	37.30%	51.29%	sp|Q9Z0H1|WDR46_MOUSE	WD repeat-containing protein 46 OS=Mus musculus OX=10090 GN=Wdr46 PE=2 SV=1
TRINITY_DN7086_c0_g7_i1_orf1 ORF type:3prime_partial len:147 hit:XP_026666752.1 TRINITY_DN7086_c0_g7_i1:164-604(-)	294	9.80E-26	159	13.15%	19.21%	sp|Q9NZI6|TF2L1_HUMAN	Transcription factor CP2-like protein 1 OS=Homo sapiens OX=9606 GN=TFCP2L1 PE=1 SV=1
TRINITY_DN2363_c0_g1_i1_orf1 ORF type:internal len:168 hit:XP_015601523.1 TRINITY_DN2363_c0_g1_i1:2-505(+)	431	1.50E-41	137	9.15%	11.14%	sp|Q91WF7|FIG4_MOUSE	Polyphosphoinositide phosphatase OS=Mus musculus OX=10090 GN=Fig4 PE=1 SV=1
TRINITY_DN5483_c0_g2_i1_orf1 ORF type:internal len:207 hit:XP_015591366.1 TRINITY_DN5483_c0_g2_i1:2-622(-)	478	6.40E-47	208	11.27%	15.71%	sp|Q80UM7|MOGS_MOUSE	Mannosyl-oligosaccharide glucosidase OS=Mus musculus OX=10090 GN=Mogs PE=1 SV=1
TRINITY_DN2314_c0_g1_i1_orf1 ORF type:3prime_partial len:405 hit:XP_012270188.1 TRINITY_DN2314_c0_g1_i1:220-1434(-)	382	1.70E-35	248	14.29%	19.24%	sp|P52963|E41LA_MOUSE	Band 4.1-like protein 4A OS=Mus musculus OX=10090 GN=Epb41l4a PE=2 SV=2
TRINITY_DN7086_c0_g2_i1_orf1 ORF type:complete len:433 hit:XP_006558600.1 TRINITY_DN7086_c0_g2_i1:160-1458(-)	235	2.00E-18	70	11.11%	16.24%	sp|Q96EY9|ADAT3_HUMAN	Probable inactive tRNA-specific adenosine deaminase-like protein 3 OS=Homo sapiens OX=9606 GN=ADAT3 PE=1 SV=1
TRINITY_DN5713_c0_g1_i1_orf1 ORF type:internal len:93 hit:XP_008544863.1 TRINITY_DN5713_c0_g1_i1:2-280(-)	450	5.10E-44	93	8.57%	9.08%	sp|Q1L6Q1|DUSTY_APIME	Dual serine/threonine and tyrosine protein kinase OS=Apis mellifera OX=7460 GN=DSTYK PE=2 SV=1
TRINITY_DN7089_c0_g2_i1_orf1 ORF type:3prime_partial len:245 hit:XP_025986063.1 TRINITY_DN7089_c0_g2_i1:3-737(+)	313	1.00E-27	239	14.81%	23.10%	sp|Q95R48|OCTL_DROME	Organic cation transporter-like protein OS=Drosophila melanogaster OX=7227 GN=Orct2 PE=2 SV=2
TRINITY_DN3710_c0_g2_i1_orf1 ORF type:complete len:149 hit:XP_006569061.1 TRINITY_DN3710_c0_g2_i1:401-847(-)	675	6.60E-70	147	89.19%	93.24%	sp|P45594|CADF_DROME	Cofilin/actin-depolymerizing factor homolog OS=Drosophila melanogaster OX=7227 GN=tsr PE=1 SV=1
TRINITY_DN7065_c0_g2_i1_orf1 ORF type:3prime_partial len:381 hit:XP_011055310.1 TRINITY_DN7065_c0_g2_i1:402-1544(-)	874	1.40E-92	376	36.69%	53.91%	sp|Q9Y4P3|TBL2_HUMAN	Transducin beta-like protein 2 OS=Homo sapiens OX=9606 GN=TBL2 PE=1 SV=1
TRINITY_DN9427_c0_g1_i1_orf1 ORF type:internal len:90 hit:XP_015604846.1 TRINITY_DN9427_c0_g1_i1:2-271(-)	265	1.40E-22	89	8.29%	10.91%	sp|A6QPU5|SYDM_BOVIN	Aspartate--tRNA ligase, mitochondrial OS=Bos taurus OX=9913 GN=DARS2 PE=2 SV=1
TRINITY_DN2386_c0_g1_i3_orf1 ORF type:complete len:362 hit:XP_015590445.1 TRINITY_DN2386_c0_g1_i3:130-1215(+)	836	3.40E-88	314	45.29%	59.69%	sp|Q58EB4|HIBCH_DANRE	3-hydroxyisobutyryl-CoA hydrolase, mitochondrial OS=Danio rerio OX=7955 GN=hibch PE=2 SV=1
TRINITY_DN3734_c0_g1_i1_orf1 ORF type:internal len:160 hit:XP_012285426.1 TRINITY_DN3734_c0_g1_i1:2-481(-)	189	1.60E-13	47	11.43%	13.02%	sp|P48430|SOX2_CHICK	Transcription factor SOX-2 OS=Gallus gallus OX=9031 GN=SOX2 PE=1 SV=1
TRINITY_DN5755_c0_g2_i1_orf1 ORF type:3prime_partial len:511 hit:OAD56127.1 TRINITY_DN5755_c0_g2_i1:1-1533(+)	1350	1.20E-147	434	25.46%	33.37%	sp|P35600|RFC1_DROME	Replication factor C subunit 1 OS=Drosophila melanogaster OX=7227 GN=Gnf1 PE=1 SV=2
TRINITY_DN5437_c0_g1_i1_orf1 ORF type:3prime_partial len:270 hit:XP_015594299.1 TRINITY_DN5437_c0_g1_i1:2558-3367(-)	455	3.90E-44	246	10.26%	14.96%	sp|O60502|OGA_HUMAN	Protein O-GlcNAcase OS=Homo sapiens OX=9606 GN=OGA PE=1 SV=2
TRINITY_DN5486_c0_g1_i1_orf1 ORF type:internal len:104 hit:ALC49056.1 TRINITY_DN5486_c0_g1_i1:15-326(+)	173	7.50E-12	84	6.16%	8.39%	sp|Q8JZY4|MRPP3_MOUSE	Mitochondrial ribonuclease P catalytic subunit OS=Mus musculus OX=10090 GN=Prorp PE=2 SV=1
TRINITY_DN5819_c0_g1_i1_orf1 ORF type:complete len:1018 hit:XP_015599861.1 TRINITY_DN5819_c0_g1_i1:1766-4819(-)	309	1.20E-26	680	22.09%	38.68%	sp|Q8BG16|S6A15_MOUSE	Sodium-dependent neutral amino acid transporter B(0)AT2 OS=Mus musculus OX=10090 GN=Slc6a15 PE=1 SV=1
TRINITY_DN5887_c0_g1_i4_orf1 ORF type:3prime_partial len:581 hit:XP_026672508.1 TRINITY_DN5887_c0_g1_i4:2-1744(+)	1390	3.20E-152	609	63.27%	70.96%	sp|Q8T6B9|PUF68_DROME	Poly(U)-binding-splicing factor half pint OS=Drosophila melanogaster OX=7227 GN=hfp PE=1 SV=2
TRINITY_DN3385_c0_g1_i1_orf1 ORF type:complete len:218 hit:KMQ87509.1 TRINITY_DN3385_c0_g1_i1:515-1168(-)	498	3.20E-49	208	45.29%	65.92%	sp|Q499W2|SLD5_RAT	DNA replication complex GINS protein SLD5 OS=Rattus norvegicus OX=10116 GN=Gins4 PE=1 SV=1
TRINITY_DN1752_c1_g1_i1_orf1 ORF type:complete len:400 hit:XP_015587726.1 TRINITY_DN1752_c1_g1_i1:927-2126(-)	163	4.20E-10	158	2.71%	3.31%	sp|F1MA98|TPR_RAT	Nucleoprotein TPR OS=Rattus norvegicus OX=10116 GN=Tpr PE=1 SV=1
TRINITY_DN5471_c0_g1_i1_orf1 ORF type:3prime_partial len:130 hit:XP_015523224.1 TRINITY_DN5471_c0_g1_i1:401-790(-)	380	9.30E-36	128	6.54%	8.32%	sp|Q05920|PYC_MOUSE	Pyruvate carboxylase, mitochondrial OS=Mus musculus OX=10090 GN=Pc PE=1 SV=1
TRINITY_DN3383_c1_g1_i1_orf1 ORF type:3prime_partial len:542 hit:XP_012286625.1 TRINITY_DN3383_c1_g1_i1:1-1626(+)	639	3.60E-65	255	32.00%	43.20%	sp|P21902|PCE_TACTR	Proclotting enzyme OS=Tachypleus tridentatus OX=6853 PE=1 SV=1
TRINITY_DN5478_c0_g3_i1_orf1 ORF type:internal len:85 hit:XP_029163678.1 TRINITY_DN5478_c0_g3_i1:3-257(+)	226	4.40E-18	85	4.04%	6.06%	sp|P22817|IDE_DROME	Insulin-degrading enzyme OS=Drosophila melanogaster OX=7227 GN=Ide PE=1 SV=4
TRINITY_DN1760_c0_g3_i1_orf1 ORF type:internal len:114 hit:XP_023289399.1 TRINITY_DN1760_c0_g3_i1:1-342(-)	482	1.20E-47	114	5.21%	6.08%	sp|Q27746|DNMT1_PARLI	DNA (cytosine-5)-methyltransferase PliMCI OS=Paracentrotus lividus OX=7656 GN=DNMT PE=2 SV=1
TRINITY_DN5026_c0_g2_i1_orf1 ORF type:complete len:241 hit:XP_015188176.1 TRINITY_DN5026_c0_g2_i1:76-798(+)	624	8.80E-64	233	53.30%	70.93%	sp|Q4V8W7|UBTD1_DANRE	Ubiquitin domain-containing protein 1 OS=Danio rerio OX=7955 GN=ubtd1 PE=2 SV=1
TRINITY_DN3359_c0_g1_i1_orf1 ORF type:3prime_partial len:107 hit:XP_015587142.1 TRINITY_DN3359_c0_g1_i1:17-337(+)	139	6.70E-08	58	2.49%	3.32%	sp|Q9V5M6|LOLA5_DROME	Longitudinals lacking protein, isoforms J/P/Q/S/Z OS=Drosophila melanogaster OX=7227 GN=lola PE=1 SV=4
TRINITY_DN9485_c0_g1_i1_orf1 ORF type:complete len:611 hit:XP_015607556.1 TRINITY_DN9485_c0_g1_i1:111-1943(+)	1044	4.40E-112	496	31.95%	46.30%	sp|Q9BQ70|TCF25_HUMAN	Transcription factor 25 OS=Homo sapiens OX=9606 GN=TCF25 PE=1 SV=1
TRINITY_DN5895_c0_g2_i1_orf1 ORF type:internal len:144 hit:XP_015585424.1 TRINITY_DN5895_c0_g2_i1:1-432(+)	500	1.30E-49	142	24.20%	28.99%	sp|Q7T292|MFRN2_DANRE	Mitoferrin-2 OS=Danio rerio OX=7955 GN=slc25a28 PE=2 SV=1
TRINITY_DN5847_c0_g1_i1_orf1 ORF type:complete len:174 hit:XP_015588805.1 TRINITY_DN5847_c0_g1_i1:176-697(+)	617	4.10E-63	170	67.05%	80.35%	sp|B4JT39|ARMET_DROGR	Mesencephalic astrocyte-derived neurotrophic factor homolog OS=Drosophila grimshawi OX=7222 GN=Manf PE=3 SV=1
TRINITY_DN5775_c0_g1_i1_orf1 ORF type:complete len:178 hit:XP_012264496.1 TRINITY_DN5775_c0_g1_i1:934-1467(-)	619	2.50E-63	169	58.64%	69.63%	sp|P12815|PDCD6_MOUSE	Programmed cell death protein 6 OS=Mus musculus OX=10090 GN=Pdcd6 PE=1 SV=2
TRINITY_DN9565_c0_g1_i1_orf1 ORF type:complete len:109 hit:XP_012268216.1 TRINITY_DN9565_c0_g1_i1:121-447(-)	372	6.60E-35	102	61.90%	80.00%	sp|Q9VIZ0|RPAC2_DROME	Probable DNA-directed RNA polymerases I and III subunit RPAC2 OS=Drosophila melanogaster OX=7227 GN=l(2)37Cg PE=1 SV=1
TRINITY_DN1733_c0_g1_i1_orf1 ORF type:complete len:183 hit:XP_015609383.1 TRINITY_DN1733_c0_g1_i1:225-773(+)	476	9.70E-47	179	45.70%	70.43%	sp|P28019|DYR_AEDAL	Dihydrofolate reductase OS=Aedes albopictus OX=7160 GN=DHFR PE=3 SV=1
TRINITY_DN3793_c0_g2_i1_orf1 ORF type:internal len:166 hit:XP_015597806.1 TRINITY_DN3793_c0_g2_i1:80-577(+)	368	2.90E-34	160	10.44%	16.62%	sp|A4IF87|GNPAT_BOVIN	Dihydroxyacetone phosphate acyltransferase OS=Bos taurus OX=9913 GN=GNPAT PE=2 SV=1
TRINITY_DN5843_c0_g1_i1_orf1 ORF type:internal len:96 hit:XP_015590995.1 TRINITY_DN5843_c0_g1_i1:2-289(-)	312	5.30E-28	96	8.03%	11.27%	sp|Q9XTM1|EXOC5_DROME	Exocyst complex component 5 OS=Drosophila melanogaster OX=7227 GN=Sec10 PE=2 SV=1
TRINITY_DN1408_c0_g2_i2_orf1 ORF type:complete len:313 hit:XP_015594241.1 TRINITY_DN1408_c0_g2_i2:761-1699(-)	349	8.80E-32	324	34.07%	50.79%	sp|O75486|SUPT3_HUMAN	Transcription initiation protein SPT3 homolog OS=Homo sapiens OX=9606 GN=SUPT3H PE=1 SV=3
TRINITY_DN5498_c0_g3_i1_orf1 ORF type:3prime_partial len:154 hit:XP_012275510.1 TRINITY_DN5498_c0_g3_i1:1-462(+)	304	7.10E-27	158	2.94%	3.84%	sp|Q9VWF2|SAYP_DROME	Supporter of activation of yellow protein OS=Drosophila melanogaster OX=7227 GN=e(y)3 PE=1 SV=3
TRINITY_DN5409_c0_g1_i1_orf1 ORF type:internal len:149 hit:ACO15170.1 TRINITY_DN5409_c0_g1_i1:1-447(-)	779	5.80E-82	149	81.87%	81.87%	sp|P09528|FRIH_MOUSE	Ferritin heavy chain OS=Mus musculus OX=10090 GN=Fth1 PE=1 SV=2
TRINITY_DN5769_c0_g2_i1_orf1 ORF type:complete len:125 hit:XP_012261045.1 TRINITY_DN5769_c0_g2_i1:216-590(-)	346	7.80E-32	113	51.61%	68.55%	sp|Q09506|TX1B3_CAEEL	Tax1-binding protein 3 homolog OS=Caenorhabditis elegans OX=6239 GN=txbp-3 PE=1 SV=1
TRINITY_DN9500_c0_g1_i1_orf1 ORF type:complete len:609 hit:XP_015606406.1 TRINITY_DN9500_c0_g1_i1:234-2060(+)	1394	1.10E-152	599	46.62%	65.73%	sp|Q4R4T0|RPN1_MACFA	Dolichyl-diphosphooligosaccharide--protein glycosyltransferase subunit 1 OS=Macaca fascicularis OX=9541 GN=RPN1 PE=2 SV=1
TRINITY_DN3395_c0_g1_i1_orf1 ORF type:3prime_partial len:226 hit:XP_015589665.1 TRINITY_DN3395_c0_g1_i1:2241-2918(-)	239	3.60E-19	185	11.47%	20.72%	sp|Q9Y2C5|S17A4_HUMAN	Probable small intestine urate exporter OS=Homo sapiens OX=9606 GN=SLC17A4 PE=2 SV=1
TRINITY_DN5471_c0_g4_i1_orf1 ORF type:internal len:98 hit:XP_011632366.1 TRINITY_DN5471_c0_g4_i1:2-295(-)	247	1.90E-20	95	2.89%	4.15%	sp|Q98930|SORL_CHICK	Sortilin-related receptor (Fragment) OS=Gallus gallus OX=9031 GN=SORL1 PE=2 SV=1
TRINITY_DN1472_c0_g1_i1_orf1 ORF type:complete len:672 hit:XP_015589333.1 TRINITY_DN1472_c0_g1_i1:604-2619(+)	2203	2.00E-246	571	50.98%	59.76%	sp|Q9BUQ8|DDX23_HUMAN	Probable ATP-dependent RNA helicase DDX23 OS=Homo sapiens OX=9606 GN=DDX23 PE=1 SV=3
TRINITY_DN2380_c0_g1_i1_orf1 ORF type:3prime_partial len:332 hit:OXU26649.1 TRINITY_DN2380_c0_g1_i1:1-996(+)	1220	9.40E-133	329	54.72%	65.33%	sp|P17764|THIL_RAT	Acetyl-CoA acetyltransferase, mitochondrial OS=Rattus norvegicus OX=10116 GN=Acat1 PE=1 SV=1
TRINITY_DN1499_c0_g2_i9_orf1 ORF type:3prime_partial len:121 hit:XP_024936236.1 TRINITY_DN1499_c0_g2_i9:61-423(+)	313	5.10E-28	114	12.76%	16.67%	sp|Q9NFT7|HXK2_DROME	Hexokinase type 2 OS=Drosophila melanogaster OX=7227 GN=Hex-t2 PE=2 SV=4
TRINITY_DN2360_c0_g1_i1_orf1 ORF type:3prime_partial len:192 hit:EFN60301.1 TRINITY_DN2360_c0_g1_i1:3-578(+)	883	6.50E-94	190	52.00%	55.38%	sp|Q5ZI49|PRPS2_CHICK	Ribose-phosphate pyrophosphokinase 2 OS=Gallus gallus OX=9031 GN=PRPS2 PE=2 SV=1
TRINITY_DN3337_c0_g2_i1_orf1 ORF type:5prime_partial len:29 hit:XP_017754481.1 TRINITY_DN3337_c0_g2_i1:1-87(-)	116	8.50E-06	27	4.09%	4.87%	sp|Q2KID6|PLRG1_BOVIN	Pleiotropic regulator 1 OS=Bos taurus OX=9913 GN=PLRG1 PE=2 SV=1
TRINITY_DN5031_c0_g1_i1_orf1 ORF type:complete len:219 hit:XP_012249745.1 TRINITY_DN5031_c0_g1_i1:376-1032(+)	722	3.40E-75	218	57.34%	80.28%	sp|A4IH75|ATGA1_XENTR	Autophagy-related protein 101 OS=Xenopus tropicalis OX=8364 GN=atg101 PE=2 SV=1
TRINITY_DN5791_c0_g1_i1_orf1 ORF type:complete len:278 hit:XP_017889545.1 TRINITY_DN5791_c0_g1_i1:3023-3856(-)	523	5.20E-52	265	37.81%	60.07%	sp|Q3SYV5|TSN33_BOVIN	Tetraspanin-33 OS=Bos taurus OX=9913 GN=TSPAN33 PE=1 SV=1
TRINITY_DN1738_c0_g1_i2_orf1 ORF type:complete len:597 hit:XP_015592972.1 TRINITY_DN1738_c0_g1_i2:1372-3162(-)	983	5.10E-105	602	38.24%	55.23%	sp|Q8TB96|TIP_HUMAN	T-cell immunomodulatory protein OS=Homo sapiens OX=9606 GN=ITFG1 PE=1 SV=1
TRINITY_DN1711_c0_g1_i1_orf1 ORF type:complete len:119 hit:XP_017765571.1 TRINITY_DN1711_c0_g1_i1:34-390(-)	292	1.40E-25	107	50.86%	68.10%	sp|Q52LA3|LIN52_HUMAN	Protein lin-52 homolog OS=Homo sapiens OX=9606 GN=LIN52 PE=1 SV=1
TRINITY_DN3709_c0_g1_i1_orf1 ORF type:3prime_partial len:590 hit:XP_015597629.1 TRINITY_DN3709_c0_g1_i1:127-1896(-)	902	1.30E-95	600	30.89%	46.33%	sp|Q0IG18|UFL1_AEDAE	E3 UFM1-protein ligase 1 homolog OS=Aedes aegypti OX=7159 GN=AAEL003536 PE=3 SV=1
TRINITY_DN3737_c0_g1_i1_orf1 ORF type:3prime_partial len:185 hit:XP_015601701.1 TRINITY_DN3737_c0_g1_i1:263-817(-)	301	1.90E-26	172	25.74%	36.03%	sp|Q9ULW3|ABT1_HUMAN	Activator of basal transcription 1 OS=Homo sapiens OX=9606 GN=ABT1 PE=1 SV=1
TRINITY_DN1773_c0_g2_i1_orf1 ORF type:5prime_partial len:171 hit:XP_003486163.1 TRINITY_DN1773_c0_g2_i1:3-515(-)	336	1.60E-30	163	11.17%	13.35%	sp|Q17BA4|MED15_AEDAE	Mediator of RNA polymerase II transcription subunit 15 OS=Aedes aegypti OX=7159 GN=MED15 PE=3 SV=1
TRINITY_DN5797_c0_g2_i1_orf1 ORF type:3prime_partial len:37 hit:XP_012274877.1 TRINITY_DN5797_c0_g2_i1:202-312(-)	122	2.10E-06	34	2.03%	2.47%	sp|Q9NW08|RPC2_HUMAN	DNA-directed RNA polymerase III subunit RPC2 OS=Homo sapiens OX=9606 GN=POLR3B PE=1 SV=2
TRINITY_DN1417_c0_g1_i2_orf1 ORF type:3prime_partial len:288 hit:XP_015605686.1 TRINITY_DN1417_c0_g1_i2:197-1060(-)	741	2.80E-77	317	18.14%	22.73%	sp|Q5F361|TBCK_CHICK	TBC domain-containing protein kinase-like protein OS=Gallus gallus OX=9031 GN=TBCK PE=2 SV=2
TRINITY_DN2382_c0_g3_i1_orf1 ORF type:internal len:114 hit:XP_025994841.1 TRINITY_DN2382_c0_g3_i1:2-343(+)	315	2.80E-28	111	14.86%	21.08%	sp|Q91YX5|LGAT1_MOUSE	Acyl-CoA:lysophosphatidylglycerol acyltransferase 1 OS=Mus musculus OX=10090 GN=Lpgat1 PE=1 SV=1
TRINITY_DN1752_c0_g3_i1_orf1 ORF type:internal len:153 hit:XP_024939879.1 TRINITY_DN1752_c0_g3_i1:2-460(-)	607	5.20E-62	154	4.55%	5.32%	sp|Q92793|CBP_HUMAN	CREB-binding protein OS=Homo sapiens OX=9606 GN=CREBBP PE=1 SV=3
TRINITY_DN2339_c0_g1_i1_orf1 ORF type:internal len:167 hit:XP_015520300.1 TRINITY_DN2339_c0_g1_i1:115-615(+)	267	1.50E-22	152	16.99%	25.63%	sp|P28289|TMOD1_HUMAN	Tropomodulin-1 OS=Homo sapiens OX=9606 GN=TMOD1 PE=1 SV=1
TRINITY_DN5794_c0_g1_i1_orf1 ORF type:complete len:837 hit:XP_012288952.1 TRINITY_DN5794_c0_g1_i1:164-2674(+)	2273	1.90E-254	851	55.56%	72.52%	sp|Q93050|VPP1_HUMAN	V-type proton ATPase 116 kDa subunit a1 OS=Homo sapiens OX=9606 GN=ATP6V0A1 PE=1 SV=3
TRINITY_DN5072_c0_g2_i1_orf1 ORF type:internal len:229 hit:XP_014225266.1 TRINITY_DN5072_c0_g2_i1:3-689(-)	1029	9.10E-111	229	22.21%	23.60%	sp|Q9QZ81|AGO2_RAT	Protein argonaute-2 OS=Rattus norvegicus OX=10116 GN=Ago2 PE=1 SV=2
TRINITY_DN1484_c0_g2_i4_orf1 ORF type:complete len:312 hit:XP_015514308.1 TRINITY_DN1484_c0_g2_i4:663-1598(-)	323	9.10E-29	229	22.01%	33.70%	sp|Q16533|SNPC1_HUMAN	snRNA-activating protein complex subunit 1 OS=Homo sapiens OX=9606 GN=SNAPC1 PE=1 SV=1
TRINITY_DN3791_c0_g4_i1_orf1 ORF type:internal len:222 hit:XP_003491707.1 TRINITY_DN3791_c0_g4_i1:1-666(-)	403	3.40E-38	223	26.42%	42.14%	sp|Q5XG41|DH12A_XENLA	Very-long-chain 3-oxoacyl-CoA reductase-A OS=Xenopus laevis OX=8355 GN=hsd17b12-a PE=2 SV=1
TRINITY_DN3345_c0_g1_i1_orf1 ORF type:3prime_partial len:339 hit:XP_025268862.1 TRINITY_DN3345_c0_g1_i1:152-1168(-)	511	1.60E-50	318	33.81%	50.43%	sp|Q6NWG4|ANM6_DANRE	Protein arginine N-methyltransferase 6 OS=Danio rerio OX=7955 GN=prmt6 PE=2 SV=2
TRINITY_DN5729_c0_g3_i1_orf1 ORF type:internal len:160 hit:XP_029046262.1 TRINITY_DN5729_c0_g3_i1:3-482(+)	522	3.90E-52	160	10.94%	14.25%	sp|Q24009|BICC_DROME	Protein bicaudal C OS=Drosophila melanogaster OX=7227 GN=BicC PE=1 SV=2
TRINITY_DN1752_c0_g7_i1_orf1 ORF type:internal len:289 hit:XP_026294861.1 TRINITY_DN1752_c0_g7_i1:3-869(-)	184	1.10E-12	310	3.81%	4.71%	sp|Q6JHU9|CBP_RAT	Histone lysine acetyltransferase CREBBP OS=Rattus norvegicus OX=10116 GN=Crebbp PE=1 SV=1
TRINITY_DN2372_c0_g1_i2_orf1 ORF type:complete len:197 hit:XP_015590601.1 TRINITY_DN2372_c0_g1_i2:276-866(-)	408	8.00E-39	104	41.84%	47.96%	sp|P49906|TAF11_DROME	Transcription initiation factor TFIID subunit 11 OS=Drosophila melanogaster OX=7227 GN=Taf11 PE=1 SV=1
TRINITY_DN1751_c0_g1_i2_orf1 ORF type:complete len:369 hit:XP_015594333.2 TRINITY_DN1751_c0_g1_i2:92-1198(+)	909	1.20E-96	332	52.50%	68.33%	sp|Q3SWX0|NIPA2_BOVIN	Magnesium transporter NIPA2 OS=Bos taurus OX=9913 GN=NIPA2 PE=2 SV=1
TRINITY_DN1746_c0_g1_i1_orf1 ORF type:complete len:412 hit:XP_015602682.1 TRINITY_DN1746_c0_g1_i1:173-1408(-)	281	8.90E-24	398	29.08%	45.92%	sp|Q9BRP4|PAAF1_HUMAN	Proteasomal ATPase-associated factor 1 OS=Homo sapiens OX=9606 GN=PAAF1 PE=1 SV=2
TRINITY_DN9483_c0_g1_i1_orf1 ORF type:3prime_partial len:756 hit:XP_012282559.1 TRINITY_DN9483_c0_g1_i1:2-2269(+)	1601	1.40E-176	501	30.72%	37.17%	sp|P49916|DNLI3_HUMAN	DNA ligase 3 OS=Homo sapiens OX=9606 GN=LIG3 PE=1 SV=2
TRINITY_DN5489_c0_g2_i1_orf1 ORF type:5prime_partial len:117 hit:XP_011310491.1 TRINITY_DN5489_c0_g2_i1:1-351(-)	121	9.10E-06	56	2.47%	3.42%	sp|Q03701|CEBPZ_HUMAN	CCAAT/enhancer-binding protein zeta OS=Homo sapiens OX=9606 GN=CEBPZ PE=1 SV=3
TRINITY_DN1425_c0_g2_i1_orf1 ORF type:complete len:139 hit:XP_014209942.1 TRINITY_DN1425_c0_g2_i1:604-1020(-)	353	1.30E-32	132	46.48%	69.01%	sp|Q9CQI3|GMFB_MOUSE	Glia maturation factor beta OS=Mus musculus OX=10090 GN=Gmfb PE=1 SV=3
TRINITY_DN1789_c0_g1_i1_orf1 ORF type:3prime_partial len:187 hit:XP_011260111.1 TRINITY_DN1789_c0_g1_i1:661-1221(-)	153	2.80E-09	65	13.11%	18.03%	sp|Q9D844|DNJC4_MOUSE	DnaJ homolog subfamily C member 4 OS=Mus musculus OX=10090 GN=Dnajc4 PE=2 SV=2
TRINITY_DN1455_c0_g1_i1_orf1 ORF type:complete len:161 hit:XP_012273053.1 TRINITY_DN1455_c0_g1_i1:1043-1525(-)	402	3.20E-38	148	46.50%	66.88%	sp|A7S6Y0|SYS1_NEMVE	Protein SYS1 homolog OS=Nematostella vectensis OX=45351 GN=sys1 PE=3 SV=1
TRINITY_DN1415_c0_g1_i2_orf1 ORF type:complete len:172 hit:XP_015594859.1 TRINITY_DN1415_c0_g1_i2:92-607(-)	293	1.50E-25	187	22.65%	35.28%	sp|Q05B56|TF2H3_BOVIN	General transcription factor IIH subunit 3 OS=Bos taurus OX=9913 GN=GTF2H3 PE=2 SV=1
TRINITY_DN5780_c0_g1_i1_orf1 ORF type:complete len:330 hit:XP_017767375.1 TRINITY_DN5780_c0_g1_i1:185-1174(+)	439	3.40E-42	310	46.91%	58.96%	sp|Q922G2|FA76A_MOUSE	Protein FAM76A OS=Mus musculus OX=10090 GN=Fam76a PE=2 SV=1
TRINITY_DN3366_c0_g1_i1_orf1 ORF type:internal len:167 hit:XP_015518359.1 TRINITY_DN3366_c0_g1_i1:3-503(+)	203	4.00E-15	156	17.80%	31.44%	sp|P40313|CTRL_HUMAN	Chymotrypsin-like protease CTRL-1 OS=Homo sapiens OX=9606 GN=CTRL PE=1 SV=1
TRINITY_DN1450_c1_g1_i1_orf1 ORF type:3prime_partial len:422 hit:KPI92981.1 TRINITY_DN1450_c1_g1_i1:508-1773(-)	1480	8.50E-163	421	20.23%	23.99%	sp|P04146|COPIA_DROME	Copia protein OS=Drosophila melanogaster OX=7227 GN=GIP PE=1 SV=3
TRINITY_DN7073_c0_g1_i1_orf1 ORF type:3prime_partial len:87 hit:XP_015184888.1 TRINITY_DN7073_c0_g1_i1:951-1211(-)	254	2.50E-21	87	13.03%	19.26%	sp|P40689|TSL_DROME	Torso-like protein OS=Drosophila melanogaster OX=7227 GN=tsl PE=1 SV=2
TRINITY_DN9414_c0_g1_i1_orf1 ORF type:internal len:93 hit:XP_029041344.1 TRINITY_DN9414_c0_g1_i1:2-280(+)	302	7.40E-27	93	19.74%	22.33%	sp|O14562|UBFD1_HUMAN	Ubiquitin domain-containing protein UBFD1 OS=Homo sapiens OX=9606 GN=UBFD1 PE=1 SV=2
TRINITY_DN3336_c0_g2_i1_orf1 ORF type:complete len:288 hit:XP_015592333.1 TRINITY_DN3336_c0_g2_i1:159-1022(-)	329	1.70E-29	275	23.73%	38.98%	sp|Q8IUQ0|CLVS1_HUMAN	Clavesin-1 OS=Homo sapiens OX=9606 GN=CLVS1 PE=1 SV=1
TRINITY_DN9514_c0_g1_i1_orf1 ORF type:internal len:149 hit:XP_015609686.1 TRINITY_DN9514_c0_g1_i1:1-447(+)	337	1.00E-30	141	17.24%	21.84%	sp|Q8N2I9|STK40_HUMAN	Serine/threonine-protein kinase 40 OS=Homo sapiens OX=9606 GN=STK40 PE=1 SV=2
TRINITY_DN1765_c0_g1_i1_orf1 ORF type:3prime_partial len:198 hit:KYM78704.1 TRINITY_DN1765_c0_g1_i1:419-1012(-)	768	1.40E-80	189	75.65%	87.56%	sp|Q1JQA3|AP3S2_BOVIN	AP-3 complex subunit sigma-2 OS=Bos taurus OX=9913 GN=AP3S2 PE=2 SV=1
TRINITY_DN3342_c0_g2_i1_orf1 ORF type:internal len:114 hit:XP_015604848.1 TRINITY_DN3342_c0_g2_i1:2-343(+)	274	1.60E-23	129	10.73%	14.36%	sp|Q9VK89|TRM1_DROME	Probable tRNA (guanine(26)-N(2))-dimethyltransferase OS=Drosophila melanogaster OX=7227 GN=CG6388 PE=2 SV=1
TRINITY_DN3342_c0_g1_i1_orf1 ORF type:internal len:335 hit:XP_015604848.1 TRINITY_DN3342_c0_g1_i1:1-1005(+)	804	1.60E-84	323	28.20%	37.54%	sp|Q9VK89|TRM1_DROME	Probable tRNA (guanine(26)-N(2))-dimethyltransferase OS=Drosophila melanogaster OX=7227 GN=CG6388 PE=2 SV=1
TRINITY_DN1424_c0_g3_i2_orf1 ORF type:3prime_partial len:455 hit:XP_015523366.1 TRINITY_DN1424_c0_g3_i2:2249-3613(-)	441	2.80E-42	359	24.16%	35.32%	sp|Q9UPQ8|DOLK_HUMAN	Dolichol kinase OS=Homo sapiens OX=9606 GN=DOLK PE=1 SV=1
TRINITY_DN5729_c0_g7_i1_orf1 ORF type:complete len:513 hit:XP_014468025.1 TRINITY_DN5729_c0_g7_i1:152-1690(+)	1462	1.30E-160	526	72.37%	78.60%	sp|Q8BHJ5|TBL1R_MOUSE	F-box-like/WD repeat-containing protein TBL1XR1 OS=Mus musculus OX=10090 GN=Tbl1xr1 PE=1 SV=1
TRINITY_DN1791_c0_g1_i5_orf1 ORF type:3prime_partial len:342 hit:XP_012282662.1 TRINITY_DN1791_c0_g1_i5:386-1411(+)	298	7.90E-26	276	17.19%	32.29%	sp|P09131|P3_HUMAN	P3 protein OS=Homo sapiens OX=9606 GN=SLC10A3 PE=2 SV=1
TRINITY_DN3341_c0_g1_i1_orf1 ORF type:complete len:138 hit:XP_011330692.1 TRINITY_DN3341_c0_g1_i1:159-572(-)	316	2.60E-28	126	40.41%	54.79%	sp|Q9N2W7|NDUAC_CAEEL	Probable NADH dehydrogenase [ubiquinone] 1 alpha subcomplex subunit 12 OS=Caenorhabditis elegans OX=6239 GN=Y94H6A.8 PE=3 SV=2
TRINITY_DN5471_c0_g5_i1_orf1 ORF type:3prime_partial len:1480 hit:XP_012284613.1 TRINITY_DN5471_c0_g5_i1:3027-7466(-)	758	1.60E-78	1641	22.76%	31.89%	sp|Q92673|SORL_HUMAN	Sortilin-related receptor OS=Homo sapiens OX=9606 GN=SORL1 PE=1 SV=2
TRINITY_DN1424_c0_g4_i1_orf1 ORF type:complete len:219 hit:XP_025995092.1 TRINITY_DN1424_c0_g4_i1:808-1464(-)	150	7.30E-09	80	8.38%	10.41%	sp|Q1RMM0|THAP5_BOVIN	THAP domain-containing protein 5 OS=Bos taurus OX=9913 GN=THAP5 PE=2 SV=2
TRINITY_DN9426_c0_g1_i1_orf1 ORF type:internal len:105 hit:XP_015598915.1 TRINITY_DN9426_c0_g1_i1:1-315(-)	378	1.30E-35	105	4.70%	5.75%	sp|O95405|ZFYV9_HUMAN	Zinc finger FYVE domain-containing protein 9 OS=Homo sapiens OX=9606 GN=ZFYVE9 PE=1 SV=2
TRINITY_DN1702_c0_g1_i3_orf1 ORF type:3prime_partial len:435 hit:XP_015586434.1 TRINITY_DN1702_c0_g1_i3:3-1307(+)	181	3.70E-12	76	7.06%	9.48%	sp|Q6SPF0|SAMD1_HUMAN	Atherin OS=Homo sapiens OX=9606 GN=SAMD1 PE=1 SV=1
TRINITY_DN3745_c0_g6_i1_orf1 ORF type:internal len:81 hit:XP_015594246.1 TRINITY_DN3745_c0_g6_i1:2-244(+)	167	2.90E-11	81	4.76%	6.04%	sp|Q9VH90|TRBID_DROME	Ubiquitin thioesterase trabid OS=Drosophila melanogaster OX=7227 GN=trbd PE=1 SV=1
TRINITY_DN7087_c0_g2_i1_orf1 ORF type:complete len:341 hit:XP_015587941.1 TRINITY_DN7087_c0_g2_i1:90-1112(-)	872	2.20E-92	321	50.74%	67.36%	sp|Q2LZ79|TFB1M_DROPS	Dimethyladenosine transferase 1, mitochondrial OS=Drosophila pseudoobscura pseudoobscura OX=46245 GN=mtTFB1 PE=3 SV=2
TRINITY_DN7002_c0_g1_i1_orf1 ORF type:complete len:132 hit:XP_024941751.1 TRINITY_DN7002_c0_g1_i1:26-421(-)	129	1.20E-06	78	7.53%	12.95%	sp|Q9VXT7|ASGL1_DROME	Probable isoaspartyl peptidase/L-asparaginase CG7860 OS=Drosophila melanogaster OX=7227 GN=CG7860 PE=2 SV=1
TRINITY_DN1402_c0_g1_i1_orf1 ORF type:complete len:79 hit:XP_026477405.1 TRINITY_DN1402_c0_g1_i1:196-432(-)	135	1.40E-07	69	36.84%	60.53%	sp|P0DJE0|PT100_MOUSE	Protein PET100 homolog, mitochondrial OS=Mus musculus OX=10090 GN=Pet100 PE=1 SV=1
TRINITY_DN5825_c0_g1_i1_orf1 ORF type:3prime_partial len:84 hit:XP_029045544.1 TRINITY_DN5825_c0_g1_i1:1-252(+)	182	5.40E-13	46	2.64%	3.50%	sp|E3WDQ9|PUM2_XENLA	Pumilio homolog 2 OS=Xenopus laevis OX=8355 GN=pum2 PE=1 SV=1
TRINITY_DN1435_c0_g1_i1_orf1 ORF type:complete len:635 hit:XP_012265456.1 TRINITY_DN1435_c0_g1_i1:771-2675(-)	1165	4.30E-126	600	36.94%	56.76%	sp|Q64343|ABCG1_MOUSE	ATP-binding cassette sub-family G member 1 OS=Mus musculus OX=10090 GN=Abcg1 PE=1 SV=1
TRINITY_DN1482_c0_g1_i2_orf1 ORF type:complete len:171 hit:XP_012275930.1 TRINITY_DN1482_c0_g1_i2:150-662(+)	177	4.20E-12	151	18.82%	27.06%	sp|Q9VCG3|OPA32_DROME	Putative OPA3-like protein CG13603 OS=Drosophila melanogaster OX=7227 GN=CG13601 PE=2 SV=1
TRINITY_DN5067_c0_g1_i1_orf1 ORF type:complete len:390 hit:XP_012275666.1 TRINITY_DN5067_c0_g1_i1:175-1344(+)	1638	3.70E-181	386	81.82%	90.65%	sp|Q9U5N1|VATC_MANSE	V-type proton ATPase subunit C OS=Manduca sexta OX=7130 PE=2 SV=1
TRINITY_DN1421_c0_g1_i2_orf1 ORF type:complete len:158 hit:XP_012058841.1 TRINITY_DN1421_c0_g1_i2:40-513(-)	468	7.00E-46	138	54.14%	65.61%	sp|A6NNL5|CO061_HUMAN	Uncharacterized protein C15orf61 OS=Homo sapiens OX=9606 GN=C15orf61 PE=2 SV=2
TRINITY_DN3394_c0_g2_i1_orf1 ORF type:internal len:188 hit:XP_015595290.1 TRINITY_DN3394_c0_g2_i1:1-564(-)	571	9.60E-58	188	17.44%	23.59%	sp|Q4PRC2|DCE2_CANLF	Glutamate decarboxylase 2 OS=Canis lupus familiaris OX=9615 GN=GAD2 PE=2 SV=1
TRINITY_DN1497_c0_g2_i1_orf1 ORF type:3prime_partial len:288 hit:XP_015595593.1 TRINITY_DN1497_c0_g2_i1:566-1429(+)	1020	1.30E-109	287	46.12%	55.34%	sp|Q9VZV5|CYHR1_DROME	Cysteine and histidine-rich protein 1 homolog OS=Drosophila melanogaster OX=7227 GN=CG32486 PE=2 SV=2
TRINITY_DN9430_c0_g1_i1_orf1 ORF type:complete len:362 hit:XP_012266920.1 TRINITY_DN9430_c0_g1_i1:1748-2833(-)	920	6.30E-98	386	61.92%	72.54%	sp|Q52KD7|ZNT7A_XENLA	Zinc transporter 7-A OS=Xenopus laevis OX=8355 GN=slc30a7-a PE=2 SV=1
TRINITY_DN5767_c0_g3_i1_orf1 ORF type:3prime_partial len:939 hit:XP_015590166.1 TRINITY_DN5767_c0_g3_i1:2-2818(+)	2102	1.40E-234	868	29.71%	40.85%	sp|O15440|MRP5_HUMAN	Multidrug resistance-associated protein 5 OS=Homo sapiens OX=9606 GN=ABCC5 PE=1 SV=2
TRINITY_DN1408_c0_g2_i3_orf1 ORF type:complete len:303 hit:XP_015594241.1 TRINITY_DN1408_c0_g2_i3:48-956(-)	334	4.70E-30	300	32.81%	46.69%	sp|O75486|SUPT3_HUMAN	Transcription initiation protein SPT3 homolog OS=Homo sapiens OX=9606 GN=SUPT3H PE=1 SV=3
TRINITY_DN3714_c0_g1_i1_orf1 ORF type:3prime_partial len:143 hit:XP_015519587.1 TRINITY_DN3714_c0_g1_i1:299-727(-)	218	6.20E-17	135	19.50%	26.60%	sp|Q9Y3B9|RRP15_HUMAN	RRP15-like protein OS=Homo sapiens OX=9606 GN=RRP15 PE=1 SV=2
TRINITY_DN1432_c0_g1_i1_orf1 ORF type:complete len:468 hit:XP_012283291.1 TRINITY_DN1432_c0_g1_i1:515-1918(+)	1381	2.80E-151	384	49.70%	60.08%	sp|Q49GP5|P4K2B_DANRE	Phosphatidylinositol 4-kinase type 2-beta OS=Danio rerio OX=7955 GN=pi4k2b PE=2 SV=1
TRINITY_DN1757_c0_g1_i2_orf1 ORF type:complete len:151 hit:XP_015591138.1 TRINITY_DN1757_c0_g1_i2:431-883(+)	463	2.60E-45	147	44.97%	58.20%	sp|A4FUY7|MOC2B_BOVIN	Molybdopterin synthase catalytic subunit OS=Bos taurus OX=9913 GN=MOCS2 PE=2 SV=2
TRINITY_DN2348_c0_g1_i1_orf1 ORF type:complete len:608 hit:XP_012266945.1 TRINITY_DN2348_c0_g1_i1:131-1954(+)	1238	1.40E-134	636	50.08%	61.89%	sp|Q24564|MERH_DROME	Moesin/ezrin/radixin homolog 2 OS=Drosophila melanogaster OX=7227 GN=Mer PE=1 SV=1
TRINITY_DN1748_c0_g1_i9_orf1 ORF type:complete len:575 hit:XP_029039161.1 TRINITY_DN1748_c0_g1_i9:153-1877(+)	1707	5.50E-189	445	43.21%	51.30%	sp|Q92841|DDX17_HUMAN	Probable ATP-dependent RNA helicase DDX17 OS=Homo sapiens OX=9606 GN=DDX17 PE=1 SV=2
TRINITY_DN2383_c0_g1_i1_orf1 ORF type:complete len:290 hit:XP_015606278.1 TRINITY_DN2383_c0_g1_i1:106-975(+)	677	7.60E-70	292	44.78%	66.33%	sp|Q9CRD2|EMC2_MOUSE	ER membrane protein complex subunit 2 OS=Mus musculus OX=10090 GN=Emc2 PE=1 SV=1
TRINITY_DN1787_c0_g1_i1_orf1 ORF type:complete len:132 hit:XP_029169676.1 TRINITY_DN1787_c0_g1_i1:27-422(+)	218	5.70E-17	94	33.33%	43.48%	sp|Q3MHJ5|RM54_BOVIN	39S ribosomal protein L54, mitochondrial OS=Bos taurus OX=9913 GN=MRPL54 PE=1 SV=1
TRINITY_DN7089_c0_g1_i1_orf1 ORF type:internal len:223 hit:XP_011871157.1 TRINITY_DN7089_c0_g1_i1:1-669(+)	277	1.40E-23	189	12.57%	18.85%	sp|O76082|S22A5_HUMAN	Solute carrier family 22 member 5 OS=Homo sapiens OX=9606 GN=SLC22A5 PE=1 SV=1
TRINITY_DN1748_c0_g1_i3_orf1 ORF type:complete len:768 hit:XP_029039163.1 TRINITY_DN1748_c0_g1_i3:153-2456(+)	1707	7.40E-189	445	43.21%	51.30%	sp|Q92841|DDX17_HUMAN	Probable ATP-dependent RNA helicase DDX17 OS=Homo sapiens OX=9606 GN=DDX17 PE=1 SV=2
TRINITY_DN5888_c0_g1_i2_orf1 ORF type:5prime_partial len:84 hit:KZC06404.1 TRINITY_DN5888_c0_g1_i2:330-581(+)	201	3.40E-15	42	1.80%	1.85%	sp|Q29P71|MYO7A_DROPS	Myosin-VIIa OS=Drosophila pseudoobscura pseudoobscura OX=46245 GN=ck PE=3 SV=1
TRINITY_DN2311_c0_g2_i1_orf1 ORF type:internal len:144 hit:XP_029047714.1 TRINITY_DN2311_c0_g2_i1:3-434(-)	299	2.60E-26	143	6.64%	10.31%	sp|P34082|FAS2_DROME	Fasciclin-2 OS=Drosophila melanogaster OX=7227 GN=Fas2 PE=1 SV=1
TRINITY_DN1776_c0_g1_i1_orf1 ORF type:complete len:1583 hit:XP_015606364.1 TRINITY_DN1776_c0_g1_i1:488-5236(+)	3949	0.00E+00	1561	48.65%	62.66%	sp|Q9VAF5|CAD99_DROME	Cadherin-99C OS=Drosophila melanogaster OX=7227 GN=Cad99C PE=1 SV=2
TRINITY_DN2325_c0_g1_i1_orf1 ORF type:complete len:411 hit:XP_015597332.1 TRINITY_DN2325_c0_g1_i1:527-1759(+)	764	8.70E-80	348	67.97%	73.84%	sp|Q17N69|LIS1_AEDAE	Lissencephaly-1 homolog OS=Aedes aegypti OX=7159 GN=AAEL000770 PE=3 SV=2
TRINITY_DN5495_c0_g2_i1_orf1 ORF type:5prime_partial len:76 hit:EFN64358.1 TRINITY_DN5495_c0_g2_i1:3-230(-)	200	4.10E-15	67	11.53%	14.75%	sp|Q95YI5|US74C_DROME	UDP-sugar transporter UST74c OS=Drosophila melanogaster OX=7227 GN=frc PE=1 SV=2
TRINITY_DN9593_c0_g1_i1_orf1 ORF type:complete len:470 hit:XP_015607340.1 TRINITY_DN9593_c0_g1_i1:637-2046(-)	1709	2.60E-189	406	76.57%	87.68%	sp|P41562|IDHC_RAT	Isocitrate dehydrogenase [NADP] cytoplasmic OS=Rattus norvegicus OX=10116 GN=Idh1 PE=1 SV=1
TRINITY_DN5849_c0_g2_i1_orf1 ORF type:3prime_partial len:1519 hit:XP_024935527.1 TRINITY_DN5849_c0_g2_i1:1773-6329(-)	1272	4.00E-138	1508	32.15%	45.83%	sp|Q5SSZ5|TENS3_MOUSE	Tensin-3 OS=Mus musculus OX=10090 GN=Tns3 PE=1 SV=1
TRINITY_DN5469_c0_g1_i1_orf1 ORF type:3prime_partial len:349 hit:XP_015585457.1 TRINITY_DN5469_c0_g1_i1:19-1065(-)	662	5.00E-68	346	17.02%	25.59%	sp|Q9VEJ2|NOP14_DROME	Nucleolar protein 14 homolog OS=Drosophila melanogaster OX=7227 GN=l(3)07882 PE=2 SV=2
TRINITY_DN2350_c0_g1_i1_orf1 ORF type:complete len:430 hit:XP_015603917.1 TRINITY_DN2350_c0_g1_i1:738-2027(-)	1383	1.50E-151	410	42.95%	51.97%	sp|Q27128|PAPSS_URECA	Bifunctional 3'-phosphoadenosine 5'-phosphosulfate synthase OS=Urechis caupo OX=6431 PE=2 SV=1
TRINITY_DN9408_c0_g1_i1_orf1 ORF type:complete len:569 hit:XP_015598546.1 TRINITY_DN9408_c0_g1_i1:408-2114(-)	1163	6.60E-126	546	38.93%	60.03%	sp|Q969N2|PIGT_HUMAN	GPI transamidase component PIG-T OS=Homo sapiens OX=9606 GN=PIGT PE=1 SV=1
TRINITY_DN2363_c0_g2_i1_orf1 ORF type:3prime_partial len:476 hit:XP_015601523.1 TRINITY_DN2363_c0_g2_i1:3-1430(+)	729	1.20E-75	434	22.49%	29.22%	sp|Q92562|FIG4_HUMAN	Polyphosphoinositide phosphatase OS=Homo sapiens OX=9606 GN=FIG4 PE=1 SV=1
TRINITY_DN1463_c0_g3_i1_orf1 ORF type:complete len:146 hit:XP_011708191.1 TRINITY_DN1463_c0_g3_i1:342-779(-)	187	2.50E-13	98	36.19%	51.43%	sp|Q3U595|CV039_MOUSE	UPF0545 protein C22orf39 homolog OS=Mus musculus OX=10090 PE=3 SV=1
TRINITY_DN1403_c0_g1_i1_orf1 ORF type:complete len:277 hit:XP_029172615.1 TRINITY_DN1403_c0_g1_i1:222-1052(+)	287	1.20E-24	267	21.31%	38.07%	sp|Q9VXY7|LSD2_DROME	Lipid storage droplets surface-binding protein 2 OS=Drosophila melanogaster OX=7227 GN=Lsd-2 PE=1 SV=1
TRINITY_DN5445_c0_g1_i1_orf1 ORF type:3prime_partial len:852 hit:XP_015597137.1 TRINITY_DN5445_c0_g1_i1:601-3156(-)	3571	0.00E+00	854	31.05%	35.99%	sp|Q9VUV9|U520_DROME	Putative U5 small nuclear ribonucleoprotein 200 kDa helicase OS=Drosophila melanogaster OX=7227 GN=l(3)72Ab PE=2 SV=4
TRINITY_DN5760_c0_g3_i1_orf1 ORF type:3prime_partial len:519 hit:XP_023288404.1 TRINITY_DN5760_c0_g3_i1:146-1702(+)	1557	1.20E-171	472	26.38%	32.44%	sp|Q02645|HTS_DROME	Protein hu-li tai shao OS=Drosophila melanogaster OX=7227 GN=hts PE=1 SV=2
TRINITY_DN5753_c0_g1_i1_orf1 ORF type:3prime_partial len:706 hit:XP_014616532.1 TRINITY_DN5753_c0_g1_i1:1975-4092(-)	1411	1.40E-154	731	56.62%	64.44%	sp|A2VDN6|SF3A1_BOVIN	Splicing factor 3A subunit 1 OS=Bos taurus OX=9913 GN=SF3A1 PE=2 SV=1
TRINITY_DN1747_c0_g1_i2_orf1 ORF type:complete len:287 hit:XP_012288249.1 TRINITY_DN1747_c0_g1_i2:5-865(+)	432	1.90E-41	279	38.38%	56.83%	sp|Q6P0I8|EXOS6_DANRE	Exosome complex component MTR3 OS=Danio rerio OX=7955 GN=exosc6 PE=2 SV=2
TRINITY_DN2345_c0_g1_i1_orf1 ORF type:complete len:170 hit:XP_020294283.1 TRINITY_DN2345_c0_g1_i1:557-1066(-)	604	1.30E-61	212	54.79%	66.67%	sp|Q17LR9|MED20_AEDAE	Mediator of RNA polymerase II transcription subunit 20 OS=Aedes aegypti OX=7159 GN=MED20 PE=3 SV=1
TRINITY_DN1721_c0_g1_i1_orf1 ORF type:3prime_partial len:513 hit:XP_017790739.1 TRINITY_DN1721_c0_g1_i1:2-1540(+)	647	4.00E-66	373	33.26%	42.07%	sp|A6QQM4|ZN474_BOVIN	Zinc finger protein 474 OS=Bos taurus OX=9913 GN=ZNF474 PE=2 SV=1
TRINITY_DN2314_c0_g1_i2_orf1 ORF type:3prime_partial len:439 hit:PBC29061.1 TRINITY_DN2314_c0_g1_i2:96-1412(-)	379	4.10E-35	428	24.78%	33.09%	sp|Q9HCS5|E41LA_HUMAN	Band 4.1-like protein 4A OS=Homo sapiens OX=9606 GN=EPB41L4A PE=1 SV=2
TRINITY_DN3354_c0_g1_i4_orf1 ORF type:3prime_partial len:254 hit:XP_024942675.1 TRINITY_DN3354_c0_g1_i4:151-912(-)	591	6.20E-60	243	43.49%	54.79%	sp|Q9XZL8|SRA_DROME	Protein sarah OS=Drosophila melanogaster OX=7227 GN=sra PE=1 SV=1
TRINITY_DN1724_c0_g1_i1_orf1 ORF type:3prime_partial len:141 hit:XP_015523434.1 TRINITY_DN1724_c0_g1_i1:233-655(+)	331	4.80E-30	126	23.44%	33.59%	sp|P26305|LPSBP_PERAM	Hemolymph lipopolysaccharide-binding protein OS=Periplaneta americana OX=6978 PE=1 SV=1
TRINITY_DN5478_c0_g5_i1_orf1 ORF type:internal len:121 hit:XP_015602965.1 TRINITY_DN5478_c0_g5_i1:1-363(+)	407	6.40E-39	121	6.67%	9.42%	sp|P14735|IDE_HUMAN	Insulin-degrading enzyme OS=Homo sapiens OX=9606 GN=IDE PE=1 SV=4
TRINITY_DN2374_c0_g1_i1_orf1 ORF type:complete len:406 hit:XP_012226780.1 TRINITY_DN2374_c0_g1_i1:62-1279(+)	1171	5.50E-127	399	57.80%	75.45%	sp|Q6GLP4|RMD5A_XENLA	E3 ubiquitin-protein ligase RMND5A OS=Xenopus laevis OX=8355 GN=rmnd5a PE=1 SV=1
TRINITY_DN1700_c0_g1_i1_orf1 ORF type:complete len:209 hit:XP_012286418.1 TRINITY_DN1700_c0_g1_i1:348-974(-)	420	3.40E-40	209	41.98%	60.85%	sp|P97930|KTHY_MOUSE	Thymidylate kinase OS=Mus musculus OX=10090 GN=Dtymk PE=1 SV=2
TRINITY_DN2355_c1_g1_i1_orf1 ORF type:complete len:205 hit:XP_396588.2 TRINITY_DN2355_c1_g1_i1:88-702(+)	913	2.30E-97	204	84.80%	92.65%	sp|P30736|RL15_CHITE	60S ribosomal protein L15 OS=Chironomus tentans OX=7153 GN=RpL15 PE=3 SV=3
TRINITY_DN3775_c0_g1_i1_orf1 ORF type:5prime_partial len:95 hit:XP_015585063.1 TRINITY_DN3775_c0_g1_i1:100-384(+)	175	4.00E-12	66	6.38%	7.65%	sp|P23023|DSX_DROME	Protein doublesex OS=Drosophila melanogaster OX=7227 GN=dsx PE=1 SV=1
TRINITY_DN1713_c0_g1_i1_orf1 ORF type:complete len:151 hit:XP_015607949.1 TRINITY_DN1713_c0_g1_i1:135-587(-)	312	8.30E-28	126	49.19%	69.35%	sp|Q9DAK9|PHP14_MOUSE	14 kDa phosphohistidine phosphatase OS=Mus musculus OX=10090 GN=Phpt1 PE=1 SV=1
TRINITY_DN3307_c0_g1_i1_orf1 ORF type:3prime_partial len:123 hit:XP_015171586.1 TRINITY_DN3307_c0_g1_i1:3-371(+)	474	1.10E-46	122	12.37%	14.34%	sp|O08811|ERCC2_MOUSE	General transcription and DNA repair factor IIH helicase subunit XPD OS=Mus musculus OX=10090 GN=Ercc2 PE=1 SV=2
TRINITY_DN1780_c0_g1_i1_orf1 ORF type:complete len:619 hit:XP_015511485.1 TRINITY_DN1780_c0_g1_i1:90-1946(-)	377	9.90E-35	137	16.25%	23.02%	sp|Q91WI7|ITFG2_MOUSE	KICSTOR complex protein ITFG2 OS=Mus musculus OX=10090 GN=Itfg2 PE=2 SV=1
TRINITY_DN5052_c0_g1_i1_orf1 ORF type:complete len:407 hit:XP_003706690.1 TRINITY_DN5052_c0_g1_i1:173-1393(+)	748	6.20E-78	366	40.96%	60.37%	sp|Q9VSB9|TMM43_DROME	Transmembrane protein 43 homolog OS=Drosophila melanogaster OX=7227 GN=CG8111 PE=2 SV=1
TRINITY_DN5834_c0_g1_i1_orf1 ORF type:3prime_partial len:462 hit:XP_012256904.1 TRINITY_DN5834_c0_g1_i1:161-1546(-)	689	4.90E-71	335	32.69%	44.44%	sp|Q96GQ5|RUSF1_HUMAN	RUS family member 1 OS=Homo sapiens OX=9606 GN=RUSF1 PE=1 SV=2
TRINITY_DN1742_c0_g3_i1_orf1 ORF type:internal len:88 hit:XP_012234246.1 TRINITY_DN1742_c0_g3_i1:3-266(-)	343	1.20E-31	87	5.75%	7.16%	sp|P34739|TTF2_DROME	Transcription termination factor 2 OS=Drosophila melanogaster OX=7227 GN=lds PE=1 SV=2
TRINITY_DN1418_c0_g1_i1_orf1 ORF type:3prime_partial len:361 hit:XP_015604972.1 TRINITY_DN1418_c0_g1_i1:3-1085(+)	482	3.80E-47	292	25.79%	38.93%	sp|Q92966|SNPC3_HUMAN	snRNA-activating protein complex subunit 3 OS=Homo sapiens OX=9606 GN=SNAPC3 PE=1 SV=1
TRINITY_DN5837_c0_g1_i1_orf1 ORF type:5prime_partial len:139 hit:XP_006561790.1 TRINITY_DN5837_c0_g1_i1:3-419(-)	267	1.30E-22	119	9.86%	15.28%	sp|Q925E1|SNTG1_MOUSE	Gamma-1-syntrophin OS=Mus musculus OX=10090 GN=Sntg1 PE=2 SV=2
TRINITY_DN1498_c0_g1_i2_orf1 ORF type:complete len:352 hit:XP_015516290.1 TRINITY_DN1498_c0_g1_i2:486-1541(+)	971	7.40E-104	334	49.11%	60.56%	sp|Q8MR45|ASPG1_DROME	Putative N(4)-(beta-N-acetylglucosaminyl)-L-asparaginase CG1827 OS=Drosophila melanogaster OX=7227 GN=CG1827 PE=2 SV=1
TRINITY_DN2328_c0_g1_i1_orf1 ORF type:5prime_partial len:147 hit:XP_029050532.1 TRINITY_DN2328_c0_g1_i1:1-441(-)	452	4.70E-44	122	8.92%	10.29%	sp|Q9V3P6|PSMD1_DROME	26S proteasome non-ATPase regulatory subunit 1 OS=Drosophila melanogaster OX=7227 GN=Rpn2 PE=1 SV=1
TRINITY_DN1762_c0_g1_i1_orf1 ORF type:internal len:131 hit:XP_015589867.1 TRINITY_DN1762_c0_g1_i1:3-395(-)	238	2.80E-19	103	14.33%	18.51%	sp|Q3KPP4|MOGT1_XENLA	2-acylglycerol O-acyltransferase 1 OS=Xenopus laevis OX=8355 GN=mogat1 PE=2 SV=1
TRINITY_DN1710_c0_g2_i1_orf1 ORF type:internal len:132 hit:XP_019527226.1 TRINITY_DN1710_c0_g2_i1:1-396(+)	345	1.10E-31	136	8.74%	10.57%	sp|Q7KVW5|KCNN_DROME	Small conductance calcium-activated potassium channel protein OS=Drosophila melanogaster OX=7227 GN=SK PE=2 SV=2
TRINITY_DN3735_c0_g1_i1_orf1 ORF type:5prime_partial len:75 hit:XP_012281888.1 TRINITY_DN3735_c0_g1_i1:2-226(-)	186	1.70E-13	65	6.21%	9.51%	sp|Q922J9|FACR1_MOUSE	Fatty acyl-CoA reductase 1 OS=Mus musculus OX=10090 GN=Far1 PE=1 SV=1
TRINITY_DN5739_c0_g2_i1_orf1 ORF type:internal len:99 hit:XP_029048819.1 TRINITY_DN5739_c0_g2_i1:2-298(-)	276	8.20E-24	98	3.07%	4.11%	sp|Q7KZ85|SPT6H_HUMAN	Transcription elongation factor SPT6 OS=Homo sapiens OX=9606 GN=SUPT6H PE=1 SV=2
TRINITY_DN5710_c0_g2_i1_orf1 ORF type:internal len:252 hit:XP_012282534.1 TRINITY_DN5710_c0_g2_i1:1-756(+)	522	6.20E-52	262	12.57%	18.29%	sp|Q8VE19|MIO_MOUSE	GATOR complex protein MIOS OS=Mus musculus OX=10090 GN=Mios PE=1 SV=2
TRINITY_DN3750_c0_g2_i1_orf1 ORF type:internal len:136 hit:EFN82277.1 TRINITY_DN3750_c0_g2_i1:2-409(+)	146	1.30E-08	135	2.51%	4.43%	sp|Q9QXL2|KI21A_MOUSE	Kinesin-like protein KIF21A OS=Mus musculus OX=10090 GN=Kif21a PE=1 SV=2
TRINITY_DN1703_c0_g3_i1_orf1 ORF type:5prime_partial len:326 hit:XP_015591869.1 TRINITY_DN1703_c0_g3_i1:3-980(-)	550	4.50E-55	322	24.12%	34.15%	sp|Q9VNA8|DONS_DROME	Protein downstream neighbor of son homolog OS=Drosophila melanogaster OX=7227 GN=hd PE=1 SV=1
TRINITY_DN1429_c0_g1_i2_orf1 ORF type:complete len:183 hit:XP_015593131.1 TRINITY_DN1429_c0_g1_i2:323-871(-)	210	6.70E-16	123	12.53%	17.44%	sp|Q6NWI1|RSRC2_DANRE	Arginine/serine-rich coiled-coil protein 2 OS=Danio rerio OX=7955 GN=rsrc2 PE=2 SV=1
TRINITY_DN7043_c0_g2_i2_orf1 ORF type:complete len:272 hit:XP_015587744.1 TRINITY_DN7043_c0_g2_i2:147-962(-)	217	1.50E-16	263	29.52%	46.49%	sp|Q6NYE7|TM192_DANRE	Transmembrane protein 192 OS=Danio rerio OX=7955 GN=tmem192 PE=2 SV=1
TRINITY_DN1728_c0_g3_i1_orf1 ORF type:internal len:108 hit:XP_024946997.1 TRINITY_DN1728_c0_g3_i1:2-325(-)	285	8.00E-25	106	5.60%	7.43%	sp|Q5H8A4|PIGG_HUMAN	GPI ethanolamine phosphate transferase 2 OS=Homo sapiens OX=9606 GN=PIGG PE=1 SV=1
TRINITY_DN1436_c0_g2_i1_orf1 ORF type:complete len:472 hit:XP_015521916.1 TRINITY_DN1436_c0_g2_i1:115-1530(+)	589	2.00E-59	419	34.48%	56.65%	sp|Q28DG7|UBAC1_XENTR	Ubiquitin-associated domain-containing protein 1 OS=Xenopus tropicalis OX=8364 GN=ubac1 PE=2 SV=1
TRINITY_DN5835_c0_g1_i1_orf1 ORF type:3prime_partial len:84 hit:EZA59220.1 TRINITY_DN5835_c0_g1_i1:1-252(+)	218	3.60E-17	62	3.58%	4.37%	sp|O60266|ADCY3_HUMAN	Adenylate cyclase type 3 OS=Homo sapiens OX=9606 GN=ADCY3 PE=1 SV=3
TRINITY_DN9489_c0_g1_i1_orf1 ORF type:internal len:178 hit:XP_015595313.1 TRINITY_DN9489_c0_g1_i1:2-535(+)	152	3.50E-09	114	4.73%	8.34%	sp|Q9H8H0|NOL11_HUMAN	Nucleolar protein 11 OS=Homo sapiens OX=9606 GN=NOL11 PE=1 SV=1
TRINITY_DN3301_c0_g2_i1_orf1 ORF type:3prime_partial len:91 hit:XP_014477757.1 TRINITY_DN3301_c0_g2_i1:943-1215(-)	344	9.70E-32	86	12.34%	13.64%	sp|Q9NZN3|EHD3_HUMAN	EH domain-containing protein 3 OS=Homo sapiens OX=9606 GN=EHD3 PE=1 SV=2
TRINITY_DN9535_c0_g1_i1_orf1 ORF type:complete len:435 hit:XP_015598638.1 TRINITY_DN9535_c0_g1_i1:285-1589(+)	830	2.10E-87	445	49.21%	65.17%	sp|Q6AZH6|FAF2A_XENLA	FAS-associated factor 2-A OS=Xenopus laevis OX=8355 GN=faf2-a PE=2 SV=1
TRINITY_DN5845_c0_g1_i2_orf1 ORF type:3prime_partial len:293 hit:XP_012226759.1 TRINITY_DN5845_c0_g1_i2:2-880(+)	610	4.50E-62	284	30.42%	42.45%	sp|Q8WR51|OFUT2_CAEEL	GDP-fucose protein O-fucosyltransferase 2 OS=Caenorhabditis elegans OX=6239 GN=pad-2 PE=1 SV=1
TRINITY_DN1415_c0_g1_i1_orf1 ORF type:complete len:293 hit:XP_015594859.1 TRINITY_DN1415_c0_g1_i1:4-882(-)	723	3.50E-75	295	47.25%	63.11%	sp|Q05B56|TF2H3_BOVIN	General transcription factor IIH subunit 3 OS=Bos taurus OX=9913 GN=GTF2H3 PE=2 SV=1
TRINITY_DN3745_c0_g5_i1_orf1 ORF type:3prime_partial len:226 hit:XP_015594246.1 TRINITY_DN3745_c0_g5_i1:513-1190(-)	745	7.70E-78	225	18.38%	22.11%	sp|Q9VH90|TRBID_DROME	Ubiquitin thioesterase trabid OS=Drosophila melanogaster OX=7227 GN=trbd PE=1 SV=1
TRINITY_DN5779_c0_g1_i1_orf1 ORF type:3prime_partial len:171 hit:XP_012284765.1 TRINITY_DN5779_c0_g1_i1:211-723(-)	417	6.30E-40	168	27.02%	40.06%	sp|A4II71|BRM1L_XENTR	Breast cancer metastasis-suppressor 1-like protein OS=Xenopus tropicalis OX=8364 GN=brms1l PE=2 SV=1
TRINITY_DN3791_c0_g2_i5_orf1 ORF type:complete len:425 hit:XP_024941761.1 TRINITY_DN3791_c0_g2_i5:561-1835(+)	362	3.70E-33	187	3.49%	5.55%	sp|Q14676|MDC1_HUMAN	Mediator of DNA damage checkpoint protein 1 OS=Homo sapiens OX=9606 GN=MDC1 PE=1 SV=3
TRINITY_DN5888_c0_g1_i4_orf1 ORF type:5prime_partial len:232 hit:XP_015515052.1 TRINITY_DN5888_c0_g1_i4:330-1025(+)	1115	9.90E-121	232	9.83%	10.15%	sp|Q9V3Z6|MYO7A_DROME	Myosin-VIIa OS=Drosophila melanogaster OX=7227 GN=ck PE=1 SV=1
TRINITY_DN1773_c0_g1_i1_orf1 ORF type:complete len:386 hit:XP_012142166.1 TRINITY_DN1773_c0_g1_i1:253-1410(+)	859	7.90E-91	415	27.21%	34.66%	sp|Q17BA4|MED15_AEDAE	Mediator of RNA polymerase II transcription subunit 15 OS=Aedes aegypti OX=7159 GN=MED15 PE=3 SV=1
TRINITY_DN1795_c0_g4_i1_orf1 ORF type:3prime_partial len:416 hit:XP_015587356.1 TRINITY_DN1795_c0_g4_i1:3-1250(+)	264	8.40E-22	438	6.81%	10.38%	sp|Q291E4|VIR_DROPS	Protein virilizer OS=Drosophila pseudoobscura pseudoobscura OX=46245 GN=vir PE=3 SV=1
TRINITY_DN1419_c0_g1_i2_orf1 ORF type:complete len:110 hit:XP_015610313.1 TRINITY_DN1419_c0_g1_i2:1180-1509(-)	156	7.40E-10	50	16.08%	19.60%	sp|P18491|EMC_DROME	Protein extra-macrochaetae OS=Drosophila melanogaster OX=7227 GN=emc PE=1 SV=2
TRINITY_DN1732_c0_g1_i1_orf1 ORF type:complete len:215 hit:XP_015510445.1 TRINITY_DN1732_c0_g1_i1:83-727(+)	1001	1.50E-107	214	91.98%	95.75%	sp|Q05975|RAB2_LYMST	Ras-related protein Rab-2 OS=Lymnaea stagnalis OX=6523 GN=RAB2 PE=2 SV=1
TRINITY_DN1404_c0_g1_i1_orf1 ORF type:3prime_partial len:215 hit:XP_015123530.1 TRINITY_DN1404_c0_g1_i1:273-917(-)	343	3.00E-31	161	15.20%	22.27%	sp|Q9H3H1|MOD5_HUMAN	tRNA dimethylallyltransferase OS=Homo sapiens OX=9606 GN=TRIT1 PE=1 SV=1
TRINITY_DN1777_c0_g1_i1_orf1 ORF type:3prime_partial len:726 hit:XP_015598508.1 TRINITY_DN1777_c0_g1_i1:155-2332(-)	2583	1.80E-290	679	70.15%	83.68%	sp|Q04451|SYG_BOMMO	Glycine--tRNA ligase OS=Bombyx mori OX=7091 PE=1 SV=2
TRINITY_DN1456_c0_g1_i1_orf1 ORF type:3prime_partial len:477 hit:XP_015588358.1 TRINITY_DN1456_c0_g1_i1:1864-3294(-)	847	2.40E-89	475	38.99%	58.91%	sp|P50336|PPOX_HUMAN	Protoporphyrinogen oxidase OS=Homo sapiens OX=9606 GN=PPOX PE=1 SV=1
TRINITY_DN5722_c0_g2_i1_orf1 ORF type:3prime_partial len:459 hit:XP_015609932.1 TRINITY_DN5722_c0_g2_i1:3-1379(+)	963	8.20E-103	369	32.83%	47.65%	sp|Q0KHU5|PCAT_DROME	Lysophosphatidylcholine acyltransferase OS=Drosophila melanogaster OX=7227 GN=LPCAT PE=2 SV=1
TRINITY_DN5084_c0_g3_i2_orf1 ORF type:3prime_partial len:177 hit:XP_008549867.1 TRINITY_DN5084_c0_g3_i2:462-992(+)	273	3.20E-23	117	24.19%	33.95%	sp|P61020|RAB5B_HUMAN	Ras-related protein Rab-5B OS=Homo sapiens OX=9606 GN=RAB5B PE=1 SV=1
TRINITY_DN7085_c0_g1_i1_orf1 ORF type:complete len:370 hit:XP_015593527.1 TRINITY_DN7085_c0_g1_i1:126-1235(+)	828	3.00E-87	372	48.10%	64.40%	sp|Q297A7|HGH1_DROPS	Protein HGH1 homolog OS=Drosophila pseudoobscura pseudoobscura OX=46245 GN=GA19338 PE=3 SV=1
TRINITY_DN2359_c0_g1_i1_orf1 ORF type:complete len:378 hit:XP_012274080.1 TRINITY_DN2359_c0_g1_i1:55-1188(+)	948	3.70E-101	384	13.49%	18.05%	sp|Q9Y4E6|WDR7_HUMAN	WD repeat-containing protein 7 OS=Homo sapiens OX=9606 GN=WDR7 PE=1 SV=2
TRINITY_DN1421_c0_g1_i1_orf1 ORF type:3prime_partial len:124 hit:XP_015606370.1 TRINITY_DN1421_c0_g1_i1:40-411(-)	426	4.10E-41	123	49.04%	59.87%	sp|Q0VG49|CO061_MOUSE	Uncharacterized protein C15orf61 homolog OS=Mus musculus OX=10090 PE=2 SV=2
TRINITY_DN5425_c0_g1_i2_orf1 ORF type:3prime_partial len:566 hit:XP_012270341.1 TRINITY_DN5425_c0_g1_i2:393-2090(+)	1088	3.20E-117	624	33.84%	49.38%	sp|Q6A4L1|S12A8_XENLA	Solute carrier family 12 member 8 OS=Xenopus laevis OX=8355 GN=slc12a8 PE=2 SV=1
TRINITY_DN5754_c0_g1_i1_orf1 ORF type:complete len:205 hit:XP_015591733.1 TRINITY_DN5754_c0_g1_i1:136-750(+)	324	4.60E-29	144	22.83%	33.70%	sp|Q6GL69|MK67I_XENTR	MKI67 FHA domain-interacting nucleolar phosphoprotein-like OS=Xenopus tropicalis OX=8364 GN=nifk PE=2 SV=1
TRINITY_DN5496_c0_g1_i1_orf1 ORF type:complete len:642 hit:XP_015593716.1 TRINITY_DN5496_c0_g1_i1:134-2059(-)	516	7.80E-51	680	25.92%	47.72%	sp|Q8BQM4|HEAT3_MOUSE	HEAT repeat-containing protein 3 OS=Mus musculus OX=10090 GN=Heatr3 PE=1 SV=1
TRINITY_DN1481_c0_g2_i2_orf1 ORF type:complete len:208 hit:XP_011697381.1 TRINITY_DN1481_c0_g2_i2:152-775(+)	364	1.10E-33	211	53.00%	64.98%	sp|Q28HN4|CC124_XENTR	Coiled-coil domain-containing protein 124 OS=Xenopus tropicalis OX=8364 GN=ccdc124 PE=2 SV=1
TRINITY_DN5845_c0_g2_i1_orf1 ORF type:5prime_partial len:84 hit:XP_012226759.1 TRINITY_DN5845_c0_g2_i1:24-275(+)	141	3.10E-08	33	6.29%	6.76%	sp|Q9Y2G5|OFUT2_HUMAN	GDP-fucose protein O-fucosyltransferase 2 OS=Homo sapiens OX=9606 GN=POFUT2 PE=1 SV=3
TRINITY_DN5439_c0_g2_i2_orf1 ORF type:3prime_partial len:35 hit:TGZ53460.1 TRINITY_DN5439_c0_g2_i2:128-232(-)	148	1.90E-09	32	6.79%	7.57%	sp|Q7PD79|GNAS_ANOGA	Guanine nucleotide-binding protein G(s) subunit alpha OS=Anopheles gambiae OX=7165 GN=G-s-alpha-60A PE=2 SV=1
TRINITY_DN3792_c0_g1_i1_orf1 ORF type:3prime_partial len:222 hit:XP_029045187.1 TRINITY_DN3792_c0_g1_i1:31-696(-)	676	7.50E-70	223	37.31%	49.85%	sp|Q27958|DPOLB_BOVIN	DNA polymerase beta OS=Bos taurus OX=9913 GN=POLB PE=2 SV=3
TRINITY_DN5859_c0_g1_i1_orf1 ORF type:3prime_partial len:111 hit:EGI66054.1 TRINITY_DN5859_c0_g1_i1:50-382(-)	224	9.70E-18	105	7.82%	9.32%	sp|Q96S55|WRIP1_HUMAN	ATPase WRNIP1 OS=Homo sapiens OX=9606 GN=WRNIP1 PE=1 SV=2
TRINITY_DN2318_c0_g1_i1_orf1 ORF type:complete len:313 hit:KMQ96152.1 TRINITY_DN2318_c0_g1_i1:51-989(+)	274	4.40E-23	170	23.63%	30.48%	sp|Q86YB7|ECHD2_HUMAN	Enoyl-CoA hydratase domain-containing protein 2, mitochondrial OS=Homo sapiens OX=9606 GN=ECHDC2 PE=1 SV=2
TRINITY_DN1448_c0_g3_i2_orf1 ORF type:3prime_partial len:170 hit:XP_015594472.1 TRINITY_DN1448_c0_g3_i2:3-512(+)	488	3.60E-48	163	29.34%	39.12%	sp|Q7Q732|DHRS7_ANOGA	Dehydrogenase/reductase SDR family protein 7-like OS=Anopheles gambiae OX=7165 GN=AGAP005532 PE=3 SV=3
TRINITY_DN5895_c0_g1_i1_orf1 ORF type:3prime_partial len:122 hit:XP_012257406.1 TRINITY_DN5895_c0_g1_i1:1-366(+)	255	2.70E-21	87	13.19%	17.31%	sp|Q96A46|MFRN2_HUMAN	Mitoferrin-2 OS=Homo sapiens OX=9606 GN=SLC25A28 PE=2 SV=1
TRINITY_DN5808_c0_g2_i1_orf1 ORF type:internal len:118 hit:EFN88034.1 TRINITY_DN5808_c0_g2_i1:2-355(-)	506	2.10E-50	126	2.75%	2.95%	sp|Q9VDW6|DMDA_DROME	Dystrophin, isoforms A/C/F/G/H OS=Drosophila melanogaster OX=7227 GN=Dys PE=1 SV=3
TRINITY_DN5705_c0_g1_i2_orf1 ORF type:3prime_partial len:111 hit:XP_015599572.1 TRINITY_DN5705_c0_g1_i2:566-898(-)	302	8.80E-27	109	10.22%	14.15%	sp|Q9V4U7|C6A14_DROME	Probable cytochrome P450 6a14 OS=Drosophila melanogaster OX=7227 GN=Cyp6a14 PE=3 SV=3
TRINITY_DN2366_c0_g1_i1_orf1 ORF type:internal len:100 hit:XP_015599951.1 TRINITY_DN2366_c0_g1_i1:2-301(+)	166	4.70E-11	101	2.31%	3.56%	sp|O00443|P3C2A_HUMAN	Phosphatidylinositol 4-phosphate 3-kinase C2 domain-containing subunit alpha OS=Homo sapiens OX=9606 GN=PIK3C2A PE=1 SV=2
TRINITY_DN5468_c0_g2_i1_orf1 ORF type:3prime_partial len:298 hit:XP_015589984.1 TRINITY_DN5468_c0_g2_i1:229-1122(-)	772	7.50E-81	300	50.68%	53.02%	sp|Q6P4J8|SMU1_XENTR	WD40 repeat-containing protein SMU1 OS=Xenopus tropicalis OX=8364 GN=smu1 PE=2 SV=1
TRINITY_DN1405_c0_g1_i2_orf1 ORF type:complete len:692 hit:XP_012287059.1 TRINITY_DN1405_c0_g1_i2:122-2197(+)	2742	0.00E+00	679	68.70%	80.89%	sp|Q9D0R2|SYTC_MOUSE	Threonine--tRNA ligase 1, cytoplasmic OS=Mus musculus OX=10090 GN=Tars1 PE=1 SV=2
TRINITY_DN3757_c0_g1_i1_orf1 ORF type:3prime_partial len:156 hit:EFN78103.1 TRINITY_DN3757_c0_g1_i1:1-468(+)	555	5.70E-56	155	6.86%	8.78%	sp|A5D794|GAPD1_BOVIN	GTPase-activating protein and VPS9 domain-containing protein 1 OS=Bos taurus OX=9913 GN=GAPVD1 PE=2 SV=1
TRINITY_DN1459_c0_g2_i2_orf1 ORF type:complete len:574 hit:XP_003701560.1 TRINITY_DN1459_c0_g2_i2:872-2593(-)	1006	1.10E-107	588	40.34%	56.75%	sp|Q9VJ34|GSTCD_DROME	Glutathione S-transferase C-terminal domain-containing protein homolog OS=Drosophila melanogaster OX=7227 GN=CG10428 PE=2 SV=2
TRINITY_DN3396_c0_g1_i1_orf1 ORF type:internal len:164 hit:EFN89289.1 TRINITY_DN3396_c0_g1_i1:1-492(+)	415	1.00E-39	165	8.29%	10.89%	sp|O95373|IPO7_HUMAN	Importin-7 OS=Homo sapiens OX=9606 GN=IPO7 PE=1 SV=1
TRINITY_DN1436_c0_g1_i1_orf1 ORF type:complete len:234 hit:XP_015513070.1 TRINITY_DN1436_c0_g1_i1:248-949(-)	213	3.90E-16	109	25.50%	31.50%	sp|Q9BUN5|CC28B_HUMAN	Coiled-coil domain-containing protein 28B OS=Homo sapiens OX=9606 GN=CCDC28B PE=1 SV=2
TRINITY_DN5402_c0_g2_i1_orf1 ORF type:internal len:149 hit:XP_012540262.1 TRINITY_DN5402_c0_g2_i1:3-449(-)	372	9.10E-35	147	16.67%	23.06%	sp|Q9VSH9|U183_DROME	UPF0183 protein CG7083 OS=Drosophila melanogaster OX=7227 GN=CG7083 PE=2 SV=1
TRINITY_DN5047_c0_g1_i1_orf1 ORF type:3prime_partial len:418 hit:XP_012272888.1 TRINITY_DN5047_c0_g1_i1:13-1266(-)	557	9.00E-56	403	25.13%	39.57%	sp|Q96SK2|TM209_HUMAN	Transmembrane protein 209 OS=Homo sapiens OX=9606 GN=TMEM209 PE=1 SV=2
TRINITY_DN2340_c0_g1_i1_orf1 ORF type:internal len:205 hit:XP_015588369.1 TRINITY_DN2340_c0_g1_i1:1-615(+)	504	6.20E-50	151	11.17%	14.11%	sp|Q9Y597|KCTD3_HUMAN	BTB/POZ domain-containing protein KCTD3 OS=Homo sapiens OX=9606 GN=KCTD3 PE=1 SV=2
TRINITY_DN1756_c0_g1_i1_orf1 ORF type:complete len:395 hit:XP_015610570.1 TRINITY_DN1756_c0_g1_i1:100-1284(+)	1122	2.60E-121	390	58.69%	73.05%	sp|Q9BWD1|THIC_HUMAN	Acetyl-CoA acetyltransferase, cytosolic OS=Homo sapiens OX=9606 GN=ACAT2 PE=1 SV=2
TRINITY_DN1492_c0_g3_i2_orf1 ORF type:complete len:903 hit:XP_024937146.1 TRINITY_DN1492_c0_g3_i2:568-3276(+)	1965	1.00E-218	645	51.62%	71.65%	sp|Q7TNG5|EMAL2_MOUSE	Echinoderm microtubule-associated protein-like 2 OS=Mus musculus OX=10090 GN=Eml2 PE=1 SV=1
TRINITY_DN3344_c0_g3_i1_orf1 ORF type:3prime_partial len:1540 hit:XP_024941199.1 TRINITY_DN3344_c0_g3_i1:2853-7472(-)	1259	1.30E-136	617	26.38%	33.51%	sp|Q8SY41|BCAS3_DROME	Breast carcinoma-amplified sequence 3 homolog OS=Drosophila melanogaster OX=7227 GN=rudhira PE=1 SV=1
TRINITY_DN1794_c0_g2_i3_orf1 ORF type:complete len:247 hit:XP_015586358.1 TRINITY_DN1794_c0_g2_i3:630-1370(+)	296	9.70E-26	229	27.44%	43.23%	sp|Q9D0U9|ARV1_MOUSE	Protein ARV1 OS=Mus musculus OX=10090 GN=Arv1 PE=2 SV=1
TRINITY_DN1430_c0_g1_i2_orf1 ORF type:complete len:556 hit:XP_015606652.1 TRINITY_DN1430_c0_g1_i2:437-2104(-)	1740	7.90E-193	546	61.09%	74.36%	sp|Q9D0A0|DET1_MOUSE	DET1 homolog OS=Mus musculus OX=10090 GN=Det1 PE=2 SV=2
TRINITY_DN1731_c0_g1_i1_orf1 ORF type:3prime_partial len:237 hit:XP_015115528.1 TRINITY_DN1731_c0_g1_i1:710-1420(-)	320	1.50E-28	210	37.61%	53.54%	sp|Q6INX1|TMM98_XENLA	Transmembrane protein 98 OS=Xenopus laevis OX=8355 GN=tmem98 PE=2 SV=1
TRINITY_DN5837_c0_g3_i1_orf1 ORF type:3prime_partial len:73 hit:XP_011869499.1 TRINITY_DN5837_c0_g3_i1:156-374(-)	213	1.20E-16	64	7.93%	9.67%	sp|Q9NSN8|SNTG1_HUMAN	Gamma-1-syntrophin OS=Homo sapiens OX=9606 GN=SNTG1 PE=1 SV=1
TRINITY_DN1409_c0_g1_i1_orf1 ORF type:complete len:131 hit:XP_015602772.1 TRINITY_DN1409_c0_g1_i1:259-651(+)	524	1.90E-52	130	74.62%	88.46%	sp|Q8T3X9|ISCA1_DROME	Iron-sulfur cluster assembly 1 homolog, mitochondrial OS=Drosophila melanogaster OX=7227 GN=MagR PE=1 SV=1
TRINITY_DN1780_c0_g1_i2_orf1 ORF type:complete len:597 hit:XP_018396808.1 TRINITY_DN1780_c0_g1_i2:90-1880(-)	377	9.50E-35	137	16.25%	23.02%	sp|Q91WI7|ITFG2_MOUSE	KICSTOR complex protein ITFG2 OS=Mus musculus OX=10090 GN=Itfg2 PE=2 SV=1
TRINITY_DN7098_c0_g1_i1_orf1 ORF type:internal len:104 hit:EFN66764.1 TRINITY_DN7098_c0_g1_i1:2-313(-)	280	2.90E-24	98	3.35%	3.90%	sp|Q9W5D0|Y34F_DROME	Uncharacterized protein CG43867 OS=Drosophila melanogaster OX=7227 GN=CG43867 PE=1 SV=4
TRINITY_DN5467_c0_g1_i1_orf1 ORF type:complete len:765 hit:XP_015604839.1 TRINITY_DN5467_c0_g1_i1:129-2423(+)	1079	4.90E-116	713	32.33%	46.75%	sp|Q3TWI9|CSCL2_MOUSE	CSC1-like protein 2 OS=Mus musculus OX=10090 GN=Tmem63b PE=1 SV=1
TRINITY_DN1448_c0_g2_i1_orf1 ORF type:internal len:157 hit:XP_015594472.1 TRINITY_DN1448_c0_g2_i1:3-473(-)	442	7.30E-43	154	25.87%	35.65%	sp|Q7Q732|DHRS7_ANOGA	Dehydrogenase/reductase SDR family protein 7-like OS=Anopheles gambiae OX=7165 GN=AGAP005532 PE=3 SV=3
TRINITY_DN1789_c0_g1_i2_orf1 ORF type:complete len:209 hit:XP_015587835.1 TRINITY_DN1789_c0_g1_i2:661-1287(-)	157	1.10E-09	70	13.52%	18.85%	sp|Q9D844|DNJC4_MOUSE	DnaJ homolog subfamily C member 4 OS=Mus musculus OX=10090 GN=Dnajc4 PE=2 SV=2
TRINITY_DN3373_c0_g1_i1_orf1 ORF type:complete len:198 hit:XP_024882969.1 TRINITY_DN3373_c0_g1_i1:74-667(-)	486	7.20E-48	132	62.18%	71.15%	sp|Q24JY1|RL23A_BOVIN	60S ribosomal protein L23a OS=Bos taurus OX=9913 GN=RPL23A PE=2 SV=1
TRINITY_DN5710_c0_g1_i1_orf1 ORF type:internal len:535 hit:XP_015608765.1 TRINITY_DN5710_c0_g1_i1:2-1606(-)	974	5.10E-104	546	25.03%	36.80%	sp|Q9NXC5|MIO_HUMAN	GATOR complex protein MIOS OS=Homo sapiens OX=9606 GN=MIOS PE=1 SV=2
TRINITY_DN5420_c0_g1_i1_orf1 ORF type:complete len:514 hit:XP_015610355.1 TRINITY_DN5420_c0_g1_i1:129-1670(+)	1241	5.30E-135	443	51.61%	68.82%	sp|Q9H3U5|MFSD1_HUMAN	Major facilitator superfamily domain-containing protein 1 OS=Homo sapiens OX=9606 GN=MFSD1 PE=2 SV=2
TRINITY_DN1486_c0_g1_i1_orf1 ORF type:internal len:333 hit:EZA48852.1 TRINITY_DN1486_c0_g1_i1:1-999(-)	248	4.80E-20	186	6.10%	10.78%	sp|Q5ZL00|EMC1_CHICK	ER membrane protein complex subunit 1 OS=Gallus gallus OX=9031 GN=EMC1 PE=2 SV=1
TRINITY_DN1480_c0_g1_i2_orf1 ORF type:3prime_partial len:108 hit:EFN64790.1 TRINITY_DN1480_c0_g1_i2:66-389(+)	340	3.30E-31	90	12.27%	15.59%	sp|Q3SX26|TRIP6_BOVIN	Thyroid receptor-interacting protein 6 OS=Bos taurus OX=9913 GN=TRIP6 PE=2 SV=1
TRINITY_DN2338_c0_g1_i1_orf1 ORF type:complete len:65 hit:XP_015609386.1 TRINITY_DN2338_c0_g1_i1:181-375(-)	222	9.60E-18	64	79.69%	87.50%	sp|Q9XZS3|TMA7_DROME	Translation machinery-associated protein 7 homolog OS=Drosophila melanogaster OX=7227 GN=CG13364 PE=4 SV=1
TRINITY_DN1723_c0_g1_i2_orf1 ORF type:internal len:584 hit:XP_015599432.1 TRINITY_DN1723_c0_g1_i2:3-1754(+)	728	1.90E-75	411	22.86%	29.74%	sp|Q8IYT2|CMTR2_HUMAN	Cap-specific mRNA (nucleoside-2'-O-)-methyltransferase 2 OS=Homo sapiens OX=9606 GN=CMTR2 PE=1 SV=2
TRINITY_DN2386_c0_g1_i5_orf1 ORF type:3prime_partial len:98 hit:XP_012221312.1 TRINITY_DN2386_c0_g1_i5:567-860(+)	339	4.00E-31	83	16.36%	19.22%	sp|Q28FR6|HIBCH_XENTR	3-hydroxyisobutyryl-CoA hydrolase, mitochondrial OS=Xenopus tropicalis OX=8364 GN=hibch PE=2 SV=1
TRINITY_DN1497_c0_g2_i2_orf1 ORF type:complete len:357 hit:XP_015595595.1 TRINITY_DN1497_c0_g2_i2:221-1291(+)	1123	1.80E-121	312	50.24%	60.44%	sp|Q9VZV5|CYHR1_DROME	Cysteine and histidine-rich protein 1 homolog OS=Drosophila melanogaster OX=7227 GN=CG32486 PE=2 SV=2
TRINITY_DN5765_c0_g1_i1_orf1 ORF type:complete len:211 hit:XP_029036759.1 TRINITY_DN5765_c0_g1_i1:549-1181(-)	543	1.90E-54	195	68.57%	76.67%	sp|Q60HE3|NDUS8_MACFA	NADH dehydrogenase [ubiquinone] iron-sulfur protein 8, mitochondrial OS=Macaca fascicularis OX=9541 GN=NDUFS8 PE=2 SV=1
TRINITY_DN2344_c0_g1_i2_orf1 ORF type:3prime_partial len:434 hit:XP_015609990.1 TRINITY_DN2344_c0_g1_i2:493-1794(-)	1271	1.50E-138	434	38.17%	47.48%	sp|P49748|ACADV_HUMAN	Very long-chain specific acyl-CoA dehydrogenase, mitochondrial OS=Homo sapiens OX=9606 GN=ACADVL PE=1 SV=1
TRINITY_DN1441_c0_g2_i1_orf1 ORF type:complete len:129 hit:XP_011345477.1 TRINITY_DN1441_c0_g2_i1:57-443(+)	598	4.80E-61	128	96.88%	96.88%	sp|Q32LA7|H2AV_BOVIN	Histone H2A.V OS=Bos taurus OX=9913 GN=H2AZ2 PE=2 SV=3
TRINITY_DN3383_c0_g1_i1_orf1 ORF type:complete len:199 hit:XP_015591530.1 TRINITY_DN3383_c0_g1_i1:174-770(-)	242	1.40E-19	161	15.58%	22.09%	sp|Q9HB15|KCNKC_HUMAN	Potassium channel subfamily K member 12 OS=Homo sapiens OX=9606 GN=KCNK12 PE=2 SV=1
TRINITY_DN1707_c0_g1_i2_orf1 ORF type:complete len:553 hit:XP_015588278.1 TRINITY_DN1707_c0_g1_i2:1330-2988(+)	1066	1.10E-114	542	12.86%	17.61%	sp|Q6NRP2|PSME4_XENLA	Proteasome activator complex subunit 4 OS=Xenopus laevis OX=8355 GN=psme4 PE=2 SV=1
TRINITY_DN3353_c0_g1_i4_orf1 ORF type:complete len:660 hit:XP_012256609.1 TRINITY_DN3353_c0_g1_i4:117-2096(+)	1908	3.10E-212	652	55.98%	70.86%	sp|Q9VBP9|NPL4_DROME	Nuclear protein localization protein 4 homolog OS=Drosophila melanogaster OX=7227 GN=Npl4 PE=1 SV=3
TRINITY_DN3312_c0_g1_i1_orf1 ORF type:complete len:494 hit:XP_015585317.1 TRINITY_DN3312_c0_g1_i1:310-1791(-)	931	4.50E-99	452	40.13%	60.08%	sp|Q3U481|MFS12_MOUSE	Major facilitator superfamily domain-containing protein 12 OS=Mus musculus OX=10090 GN=Mfsd12 PE=1 SV=1
TRINITY_DN1447_c0_g1_i1_orf1 ORF type:3prime_partial len:199 hit:XP_012255937.1 TRINITY_DN1447_c0_g1_i1:166-762(-)	309	2.40E-27	163	38.20%	50.00%	sp|Q9CQG1|CHAC2_MOUSE	Putative glutathione-specific gamma-glutamylcyclotransferase 2 OS=Mus musculus OX=10090 GN=Chac2 PE=1 SV=1
TRINITY_DN5713_c0_g2_i1_orf1 ORF type:3prime_partial len:79 hit:XP_017890360.1 TRINITY_DN5713_c0_g2_i1:2-238(+)	316	1.50E-28	74	5.68%	6.71%	sp|Q1L6Q1|DUSTY_APIME	Dual serine/threonine and tyrosine protein kinase OS=Apis mellifera OX=7460 GN=DSTYK PE=2 SV=1
TRINITY_DN9462_c0_g1_i1_orf1 ORF type:internal len:85 hit:XP_023290467.1 TRINITY_DN9462_c0_g1_i1:1-255(-)	301	8.80E-27	84	1.60%	2.00%	sp|Q24292|DS_DROME	Protein dachsous OS=Drosophila melanogaster OX=7227 GN=ds PE=1 SV=3
TRINITY_DN1412_c1_g2_i1_orf1 ORF type:complete len:225 hit:XP_012259605.1 TRINITY_DN1412_c1_g2_i1:46-720(+)	713	3.90E-74	208	44.88%	56.44%	sp|Q7K566|BMCP_DROME	Mitochondrial uncoupling protein Bmcp OS=Drosophila melanogaster OX=7227 GN=Bmcp PE=2 SV=1
TRINITY_DN1719_c0_g1_i1_orf1 ORF type:complete len:160 hit:XP_015521338.1 TRINITY_DN1719_c0_g1_i1:38-517(-)	562	9.00E-57	161	69.38%	85.00%	sp|P46778|RL21_HUMAN	60S ribosomal protein L21 OS=Homo sapiens OX=9606 GN=RPL21 PE=1 SV=2
TRINITY_DN1406_c0_g1_i8_orf1 ORF type:3prime_partial len:723 hit:XP_024942293.1 TRINITY_DN1406_c0_g1_i8:2593-4761(-)	1362	7.00E-149	626	48.16%	62.40%	sp|Q5R4T2|BMAL1_PONAB	Aryl hydrocarbon receptor nuclear translocator-like protein 1 OS=Pongo abelii OX=9601 GN=ARNTL PE=2 SV=1
TRINITY_DN1755_c0_g1_i1_orf1 ORF type:complete len:383 hit:XP_012272313.1 TRINITY_DN1755_c0_g1_i1:210-1358(+)	666	1.90E-68	388	41.62%	62.16%	sp|Q3SZC4|NSF1C_BOVIN	NSFL1 cofactor p47 OS=Bos taurus OX=9913 GN=NSFL1C PE=2 SV=1
TRINITY_DN1739_c0_g1_i1_orf1 ORF type:3prime_partial len:135 hit:KZC07621.1 TRINITY_DN1739_c0_g1_i1:423-827(-)	394	2.30E-37	116	60.00%	76.80%	sp|Q9GZQ8|MLP3B_HUMAN	Microtubule-associated proteins 1A/1B light chain 3B OS=Homo sapiens OX=9606 GN=MAP1LC3B PE=1 SV=3
TRINITY_DN5786_c0_g1_i1_orf1 ORF type:complete len:249 hit:XP_015596442.1 TRINITY_DN5786_c0_g1_i1:1430-2176(-)	898	1.50E-95	230	69.58%	80.42%	sp|B4KLY1|KAD2_DROMO	Adenylate kinase OS=Drosophila mojavensis OX=7230 GN=Adk2 PE=3 SV=1
TRINITY_DN3793_c0_g2_i2_orf1 ORF type:5prime_partial len:253 hit:XP_015597806.1 TRINITY_DN3793_c0_g2_i2:195-953(+)	445	5.30E-43	248	14.56%	22.79%	sp|A4IF87|GNPAT_BOVIN	Dihydroxyacetone phosphate acyltransferase OS=Bos taurus OX=9913 GN=GNPAT PE=2 SV=1
TRINITY_DN3745_c0_g4_i1_orf1 ORF type:internal len:247 hit:KOX78521.1 TRINITY_DN3745_c0_g4_i1:3-743(-)	884	6.40E-94	247	21.59%	25.71%	sp|Q9VH90|TRBID_DROME	Ubiquitin thioesterase trabid OS=Drosophila melanogaster OX=7227 GN=trbd PE=1 SV=1
TRINITY_DN1483_c0_g1_i4_orf1 ORF type:complete len:607 hit:XP_015587757.1 TRINITY_DN1483_c0_g1_i4:2203-4023(-)	769	3.40E-80	565	42.75%	53.13%	sp|P59326|YTHD1_MOUSE	YTH domain-containing family protein 1 OS=Mus musculus OX=10090 GN=Ythdf1 PE=1 SV=1
TRINITY_DN2397_c0_g2_i1_orf1 ORF type:5prime_partial len:106 hit:XP_015172349.1 TRINITY_DN2397_c0_g2_i1:2-319(-)	297	3.20E-26	107	2.27%	2.86%	sp|Q9VL06|UFD4_DROME	E3 ubiquitin-protein ligase Ufd4 OS=Drosophila melanogaster OX=7227 GN=Ufd4 PE=2 SV=1
TRINITY_DN2322_c0_g1_i1_orf1 ORF type:complete len:535 hit:XP_015181227.1 TRINITY_DN2322_c0_g1_i1:400-2004(-)	1979	1.50E-220	533	74.39%	86.17%	sp|Q3ZBH0|TCPB_BOVIN	T-complex protein 1 subunit beta OS=Bos taurus OX=9913 GN=CCT2 PE=1 SV=3
TRINITY_DN3791_c0_g2_i6_orf1 ORF type:complete len:202 hit:XP_020285994.1 TRINITY_DN3791_c0_g2_i6:335-940(+)	316	3.80E-28	165	3.02%	4.88%	sp|Q14676|MDC1_HUMAN	Mediator of DNA damage checkpoint protein 1 OS=Homo sapiens OX=9606 GN=MDC1 PE=1 SV=3
TRINITY_DN1794_c0_g1_i4_orf1 ORF type:complete len:477 hit:XP_015586305.1 TRINITY_DN1794_c0_g1_i4:225-1655(-)	976	2.70E-104	448	42.42%	53.94%	sp|Q5R650|WDR37_PONAB	WD repeat-containing protein 37 OS=Pongo abelii OX=9601 GN=WDR37 PE=2 SV=1
TRINITY_DN3317_c0_g2_i1_orf1 ORF type:3prime_partial len:204 hit:XP_012279775.1 TRINITY_DN3317_c0_g2_i1:3-614(+)	633	6.70E-65	198	16.95%	22.56%	sp|Q9VRH6|GUF1_DROME	Translation factor waclaw, mitochondrial OS=Drosophila melanogaster OX=7227 GN=waw PE=3 SV=2
TRINITY_DN1441_c1_g2_i5_orf1 ORF type:complete len:461 hit:XP_015519077.1 TRINITY_DN1441_c1_g2_i5:2123-3505(-)	599	1.30E-60	249	32.95%	46.70%	sp|Q5XIL0|RN167_RAT	E3 ubiquitin-protein ligase RNF167 OS=Rattus norvegicus OX=10116 GN=Rnf167 PE=2 SV=1
TRINITY_DN3392_c0_g3_i1_orf1 ORF type:3prime_partial len:285 hit:XP_012286886.1 TRINITY_DN3392_c0_g3_i1:467-1321(-)	1007	4.00E-108	226	9.70%	11.34%	sp|P27393|CO4A2_ASCSU	Collagen alpha-2(IV) chain OS=Ascaris suum OX=6253 PE=2 SV=1
[truncated: 4,782 more rows]
