# Supplementary material for: Proteo-Transcriptomic Characterization of Sirex nitobei (Hymenoptera: Siricidae) Venom
Source: Toxins (Basel). 2021 Aug 11;13(8):562. doi: 10.3390/toxins13080562 (PMC8402507; doi:10.3390/toxins13080562)
Supplement: Supplementary file 1 [file toxins-13-00562-s001.zip › Table_S2.xlsx]

## Sheet: Sheet1
TRINITY_DN10270_c0_g1	>sp|W4VS99|NEP_TRILK Neprilysin-1 OS=Trittame loki OX=1295018 PE=1 SV=1	Neprilysin-1	21.839	348	218	14	350	649	378	719	1.78e-07	50.4
TRINITY_DN12478_c0_g1	>sp|W4VS99|NEP_TRILK Neprilysin-1 OS=Trittame loki OX=1295018 PE=1 SV=1	Neprilysin-1	45.495	222	110	3	33	247	505	722	2.08e-62	204
TRINITY_DN2938_c0_g1	>sp|V9Z9A3|VMPA2_TITSE Venom metalloproteinase antarease-like TserMP_B (Fragment) OS=Tityus serrulatus OX=6887 PE=2 SV=1	Venom metalloproteinase antarease-like TserMP_B (Fragment)	40.278	72	40	2	28	97	160	230	7.02e-10	53.5
TRINITY_DN6621_c0_g3	>sp|Q9XZC0|LCTA_LATTR Alpha-latrocrustotoxin-Lt1a (Fragment) OS=Latrodectus tredecimguttatus OX=6925 PE=2 SV=2	Alpha-latrocrustotoxin-Lt1a (Fragment)	25.767	163	92	3	1	160	704	840	3.88e-09	55.8
TRINITY_DN2923_c0_g3	>sp|Q9XZC0|LCTA_LATTR Alpha-latrocrustotoxin-Lt1a (Fragment) OS=Latrodectus tredecimguttatus OX=6925 PE=2 SV=2	Alpha-latrocrustotoxin-Lt1a (Fragment)	36.458	96	58	3	172	265	1084	1178	4.46e-10	57
TRINITY_DN1926_c0_g2	>sp|Q9XZC0|LCTA_LATTR Alpha-latrocrustotoxin-Lt1a (Fragment) OS=Latrodectus tredecimguttatus OX=6925 PE=2 SV=2	Alpha-latrocrustotoxin-Lt1a (Fragment)	27.966	118	81	2	8	125	713	826	1.39e-11	56.6
TRINITY_DN5514_c0_g1	>sp|Q9XZC0|LCTA_LATTR Alpha-latrocrustotoxin-Lt1a (Fragment) OS=Latrodectus tredecimguttatus OX=6925 PE=2 SV=2	Alpha-latrocrustotoxin-Lt1a (Fragment)	32.71	107	68	2	13	115	713	819	2.99e-10	52.4
TRINITY_DN1002_c1_g1	>sp|Q9XZC0|LCTA_LATTR Alpha-latrocrustotoxin-Lt1a (Fragment) OS=Latrodectus tredecimguttatus OX=6925 PE=2 SV=2	Alpha-latrocrustotoxin-Lt1a (Fragment)	25.479	730	439	22	35	716	509	1181	9.55e-38	150
TRINITY_DN10886_c0_g4	>sp|Q9XZC0|LCTA_LATTR Alpha-latrocrustotoxin-Lt1a (Fragment) OS=Latrodectus tredecimguttatus OX=6925 PE=2 SV=2	Alpha-latrocrustotoxin-Lt1a (Fragment)	41.121	107	61	2	63	169	736	840	8.61e-19	79.7
TRINITY_DN3837_c0_g1	>sp|Q9XZC0|LCTA_LATTR Alpha-latrocrustotoxin-Lt1a (Fragment) OS=Latrodectus tredecimguttatus OX=6925 PE=2 SV=2	Alpha-latrocrustotoxin-Lt1a (Fragment)	29.358	109	76	1	436	544	1081	1188	5.06e-09	55.5
TRINITY_DN58_c0_g1	>sp|Q9XZC0|LCTA_LATTR Alpha-latrocrustotoxin-Lt1a (Fragment) OS=Latrodectus tredecimguttatus OX=6925 PE=2 SV=2	Alpha-latrocrustotoxin-Lt1a (Fragment)	28.846	208	127	5	159	350	766	968	1.23e-13	68.9
TRINITY_DN12930_c0_g1	>sp|Q9XZC0|LCTA_LATTR Alpha-latrocrustotoxin-Lt1a (Fragment) OS=Latrodectus tredecimguttatus OX=6925 PE=2 SV=2	Alpha-latrocrustotoxin-Lt1a (Fragment)	31.169	77	53	0	45	121	750	826	6.01e-09	49.3
TRINITY_DN15892_c0_g1	>sp|Q9XZC0|LCTA_LATTR Alpha-latrocrustotoxin-Lt1a (Fragment) OS=Latrodectus tredecimguttatus OX=6925 PE=2 SV=2	Alpha-latrocrustotoxin-Lt1a (Fragment)	35.374	147	91	3	49	193	493	637	3.17e-17	75.9
TRINITY_DN496_c0_g2	>sp|Q9XZC0|LCTA_LATTR Alpha-latrocrustotoxin-Lt1a (Fragment) OS=Latrodectus tredecimguttatus OX=6925 PE=2 SV=2	Alpha-latrocrustotoxin-Lt1a (Fragment)	28.856	201	140	2	187	385	715	914	2.85e-19	86.3
TRINITY_DN1452_c3_g1	>sp|Q9XZC0|LCTA_LATTR Alpha-latrocrustotoxin-Lt1a (Fragment) OS=Latrodectus tredecimguttatus OX=6925 PE=2 SV=2	Alpha-latrocrustotoxin-Lt1a (Fragment)	24.714	437	257	13	221	625	507	903	1.2e-17	84
TRINITY_DN1453_c0_g1	>sp|Q9XZC0|LCTA_LATTR Alpha-latrocrustotoxin-Lt1a (Fragment) OS=Latrodectus tredecimguttatus OX=6925 PE=2 SV=2	Alpha-latrocrustotoxin-Lt1a (Fragment)	40.517	116	65	3	40	152	524	638	2.32e-16	71.2
TRINITY_DN15831_c0_g1	>sp|Q9TWF8|VKT3_ANESU KappaPI-actitoxin-Avd3d OS=Anemonia sulcata OX=6108 PE=1 SV=1	KappaPI-actitoxin-Avd3d	36.066	61	34	2	215	275	2	57	3.71e-07	43.1
TRINITY_DN16289_c0_g1	>sp|Q92035|ACES_BUNFA Acetylcholinesterase OS=Bungarus fasciatus OX=8613 GN=ACHE PE=1 SV=2	Acetylcholinesterase OS=Bungarus	57.576	33	13	1	53	84	493	525	5.01e-06	40
TRINITY_DN3147_c1_g1	>sp|Q92035|ACES_BUNFA Acetylcholinesterase OS=Bungarus fasciatus OX=8613 GN=ACHE PE=1 SV=2	Acetylcholinesterase OS=Bungarus	45.588	68	36	1	20	87	34	100	4.91e-14	62
TRINITY_DN2897_c0_g1	>sp|Q92035|ACES_BUNFA Acetylcholinesterase OS=Bungarus fasciatus OX=8613 GN=ACHE PE=1 SV=2	Acetylcholinesterase OS=Bungarus	41.079	241	133	5	1	236	61	297	1.35e-52	175
TRINITY_DN224_c1_g1	>sp|Q92035|ACES_BUNFA Acetylcholinesterase OS=Bungarus fasciatus OX=8613 GN=ACHE PE=1 SV=2	Acetylcholinesterase OS=Bungarus	28.193	415	270	11	13	417	172	568	4.48e-46	165
TRINITY_DN9474_c0_g1	>sp|Q92035|ACES_BUNFA Acetylcholinesterase OS=Bungarus fasciatus OX=8613 GN=ACHE PE=1 SV=2	Acetylcholinesterase OS=Bungarus	24.696	494	312	18	72	541	56	513	2.23e-32	128
TRINITY_DN1112_c0_g1	>sp|Q90YA8|QPCT_GLOBL Glutaminyl-peptide cyclotransferase OS=Gloydius blomhoffii OX=242054 GN=QPCT PE=2 SV=1	Glutaminyl-peptide cyclotransferase OS=Gloydius	41.127	355	182	10	16	349	19	367	4.54e-86	261
TRINITY_DN864_c0_g1	>sp|Q90WZ1|BRK1B_BOMMX Kininogen-1b OS=Bombina maxima OX=161274 PE=1 SV=1	Kininogen-1b	23.649	148	113	0	1444	1591	50	197	1.3e-06	47.4
TRINITY_DN4732_c0_g1	>sp|Q8T3S7|VKT1_ARAVE Kunitz-type U1-aranetoxin-Av1a OS=Araneus ventricosus OX=182803 PE=2 SV=1	Kunitz-type U1-aranetoxin-Av1a	53.571	56	26	0	30	85	22	77	1.87e-17	66.6
TRINITY_DN13501_c0_g1	>sp|Q8T0W2|CVP4_PIMHY Pacifastin-like protease inhibitor cvp4 OS=Pimpla hypochondriaca OX=135724 PE=1 SV=1	Pacifastin-like protease inhibitor cvp4	30.38	158	82	6	25	155	25	181	2.88e-11	56.6
TRINITY_DN412_c0_g1	>sp|Q8MMH3|ARMT1_PIMHY Damage-control phosphatase ARMT1 OS=Pimpla hypochondriaca OX=135724 GN=vpr2 PE=1 SV=1	Damage-control phosphatase ARMT1 OS=Pimpla	42.444	450	254	4	20	466	33	480	1.21e-131	386
TRINITY_DN412_c0_g3	>sp|Q8MMH3|ARMT1_PIMHY Damage-control phosphatase ARMT1 OS=Pimpla hypochondriaca OX=135724 GN=vpr2 PE=1 SV=1	Damage-control phosphatase ARMT1 OS=Pimpla	43.147	394	219	4	7	397	89	480	2.78e-114	339
TRINITY_DN563_c0_g1	>sp|Q8MMG9|TREA_PIMHY Trehalase OS=Pimpla hypochondriaca OX=135724 GN=tre1 PE=1 SV=1	Trehalase OS=Pimpla	56.684	561	241	2	6	565	19	578	0	694
TRINITY_DN3473_c0_g4	>sp|Q8MMG9|TREA_PIMHY Trehalase OS=Pimpla hypochondriaca OX=135724 GN=tre1 PE=1 SV=1	Trehalase OS=Pimpla	38.22	191	115	1	1	188	311	501	1.9e-45	154
TRINITY_DN1257_c0_g1	>sp|Q8MMG9|TREA_PIMHY Trehalase OS=Pimpla hypochondriaca OX=135724 GN=tre1 PE=1 SV=1	Trehalase OS=Pimpla	45.739	575	300	3	3	573	14	580	0	558
TRINITY_DN5437_c0_g1	>sp|Q8AY80|VSPS1_TRIST Alpha- and beta-fibrinogenase stejnefibrase-1 OS=Trimeresurus stejnegeri OX=39682 PE=1 SV=1	Alpha- and beta-fibrinogenase stejnefibrase-1	32.9	231	143	6	19	243	23	247	1.24e-33	119
TRINITY_DN14440_c0_g1	>sp|Q8AY75|CALGL_BOTIN Calglandulin OS=Bothrops insularis OX=8723 PE=2 SV=1	Calglandulin	31.387	137	87	4	6	139	12	144	9.27e-13	58.5
TRINITY_DN14456_c0_g1	>sp|Q8AY75|CALGL_BOTIN Calglandulin OS=Bothrops insularis OX=8723 PE=2 SV=1	Calglandulin	33.824	136	88	1	21	156	17	150	6.04e-22	82.8
TRINITY_DN12306_c0_g1	>sp|Q8AY75|CALGL_BOTIN Calglandulin OS=Bothrops insularis OX=8723 PE=2 SV=1	Calglandulin	34.921	63	41	0	98	160	85	147	3.05e-06	41.6
TRINITY_DN13556_c0_g1	>sp|Q8AY75|CALGL_BOTIN Calglandulin OS=Bothrops insularis OX=8723 PE=2 SV=1	Calglandulin	33.103	145	95	1	19	163	9	151	1.98e-19	76.6
TRINITY_DN628_c0_g2	>sp|Q8AY75|CALGL_BOTIN Calglandulin OS=Bothrops insularis OX=8723 PE=2 SV=1	Calglandulin	28.667	150	99	4	1	143	1	149	9.19e-14	61.2
TRINITY_DN16164_c0_g1	>sp|Q8AY75|CALGL_BOTIN Calglandulin OS=Bothrops insularis OX=8723 PE=2 SV=1	Calglandulin	29.167	144	101	1	4	147	8	150	3.15e-19	75.5
TRINITY_DN6497_c0_g1	>sp|Q8AY75|CALGL_BOTIN Calglandulin OS=Bothrops insularis OX=8723 PE=2 SV=1	Calglandulin	28.226	124	84	1	29	147	12	135	5.56e-13	58.9
TRINITY_DN7023_c0_g1	>sp|Q8AY75|CALGL_BOTIN Calglandulin OS=Bothrops insularis OX=8723 PE=2 SV=1	Calglandulin	26.573	143	99	2	68	204	9	151	2.39e-10	53.5
TRINITY_DN73_c0_g1	>sp|Q8AY75|CALGL_BOTIN Calglandulin OS=Bothrops insularis OX=8723 PE=2 SV=1	Calglandulin	28.947	76	54	0	33	108	69	144	5.31e-07	43.9
TRINITY_DN14352_c0_g1	>sp|Q8AY75|CALGL_BOTIN Calglandulin OS=Bothrops insularis OX=8723 PE=2 SV=1	Calglandulin	25.786	159	93	6	28	181	9	147	1.43e-07	45.4
TRINITY_DN3094_c1_g5	>sp|Q8AY75|CALGL_BOTIN Calglandulin OS=Bothrops insularis OX=8723 PE=2 SV=1	Calglandulin	25	128	87	2	32	150	16	143	8.7e-06	40
TRINITY_DN2008_c0_g3	>sp|Q8AVA3|CRVP_PSEPO Cysteine-rich venom protein pseudecin OS=Pseudechis porphyriacus OX=8671 PE=1 SV=1	Cysteine-rich venom protein pseudecin	40.828	169	90	4	2	170	54	212	2.02e-40	133
TRINITY_DN886_c0_g1	>sp|Q7M4I3|SP4_BOMPE Venom protease OS=Bombus pensylvanicus OX=28643 PE=1 SV=1	Venom protease	30	240	146	8	151	385	7	229	6.95e-27	104
TRINITY_DN7651_c0_g1	>sp|Q7M4I3|SP4_BOMPE Venom protease OS=Bombus pensylvanicus OX=28643 PE=1 SV=1	Venom protease	41.053	95	49	2	4	98	131	218	4.07e-19	75.1
TRINITY_DN8122_c0_g3	>sp|Q7M4I3|SP4_BOMPE Venom protease OS=Bombus pensylvanicus OX=28643 PE=1 SV=1	Venom protease	43.802	242	123	4	12	248	1	234	3.1e-66	202
TRINITY_DN15373_c0_g1	>sp|Q7M4I3|SP4_BOMPE Venom protease OS=Bombus pensylvanicus OX=28643 PE=1 SV=1	Venom protease	23.567	157	113	3	14	164	77	232	4.15e-14	64.3
TRINITY_DN9003_c0_g1	>sp|Q76B45|BLTX_BLABR Blarina toxin OS=Blarina brevicauda OX=9387 GN=BTX PE=1 SV=1	Blarina toxin OS=Blarina	31.333	150	83	9	37	179	134	270	3e-08	48.1
TRINITY_DN9611_c0_g1	>sp|Q719L9|SL1_CRODU Snaclec crotocetin-1 OS=Crotalus durissus terrificus OX=8732 PE=2 SV=1	Snaclec crotocetin-1 OS=Crotalus	35.294	102	58	3	8	107	30	125	9.71e-10	50.1
TRINITY_DN5439_c0_g2	>sp|Q6T6T5|VKT1_BITGA Kunitz-type serine protease inhibitor bitisilin-1 OS=Bitis gabonica OX=8694 PE=1 SV=1	Kunitz-type serine protease inhibitor bitisilin-1	58.065	31	13	0	62	92	46	76	7.07e-09	45.1
TRINITY_DN2621_c0_g1	>sp|Q6T6T4|CYT_BITGA Bitiscystatin OS=Bitis gabonica OX=8694 PE=1 SV=1	Bitiscystatin	33.019	106	63	3	242	341	33	136	1.84e-09	52
TRINITY_DN10470_c0_g1	>sp|Q6T269|VKT3_BITGA Kunitz-type serine protease inhibitor bitisilin-3 (Fragment) OS=Bitis gabonica OX=8694 PE=2 SV=1	Kunitz-type serine protease inhibitor bitisilin-3 (Fragment)	42.742	124	64	2	38	156	1	122	3.62e-28	99
TRINITY_DN500_c0_g1	>sp|Q66S17|NATT3_THANI Natterin-3 OS=Thalassophryne nattereri OX=289382 PE=1 SV=1	Natterin-3	32.468	77	34	3	9	85	126	184	6.43e-06	38.9
TRINITY_DN2344_c0_g1	>sp|Q66S17|NATT3_THANI Natterin-3 OS=Thalassophryne nattereri OX=289382 PE=1 SV=1	Natterin-3	41.176	34	20	0	5	38	152	185	5.85e-07	39.7
TRINITY_DN17_c0_g1	>sp|Q66S13|NATT4_THANI Natterin-4 OS=Thalassophryne nattereri OX=289382 PE=2 SV=1	Natterin-4	29.032	93	53	4	380	468	121	204	1.8e-06	46.2
TRINITY_DN12344_c0_g1	>sp|Q66S03|LECG_THANI Galactose-specific lectin nattectin OS=Thalassophryne nattereri OX=289382 PE=1 SV=1	Galactose-specific lectin nattectin	28.448	116	74	4	1	115	43	150	2.79e-06	40
TRINITY_DN825_c0_g2	>sp|Q5BLY5|ACPH1_APIME Venom acid phosphatase Acph-1 OS=Apis mellifera OX=7460 PE=1 SV=1	Venom acid phosphatase Acph-1	31.046	306	190	10	50	342	17	314	8.86e-33	122
TRINITY_DN15754_c0_g1	>sp|Q5BLY5|ACPH1_APIME Venom acid phosphatase Acph-1 OS=Apis mellifera OX=7460 PE=1 SV=1	Venom acid phosphatase Acph-1	33.333	246	161	3	2	246	112	355	1.87e-39	137
TRINITY_DN88_c0_g2	>sp|Q5BLY5|ACPH1_APIME Venom acid phosphatase Acph-1 OS=Apis mellifera OX=7460 PE=1 SV=1	Venom acid phosphatase Acph-1	49.719	356	178	1	15	370	3	357	1.5e-124	362
TRINITY_DN2324_c0_g1	>sp|Q5BLY5|ACPH1_APIME Venom acid phosphatase Acph-1 OS=Apis mellifera OX=7460 PE=1 SV=1	Venom acid phosphatase Acph-1	31.429	350	235	3	30	375	21	369	5.3e-59	194
TRINITY_DN5459_c0_g1	>sp|Q5BLY4|ICA_APIME Icarapin-like OS=Apis mellifera OX=7460 PE=2 SV=1	Icarapin-like	49.345	229	87	9	7	217	6	223	4.71e-59	182
TRINITY_DN7281_c0_g1	>sp|Q58L94|FAXD2_NOTSC Venom prothrombin activator notecarin-D2 OS=Notechis scutatus scutatus OX=70142 PE=1 SV=1	Venom prothrombin activator notecarin-D2 OS=Notechis	57.143	49	18	3	1	47	401	448	4.33e-12	54.7
TRINITY_DN4702_c0_g1	>sp|Q58L94|FAXD2_NOTSC Venom prothrombin activator notecarin-D2 OS=Notechis scutatus scutatus OX=70142 PE=1 SV=1	Venom prothrombin activator notecarin-D2 OS=Notechis	32.759	58	38	1	2	58	274	331	1.94e-07	44.3
TRINITY_DN4763_c0_g1	>sp|Q58L90|FA5V_OXYMI Venom prothrombin activator omicarin-C non-catalytic subunit OS=Oxyuranus microlepidotus OX=111177 PE=2 SV=1	Venom prothrombin activator omicarin-C non-catalytic subunit	32.258	155	105	0	3	157	528	682	1.93e-24	97.1
TRINITY_DN8100_c0_g3	>sp|Q4VM08|VM3VA_MACLB Zinc metalloproteinase-disintegrin-like VLAIP-A OS=Macrovipera lebetina OX=8709 PE=1 SV=1	Zinc metalloproteinase-disintegrin-like VLAIP-A	37.16	331	170	9	3	331	309	603	4.53e-58	204
TRINITY_DN10098_c0_g1	>sp|Q4VM08|VM3VA_MACLB Zinc metalloproteinase-disintegrin-like VLAIP-A OS=Macrovipera lebetina OX=8709 PE=1 SV=1	Zinc metalloproteinase-disintegrin-like VLAIP-A	23.889	360	202	17	26	377	27	322	7.38e-12	63.2
TRINITY_DN9869_c0_g1	>sp|Q4QXT9|FA10_TROCA Coagulation factor X OS=Tropidechis carinatus OX=100989 GN=F10 PE=2 SV=1	Coagulation factor X OS=Tropidechis	35.417	96	50	4	31	123	82	168	2.74e-07	47.4
TRINITY_DN13366_c0_g1	>sp|Q4PRC7|SL6_DABSI Snaclec 6 OS=Daboia siamensis OX=343250 PE=2 SV=1	Snaclec 6	34.615	78	44	4	1	76	13	85	1.1e-08	45.8
TRINITY_DN14800_c0_g1	>sp|Q3SB11|CALGL_TROCA Calglandulin OS=Tropidechis carinatus OX=100989 PE=2 SV=1	Calglandulin	23.077	143	103	5	6	144	8	147	1.75e-06	41.6
TRINITY_DN12204_c0_g1	>sp|Q3SB11|CALGL_TROCA Calglandulin OS=Tropidechis carinatus OX=100989 PE=2 SV=1	Calglandulin	25.85	147	99	4	22	160	3	147	4.01e-10	52
TRINITY_DN4078_c0_g3	>sp|Q3SB11|CALGL_TROCA Calglandulin OS=Tropidechis carinatus OX=100989 PE=2 SV=1	Calglandulin	26.846	149	99	3	24	166	3	147	4.65e-16	67.8
TRINITY_DN439_c0_g2	>sp|Q3SB11|CALGL_TROCA Calglandulin OS=Tropidechis carinatus OX=100989 PE=2 SV=1	Calglandulin	44.595	148	81	1	19	165	1	148	4.95e-40	129
TRINITY_DN15353_c0_g1	>sp|Q3SB11|CALGL_TROCA Calglandulin OS=Tropidechis carinatus OX=100989 PE=2 SV=1	Calglandulin	39.08	87	52	1	2	87	52	138	5.97e-13	57
TRINITY_DN3020_c0_g1	>sp|Q3SB11|CALGL_TROCA Calglandulin OS=Tropidechis carinatus OX=100989 PE=2 SV=1	Calglandulin	31.206	141	87	4	32	164	9	147	6.2e-14	62.4
TRINITY_DN11600_c0_g1	>sp|Q3SB10|CALGL_HOPST Calglandulin OS=Hoplocephalus stephensii OX=196418 PE=2 SV=1	Calglandulin	28.571	133	80	5	16	137	16	144	3.07e-10	52.4
TRINITY_DN1747_c0_g1	>sp|Q25338|LITD_LATTR Delta-latroinsectotoxin-Lt1a OS=Latrodectus tredecimguttatus OX=6925 PE=1 SV=1	Delta-latroinsectotoxin-Lt1a	26.316	266	181	4	276	538	596	849	3.17e-19	89.4
TRINITY_DN12023_c0_g1	>sp|Q25338|LITD_LATTR Delta-latroinsectotoxin-Lt1a OS=Latrodectus tredecimguttatus OX=6925 PE=1 SV=1	Delta-latroinsectotoxin-Lt1a	30.952	126	81	3	4	127	745	866	6.64e-08	46.6
TRINITY_DN918_c0_g4	>sp|Q25338|LITD_LATTR Delta-latroinsectotoxin-Lt1a OS=Latrodectus tredecimguttatus OX=6925 PE=1 SV=1	Delta-latroinsectotoxin-Lt1a	29.108	213	122	9	366	577	469	653	6.5e-09	55.1
TRINITY_DN918_c0_g1	>sp|Q25338|LITD_LATTR Delta-latroinsectotoxin-Lt1a OS=Latrodectus tredecimguttatus OX=6925 PE=1 SV=1	Delta-latroinsectotoxin-Lt1a	31.008	129	70	5	366	494	469	578	8.19e-08	51.2
TRINITY_DN496_c0_g1	>sp|Q25338|LITD_LATTR Delta-latroinsectotoxin-Lt1a OS=Latrodectus tredecimguttatus OX=6925 PE=1 SV=1	Delta-latroinsectotoxin-Lt1a	27.885	416	282	9	303	712	424	827	5.03e-28	119
TRINITY_DN343_c0_g1	>sp|Q10749|VM3M1_NAJMO Snake venom metalloproteinase-disintegrin-like mocarhagin OS=Naja mossambica OX=8644 PE=1 SV=3	Snake venom metalloproteinase-disintegrin-like mocarhagin	33.333	165	82	4	1	165	473	609	9.67e-22	96.3
TRINITY_DN5807_c0_g2	>sp|Q0ZZJ6|VCO31_AUSSU A.superbus venom factor 1 OS=Austrelaps superbus OX=29156 PE=1 SV=1	A.superbus venom factor 1	24.009	1312	811	45	127	1354	128	1337	1.03e-71	261
TRINITY_DN1204_c0_g1	>sp|Q0ZZJ6|VCO31_AUSSU A.superbus venom factor 1 OS=Austrelaps superbus OX=29156 PE=1 SV=1	A.superbus venom factor 1	52.883	1613	738	15	1	1606	38	1635	0	1732
TRINITY_DN2925_c0_g2	>sp|Q02989|LITA_LATTR Alpha-latroinsectotoxin-Lt1a (Fragment) OS=Latrodectus tredecimguttatus OX=6925 PE=1 SV=1	Alpha-latroinsectotoxin-Lt1a (Fragment)	31.776	107	44	4	23	105	1069	1170	2.01e-07	44.7
TRINITY_DN5494_c0_g1	>sp|Q02989|LITA_LATTR Alpha-latroinsectotoxin-Lt1a (Fragment) OS=Latrodectus tredecimguttatus OX=6925 PE=1 SV=1	Alpha-latroinsectotoxin-Lt1a (Fragment)	30.857	175	101	5	31	188	500	671	1.25e-11	60.5
TRINITY_DN333_c0_g1	>sp|Q02989|LITA_LATTR Alpha-latroinsectotoxin-Lt1a (Fragment) OS=Latrodectus tredecimguttatus OX=6925 PE=1 SV=1	Alpha-latroinsectotoxin-Lt1a (Fragment)	32.71	107	62	3	266	370	725	823	1.37e-07	50.4
TRINITY_DN33_c9_g1	>sp|Q02989|LITA_LATTR Alpha-latroinsectotoxin-Lt1a (Fragment) OS=Latrodectus tredecimguttatus OX=6925 PE=1 SV=1	Alpha-latroinsectotoxin-Lt1a (Fragment)	27.876	226	130	2	19	212	719	943	2.4e-21	88.6
TRINITY_DN4744_c0_g1	>sp|Q02989|LITA_LATTR Alpha-latroinsectotoxin-Lt1a (Fragment) OS=Latrodectus tredecimguttatus OX=6925 PE=1 SV=1	Alpha-latroinsectotoxin-Lt1a (Fragment)	35.135	74	47	1	9	82	570	642	2.32e-09	49.3
TRINITY_DN873_c1_g3	>sp|P86468|TX150_BUNCI Toxin Bcs III 15.09 (Fragment) OS=Bunodosoma caissarum OX=31165 PE=1 SV=1	Toxin Bcs III 15.09 (Fragment)	43.902	41	21	1	54	94	6	44	4.62e-07	42
TRINITY_DN315_c0_g1	>sp|P85843|AMY_TITSE Alpha-amylase (Fragment) OS=Tityus serrulatus OX=6887 PE=1 SV=1	Alpha-amylase (Fragment)	48.649	37	19	0	17	53	2	38	2.35e-09	49.3
TRINITY_DN14325_c0_g1	>sp|P84843|VASOT_HYBBI Vasotab OS=Hybomitra bimaculata OX=226809 PE=1 SV=1	Vasotab	41.026	39	23	0	66	104	22	60	2.55e-06	39.3
TRINITY_DN156_c0_g1	>sp|P81383|OXLA_OPHHA L-amino-acid oxidase OS=Ophiophagus hannah OX=8665 PE=1 SV=3	L-amino-acid oxidase	44.304	79	43	1	197	275	53	130	4.57e-13	67.4
TRINITY_DN2179_c0_g1	>sp|P69745|CKL_CONLY Conantokin-L OS=Conus lynceus OX=289038 PE=1 SV=1	Conantokin-L	31.959	97	59	2	192	288	9	98	7.35e-06	41.6
TRINITY_DN1926_c0_g4	>sp|P23631|LATA_LATTR Alpha-latrotoxin-Lt1a OS=Latrodectus tredecimguttatus OX=6925 PE=1 SV=2	Alpha-latrotoxin-Lt1a	32.323	99	65	1	51	149	729	825	2.64e-12	59.7
TRINITY_DN1589_c0_g1	>sp|P23631|LATA_LATTR Alpha-latrotoxin-Lt1a OS=Latrodectus tredecimguttatus OX=6925 PE=1 SV=2	Alpha-latrotoxin-Lt1a	30.709	127	87	1	50	175	744	870	1.4e-12	66.2
TRINITY_DN12452_c0_g1	>sp|P23631|LATA_LATTR Alpha-latrotoxin-Lt1a OS=Latrodectus tredecimguttatus OX=6925 PE=1 SV=2	Alpha-latrotoxin-Lt1a	31.481	108	52	2	11	96	523	630	8.06e-06	38.9
TRINITY_DN3894_c0_g3	>sp|P23631|LATA_LATTR Alpha-latrotoxin-Lt1a OS=Latrodectus tredecimguttatus OX=6925 PE=1 SV=2	Alpha-latrotoxin-Lt1a	27.559	127	86	3	286	410	822	944	3.79e-09	56.2
TRINITY_DN57_c0_g1	>sp|P16354|PA23_HELSU Phospholipase A2 isozymes PA3A/PA3B/PA5 OS=Heloderma suspectum OX=8554 PE=1 SV=3	Phospholipase A2 isozymes PA3A/PA3B/PA5	42.268	97	56	0	536	632	2	98	1.97e-25	98.6
TRINITY_DN15698_c0_g1	>sp|P0DPX7|TX51A_SCOMO U-scoloptoxin(05)-Sm1a OS=Scolopendra morsitans OX=943129 PE=2 SV=1	U-scoloptoxin(05)-Sm1a	27.273	132	75	8	12	141	10	122	2.91e-07	43.1
TRINITY_DN3146_c0_g1	>sp|P0DPW5|TX11A_CORWE U-scoloptoxin(01)-Cw1a OS=Cormocephalus westwoodi OX=1096223 PE=3 SV=1	U-scoloptoxin(01)-Cw1a	52.941	51	22	2	199	248	37	86	3.11e-11	56.6
TRINITY_DN1273_c0_g1	>sp|P0DPW5|TX11A_CORWE U-scoloptoxin(01)-Cw1a OS=Cormocephalus westwoodi OX=1096223 PE=3 SV=1	U-scoloptoxin(01)-Cw1a	47.541	61	30	2	143	201	28	88	3.32e-12	60.8
TRINITY_DN1899_c0_g1	>sp|P0DPW4|TX11A_ETHRU U-scoloptoxin(01)-Er1a OS=Ethmostigmus rubripes OX=62613 PE=3 SV=1	U-scoloptoxin(01)-Er1a	37.313	67	41	1	97	162	29	95	1.44e-08	50.1
TRINITY_DN8157_c0_g3	>sp|P0DPW4|TX11A_ETHRU U-scoloptoxin(01)-Er1a OS=Ethmostigmus rubripes OX=62613 PE=3 SV=1	U-scoloptoxin(01)-Er1a	39.474	38	23	0	24	61	58	95	2.17e-06	38.9
TRINITY_DN6970_c0_g2	>sp|P0DPU3|TX14A_SCODE Scoloptoxin SSD14 OS=Scolopendra dehaani OX=2609776 PE=1 SV=1	Scoloptoxin SSD14	33.594	128	71	3	49	163	44	170	1.78e-20	83.6
TRINITY_DN114_c0_g1	>sp|P0DPT0|VEST1_VESTR Phospholipase A1 VesT1.02 OS=Vespa tropica OX=7450 PE=1 SV=1	Phospholipase A1 VesT1.02	34.137	249	146	6	174	407	49	294	5.08e-35	127
TRINITY_DN8176_c0_g1	>sp|P0DN14|VKTA_ANEVI U-actitoxin-Avd3m OS=Anemonia viridis OX=51769 PE=3 SV=1	U-actitoxin-Avd3m	56.522	46	20	0	340	385	28	73	1.42e-12	59.7
TRINITY_DN2653_c0_g1	>sp|P0DMB4|PA11_VESAF Phospholipase A1 1 OS=Vespa affinis OX=882735 PE=1 SV=1	Phospholipase A1 1	50	64	30	2	8	70	212	274	2.37e-15	65.9
TRINITY_DN4170_c0_g2	>sp|P0DJE3|LATA_LATHE Alpha-latrotoxin-Lhe1a OS=Latrodectus hesperus OX=256737 PE=1 SV=2	Alpha-latrotoxin-Lhe1a	29.064	203	134	5	304	505	562	755	5.98e-15	75.1
TRINITY_DN3706_c0_g1	>sp|P0CV91|PRDX4_CROAT Peroxiredoxin-4 (Fragments) OS=Crotalus atrox OX=8730 PE=1 SV=1	Peroxiredoxin-4 (Fragments)	82.5	40	3	1	182	221	1	36	1.11e-15	65.5
TRINITY_DN12256_c0_g1	>sp|P0CV91|PRDX4_CROAT Peroxiredoxin-4 (Fragments) OS=Crotalus atrox OX=8730 PE=1 SV=1	Peroxiredoxin-4 (Fragments)	75	40	6	1	126	165	1	36	4.09e-14	60.1
TRINITY_DN13589_c0_g1	>sp|P0CV91|PRDX4_CROAT Peroxiredoxin-4 (Fragments) OS=Crotalus atrox OX=8730 PE=1 SV=1	Peroxiredoxin-4 (Fragments)	85	40	2	1	126	165	1	36	1.94e-16	66.2
TRINITY_DN275_c0_g1	>sp|P0CV91|PRDX4_CROAT Peroxiredoxin-4 (Fragments) OS=Crotalus atrox OX=8730 PE=1 SV=1	Peroxiredoxin-4 (Fragments)	65	40	10	1	190	229	1	36	2.34e-12	56.6
TRINITY_DN15295_c0_g1	>sp|P0CV91|PRDX4_CROAT Peroxiredoxin-4 (Fragments) OS=Crotalus atrox OX=8730 PE=1 SV=1	Peroxiredoxin-4 (Fragments)	55	40	14	1	155	194	1	36	1.29e-09	48.5
TRINITY_DN2266_c0_g1	>sp|P0CH86|PA1_VESSQ Phospholipase A1 OS=Vespula squamosa OX=30214 PE=1 SV=1	Phospholipase A1	59.259	54	22	0	1	54	163	216	2.29e-18	73.2
TRINITY_DN1667_c0_g2	>sp|P0CH86|PA1_VESSQ Phospholipase A1 OS=Vespula squamosa OX=30214 PE=1 SV=1	Phospholipase A1	32.776	299	179	11	64	349	2	291	5.44e-39	137
TRINITY_DN12728_c0_g1	>sp|M5B4R7|TCTP_GRARO Translationally-controlled tumor protein homolog OS=Grammostola rosea OX=432528 PE=2 SV=1	Translationally-controlled tumor protein homolog	40	180	99	5	1	179	1	172	1.79e-33	113
TRINITY_DN6327_c0_g1	>sp|K7Z9Q9|VMP_NEMVE Nematocyst expressed protein 6 OS=Nematostella vectensis OX=45351 PE=2 SV=1	Nematocyst expressed protein 6	40.698	86	51	0	1	86	147	232	1.39e-19	76.3
TRINITY_DN6827_c0_g2	>sp|J3SFJ3|TCTP_CROAD Translationally-controlled tumor protein homolog OS=Crotalus adamanteus OX=8729 PE=2 SV=1	Translationally-controlled tumor protein homolog	86	100	14	0	1	100	1	100	9.05e-62	182
TRINITY_DN6642_c0_g1	>sp|J3SDX8|LICH_CROAD Putative lysosomal acid lipase/cholesteryl ester hydrolase OS=Crotalus adamanteus OX=8729 PE=2 SV=1	Putative lysosomal acid lipase/cholesteryl ester hydrolase	30.446	404	229	9	2	400	37	393	2.12e-59	194
TRINITY_DN14979_c0_g1	>sp|J3SDX8|LICH_CROAD Putative lysosomal acid lipase/cholesteryl ester hydrolase OS=Crotalus adamanteus OX=8729 PE=2 SV=1	Putative lysosomal acid lipase/cholesteryl ester hydrolase	30.508	118	80	1	7	124	281	396	3.74e-18	75.1
TRINITY_DN13599_c0_g1	>sp|J3SDX8|LICH_CROAD Putative lysosomal acid lipase/cholesteryl ester hydrolase OS=Crotalus adamanteus OX=8729 PE=2 SV=1	Putative lysosomal acid lipase/cholesteryl ester hydrolase	29.592	98	66	2	1	97	297	392	3.21e-12	57
TRINITY_DN235_c0_g1	>sp|J3SDX8|LICH_CROAD Putative lysosomal acid lipase/cholesteryl ester hydrolase OS=Crotalus adamanteus OX=8729 PE=2 SV=1	Putative lysosomal acid lipase/cholesteryl ester hydrolase	37.067	375	222	7	48	413	28	397	2.18e-87	268
TRINITY_DN5612_c0_g1	>sp|J3SDX8|LICH_CROAD Putative lysosomal acid lipase/cholesteryl ester hydrolase OS=Crotalus adamanteus OX=8729 PE=2 SV=1	Putative lysosomal acid lipase/cholesteryl ester hydrolase	45.283	53	28	1	24	75	36	88	2.95e-08	45.1
TRINITY_DN10678_c0_g1	>sp|J3S9D9|RCN2V_CROAD Reticulocalbin-2 OS=Crotalus adamanteus OX=8729 PE=1 SV=1	Reticulocalbin-2	27.972	286	178	10	56	327	27	298	2.75e-13	65.5
TRINITY_DN7419_c0_g1	>sp|J3S9D9|RCN2V_CROAD Reticulocalbin-2 OS=Crotalus adamanteus OX=8729 PE=1 SV=1	Reticulocalbin-2	36.91	233	140	2	3	228	46	278	4.74e-44	146
TRINITY_DN3520_c0_g1	>sp|J3S9D9|RCN2V_CROAD Reticulocalbin-2 OS=Crotalus adamanteus OX=8729 PE=1 SV=1	Reticulocalbin-2	38.235	68	41	1	8	74	24	91	1.13e-10	51.6
TRINITY_DN3520_c0_g2	>sp|J3S9D9|RCN2V_CROAD Reticulocalbin-2 OS=Crotalus adamanteus OX=8729 PE=1 SV=1	Reticulocalbin-2	39.568	139	76	3	4	141	130	261	6.76e-28	101
TRINITY_DN4054_c0_g1	>sp|J3S9D9|RCN2V_CROAD Reticulocalbin-2 OS=Crotalus adamanteus OX=8729 PE=1 SV=1	Reticulocalbin-2	37.956	274	168	1	45	316	23	296	3.01e-64	202
TRINITY_DN8665_c0_g1	>sp|J3S9D9|RCN2V_CROAD Reticulocalbin-2 OS=Crotalus adamanteus OX=8729 PE=1 SV=1	Reticulocalbin-2	21.875	160	96	6	35	173	93	244	4.57e-06	42.4
TRINITY_DN5504_c0_g1	>sp|J3S836|VCO3_CROAD Venom factor OS=Crotalus adamanteus OX=8729 PE=2 SV=1	Venom factor	40.625	96	52	2	35	127	990	1083	1.45e-17	74.3
TRINITY_DN7265_c0_g1	>sp|J3S836|VCO3_CROAD Venom factor OS=Crotalus adamanteus OX=8729 PE=2 SV=1	Venom factor	27.519	774	461	33	704	1429	755	1476	2.86e-58	218
TRINITY_DN8177_c0_g1	>sp|J3RZ81|LIPE_CROAD Putative endothelial lipase OS=Crotalus adamanteus OX=8729 PE=2 SV=1	Putative endothelial lipase	44.872	78	43	0	13	90	123	200	2.8e-21	82.8
TRINITY_DN2654_c0_g1	>sp|G3LU44|TCTP_LOXIN Translationally-controlled tumor protein homolog OS=Loxosceles intermedia OX=58218 PE=2 SV=1	Translationally-controlled tumor protein homolog	50.289	173	82	3	1	171	1	171	3.36e-55	168
TRINITY_DN3744_c0_g1	>sp|G0LXV8|LATA_LATHA Alpha-latrotoxin-Lh1a (Fragment) OS=Latrodectus hasselti OX=256736 PE=1 SV=2	Alpha-latrotoxin-Lh1a (Fragment)	29.73	148	99	2	1	143	1031	1178	5.48e-17	72.8
TRINITY_DN6773_c0_g2	>sp|G0LXV8|LATA_LATHA Alpha-latrotoxin-Lh1a (Fragment) OS=Latrodectus hasselti OX=256736 PE=1 SV=2	Alpha-latrotoxin-Lh1a (Fragment)	29.688	192	116	4	10	183	644	834	4.9e-15	68.6
TRINITY_DN10611_c0_g1	>sp|G0LXV8|LATA_LATHA Alpha-latrotoxin-Lh1a (Fragment) OS=Latrodectus hasselti OX=256736 PE=1 SV=2	Alpha-latrotoxin-Lh1a (Fragment)	25.832	511	326	14	197	704	479	939	4.08e-33	134
TRINITY_DN4007_c0_g1	>sp|G0LXV8|LATA_LATHA Alpha-latrotoxin-Lh1a (Fragment) OS=Latrodectus hasselti OX=256736 PE=1 SV=2	Alpha-latrotoxin-Lh1a (Fragment)	32.99	194	116	4	44	233	995	1178	1.49e-21	95.9
TRINITY_DN457_c0_g1	>sp|G0LXV8|LATA_LATHA Alpha-latrotoxin-Lh1a (Fragment) OS=Latrodectus hasselti OX=256736 PE=1 SV=2	Alpha-latrotoxin-Lh1a (Fragment)	30.088	113	77	2	30	141	703	814	4.25e-11	61.2
TRINITY_DN149_c1_g3	>sp|G0LXV8|LATA_LATHA Alpha-latrotoxin-Lh1a (Fragment) OS=Latrodectus hasselti OX=256736 PE=1 SV=2	Alpha-latrotoxin-Lh1a (Fragment)	36.538	104	66	0	386	489	688	791	2.2e-11	63.2
TRINITY_DN2417_c0_g1	>sp|F8S101|PLB_CROAD Phospholipase B OS=Crotalus adamanteus OX=8729 PE=1 SV=1	Phospholipase B	30.769	221	132	6	2	207	163	377	3.22e-27	104
TRINITY_DN2417_c0_g2	>sp|F8S101|PLB_CROAD Phospholipase B OS=Crotalus adamanteus OX=8729 PE=1 SV=1	Phospholipase B	37.629	194	89	9	9	194	379	548	4.41e-25	98.6
TRINITY_DN3874_c0_g1	>sp|F8S101|PLB_CROAD Phospholipase B OS=Crotalus adamanteus OX=8729 PE=1 SV=1	Phospholipase B	24.756	513	317	20	73	545	62	545	3.07e-30	120
TRINITY_DN2055_c0_g3	>sp|F8S0Z7|V5NTD_CROAD Snake venom 5'-nucleotidase OS=Crotalus adamanteus OX=8729 PE=1 SV=2	Snake venom 5'-nucleotidase	32.906	234	147	5	1	229	336	564	6.66e-38	135
TRINITY_DN10225_c0_g1	>sp|E3P6N4|CYT_PSETE Cystatin OS=Pseudonaja textilis OX=8673 PE=1 SV=1	Cystatin	36.709	79	38	3	7	73	53	131	1.24e-08	45.8
TRINITY_DN1480_c0_g3	>sp|E2IYB3|FCNV1_VARKO Veficolin-1 (Fragment) OS=Varanus komodoensis OX=61221 PE=2 SV=1	Veficolin-1 (Fragment)	46.875	64	25	2	305	368	51	105	8.14e-06	43.5
TRINITY_DN16061_c0_g1	>sp|E2IYB3|FCNV1_VARKO Veficolin-1 (Fragment) OS=Varanus komodoensis OX=61221 PE=2 SV=1	Veficolin-1 (Fragment)	50.909	55	24	1	2	56	51	102	3.22e-07	42
TRINITY_DN5859_c0_g3	>sp|E2IYB3|FCNV1_VARKO Veficolin-1 (Fragment) OS=Varanus komodoensis OX=61221 PE=2 SV=1	Veficolin-1 (Fragment)	48.276	58	30	0	8	65	46	103	5.25e-07	41.6
TRINITY_DN3870_c0_g1	>sp|D8VNT0|FCNV4_CERRY Ryncolin-4 OS=Cerberus rynchops OX=46267 PE=1 SV=1	Ryncolin-4	39.419	241	118	6	174	414	125	337	8.77e-45	155
TRINITY_DN3870_c0_g2	>sp|D8VNT0|FCNV4_CERRY Ryncolin-4 OS=Cerberus rynchops OX=46267 PE=1 SV=1	Ryncolin-4	39.394	165	77	4	1	165	196	337	9.42e-28	102
TRINITY_DN2596_c0_g1	>sp|D8VNS8|FCNV2_CERRY Ryncolin-2 OS=Cerberus rynchops OX=46267 PE=1 SV=1	Ryncolin-2	38.76	258	118	7	218	474	121	339	5.69e-43	152
TRINITY_DN1480_c0_g4	>sp|D8VNS8|FCNV2_CERRY Ryncolin-2 OS=Cerberus rynchops OX=46267 PE=1 SV=1	Ryncolin-2	52.727	55	23	1	534	588	43	94	1.09e-06	47.4
TRINITY_DN2141_c0_g3	>sp|D8VNS7|FCNV1_CERRY Ryncolin-1 OS=Cerberus rynchops OX=46267 PE=1 SV=1	Ryncolin-1	37.5	72	42	2	9	79	237	306	1.48e-09	51.2
TRINITY_DN55_c0_g1	>sp|C0K3N4|VEGFA_AGKPI Vascular endothelial growth factor A OS=Agkistrodon piscivorus piscivorus OX=8716 PE=2 SV=1	Vascular endothelial growth factor A OS=Agkistrodon	28.495	186	95	9	98	269	31	192	4.03e-10	55.1
TRINITY_DN8100_c0_g1	>sp|B7U492|VM1V1_AGKPL Snake venom metalloproteinase VMP1 OS=Agkistrodon piscivorus leucostoma OX=459671 PE=2 SV=1	Snake venom metalloproteinase VMP1 OS=Agkistrodon	41.509	106	61	1	1	105	196	301	4.63e-25	93.6
TRINITY_DN2055_c0_g2	>sp|B6EWW8|V5NTD_GLOBR Snake venom 5'-nucleotidase OS=Gloydius brevicaudus OX=259325 PE=2 SV=1	Snake venom 5'-nucleotidase	41.06	151	83	3	33	180	42	189	2.82e-31	115
TRINITY_DN7651_c0_g2	>sp|B5U2W0|VSP_BOMIG Venom serine protease Bi-VSP OS=Bombus ignitus OX=130704 PE=1 SV=1	Venom serine protease Bi-VSP	30.625	160	103	3	51	204	78	235	1.29e-19	82
TRINITY_DN631_c0_g2	>sp|B5U2W0|VSP_BOMIG Venom serine protease Bi-VSP OS=Bombus ignitus OX=130704 PE=1 SV=1	Venom serine protease Bi-VSP	31.224	237	142	9	284	510	125	350	3.83e-30	117
TRINITY_DN2607_c0_g1	>sp|B5U2W0|VSP_BOMIG Venom serine protease Bi-VSP OS=Bombus ignitus OX=130704 PE=1 SV=1	Venom serine protease Bi-VSP	39.56	91	48	4	17	107	262	345	1.41e-15	67
TRINITY_DN7131_c0_g1	>sp|B5U2W0|VSP_BOMIG Venom serine protease Bi-VSP OS=Bombus ignitus OX=130704 PE=1 SV=1	Venom serine protease Bi-VSP	32.426	404	199	19	1	388	6	351	2.3e-54	180
TRINITY_DN7497_c0_g3	>sp|B5U2W0|VSP_BOMIG Venom serine protease Bi-VSP OS=Bombus ignitus OX=130704 PE=1 SV=1	Venom serine protease Bi-VSP	47.753	356	173	4	19	373	9	352	2.53e-126	364
TRINITY_DN366_c0_g2	>sp|B5U2W0|VSP_BOMIG Venom serine protease Bi-VSP OS=Bombus ignitus OX=130704 PE=1 SV=1	Venom serine protease Bi-VSP	28.571	77	53	1	10	86	13	87	5.44e-06	40.4
TRINITY_DN1181_c0_g1	>sp|B5U2W0|VSP_BOMIG Venom serine protease Bi-VSP OS=Bombus ignitus OX=130704 PE=1 SV=1	Venom serine protease Bi-VSP	32.973	370	204	13	6	356	8	352	4.48e-40	142
TRINITY_DN1286_c0_g1	>sp|B5U2W0|VSP_BOMIG Venom serine protease Bi-VSP OS=Bombus ignitus OX=130704 PE=1 SV=1	Venom serine protease Bi-VSP	31.01	416	203	18	1	391	1	357	2.94e-43	150
TRINITY_DN5648_c0_g1	>sp|B5U2W0|VSP_BOMIG Venom serine protease Bi-VSP OS=Bombus ignitus OX=130704 PE=1 SV=1	Venom serine protease Bi-VSP	38.618	246	133	6	56	287	110	351	8.22e-47	159
TRINITY_DN102_c0_g3	>sp|B5U2W0|VSP_BOMIG Venom serine protease Bi-VSP OS=Bombus ignitus OX=130704 PE=1 SV=1	Venom serine protease Bi-VSP	33.007	306	171	12	916	1207	65	350	3.7e-34	131
TRINITY_DN13453_c0_g1	>sp|B2DCR8|CTX_SEPES SE-cephalotoxin OS=Sepia esculenta OX=31210 PE=1 SV=1	SE-cephalotoxin	60	30	12	0	84	113	825	854	6.94e-06	44.3
TRINITY_DN7494_c0_g1	>sp|B2DCR8|CTX_SEPES SE-cephalotoxin OS=Sepia esculenta OX=31210 PE=1 SV=1	SE-cephalotoxin	47.222	36	19	0	26	61	827	862	3.83e-07	42.4
TRINITY_DN3147_c1_g3	>sp|B2D0J5|EST6_APIME Venom carboxylesterase-6 OS=Apis mellifera OX=7460 PE=2 SV=1	Venom carboxylesterase-6	46.626	163	79	4	6	165	100	257	1.99e-41	142
TRINITY_DN3147_c1_g2	>sp|B2D0J5|EST6_APIME Venom carboxylesterase-6 OS=Apis mellifera OX=7460 PE=2 SV=1	Venom carboxylesterase-6	24.615	260	188	6	1	257	250	504	1.34e-15	73.9
TRINITY_DN4231_c0_g2	>sp|B2D0J5|EST6_APIME Venom carboxylesterase-6 OS=Apis mellifera OX=7460 PE=2 SV=1	Venom carboxylesterase-6	42.276	123	68	3	1	121	435	556	4.56e-25	95.1
TRINITY_DN12791_c0_g1	>sp|B2D0J5|EST6_APIME Venom carboxylesterase-6 OS=Apis mellifera OX=7460 PE=2 SV=1	Venom carboxylesterase-6	31.191	529	327	11	4	518	28	533	1.31e-84	270
TRINITY_DN3807_c0_g3	>sp|B2D0J5|EST6_APIME Venom carboxylesterase-6 OS=Apis mellifera OX=7460 PE=2 SV=1	Venom carboxylesterase-6	33.75	80	53	0	1	80	298	377	3.62e-13	59.3
TRINITY_DN3989_c0_g3	>sp|B2D0J4|VDPP4_APIME Venom dipeptidyl peptidase 4 OS=Apis mellifera OX=7460 PE=1 SV=1	Venom dipeptidyl peptidase 4	25.954	131	93	2	468	594	536	666	7.68e-09	55.1
TRINITY_DN7689_c0_g2	>sp|B2D0J4|VDPP4_APIME Venom dipeptidyl peptidase 4 OS=Apis mellifera OX=7460 PE=1 SV=1	Venom dipeptidyl peptidase 4	41.096	73	39	2	1	71	666	736	7.79e-11	52
TRINITY_DN7497_c0_g4	>sp|B2D0J4|VDPP4_APIME Venom dipeptidyl peptidase 4 OS=Apis mellifera OX=7460 PE=1 SV=1	Venom dipeptidyl peptidase 4	40.382	733	421	11	63	793	54	772	0	536
TRINITY_DN51_c0_g1	>sp|A9YME1|VA5_MICHY Venom allergen 5 OS=Microctonus hyperodae OX=165561 PE=2 SV=1	Venom allergen 5	30.233	129	77	6	204	321	99	225	4.35e-12	62
TRINITY_DN930_c0_g1	>sp|A8YPR9|SVMI1_CERCE Snake venom metalloprotease inhibitor 02A10 OS=Cerastes cerastes OX=8697 GN=Svmpi-Cce12 PE=1 SV=1	Snake venom metalloprotease inhibitor 02A10 OS=Cerastes	40.397	151	88	2	190	340	53	201	2.09e-18	83.6
TRINITY_DN5274_c0_g2	>sp|A8QL57|VSP1_BUNMU Snake venom serine protease BmSP (Fragment) OS=Bungarus multicinctus OX=8616 PE=2 SV=1	Snake venom serine protease BmSP (Fragment)	32.386	176	107	7	2	173	52	219	7.02e-20	80.9
TRINITY_DN4694_c0_g1	>sp|A8QL49|VM3_BUNMU Zinc metalloproteinase-disintegrin-like BmMP OS=Bungarus multicinctus OX=8616 PE=1 SV=1	Zinc metalloproteinase-disintegrin-like BmMP	24.383	648	322	30	12	634	7	511	8.39e-20	90.5
TRINITY_DN3549_c0_g4	>sp|A8QL48|VM3_BUNFA Zinc metalloproteinase-disintegrin-like BfMP (Fragment) OS=Bungarus fasciatus OX=8613 PE=2 SV=1	Zinc metalloproteinase-disintegrin-like BfMP (Fragment)	31.174	247	130	10	2	237	304	521	1.91e-18	80.9
TRINITY_DN15281_c0_g1	>sp|A7X4K7|WAP2_PHIOL Waprin-Phi2 OS=Philodryas olfersii OX=120305 PE=2 SV=1	Waprin-Phi2	53.061	49	16	2	12	55	24	70	2.39e-08	43.1
TRINITY_DN1946_c0_g1	>sp|A7X409|LECM2_PHIOL C-type lectin lectoxin-Phi2 OS=Philodryas olfersii OX=120305 PE=2 SV=1	C-type lectin lectoxin-Phi2	25.373	134	86	4	25	153	32	156	3.96e-08	46.2
TRINITY_DN7767_c0_g1	>sp|A7X409|LECM2_PHIOL C-type lectin lectoxin-Phi2 OS=Philodryas olfersii OX=120305 PE=2 SV=1	C-type lectin lectoxin-Phi2	26.812	138	83	7	48	176	27	155	2.47e-06	43.1
TRINITY_DN6084_c0_g1	>sp|A7X409|LECM2_PHIOL C-type lectin lectoxin-Phi2 OS=Philodryas olfersii OX=120305 PE=2 SV=1	C-type lectin lectoxin-Phi2	27.692	130	80	4	22	146	36	156	6.04e-09	48.5
TRINITY_DN7785_c0_g2	>sp|A7ISW2|QPCT_BOIDE Glutaminyl-peptide cyclotransferase OS=Boiga dendrophila OX=46286 GN=QPCT PE=2 SV=1	Glutaminyl-peptide cyclotransferase OS=Boiga	39.181	342	183	8	43	368	35	367	5.23e-67	213
TRINITY_DN11173_c0_g1	>sp|A6MFK7|FAXD1_DEMVE Venom prothrombin activator vestarin-D1 OS=Demansia vestigiata OX=412038 PE=1 SV=1	Venom prothrombin activator vestarin-D1	39.806	103	55	3	1	102	356	452	1.19e-15	67
TRINITY_DN2006_c0_g1	>sp|A6MFK7|FAXD1_DEMVE Venom prothrombin activator vestarin-D1 OS=Demansia vestigiata OX=412038 PE=1 SV=1	Venom prothrombin activator vestarin-D1	28.571	259	134	12	102	340	228	455	6.97e-23	95.1
TRINITY_DN4110_c0_g2	>sp|A6MFK7|FAXD1_DEMVE Venom prothrombin activator vestarin-D1 OS=Demansia vestigiata OX=412038 PE=1 SV=1	Venom prothrombin activator vestarin-D1	36.702	188	101	6	22	207	298	469	6.99e-26	100
TRINITY_DN5504_c0_g2	>sp|A0RZC6|VCO32_AUSSU A.superbus venom factor 2 OS=Austrelaps superbus OX=29156 PE=2 SV=1	A.superbus venom factor 2	26.636	428	262	16	2	399	1094	1499	1.41e-29	118
TRINITY_DN5807_c0_g3	>sp|A0RZC6|VCO32_AUSSU A.superbus venom factor 2 OS=Austrelaps superbus OX=29156 PE=2 SV=1	A.superbus venom factor 2	30.631	111	68	4	2	104	1372	1481	9.98e-12	56.6
TRINITY_DN14657_c0_g1	>sp|A0A2R4SV19|ALL6_APICE Venom serine protease inhibitor OS=Apis cerana OX=7461 PE=2 SV=1	Venom serine protease inhibitor	38.333	60	34	2	33	90	24	82	4.52e-08	45.1
TRINITY_DN715_c0_g2	>sp|A0A2R4SV19|ALL6_APICE Venom serine protease inhibitor OS=Apis cerana OX=7461 PE=2 SV=1	Venom serine protease inhibitor	29.87	77	51	2	16	90	6	81	2.26e-07	41.2
TRINITY_DN2403_c0_g1	>sp|A0A2R4SV19|ALL6_APICE Venom serine protease inhibitor OS=Apis cerana OX=7461 PE=2 SV=1	Venom serine protease inhibitor	32.099	81	52	3	13	93	9	86	1.45e-10	50.4
TRINITY_DN957_c0_g1	>sp|A0A2I4HXH5|V5NTD_NAJAT Snake venom 5'-nucleotidase (Fragment) OS=Naja atra OX=8656 PE=1 SV=1	Snake venom 5'-nucleotidase (Fragment)	43.797	532	281	9	38	563	5	524	1.38e-140	415
TRINITY_DN4121_c0_g4	>sp|A0A2D0TC04|PDE_NAJAT Venom phosphodiesterase OS=Naja atra OX=8656 PE=1 SV=1	Venom phosphodiesterase	35.798	257	137	9	2	239	105	352	2.6e-39	141
TRINITY_DN4121_c0_g2	>sp|A0A2D0TC04|PDE_NAJAT Venom phosphodiesterase OS=Naja atra OX=8656 PE=1 SV=1	Venom phosphodiesterase	30.909	110	63	2	1	110	394	490	5.26e-14	62.8
TRINITY_DN7056_c0_g1	>sp|A0A0B5ABE6|INS1A_CONQU Con-Ins Q1 OS=Conus quercinus OX=101313 PE=1 SV=1	Con-Ins Q1	35.185	54	32	1	51	101	75	128	5.6e-06	38.9
