# Supplementary material for: Proteo-Transcriptomic Characterization of Sirex nitobei (Hymenoptera: Siricidae) Venom
Source: Toxins (Basel). 2021 Aug 11;13(8):562. doi: 10.3390/toxins13080562 (PMC8402507; doi:10.3390/toxins13080562)
Supplement: Supplementary file 1 [file toxins-13-00562-s001.zip › Table_S3.xls]

## Sheet: S.nitobei_exp_detail
Gene_id	S. nitobei_1	S. nitobei_2	S, nitobei_3	Mean
TRINITY_DN4352_c0_g1	178075	159145	169109	168776
TRINITY_DN3399_c0_g1	151614	158287	157979	155960
TRINITY_DN9038_c1_g1	107303	120872	137550	121908
TRINITY_DN974_c0_g1	129902	116802	115002	120569
TRINITY_DN4991_c0_g1	75513.8	80884.6	73185.6	76528
TRINITY_DN2223_c1_g1	66941.4	73048.4	69588.1	69859.3
TRINITY_DN9276_c13_g1	65714.7	57410.3	56669.2	59931.4
TRINITY_DN317_c0_g1	64749.8	52751.4	59709.3	59070.2
TRINITY_DN9027_c0_g1	43942.3	63856.3	50171	52656.5
TRINITY_DN9140_c1_g1	26691.3	26548.1	25632.8	26290.7
TRINITY_DN9335_c0_g1	16917.4	16479.3	17598.7	16998.5
TRINITY_DN9044_c0_g1	16432.4	11105.9	12980.9	13506.4
TRINITY_DN7926_c0_g1	7170.95	7667.64	7767.98	7535.52
TRINITY_DN295_c2_g3	2788.08	3853.39	2774.83	3138.77
TRINITY_DN2282_c3_g1	2441.13	2552.22	2276.1	2423.15
TRINITY_DN1118_c1_g1	2015.9	2525.48	2242.67	2261.35
TRINITY_DN70_c0_g1	1858.33	2816.24	1918.55	2197.71
TRINITY_DN532_c9_g1	2114.5	2266.55	2018.63	2133.23
TRINITY_DN117_c0_g1	1568.03	1983.49	1618.67	1723.4
TRINITY_DN2190_c0_g1	969.83	1767.16	1223.2	1320.06
TRINITY_DN9217_c0_g1	772.53	743.38	830.93	782.28
TRINITY_DN163_c1_g1	744.82	801.18	668.44	738.147
TRINITY_DN185_c0_g2	754.43	751.44	671.33	725.733
TRINITY_DN22_c0_g1	646.92	752.86	699.47	699.75
TRINITY_DN9115_c1_g1	663.82	643.23	652.84	653.297
TRINITY_DN9831_c1_g2	647.29	661.83	612.51	640.543
TRINITY_DN595_c1_g1	664.33	558.58	589.35	604.087
TRINITY_DN1174_c1_g1	597.82	596.65	587.6	594.023
TRINITY_DN295_c2_g1	588.83	554.01	545.77	562.87
TRINITY_DN1842_c0_g3	605.01	525.79	528.27	553.023
TRINITY_DN321_c0_g1	518.74	559.22	503.86	527.273
TRINITY_DN678_c0_g1	404.81	610.16	450.77	488.58
TRINITY_DN9484_c1_g1	478.38	527.54	437.18	481.033
TRINITY_DN9564_c2_g1	478.04	444.36	420.56	447.653
TRINITY_DN70_c7_g1	395.25	487.08	369.19	417.173
TRINITY_DN2799_c0_g1	304.61	546.28	383.09	411.327
TRINITY_DN11758_c0_g1	395.28	439.65	395.25	410.06
TRINITY_DN994_c0_g1	347.39	438.9	419.56	401.95
TRINITY_DN8126_c0_g1	372.5	391.91	349.99	371.467
TRINITY_DN10764_c0_g1	381.78	342.84	331.24	351.953
TRINITY_DN2355_c1_g1	344.68	361.45	347.3	351.143
TRINITY_DN1181_c0_g2	356.1	343.8	342.42	347.44
TRINITY_DN1946_c1_g1	361.51	348.76	317.29	342.52
TRINITY_DN607_c1_g1	364.35	339.9	319.08	341.11
TRINITY_DN11697_c0_g1	329.78	334.72	311.73	325.41
TRINITY_DN587_c1_g1	328.8	337.72	305.89	324.137
TRINITY_DN632_c0_g1	328.96	332.27	298.68	319.97
TRINITY_DN2219_c0_g1	334.55	319.81	301.4	318.587
TRINITY_DN358_c0_g1	367.54	306.77	279.92	318.077
TRINITY_DN3842_c0_g1	333.62	303.36	306.8	314.593
TRINITY_DN413_c0_g1	316.1	315.24	297.56	309.633
TRINITY_DN1142_c0_g1	293.19	313.48	282.8	296.49
TRINITY_DN82_c1_g2	308.08	294.11	273.29	291.827
TRINITY_DN1427_c0_g1	272.14	295.34	242.6	270.027
TRINITY_DN2013_c0_g1	181.99	362.48	244.76	263.077
TRINITY_DN1378_c0_g1	269.95	232.87	252.82	251.88
TRINITY_DN32_c0_g1	269.21	249.47	233.96	250.88
TRINITY_DN1719_c0_g1	257.58	252.11	223.24	244.31
TRINITY_DN618_c0_g1	240.55	262.88	225.45	242.96
TRINITY_DN1630_c0_g1	0	434.15	288.71	240.953
TRINITY_DN548_c1_g1	251.94	232.08	224.86	236.293
TRINITY_DN2518_c0_g1	233.99	224.66	204.86	221.17
TRINITY_DN274_c0_g1	238.87	211.11	206.57	218.85
TRINITY_DN11508_c0_g1	229.69	219.18	201.78	216.883
TRINITY_DN569_c1_g1	236.35	198.72	214.74	216.603
TRINITY_DN10792_c0_g1	222.42	206.13	211.57	213.373
TRINITY_DN5992_c0_g1	210.46	216.25	210.93	212.547
TRINITY_DN20_c0_g1	232.79	212.56	191.85	212.4
TRINITY_DN353_c0_g1	173.69	236.25	207.86	205.933
TRINITY_DN1487_c0_g1	207.04	231.4	179.04	205.827
TRINITY_DN11660_c0_g1	223.57	208.22	183.21	205
TRINITY_DN347_c1_g1	169.92	226.44	161.4	185.92
TRINITY_DN2405_c0_g4	175.29	186.5	176.97	179.587
TRINITY_DN8989_c0_g1	167.3	197.72	163.55	176.19
TRINITY_DN983_c0_g1	172.55	175.84	173.5	173.963
TRINITY_DN9886_c0_g1	166.16	184.67	167.55	172.793
TRINITY_DN226_c0_g1	168.34	213.47	129.46	170.423
TRINITY_DN11862_c0_g1	172.95	173.95	162.95	169.95
TRINITY_DN1384_c0_g2	174.82	165.36	162.85	167.677
TRINITY_DN3373_c0_g1	170.89	163.97	153.77	162.877
TRINITY_DN2872_c0_g1	163.97	157.63	149.12	156.907
TRINITY_DN11739_c0_g1	156.2	159.66	151.52	155.793
TRINITY_DN502_c0_g1	153.54	151.25	131.89	145.56
TRINITY_DN590_c0_g1	149.62	145.15	137.8	144.19
TRINITY_DN212_c0_g1	154.27	136.87	130.14	140.427
TRINITY_DN162_c0_g1	140.68	134.81	142.3	139.263
TRINITY_DN881_c0_g1	136.4	126.96	130.18	131.18
TRINITY_DN249_c0_g1	132.27	127.24	128.27	129.26
TRINITY_DN1105_c0_g3	171.13	99.14	115.62	128.63
TRINITY_DN80_c0_g1	109.49	131.24	140.73	127.153
TRINITY_DN11731_c0_g1	125.34	135.16	118.59	126.363
TRINITY_DN71_c1_g1	105.51	119.9	150.6	125.337
TRINITY_DN2156_c0_g1	106.27	124.68	126.27	119.073
TRINITY_DN11_c1_g2	122.73	122.13	107.55	117.47
TRINITY_DN196_c0_g1	116.98	121.78	113.44	117.4
TRINITY_DN1607_c0_g1	86.66	146.17	104.57	112.467
TRINITY_DN2960_c0_g1	73.18	135.15	120.2	109.51
TRINITY_DN3939_c1_g1	113.09	109.99	101.76	108.28
TRINITY_DN2284_c0_g1	111.47	106.99	98.19	105.55
TRINITY_DN7035_c0_g1	110.63	100.17	103.8	104.867
TRINITY_DN1781_c0_g2	122.42	104.96	86.29	104.557
TRINITY_DN3134_c0_g2	105.14	105.25	100.5	103.63
TRINITY_DN79_c0_g1	107.86	99.73	98.04	101.877
TRINITY_DN8_c0_g1	105.94	101.44	97.62	101.667
TRINITY_DN398_c0_g1	114.01	99.43	90.2	101.213
TRINITY_DN50_c0_g1	103.08	103.01	95.5	100.53
TRINITY_DN9544_c0_g1	99.21	103	84.55	95.5867
TRINITY_DN668_c0_g1	96.53	98.29	85.41	93.41
TRINITY_DN0_c0_g1	94.48	98.12	83.91	92.17
TRINITY_DN5_c0_g1	94.16	95.25	86.66	92.0233
TRINITY_DN12_c0_g1	91.67	96.27	86.18	91.3733
TRINITY_DN8598_c0_g2	87.25	91.59	90.64	89.8267
TRINITY_DN133_c0_g1	88.54	96.28	84.5	89.7733
TRINITY_DN2534_c0_g1	80.88	86.31	81.64	82.9433
TRINITY_DN7185_c0_g1	89.39	75.86	80.97	82.0733
TRINITY_DN49_c0_g1	78.89	88.51	74.54	80.6467
TRINITY_DN4523_c0_g1	84.9	78.71	76.62	80.0767
TRINITY_DN11268_c0_g1	78.06	80.25	79.13	79.1467
TRINITY_DN496_c0_g1	81.17	80	75.24	78.8033
TRINITY_DN861_c0_g1	80.16	82.86	68.41	77.1433
TRINITY_DN9831_c1_g1	70.86	80.09	79.22	76.7233
TRINITY_DN3018_c0_g1	86.67	69.68	72	76.1167
TRINITY_DN102_c0_g1	79	74.37	74.71	76.0267
TRINITY_DN3416_c0_g1	86.51	76.61	61.75	74.9567
TRINITY_DN387_c0_g1	80.3	74.22	69	74.5067
TRINITY_DN3791_c0_g2	80.11	75.77	55.09	70.3233
TRINITY_DN535_c0_g1	69.1	70.29	66.57	68.6533
TRINITY_DN3969_c0_g1	59.69	87.42	58.29	68.4667
TRINITY_DN963_c0_g1	70.72	67.04	62.25	66.67
TRINITY_DN2028_c0_g1	62.86	71.43	54.51	62.9333
TRINITY_DN331_c0_g1	60.3	66.41	60.74	62.4833
TRINITY_DN1264_c0_g1	66.59	61.3	57.67	61.8533
TRINITY_DN1807_c0_g1	60.5	65.75	57.95	61.4
TRINITY_DN499_c0_g1	58.28	58.6	58.06	58.3133
TRINITY_DN439_c0_g1	59.45	60.72	53.58	57.9167
TRINITY_DN4733_c0_g1	58.1	61.09	53.97	57.72
TRINITY_DN10099_c0_g1	44.42	74.7	47.8	55.64
TRINITY_DN2363_c0_g2	54.3	58.19	51.67	54.72
TRINITY_DN2140_c0_g1	52.4	55.23	49.68	52.4367
TRINITY_DN1530_c0_g1	45.56	64.67	43.25	51.16
TRINITY_DN631_c0_g1	52.74	53.85	45.91	50.8333
TRINITY_DN610_c0_g1	41.78	57.28	46.66	48.5733
TRINITY_DN1531_c0_g2	41.89	50.03	38.63	43.5167
TRINITY_DN3262_c0_g1	41.15	46.25	40.86	42.7533
TRINITY_DN1033_c0_g4	43.58	43.65	40.43	42.5533
TRINITY_DN2737_c0_g2	41.12	53.54	32.62	42.4267
TRINITY_DN258_c0_g1	39.87	46.26	40.37	42.1667
TRINITY_DN398_c0_g2	41.69	44.52	38.66	41.6233
TRINITY_DN1504_c0_g2	41.11	45.79	35.97	40.9567
TRINITY_DN3067_c0_g1	38.52	43.46	40.21	40.73
TRINITY_DN11678_c0_g1	40.54	45.59	33.46	39.8633
TRINITY_DN10084_c0_g1	34.12	48.68	33.67	38.8233
TRINITY_DN540_c0_g1	39.87	37.74	37.87	38.4933
TRINITY_DN833_c0_g6	38.17	36.94	34.85	36.6533
TRINITY_DN1359_c0_g1	37.31	41.66	30.86	36.61
TRINITY_DN43_c0_g3	31.61	40.15	37.43	36.3967
TRINITY_DN8178_c0_g1	36.49	39	31.15	35.5467
TRINITY_DN629_c0_g1	32.72	43.92	22.57	33.07
TRINITY_DN2458_c0_g1	33.07	35.45	29.4	32.64
TRINITY_DN319_c0_g2	40.56	22.57	34.74	32.6233
TRINITY_DN374_c0_g1	29.64	31.84	31.79	31.09
TRINITY_DN11843_c0_g1	30.99	34.43	27.65	31.0233
TRINITY_DN4985_c0_g6	31.93	30.69	30.32	30.98
TRINITY_DN9803_c0_g1	34.21	31.65	26.75	30.87
TRINITY_DN178_c0_g1	28.26	37.99	24.34	30.1967
TRINITY_DN671_c0_g1	28.68	39.52	21.54	29.9133
TRINITY_DN1095_c1_g1	29.92	34.39	24.97	29.76
TRINITY_DN10373_c0_g1	26.09	14.85	47.24	29.3933
TRINITY_DN1938_c0_g3	29.41	31.75	26.29	29.15
TRINITY_DN11654_c0_g1	32.77	28.2	25.05	28.6733
TRINITY_DN4330_c0_g1	25.58	36.18	20.68	27.48
TRINITY_DN103_c0_g1	28.99	29.31	22.69	26.9967
TRINITY_DN1036_c0_g1	26.53	27.66	26.11	26.7667
TRINITY_DN306_c0_g1	24.77	29.64	25.29	26.5667
TRINITY_DN156_c0_g1	23.2	30.47	25.45	26.3733
TRINITY_DN406_c0_g1	24.21	28.67	24.28	25.72
TRINITY_DN329_c0_g1	23.23	34.13	18.72	25.36
TRINITY_DN2143_c0_g1	27.35	24.75	21.63	24.5767
TRINITY_DN1894_c0_g1	1.13	70.26	1.71	24.3667
TRINITY_DN3000_c0_g2	25.68	26.69	20.69	24.3533
TRINITY_DN978_c0_g1	27.27	26.47	18.62	24.12
TRINITY_DN2893_c1_g2	20.39	28.24	22.83	23.82
TRINITY_DN2064_c0_g2	19.4	25.48	23.18	22.6867
TRINITY_DN9796_c0_g1	24.92	18.87	23.03	22.2733
TRINITY_DN184_c0_g1	28.24	21.36	16.96	22.1867
TRINITY_DN4267_c0_g1	21.61	25.07	19.87	22.1833
TRINITY_DN8097_c0_g1	26.78	20.55	18.85	22.06
TRINITY_DN219_c0_g1	22.15	22.96	19.96	21.69
TRINITY_DN2391_c0_g1	20.92	24.08	18.74	21.2467
TRINITY_DN2942_c0_g1	21.2	21.59	17.58	20.1233
TRINITY_DN712_c0_g2	22.55	18.23	19.5	20.0933
TRINITY_DN11196_c0_g2	23.44	25.27	11.12	19.9433
TRINITY_DN5260_c0_g2	19.19	22.88	17	19.69
TRINITY_DN9671_c0_g1	14.16	25.66	19.08	19.6333
TRINITY_DN2375_c0_g1	20.31	21.57	16.79	19.5567
TRINITY_DN4051_c0_g1	20.36	21.22	16.79	19.4567
TRINITY_DN768_c0_g1	24.98	18.01	15.35	19.4467
TRINITY_DN229_c0_g1	21.77	20.76	15.61	19.38
TRINITY_DN3175_c0_g1	17.71	19.81	20.07	19.1967
TRINITY_DN704_c0_g2	20.44	18.34	17.89	18.89
TRINITY_DN22_c1_g1	21.99	17.27	16.87	18.71
TRINITY_DN1640_c0_g1	18.3	20.08	17.29	18.5567
TRINITY_DN3_c1_g2	19.38	19.1	16.59	18.3567
TRINITY_DN66_c0_g1	19.39	18.94	15.82	18.05
TRINITY_DN11_c0_g1	21.9	18.59	13.63	18.04
TRINITY_DN214_c0_g1	17.26	19.09	17.34	17.8967
TRINITY_DN2220_c0_g1	25.01	10.76	15.3	17.0233
TRINITY_DN1011_c0_g2	17.59	17.69	15.21	16.83
TRINITY_DN1582_c0_g1	10.8	27.38	10.65	16.2767
TRINITY_DN9541_c0_g1	15.27	18.4	15.12	16.2633
TRINITY_DN864_c0_g1	6.22	28.31	14.18	16.2367
TRINITY_DN1613_c0_g1	18.13	18.52	11.89	16.18
TRINITY_DN11253_c0_g1	17.57	16.04	14.67	16.0933
TRINITY_DN537_c0_g1	15.33	15.23	14.74	15.1
TRINITY_DN111_c0_g1	13.24	19.3	12.25	14.93
TRINITY_DN68_c0_g1	15.92	12.4	16.12	14.8133
TRINITY_DN1909_c0_g1	15.66	14.08	14.17	14.6367
TRINITY_DN15_c0_g1	11.73	17.33	14.61	14.5567
TRINITY_DN161_c0_g1	15.41	15.34	12.45	14.4
TRINITY_DN3430_c0_g2	14.52	8.13	19.36	14.0033
TRINITY_DN2351_c0_g1	11.85	16.18	13.92	13.9833
TRINITY_DN1095_c0_g1	13.57	15.34	12.54	13.8167
TRINITY_DN11344_c0_g1	14.74	13.46	12.45	13.55
TRINITY_DN1449_c0_g2	14.43	14.79	10.99	13.4033
TRINITY_DN767_c0_g1	13.47	13.8	11.77	13.0133
TRINITY_DN3207_c0_g1	14.34	13.77	10.9	13.0033
TRINITY_DN9628_c0_g1	13.25	14.05	11.69	12.9967
TRINITY_DN355_c0_g1	13.71	15.58	9.4	12.8967
TRINITY_DN669_c0_g1	11.31	17.68	9.31	12.7667
TRINITY_DN11443_c0_g1	12.93	13.08	12.02	12.6767
TRINITY_DN1824_c0_g2	12.21	15.47	10.34	12.6733
TRINITY_DN375_c0_g1	13.9	13.13	10.87	12.6333
TRINITY_DN9894_c0_g1	12.97	13.83	10.73	12.51
TRINITY_DN718_c0_g1	13.23	13.2	10.98	12.47
TRINITY_DN1323_c0_g2	12.72	14.3	10.31	12.4433
TRINITY_DN606_c0_g1	12.22	12.46	12.41	12.3633
TRINITY_DN10775_c0_g1	13.73	12.98	10.14	12.2833
TRINITY_DN407_c0_g1	12.76	14.13	9.84	12.2433
TRINITY_DN52_c0_g3	8.8	17.16	10.58	12.18
TRINITY_DN3415_c0_g1	11.99	13.49	11	12.16
TRINITY_DN10188_c0_g1	13.68	12.23	10.56	12.1567
TRINITY_DN958_c0_g1	13.74	11.13	11.36	12.0767
TRINITY_DN2338_c0_g1	12.19	12.41	11.59	12.0633
TRINITY_DN1256_c0_g2	11.04	15.53	9.36	11.9767
TRINITY_DN10778_c0_g1	12.41	12.45	11.04	11.9667
TRINITY_DN1692_c0_g1	13.04	10.97	11.4	11.8033
TRINITY_DN19_c0_g1	16.32	9.53	9.54	11.7967
TRINITY_DN964_c1_g1	11.94	13.64	9.81	11.7967
TRINITY_DN1763_c0_g1	11.25	12.26	11.86	11.79
TRINITY_DN1053_c0_g2	11.47	13.31	9.96	11.58
TRINITY_DN2947_c0_g1	12.31	11.48	10.32	11.37
TRINITY_DN3445_c0_g1	9.1	11.93	12.81	11.28
TRINITY_DN238_c0_g1	4.66	7.85	21.3	11.27
TRINITY_DN56_c0_g1	9.63	11.85	12.25	11.2433
TRINITY_DN4211_c0_g1	12.38	11.1	10	11.16
TRINITY_DN1203_c0_g1	12.56	12.09	8.48	11.0433
TRINITY_DN290_c0_g2	11.41	12.81	8.39	10.87
TRINITY_DN308_c0_g1	10.96	10.44	11.18	10.86
TRINITY_DN3341_c0_g1	10.28	11.49	10.15	10.64
TRINITY_DN3710_c0_g2	11.47	9.52	10.83	10.6067
TRINITY_DN85_c0_g1	11.92	10.44	9.41	10.59
TRINITY_DN446_c0_g1	10.4	11.11	10.2	10.57
TRINITY_DN244_c0_g1	10.81	10.87	9.79	10.49
TRINITY_DN9634_c0_g1	10.62	12.32	8.46	10.4667
TRINITY_DN1433_c0_g1	10.33	12.5	8.21	10.3467
TRINITY_DN43_c0_g2	9.65	10.74	10.43	10.2733
TRINITY_DN398_c1_g1	9.99	11.16	9.55	10.2333
TRINITY_DN11225_c0_g1	11.22	10.25	8.98	10.15
TRINITY_DN9563_c0_g1	11.1	10.34	8.8	10.08
TRINITY_DN124_c0_g4	9.46	12.94	7.73	10.0433
TRINITY_DN39_c0_g1	9.35	13.85	6.72	9.97333
TRINITY_DN938_c0_g1	10.41	11	8.4	9.93667
TRINITY_DN1423_c0_g1	10.68	10.27	8.81	9.92
TRINITY_DN201_c0_g1	12.25	2.26	15.23	9.91333
TRINITY_DN2169_c0_g2	10.51	10.37	8.8	9.89333
TRINITY_DN75_c0_g1	11.85	9.77	8.02	9.88
TRINITY_DN889_c0_g1	10.32	11.03	8.27	9.87333
TRINITY_DN509_c0_g1	13.78	8.33	7.26	9.79
TRINITY_DN11935_c0_g1	11	10.22	7.97	9.73
TRINITY_DN270_c0_g1	10.63	9.5	9.04	9.72333
TRINITY_DN1038_c0_g1	10.48	9.58	9.07	9.71
TRINITY_DN703_c0_g1	10.52	9.51	8.86	9.63
TRINITY_DN1015_c0_g1	10.94	9.45	8.43	9.60667
TRINITY_DN37_c0_g1	10.59	10.94	6.99	9.50667
TRINITY_DN97_c0_g1	11.09	9.31	8.06	9.48667
TRINITY_DN10301_c0_g1	10.03	10.51	7.82	9.45333
TRINITY_DN1084_c0_g1	9.23	10.44	8.64	9.43667
TRINITY_DN801_c0_g1	11.18	9.43	7.63	9.41333
TRINITY_DN9945_c0_g1	7.96	14.27	5.83	9.35333
TRINITY_DN2606_c0_g2	10.6	8.75	8.63	9.32667
TRINITY_DN462_c1_g1	13.32	8.17	6.43	9.30667
TRINITY_DN262_c0_g2	9.62	9.24	9.05	9.30333
TRINITY_DN1067_c0_g1	9.13	10.62	8.04	9.26333
TRINITY_DN622_c0_g4	10.48	9.39	7.77	9.21333
TRINITY_DN421_c1_g1	9.6	9.33	8.65	9.19333
TRINITY_DN1438_c0_g1	1.59	21.32	4.2	9.03667
TRINITY_DN10582_c0_g1	10.24	9.55	7.21	9
TRINITY_DN8357_c0_g3	8.96	11.35	6.56	8.95667
TRINITY_DN9810_c0_g1	10.85	8.43	7.46	8.91333
TRINITY_DN845_c0_g4	10.9	7.97	7.86	8.91
TRINITY_DN4372_c0_g1	9.37	10.36	6.84	8.85667
TRINITY_DN13_c0_g1	9.36	8.86	8.28	8.83333
TRINITY_DN2122_c0_g1	11.93	0.82	13.63	8.79333
TRINITY_DN599_c0_g2	10.11	8.58	7.62	8.77
TRINITY_DN1250_c0_g1	7.2	13.49	5.57	8.75333
TRINITY_DN153_c0_g1	9.56	9.65	6.99	8.73333
TRINITY_DN1637_c0_g1	9.93	8.58	7.46	8.65667
TRINITY_DN147_c0_g1	8.82	9.14	7.89	8.61667
TRINITY_DN1087_c0_g1	8.73	9.4	7.67	8.6
TRINITY_DN911_c0_g1	9.57	8.54	7.2	8.43667
TRINITY_DN253_c0_g1	8.33	8.77	8.01	8.37
TRINITY_DN8246_c0_g1	7.35	9.19	8.35	8.29667
TRINITY_DN2357_c0_g1	8.18	8.73	7.11	8.00667
TRINITY_DN585_c0_g1	9.47	7.97	6.51	7.98333
TRINITY_DN14_c0_g1	8.85	8.24	6.75	7.94667
TRINITY_DN740_c0_g1	7.81	8	7.85	7.88667
TRINITY_DN236_c0_g1	9.66	7.75	6.2	7.87
TRINITY_DN7427_c0_g1	8.79	7.92	6.76	7.82333
TRINITY_DN3253_c0_g1	9.15	6.71	7.56	7.80667
TRINITY_DN816_c0_g1	8.88	7.72	6.73	7.77667
TRINITY_DN2076_c0_g1	8.27	8.08	6.88	7.74333
TRINITY_DN36_c0_g1	5.6	10.57	7.02	7.73
TRINITY_DN3611_c0_g1	10.57	6.29	6.28	7.71333
TRINITY_DN714_c0_g2	7.09	8.54	7.33	7.65333
TRINITY_DN126_c0_g1	8.49	7.9	6.48	7.62333
TRINITY_DN9854_c0_g1	8.65	1.69	12.52	7.62
TRINITY_DN9948_c0_g1	8.98	6.59	7.26	7.61
TRINITY_DN10900_c0_g1	7.81	5.7	9.25	7.58667
TRINITY_DN1251_c0_g1	7.61	7.62	7.49	7.57333
TRINITY_DN2517_c0_g1	8.79	7.51	6.36	7.55333
TRINITY_DN250_c0_g1	9.58	7.86	5.21	7.55
TRINITY_DN11714_c0_g1	8.36	7.29	6.97	7.54
TRINITY_DN11283_c0_g1	7.98	7.43	7.12	7.51
TRINITY_DN929_c0_g1	8.81	7.1	6.45	7.45333
TRINITY_DN329_c0_g2	7.63	9.51	5.16	7.43333
TRINITY_DN2168_c0_g1	7.11	8.67	6.49	7.42333
TRINITY_DN429_c0_g1	7.41	8.52	6.06	7.33
TRINITY_DN10926_c0_g1	7.81	2.99	11.15	7.31667
TRINITY_DN1402_c0_g1	7.66	7.46	6.68	7.26667
TRINITY_DN4009_c0_g1	7.59	7.44	6.68	7.23667
TRINITY_DN286_c0_g2	8.21	6.95	6.41	7.19
TRINITY_DN1672_c0_g4	7.88	7.01	6.47	7.12
TRINITY_DN1307_c0_g1	5.5	7.02	8.76	7.09333
TRINITY_DN200_c0_g1	8.05	7.65	5.35	7.01667
TRINITY_DN1379_c0_g1	7.11	7.95	5.96	7.00667
TRINITY_DN5148_c0_g1	8.14	6.86	6.02	7.00667
TRINITY_DN440_c0_g1	6.98	7.57	6.29	6.94667
TRINITY_DN112_c0_g1	7.88	7.28	5.61	6.92333
TRINITY_DN1567_c0_g2	6.83	7.54	6.35	6.90667
TRINITY_DN10789_c0_g1	8.35	6.95	5.36	6.88667
TRINITY_DN1390_c0_g1	6.82	7.65	6.12	6.86333
TRINITY_DN7_c0_g1	6.57	7.81	6.21	6.86333
TRINITY_DN61_c0_g3	5.82	9.41	5.17	6.8
TRINITY_DN463_c0_g2	7.38	6.97	5.92	6.75667
TRINITY_DN2386_c0_g1	6.54	7.67	5.81	6.67333
TRINITY_DN3438_c0_g1	6.59	6.84	6.45	6.62667
TRINITY_DN8344_c0_g3	7.8	5.9	6.05	6.58333
TRINITY_DN9522_c0_g1	6.17	8.55	4.95	6.55667
TRINITY_DN2018_c0_g1	7.05	7.05	5.39	6.49667
TRINITY_DN461_c0_g1	5.53	7.83	6.12	6.49333
TRINITY_DN1888_c0_g7	5.8	8.17	5.51	6.49333
TRINITY_DN198_c0_g1	6.44	7.48	5.41	6.44333
TRINITY_DN11535_c0_g1	6.48	7.86	4.97	6.43667
TRINITY_DN426_c0_g1	5.46	7.92	5.93	6.43667
TRINITY_DN176_c0_g1	5.79	6.62	6.73	6.38
TRINITY_DN1125_c0_g1	7.37	6.58	5.07	6.34
TRINITY_DN7396_c0_g1	6.65	6.28	5.97	6.3
TRINITY_DN10116_c0_g1	6.94	6.13	5.79	6.28667
TRINITY_DN10461_c0_g1	6.38	6.63	5.84	6.28333
TRINITY_DN11507_c0_g1	7.01	6.11	5.66	6.26
TRINITY_DN186_c0_g1	5.97	6.53	6.28	6.26
TRINITY_DN33_c0_g1	6.67	6.52	5.48	6.22333
TRINITY_DN227_c0_g1	6.15	6.49	6.01	6.21667
TRINITY_DN264_c0_g1	7.07	6.73	4.84	6.21333
TRINITY_DN10333_c0_g1	6.58	6.6	5.41	6.19667
TRINITY_DN1_c0_g1	7.36	5.68	5.51	6.18333
TRINITY_DN684_c0_g2	5.44	9.25	3.83	6.17333
TRINITY_DN10625_c0_g1	6.16	7.04	5.3	6.16667
TRINITY_DN8454_c0_g1	9.03	4.51	4.73	6.09
TRINITY_DN11823_c0_g1	6.29	6.83	5.12	6.08
TRINITY_DN4331_c0_g1	6.05	8.01	4.17	6.07667
TRINITY_DN1079_c0_g1	7.15	4.88	6.1	6.04333
TRINITY_DN10477_c0_g1	6.71	6.05	5.36	6.04
TRINITY_DN605_c0_g1	6.5	6.21	5.33	6.01333
TRINITY_DN132_c0_g2	6.06	6.79	5.16	6.00333
TRINITY_DN7232_c0_g1	7.12	5.17	5.68	5.99
TRINITY_DN1182_c0_g2	7.25	5.76	4.92	5.97667
TRINITY_DN1610_c0_g1	6.83	6.51	4.59	5.97667
TRINITY_DN38_c0_g1	6.87	5.76	5.26	5.96333
TRINITY_DN187_c0_g1	5.72	6.77	5.15	5.88
TRINITY_DN1057_c0_g1	6.17	5.99	5.34	5.83333
TRINITY_DN2139_c0_g1	5.89	6.68	4.8	5.79
TRINITY_DN10729_c0_g1	5.91	6.6	4.85	5.78667
TRINITY_DN4368_c0_g2	4.56	5.58	6.87	5.67
TRINITY_DN10360_c0_g1	6.2	5.5	5.2	5.63333
TRINITY_DN882_c1_g10	6.05	5.66	5.08	5.59667
TRINITY_DN67_c0_g3	6	5.41	5.35	5.58667
TRINITY_DN4500_c0_g1	5.8	6.14	4.78	5.57333
TRINITY_DN205_c0_g4	6.86	5.44	4.36	5.55333
TRINITY_DN1960_c0_g1	5.45	6.66	4.54	5.55
TRINITY_DN9662_c0_g1	6.06	5.92	4.62	5.53333
TRINITY_DN225_c1_g1	4.91	6.77	4.87	5.51667
TRINITY_DN447_c0_g1	5.57	5.82	5.14	5.51
TRINITY_DN271_c0_g1	5.4	6.32	4.73	5.48333
TRINITY_DN421_c0_g1	5.38	5.97	5.06	5.47
TRINITY_DN83_c0_g1	5.37	6.07	4.94	5.46
TRINITY_DN275_c0_g1	4.68	7.54	4.1	5.44
TRINITY_DN3450_c0_g2	5.11	6.16	5.04	5.43667
TRINITY_DN1153_c0_g1	5.09	5.62	5.48	5.39667
TRINITY_DN9620_c0_g1	5.69	7.56	2.86	5.37
TRINITY_DN11711_c0_g1	4.89	5.96	5.24	5.36333
TRINITY_DN420_c0_g1	5.76	5.98	4.34	5.36
TRINITY_DN1381_c0_g1	4.47	6.05	5.49	5.33667
TRINITY_DN15_c1_g1	4.39	6.85	4.75	5.33
TRINITY_DN11376_c0_g1	5.21	6.62	4.06	5.29667
TRINITY_DN146_c0_g1	5.32	5.37	5.19	5.29333
TRINITY_DN1597_c0_g2	5.83	4.87	5.15	5.28333
TRINITY_DN46_c0_g1	5.45	5.46	4.86	5.25667
TRINITY_DN1312_c0_g1	5.41	5.33	4.96	5.23333
TRINITY_DN242_c0_g2	6.17	5.73	3.67	5.19
TRINITY_DN418_c0_g1	5.56	5.66	4.35	5.19
TRINITY_DN1582_c2_g1	5.29	5.82	4.45	5.18667
TRINITY_DN28_c0_g1	4.53	6.81	4.03	5.12333
TRINITY_DN10295_c0_g1	5.01	5.15	5.12	5.09333
TRINITY_DN785_c0_g1	5.63	4.51	5.05	5.06333
TRINITY_DN1054_c0_g1	4.85	5.36	4.84	5.01667
TRINITY_DN1305_c0_g1	4.97	5.65	4.33	4.98333
TRINITY_DN203_c0_g1	3.51	3.55	7.85	4.97
TRINITY_DN664_c0_g2	5.81	6.08	3.01	4.96667
TRINITY_DN47_c0_g1	3.94	5.97	4.98	4.96333
TRINITY_DN25_c0_g2	4.45	5.28	5.13	4.95333
TRINITY_DN269_c0_g1	5.11	6.16	3.56	4.94333
TRINITY_DN10770_c0_g1	5.49	5.42	3.9	4.93667
TRINITY_DN2240_c0_g1	4.4	4.58	5.79	4.92333
TRINITY_DN1062_c0_g2	5.97	4.08	4.69	4.91333
TRINITY_DN143_c1_g2	4.32	5.26	5.06	4.88
TRINITY_DN105_c0_g1	5.58	4.86	4.17	4.87
TRINITY_DN339_c0_g1	5.12	5.62	3.82	4.85333
TRINITY_DN106_c0_g1	4.42	5.49	4.63	4.84667
TRINITY_DN1130_c0_g1	4.62	6.46	3.41	4.83
TRINITY_DN2214_c0_g1	0	7.09	7.38	4.82333
TRINITY_DN360_c0_g1	3.4	7.64	3.42	4.82
TRINITY_DN2522_c0_g1	5.19	5.96	3.21	4.78667
TRINITY_DN8649_c0_g2	4.75	5.46	4.09	4.76667
TRINITY_DN2137_c0_g1	5.25	4.67	4.36	4.76
TRINITY_DN251_c0_g1	5.12	4.66	4.48	4.75333
TRINITY_DN24_c0_g1	0.73	12.5	1.01	4.74667
TRINITY_DN10006_c0_g1	4.89	5.14	4.17	4.73333
TRINITY_DN120_c0_g1	4.6	5.43	4.13	4.72
TRINITY_DN1603_c0_g1	3.77	6.93	3.46	4.72
TRINITY_DN1096_c0_g1	2.93	8.02	3.14	4.69667
TRINITY_DN10753_c0_g1	4.31	5.61	4.13	4.68333
TRINITY_DN713_c0_g1	6.37	4.65	2.95	4.65667
TRINITY_DN109_c0_g1	4.28	5.54	4.13	4.65
TRINITY_DN1646_c0_g2	3.39	5.96	4.58	4.64333
TRINITY_DN726_c0_g6	5.33	4.49	4.1	4.64
TRINITY_DN385_c0_g1	4.93	4.97	3.91	4.60333
TRINITY_DN1992_c0_g1	4.65	4.91	4.22	4.59333
TRINITY_DN9617_c0_g1	5.2	5.18	3.4	4.59333
TRINITY_DN11221_c0_g1	4.37	4.74	4.64	4.58333
TRINITY_DN10909_c0_g1	4.69	4.88	4.11	4.56
TRINITY_DN8846_c0_g2	4.81	4.99	3.82	4.54
TRINITY_DN1389_c0_g1	5.2	3.86	4.51	4.52333
TRINITY_DN4073_c0_g1	5.4	5.09	3.06	4.51667
TRINITY_DN3819_c0_g2	4.69	5.21	3.62	4.50667
TRINITY_DN1513_c0_g1	4.78	4.84	3.86	4.49333
TRINITY_DN546_c0_g1	5.12	4.13	4.23	4.49333
TRINITY_DN11744_c0_g1	4.57	4.82	4.03	4.47333
TRINITY_DN868_c0_g1	4.54	5.4	3.47	4.47
TRINITY_DN133_c1_g1	3.5	5.68	4.2	4.46
TRINITY_DN673_c0_g1	4.84	4.44	4.05	4.44333
TRINITY_DN11318_c0_g1	4.99	4.62	3.72	4.44333
TRINITY_DN539_c0_g3	4.73	4.23	4.33	4.43
TRINITY_DN748_c0_g1	4.25	4.82	4.21	4.42667
TRINITY_DN847_c0_g2	5.09	4.37	3.81	4.42333
TRINITY_DN265_c0_g1	4.65	4.66	3.95	4.42
TRINITY_DN9825_c0_g1	4.48	4.82	3.92	4.40667
TRINITY_DN2449_c0_g1	5.26	4.85	3.11	4.40667
TRINITY_DN10001_c0_g1	4.09	4.88	4.19	4.38667
TRINITY_DN4940_c0_g1	4.07	4.64	4.44	4.38333
TRINITY_DN14_c0_g3	5.13	4.45	3.52	4.36667
TRINITY_DN1551_c0_g1	4.02	4.78	4.29	4.36333
TRINITY_DN1213_c0_g1	5.03	4.63	3.38	4.34667
TRINITY_DN1155_c0_g1	3.82	5.55	3.58	4.31667
TRINITY_DN21_c0_g2	4.01	5.32	3.62	4.31667
TRINITY_DN3293_c0_g1	4.91	4.03	4	4.31333
TRINITY_DN5580_c0_g4	3.62	5.14	4.07	4.27667
TRINITY_DN121_c0_g1	4.54	4.52	3.65	4.23667
TRINITY_DN11708_c0_g1	4.46	4.4	3.83	4.23
TRINITY_DN6344_c0_g2	4.19	4.49	4	4.22667
TRINITY_DN7861_c0_g1	4.22	4.72	3.74	4.22667
TRINITY_DN5188_c0_g1	5.04	4.34	3.25	4.21
TRINITY_DN10774_c0_g1	4.23	4.41	3.94	4.19333
TRINITY_DN228_c0_g1	1.66	2.71	8.15	4.17333
TRINITY_DN596_c0_g2	4.24	4.79	3.48	4.17
TRINITY_DN383_c0_g1	4.33	4.77	3.4	4.16667
TRINITY_DN912_c0_g2	3.79	4.06	4.57	4.14
TRINITY_DN10475_c0_g1	4.54	3.81	3.99	4.11333
TRINITY_DN1381_c0_g4	3.35	5.35	3.64	4.11333
TRINITY_DN62_c0_g2	4.52	3.58	4.16	4.08667
TRINITY_DN165_c0_g1	4.87	4.17	3.21	4.08333
TRINITY_DN462_c1_g2	4.83	3.87	3.53	4.07667
TRINITY_DN2584_c0_g1	4.68	3.96	3.56	4.06667
TRINITY_DN10428_c0_g1	4.65	3.82	3.67	4.04667
TRINITY_DN4540_c0_g1	4.54	3.89	3.71	4.04667
TRINITY_DN478_c0_g1	3.82	5.27	3.05	4.04667
TRINITY_DN8288_c0_g1	3.26	4.02	4.83	4.03667
TRINITY_DN1343_c0_g2	4.24	4.74	3.09	4.02333
TRINITY_DN216_c0_g1	4.82	3.88	3.35	4.01667
TRINITY_DN3056_c0_g4	4.71	3.86	3.47	4.01333
TRINITY_DN3352_c0_g1	4.39	3.93	3.68	4
TRINITY_DN3046_c0_g1	4.71	4.15	3.1	3.98667
TRINITY_DN9837_c0_g1	4.42	3.52	4.01	3.98333
TRINITY_DN63_c0_g1	3.64	4.06	4.23	3.97667
TRINITY_DN5009_c0_g1	4.42	1.69	5.72	3.94333
TRINITY_DN233_c0_g3	4.63	3.82	3.33	3.92667
TRINITY_DN29_c0_g1	3.4	4.81	3.57	3.92667
TRINITY_DN1753_c0_g2	4.09	4.33	3.32	3.91333
TRINITY_DN898_c0_g1	2.78	5.18	3.78	3.91333
TRINITY_DN334_c0_g1	4.31	3.28	4.13	3.90667
TRINITY_DN1041_c0_g1	4.39	3.78	3.53	3.9
TRINITY_DN1302_c0_g1	3.86	3.94	3.9	3.9
TRINITY_DN2010_c0_g1	4.44	4.01	3.24	3.89667
TRINITY_DN1907_c0_g2	3.96	4.26	3.44	3.88667
TRINITY_DN1376_c0_g1	3.69	4.32	3.6	3.87
TRINITY_DN320_c0_g1	3.72	4.85	3.01	3.86
TRINITY_DN11315_c0_g1	3.89	4.53	3.13	3.85
TRINITY_DN353_c0_g2	3.66	4.49	3.37	3.84
TRINITY_DN1566_c0_g1	3.88	4.22	3.41	3.83667
TRINITY_DN183_c0_g1	0.75	0.64	10.04	3.81
TRINITY_DN405_c0_g1	3.91	3.48	3.95	3.78
TRINITY_DN5007_c0_g1	4.02	4.26	3.05	3.77667
TRINITY_DN92_c0_g1	3.94	4.03	3.3	3.75667
TRINITY_DN1168_c0_g1	4.23	3.54	3.48	3.75
TRINITY_DN246_c0_g2	4.25	3.32	3.68	3.75
TRINITY_DN10958_c0_g1	3.69	4.25	3.3	3.74667
TRINITY_DN168_c0_g2	4.17	3.68	3.2	3.68333
TRINITY_DN10800_c0_g1	3.56	3.95	3.49	3.66667
TRINITY_DN972_c0_g2	3.64	4.23	3.13	3.66667
TRINITY_DN14_c1_g1	3.49	4.24	3.24	3.65667
TRINITY_DN11329_c0_g1	4.09	3.93	2.95	3.65667
TRINITY_DN5480_c0_g1	4.04	3.77	3.11	3.64
TRINITY_DN924_c0_g1	4.29	3.57	3.05	3.63667
TRINITY_DN470_c0_g1	4.28	3.13	3.47	3.62667
TRINITY_DN267_c0_g1	4	3.91	2.95	3.62
TRINITY_DN129_c0_g1	4.06	3.81	2.97	3.61333
TRINITY_DN2_c0_g5	3.32	4.04	3.48	3.61333
TRINITY_DN1499_c0_g1	4.29	3.25	3.24	3.59333
TRINITY_DN972_c0_g1	3.36	4.16	3.25	3.59
TRINITY_DN1003_c0_g2	3.79	3.68	3.29	3.58667
TRINITY_DN3482_c0_g1	3.48	4.14	3.11	3.57667
TRINITY_DN45_c0_g1	3.49	4.41	2.73	3.54333
TRINITY_DN1363_c0_g1	3.55	3.93	3.12	3.53333
TRINITY_DN376_c0_g1	3.22	3.92	3.43	3.52333
TRINITY_DN4053_c0_g1	3.54	3.65	3.38	3.52333
TRINITY_DN781_c0_g1	3.72	4.03	2.82	3.52333
TRINITY_DN86_c0_g1	3.11	4.69	2.76	3.52
TRINITY_DN61_c0_g1	2.89	4.43	3.23	3.51667
TRINITY_DN837_c0_g1	4.27	3.32	2.93	3.50667
TRINITY_DN107_c0_g1	3.31	4.81	2.39	3.50333
TRINITY_DN3052_c0_g2	3.5	4.48	2.5	3.49333
TRINITY_DN215_c0_g1	3.54	3.85	3.07	3.48667
TRINITY_DN322_c0_g1	3.24	4.24	2.97	3.48333
TRINITY_DN4122_c0_g1	3.47	3.84	3.13	3.48
TRINITY_DN749_c0_g1	3.44	4.28	2.71	3.47667
TRINITY_DN2268_c0_g1	3.75	4.27	2.35	3.45667
TRINITY_DN821_c0_g1	3.83	4.1	2.42	3.45
TRINITY_DN1654_c0_g1	3.55	3.81	2.96	3.44
TRINITY_DN845_c0_g3	3.63	3.72	2.96	3.43667
TRINITY_DN42_c0_g1	4.12	3.17	3.01	3.43333
TRINITY_DN57_c1_g1	2.81	4.58	2.9	3.43
TRINITY_DN1591_c0_g1	3.54	3.8	2.95	3.43
TRINITY_DN709_c2_g1	3.62	3.77	2.86	3.41667
TRINITY_DN709_c0_g2	2.72	4.13	3.35	3.4
TRINITY_DN8357_c0_g1	4.13	3.58	2.48	3.39667
TRINITY_DN231_c0_g1	3.65	3.73	2.79	3.39
TRINITY_DN3476_c0_g1	3.68	4.27	2.21	3.38667
TRINITY_DN1385_c0_g1	3.86	3.4	2.85	3.37
TRINITY_DN6628_c0_g1	2.09	5.45	2.57	3.37
TRINITY_DN2424_c0_g1	3.66	3.45	2.99	3.36667
TRINITY_DN93_c0_g1	3.41	3.95	2.74	3.36667
TRINITY_DN3659_c0_g1	4.35	3.23	2.48	3.35333
TRINITY_DN8283_c0_g1	2.1	3.95	4.01	3.35333
TRINITY_DN328_c0_g1	3.25	3.86	2.91	3.34
TRINITY_DN1587_c0_g1	3.58	3.57	2.85	3.33333
TRINITY_DN1005_c0_g1	3.38	3.43	3.17	3.32667
TRINITY_DN3312_c0_g1	3.9	3.23	2.84	3.32333
TRINITY_DN515_c0_g1	3.31	3.28	3.36	3.31667
TRINITY_DN851_c0_g1	3.35	3.43	3.13	3.30333
TRINITY_DN1441_c0_g2	2.72	3.48	3.69	3.29667
TRINITY_DN399_c0_g1	3.24	4.1	2.49	3.27667
TRINITY_DN1738_c0_g1	3.18	3.97	2.64	3.26333
TRINITY_DN2439_c0_g3	2.44	3.99	3.36	3.26333
TRINITY_DN10055_c0_g1	3.39	2.8	3.56	3.25
TRINITY_DN64_c0_g1	3.54	3.49	2.72	3.25
TRINITY_DN370_c0_g1	3.5	3.85	2.39	3.24667
TRINITY_DN879_c0_g1	3.33	4.03	2.36	3.24
TRINITY_DN5814_c0_g1	3.5	3.4	2.78	3.22667
TRINITY_DN3752_c0_g1	2.66	3.85	3.12	3.21
TRINITY_DN1377_c0_g1	3.04	3.8	2.76	3.2
TRINITY_DN416_c0_g1	3.31	2.53	3.76	3.2
TRINITY_DN288_c0_g2	3.19	3.46	2.83	3.16
TRINITY_DN10957_c0_g1	2.67	1.02	5.78	3.15667
TRINITY_DN5957_c0_g1	3.65	2.47	3.35	3.15667
TRINITY_DN59_c0_g1	3.38	3.19	2.9	3.15667
TRINITY_DN18_c0_g1	3.13	3.36	2.96	3.15
TRINITY_DN137_c0_g1	3.35	2.79	3.28	3.14
TRINITY_DN3157_c0_g1	3.21	3.25	2.96	3.14
TRINITY_DN3107_c0_g1	4.24	2.52	2.64	3.13333
TRINITY_DN1158_c0_g1	2.86	3.74	2.76	3.12
TRINITY_DN1808_c0_g1	2.98	2.33	4.03	3.11333
TRINITY_DN1494_c0_g1	3.21	3.28	2.83	3.10667
TRINITY_DN400_c0_g1	2.9	3.76	2.66	3.10667
TRINITY_DN2114_c0_g1	3.35	3.15	2.81	3.10333
TRINITY_DN130_c0_g1	2.56	3.71	3.03	3.1
TRINITY_DN353_c1_g1	3.7	3.19	2.36	3.08333
TRINITY_DN1209_c0_g1	2.91	3	3.32	3.07667
TRINITY_DN9508_c0_g1	3.43	3.09	2.69	3.07
TRINITY_DN10291_c0_g1	3.71	3.03	2.44	3.06
TRINITY_DN1460_c0_g1	3.21	3.23	2.73	3.05667
TRINITY_DN81_c0_g1	3.65	2.99	2.52	3.05333
TRINITY_DN882_c1_g5	3.2	3.09	2.87	3.05333
TRINITY_DN158_c0_g1	3.29	3.67	2.18	3.04667
TRINITY_DN412_c0_g1	3.08	3.61	2.45	3.04667
TRINITY_DN10278_c0_g1	3.95	2.82	2.36	3.04333
TRINITY_DN1059_c0_g1	3.19	3.64	2.28	3.03667
TRINITY_DN4614_c0_g1	3.42	3.09	2.59	3.03333
TRINITY_DN359_c0_g1	3.36	2.9	2.83	3.03
TRINITY_DN3007_c0_g1	3.46	3.04	2.58	3.02667
TRINITY_DN1220_c0_g2	3.22	3.18	2.66	3.02
TRINITY_DN1334_c0_g1	3.35	3.33	2.31	2.99667
TRINITY_DN399_c0_g2	3.62	3	2.34	2.98667
TRINITY_DN709_c0_g3	3.18	3.02	2.76	2.98667
TRINITY_DN1589_c0_g1	3.25	2.9	2.79	2.98
TRINITY_DN650_c0_g1	4.89	1.21	2.82	2.97333
TRINITY_DN113_c0_g1	2.17	3.66	3.03	2.95333
TRINITY_DN48_c0_g1	3.59	2.97	2.29	2.95
TRINITY_DN10326_c0_g1	2.7	3.55	2.6	2.95
TRINITY_DN167_c0_g1	3.74	2.88	2.23	2.95
TRINITY_DN10726_c0_g1	3.25	3.06	2.53	2.94667
TRINITY_DN1182_c0_g4	3.82	2.35	2.65	2.94
TRINITY_DN449_c0_g1	2.25	4.37	2.16	2.92667
TRINITY_DN10631_c0_g1	3.33	2.66	2.78	2.92333
TRINITY_DN116_c0_g1	3.16	3.13	2.46	2.91667
TRINITY_DN4409_c0_g1	3.05	3.24	2.43	2.90667
TRINITY_DN946_c0_g1	3.02	3.06	2.62	2.9
TRINITY_DN819_c0_g1	3.4	2.86	2.42	2.89333
TRINITY_DN5094_c0_g1	2.33	3.85	2.44	2.87333
TRINITY_DN776_c0_g1	3.45	3.24	1.9	2.86333
TRINITY_DN1044_c0_g1	2.95	3.42	2.21	2.86
TRINITY_DN1150_c0_g1	3.09	2.8	2.68	2.85667
TRINITY_DN1344_c0_g1	3.09	3.06	2.36	2.83667
TRINITY_DN9593_c0_g1	3.21	2.84	2.45	2.83333
TRINITY_DN407_c0_g2	2.67	3.86	1.96	2.83
TRINITY_DN378_c0_g1	2.92	3.18	2.36	2.82
TRINITY_DN1019_c0_g1	2.88	2.94	2.6	2.80667
TRINITY_DN3680_c0_g1	2.89	3.05	2.48	2.80667
TRINITY_DN1342_c0_g1	3.19	2.88	2.31	2.79333
TRINITY_DN3051_c0_g1	3.08	2.66	2.62	2.78667
TRINITY_DN341_c0_g2	2.93	3.13	2.29	2.78333
TRINITY_DN1863_c0_g3	3.34	2.65	2.36	2.78333
TRINITY_DN1733_c0_g1	3.05	2.58	2.71	2.78
TRINITY_DN1944_c0_g1	3.23	2.62	2.46	2.77
TRINITY_DN7656_c0_g1	3.05	2.89	2.35	2.76333
TRINITY_DN4360_c0_g1	3.13	2.99	2.16	2.76
TRINITY_DN1374_c0_g1	2.7	2.92	2.65	2.75667
TRINITY_DN688_c0_g1	3.03	3.1	2.14	2.75667
TRINITY_DN73_c0_g1	2.81	2.77	2.66	2.74667
TRINITY_DN11395_c0_g1	3.03	2.83	2.37	2.74333
TRINITY_DN2_c0_g2	3.01	2.85	2.37	2.74333
TRINITY_DN749_c0_g2	2.94	3.24	2.05	2.74333
TRINITY_DN707_c0_g1	2.72	2.94	2.56	2.74
TRINITY_DN315_c0_g1	3.05	2.34	2.83	2.74
TRINITY_DN10666_c0_g1	2.75	2.91	2.55	2.73667
TRINITY_DN1736_c0_g1	3.09	2.51	2.6	2.73333
TRINITY_DN11810_c0_g1	2.57	2.72	2.88	2.72333
TRINITY_DN343_c0_g1	2.89	3.11	2.13	2.71
TRINITY_DN838_c0_g2	3.73	2.84	1.51	2.69333
TRINITY_DN855_c1_g1	2.08	2.47	3.5	2.68333
TRINITY_DN9736_c0_g1	3.43	2.73	1.89	2.68333
TRINITY_DN641_c0_g4	2.54	3.53	1.97	2.68
TRINITY_DN1063_c0_g1	2.38	3.04	2.62	2.68
TRINITY_DN284_c0_g1	2.86	3.02	2.15	2.67667
TRINITY_DN11313_c0_g1	2.98	2.67	2.37	2.67333
TRINITY_DN369_c0_g1	1.19	0.26	6.57	2.67333
TRINITY_DN10469_c0_g1	3.01	2.45	2.55	2.67
TRINITY_DN144_c0_g1	2.25	3.24	2.5	2.66333
TRINITY_DN1351_c0_g1	3.21	2.52	2.24	2.65667
TRINITY_DN500_c0_g1	2.74	3.36	1.84	2.64667
TRINITY_DN653_c0_g1	2.79	3.04	2.1	2.64333
TRINITY_DN583_c0_g4	2.13	3.93	1.86	2.64
TRINITY_DN3664_c0_g1	2.98	2.63	2.29	2.63333
TRINITY_DN368_c0_g1	3.03	2.62	2.25	2.63333
TRINITY_DN10484_c0_g1	3.07	2.64	2.17	2.62667
TRINITY_DN10823_c0_g1	2.53	2.66	2.69	2.62667
TRINITY_DN2930_c0_g1	2.8	2.95	2.13	2.62667
TRINITY_DN404_c0_g4	1.66	2.95	3.26	2.62333
TRINITY_DN666_c0_g1	2.91	2.56	2.39	2.62
TRINITY_DN518_c0_g3	0.6	6.73	0.51	2.61333
TRINITY_DN779_c0_g1	3.23	2.53	2.08	2.61333
TRINITY_DN4696_c0_g1	2.69	3	2.12	2.60333
TRINITY_DN1732_c0_g1	2.48	3.36	1.95	2.59667
TRINITY_DN854_c0_g1	3.18	2.43	2.16	2.59
TRINITY_DN16_c1_g1	2.66	2.92	2.18	2.58667
TRINITY_DN394_c0_g1	2.96	2.27	2.52	2.58333
TRINITY_DN41_c0_g1	2.55	3	2.2	2.58333
TRINITY_DN466_c0_g1	2.52	2.48	2.74	2.58
TRINITY_DN9844_c0_g1	3.06	2.6	2.08	2.58
TRINITY_DN567_c0_g1	1.7	3.5	2.53	2.57667
TRINITY_DN6305_c0_g1	2.79	3.04	1.89	2.57333
TRINITY_DN695_c0_g1	2.81	2.77	2.13	2.57
TRINITY_DN2940_c0_g1	3.02	2.76	1.91	2.56333
TRINITY_DN179_c0_g2	2.05	3.8	1.81	2.55333
TRINITY_DN5580_c0_g1	2.47	2.75	2.44	2.55333
TRINITY_DN17_c0_g4	2.54	2.44	2.67	2.55
TRINITY_DN1479_c1_g2	2.82	2.36	2.42	2.53333
TRINITY_DN6772_c0_g2	2.8	2.49	2.27	2.52
TRINITY_DN756_c0_g1	2.6	2.69	2.27	2.52
TRINITY_DN9853_c0_g1	2.45	2.61	2.49	2.51667
TRINITY_DN224_c0_g1	2.37	2.88	2.3	2.51667
TRINITY_DN301_c0_g1	2.63	3.22	1.69	2.51333
TRINITY_DN851_c0_g5	2.44	2.74	2.36	2.51333
TRINITY_DN2038_c0_g1	1.8	0.66	4.99	2.48333
TRINITY_DN71_c0_g3	2.14	3.05	2.26	2.48333
TRINITY_DN1283_c0_g3	2.88	2.48	2.08	2.48
TRINITY_DN582_c0_g2	2.07	3.83	1.54	2.48
TRINITY_DN484_c0_g1	2.76	2.48	2.19	2.47667
TRINITY_DN702_c0_g1	3.15	2.41	1.86	2.47333
TRINITY_DN1371_c0_g2	2.57	2.74	2.11	2.47333
TRINITY_DN11795_c0_g1	2.22	3.32	1.86	2.46667
TRINITY_DN625_c0_g1	2.69	2.38	2.33	2.46667
TRINITY_DN807_c0_g1	2.81	2.56	2.01	2.46
TRINITY_DN557_c0_g1	2.28	2.83	2.27	2.46
TRINITY_DN8874_c0_g1	3.67	0.98	2.72	2.45667
TRINITY_DN303_c0_g1	2.47	2.8	2.07	2.44667
TRINITY_DN1249_c0_g1	2.95	2.4	1.98	2.44333
TRINITY_DN211_c0_g1	2.26	2.8	2.27	2.44333
TRINITY_DN717_c0_g1	2.33	2.57	2.43	2.44333
TRINITY_DN476_c0_g1	2.57	2.72	2.03	2.44
TRINITY_DN573_c0_g2	2.78	2.25	2.29	2.44
TRINITY_DN1714_c0_g2	2.69	2.7	1.91	2.43333
TRINITY_DN10735_c0_g1	3.04	2.55	1.71	2.43333
TRINITY_DN825_c0_g1	2.75	2.68	1.87	2.43333
TRINITY_DN6_c0_g1	2.03	3.62	1.59	2.41333
TRINITY_DN9243_c0_g1	2.57	2.59	2.07	2.41
TRINITY_DN897_c0_g1	2.45	3	1.76	2.40333
TRINITY_DN11336_c0_g1	2.7	2.4	2.09	2.39667
TRINITY_DN817_c0_g1	2.43	2.74	2.02	2.39667
TRINITY_DN11782_c0_g1	2.84	2.57	1.77	2.39333
TRINITY_DN96_c1_g1	2.28	2.4	2.49	2.39
TRINITY_DN3412_c0_g1	2.58	2.73	1.82	2.37667
TRINITY_DN672_c0_g1	2.92	2.6	1.61	2.37667
TRINITY_DN1171_c0_g1	2.31	2.67	2.14	2.37333
TRINITY_DN561_c0_g1	2.9	2.35	1.85	2.36667
TRINITY_DN3913_c0_g1	2.21	2.17	2.71	2.36333
TRINITY_DN683_c0_g1	2.56	2.43	2.1	2.36333
TRINITY_DN71_c0_g4	2.22	2.78	2.09	2.36333
TRINITY_DN143_c1_g4	2.33	2.29	2.45	2.35667
TRINITY_DN521_c0_g1	2.63	2.51	1.91	2.35
TRINITY_DN1881_c0_g1	2.66	2.48	1.9	2.34667
TRINITY_DN2295_c0_g1	2.41	2.62	1.99	2.34
TRINITY_DN71_c0_g6	2.53	2.61	1.88	2.34
TRINITY_DN462_c1_g5	2.91	2.09	2.01	2.33667
TRINITY_DN1839_c0_g1	3.02	2.12	1.85	2.33
TRINITY_DN23_c0_g1	2.34	2.77	1.88	2.33
TRINITY_DN44_c0_g1	2.38	3.13	1.47	2.32667
TRINITY_DN348_c0_g1	2.56	2.77	1.64	2.32333
TRINITY_DN135_c0_g1	2.43	2.45	2.08	2.32
TRINITY_DN181_c0_g1	0.3	6.05	0.59	2.31333
TRINITY_DN531_c0_g1	2.83	2.48	1.62	2.31
TRINITY_DN9752_c0_g1	2.43	2.61	1.88	2.30667
TRINITY_DN4755_c0_g2	2.26	3.6	1.01	2.29
TRINITY_DN8289_c0_g1	2.53	2.23	2.11	2.29
TRINITY_DN647_c0_g1	2.16	2.72	1.98	2.28667
TRINITY_DN3410_c0_g1	2.41	2.43	2.01	2.28333
TRINITY_DN2269_c0_g1	2.29	2.53	2.02	2.28
TRINITY_DN304_c0_g1	2.71	1.96	2.17	2.28
TRINITY_DN276_c0_g1	2.28	2.33	2.22	2.27667
TRINITY_DN11387_c0_g1	2.53	2.33	1.97	2.27667
TRINITY_DN1674_c0_g1	2.39	2.52	1.91	2.27333
TRINITY_DN4249_c0_g2	1.65	4.14	1.01	2.26667
TRINITY_DN1136_c0_g1	2.23	2.51	2.05	2.26333
TRINITY_DN1145_c0_g1	2.36	2.17	2.24	2.25667
TRINITY_DN11037_c0_g1	2.48	2.39	1.89	2.25333
TRINITY_DN1686_c0_g1	2.42	2.41	1.93	2.25333
TRINITY_DN174_c0_g1	2.37	2.69	1.7	2.25333
TRINITY_DN9_c0_g1	2.92	2.24	1.6	2.25333
TRINITY_DN9516_c0_g1	2.4	2.56	1.79	2.25
TRINITY_DN136_c0_g1	2.14	2.46	2.14	2.24667
TRINITY_DN2272_c0_g1	2.27	2.51	1.95	2.24333
TRINITY_DN639_c0_g1	2.69	2.13	1.9	2.24
TRINITY_DN9901_c0_g1	2.45	2.35	1.92	2.24
TRINITY_DN101_c0_g1	2.77	2.3	1.64	2.23667
TRINITY_DN2878_c0_g1	2.64	2.33	1.7	2.22333
TRINITY_DN10307_c0_g1	2.23	2.43	2.01	2.22333
TRINITY_DN11352_c0_g1	2.28	2.35	2.03	2.22
TRINITY_DN9977_c0_g1	2.48	2.36	1.81	2.21667
TRINITY_DN1333_c0_g1	2.17	2.26	2.21	2.21333
TRINITY_DN893_c0_g1	2.55	2.08	2.01	2.21333
TRINITY_DN9500_c0_g1	2.57	1.99	2.07	2.21
TRINITY_DN415_c0_g1	2.43	2.45	1.74	2.20667
TRINITY_DN980_c0_g1	2.55	2.28	1.76	2.19667
TRINITY_DN1086_c0_g2	2.32	2.22	2.04	2.19333
TRINITY_DN1843_c0_g2	2.53	2.4	1.65	2.19333
TRINITY_DN1190_c0_g1	2.04	2.25	2.26	2.18333
TRINITY_DN594_c0_g1	2.01	2.67	1.86	2.18
TRINITY_DN2304_c0_g2	1.31	0.75	4.47	2.17667
TRINITY_DN11224_c0_g1	2.94	1.79	1.79	2.17333
TRINITY_DN1694_c0_g1	2.5	2.15	1.87	2.17333
TRINITY_DN302_c0_g1	2.41	2.64	1.46	2.17
TRINITY_DN1167_c0_g1	2.52	2.47	1.51	2.16667
TRINITY_DN597_c0_g1	2.57	2.25	1.68	2.16667
TRINITY_DN112_c0_g3	2.6	2.25	1.64	2.16333
TRINITY_DN10075_c0_g1	2.18	2.63	1.65	2.15333
TRINITY_DN5569_c0_g1	2.27	2.42	1.75	2.14667
TRINITY_DN90_c0_g1	2.75	1.83	1.85	2.14333
TRINITY_DN9890_c0_g1	2.11	2.42	1.9	2.14333
TRINITY_DN9659_c0_g1	2.61	2.31	1.5	2.14
TRINITY_DN234_c0_g1	2.56	2.13	1.72	2.13667
TRINITY_DN138_c0_g2	1.48	2.99	1.92	2.13
TRINITY_DN928_c0_g1	2.18	2.21	1.99	2.12667
TRINITY_DN332_c0_g1	2.09	2.5	1.79	2.12667
TRINITY_DN239_c0_g1	1.85	2.87	1.65	2.12333
TRINITY_DN8524_c0_g1	2.12	2.49	1.76	2.12333
TRINITY_DN4359_c0_g1	2.26	2.59	1.52	2.12333
TRINITY_DN709_c3_g1	1.61	2.73	2.03	2.12333
TRINITY_DN58_c0_g1	1.93	2.61	1.82	2.12
TRINITY_DN3158_c0_g1	2.42	2.16	1.77	2.11667
TRINITY_DN547_c0_g1	2.34	2.23	1.78	2.11667
TRINITY_DN10749_c0_g1	1.95	2.33	2.01	2.09667
TRINITY_DN922_c0_g1	2.26	2.21	1.82	2.09667
TRINITY_DN10526_c0_g1	2.19	2.27	1.82	2.09333
TRINITY_DN1370_c0_g1	2.27	2.24	1.77	2.09333
TRINITY_DN1373_c0_g2	0.94	0.81	4.52	2.09
TRINITY_DN4206_c1_g2	2.19	2.14	1.92	2.08333
TRINITY_DN2963_c0_g1	2.13	3.02	1.08	2.07667
TRINITY_DN775_c0_g1	2.36	1.76	2.09	2.07
TRINITY_DN26_c0_g1	2.12	2.53	1.55	2.06667
TRINITY_DN556_c0_g1	2.19	2	2.01	2.06667
TRINITY_DN9859_c0_g1	2.07	2.24	1.88	2.06333
TRINITY_DN10836_c0_g1	2.42	1.99	1.77	2.06
TRINITY_DN723_c0_g1	2.49	1.88	1.81	2.06
TRINITY_DN913_c0_g1	0.86	2.16	3.16	2.06
TRINITY_DN942_c0_g1	2.15	2.15	1.86	2.05333
TRINITY_DN11300_c0_g1	1.8	2.27	2.08	2.05
TRINITY_DN566_c0_g1	2.23	2.14	1.78	2.05
TRINITY_DN1859_c0_g2	2.83	1.4	1.91	2.04667
TRINITY_DN10306_c0_g1	2.13	2.19	1.81	2.04333
TRINITY_DN225_c2_g1	2.79	1.37	1.97	2.04333
TRINITY_DN386_c0_g1	2.03	2.19	1.9	2.04
TRINITY_DN709_c0_g9	1.78	2.87	1.46	2.03667
TRINITY_DN9983_c0_g1	2.48	2.26	1.37	2.03667
TRINITY_DN2404_c0_g1	1.96	2.43	1.71	2.03333
TRINITY_DN3120_c0_g1	2.12	2.28	1.69	2.03
TRINITY_DN1856_c0_g2	1.56	2.87	1.65	2.02667
TRINITY_DN2679_c0_g1	2.26	2.23	1.59	2.02667
TRINITY_DN318_c0_g1	1.65	2.51	1.9	2.02
TRINITY_DN644_c0_g1	2.22	2.16	1.67	2.01667
TRINITY_DN908_c0_g1	1.96	2.43	1.66	2.01667
TRINITY_DN777_c0_g1	2.34	1.4	2.3	2.01333
TRINITY_DN1718_c0_g1	2.26	1.95	1.78	1.99667
TRINITY_DN6079_c0_g2	2.22	2.02	1.75	1.99667
TRINITY_DN11583_c0_g1	2.2	1.61	2.17	1.99333
TRINITY_DN2512_c0_g1	2.18	1.91	1.89	1.99333
TRINITY_DN4206_c1_g5	1.77	2.63	1.57	1.99
TRINITY_DN1034_c0_g1	1.89	2.29	1.78	1.98667
TRINITY_DN172_c0_g1	1.73	2.03	2.2	1.98667
TRINITY_DN54_c0_g1	1.8	2.32	1.82	1.98
TRINITY_DN3831_c0_g6	1.92	2.13	1.89	1.98
TRINITY_DN649_c0_g2	2.26	2.11	1.57	1.98
TRINITY_DN10451_c0_g1	2.15	2.06	1.71	1.97333
TRINITY_DN11750_c0_g1	2.03	2.37	1.52	1.97333
TRINITY_DN1002_c0_g1	2.02	2.1	1.78	1.96667
TRINITY_DN2412_c0_g2	1.84	2.5	1.56	1.96667
TRINITY_DN1578_c0_g1	2.16	2.41	1.32	1.96333
TRINITY_DN9974_c0_g1	1.94	2.12	1.82	1.96
TRINITY_DN652_c0_g2	1.95	2.06	1.87	1.96
TRINITY_DN11704_c0_g1	2.14	2.1	1.62	1.95333
TRINITY_DN55_c0_g1	1.66	2.58	1.61	1.95
TRINITY_DN5839_c0_g1	2.03	2.03	1.79	1.95
TRINITY_DN3324_c0_g1	1.9	2.61	1.32	1.94333
TRINITY_DN141_c0_g2	2.11	2.09	1.61	1.93667
TRINITY_DN10517_c0_g1	1.55	2.19	2.06	1.93333
TRINITY_DN213_c0_g1	1.91	2.35	1.54	1.93333
TRINITY_DN10832_c0_g1	2.26	2	1.53	1.93
TRINITY_DN1434_c0_g1	2.22	1.81	1.76	1.93
TRINITY_DN10416_c0_g1	1.95	2.04	1.79	1.92667
TRINITY_DN205_c1_g1	2.26	1.84	1.68	1.92667
TRINITY_DN279_c0_g1	2.59	1.69	1.49	1.92333
TRINITY_DN78_c0_g2	2.09	2.17	1.51	1.92333
TRINITY_DN138_c1_g1	1.57	2.6	1.59	1.92
TRINITY_DN720_c0_g1	2.09	1.94	1.73	1.92
TRINITY_DN9799_c0_g1	2.2	1.67	1.88	1.91667
TRINITY_DN1883_c0_g1	2.49	1.79	1.45	1.91
TRINITY_DN1045_c0_g1	2.19	2.04	1.48	1.90333
TRINITY_DN11914_c0_g1	2.07	1.82	1.82	1.90333
TRINITY_DN1469_c0_g1	2.25	1.9	1.55	1.9
TRINITY_DN11227_c0_g1	2.17	1.93	1.6	1.9
TRINITY_DN9958_c0_g1	2.02	1.97	1.7	1.89667
TRINITY_DN134_c0_g1	1.94	2.58	1.16	1.89333
TRINITY_DN1496_c0_g1	3.79	0.73	1.14	1.88667
TRINITY_DN1095_c1_g4	2.08	2.22	1.35	1.88333
TRINITY_DN1132_c0_g1	2.05	1.69	1.91	1.88333
TRINITY_DN3568_c0_g1	1.93	2.05	1.67	1.88333
TRINITY_DN953_c0_g1	2.24	2.04	1.36	1.88
TRINITY_DN1107_c0_g1	1.69	2.27	1.68	1.88
TRINITY_DN2973_c0_g1	2.26	1.94	1.44	1.88
TRINITY_DN1337_c0_g1	2.29	1.71	1.61	1.87
TRINITY_DN225_c0_g1	1.76	2.02	1.83	1.87
TRINITY_DN674_c0_g1	1.95	2.2	1.45	1.86667
TRINITY_DN497_c0_g1	1.89	1.94	1.77	1.86667
TRINITY_DN460_c0_g1	1.8	1.79	1.99	1.86
TRINITY_DN9716_c0_g1	1.97	1.78	1.83	1.86
TRINITY_DN820_c0_g1	2.1	1.72	1.75	1.85667
TRINITY_DN294_c0_g1	2.15	1.89	1.52	1.85333
TRINITY_DN851_c0_g4	1.86	1.67	2.02	1.85
TRINITY_DN11393_c0_g1	1.82	2.18	1.55	1.85
TRINITY_DN5215_c0_g1	2.06	2.19	1.3	1.85
TRINITY_DN381_c0_g1	1.87	2.21	1.45	1.84333
TRINITY_DN82_c0_g1	1.9	1.85	1.78	1.84333
TRINITY_DN424_c0_g1	2.58	1.65	1.29	1.84
TRINITY_DN517_c0_g1	1.91	1.94	1.66	1.83667
TRINITY_DN965_c0_g1	1.85	1.98	1.68	1.83667
TRINITY_DN2381_c0_g1	1.92	1.94	1.64	1.83333
TRINITY_DN292_c0_g1	2.23	1.54	1.73	1.83333
TRINITY_DN505_c0_g1	2.12	1.96	1.41	1.83
TRINITY_DN10837_c0_g1	2.21	1.59	1.67	1.82333
TRINITY_DN735_c0_g1	2.04	1.68	1.74	1.82
TRINITY_DN9929_c0_g1	2.1	1.83	1.53	1.82
TRINITY_DN2409_c0_g3	1.58	2.53	1.35	1.82
TRINITY_DN3935_c0_g1	2.09	1.75	1.61	1.81667
TRINITY_DN414_c0_g1	1.97	1.81	1.66	1.81333
TRINITY_DN251_c0_g2	1.91	1.68	1.83	1.80667
TRINITY_DN1871_c0_g1	1.98	1.75	1.68	1.80333
TRINITY_DN604_c0_g1	2.36	1.34	1.7	1.8
TRINITY_DN1488_c0_g1	2.02	2.24	1.14	1.8
TRINITY_DN27_c0_g1	1.92	2.36	1.12	1.8
TRINITY_DN139_c0_g1	1.71	1.95	1.73	1.79667
TRINITY_DN812_c0_g1	1.72	2.05	1.62	1.79667
TRINITY_DN790_c0_g1	1.92	1.9	1.56	1.79333
TRINITY_DN9975_c0_g1	2.29	1.69	1.38	1.78667
TRINITY_DN2056_c0_g1	1.95	1.95	1.45	1.78333
TRINITY_DN125_c0_g1	1.93	1.72	1.68	1.77667
TRINITY_DN152_c0_g1	1.52	1.9	1.91	1.77667
TRINITY_DN514_c0_g1	1.33	2.3	1.69	1.77333
TRINITY_DN12008_c0_g1	1.98	1.93	1.4	1.77
TRINITY_DN160_c0_g1	2.35	1.47	1.48	1.76667
TRINITY_DN373_c0_g1	1.86	1.89	1.53	1.76
TRINITY_DN434_c0_g1	1.81	1.93	1.53	1.75667
TRINITY_DN11848_c0_g1	1.91	1.56	1.8	1.75667
TRINITY_DN3967_c0_g1	1.71	2.01	1.55	1.75667
TRINITY_DN1282_c0_g1	1.78	1.76	1.71	1.75
TRINITY_DN3871_c0_g1	1.84	2.42	0.99	1.75
TRINITY_DN177_c2_g1	1.63	1.84	1.77	1.74667
TRINITY_DN689_c0_g1	2	1.84	1.4	1.74667
TRINITY_DN10335_c0_g1	1.54	1.92	1.77	1.74333
TRINITY_DN462_c0_g2	0.79	3.63	0.81	1.74333
TRINITY_DN8362_c0_g1	2.19	1.76	1.27	1.74
TRINITY_DN10769_c0_g1	1.77	2.07	1.38	1.74
TRINITY_DN431_c0_g2	2.05	1.74	1.43	1.74
TRINITY_DN1670_c0_g1	2.08	1.86	1.27	1.73667
TRINITY_DN491_c0_g1	2.07	1.8	1.34	1.73667
TRINITY_DN1073_c0_g1	1.9	1.64	1.66	1.73333
TRINITY_DN2373_c0_g1	1.95	1.67	1.57	1.73
TRINITY_DN1720_c0_g1	1.78	2.11	1.3	1.73
TRINITY_DN633_c0_g1	1.53	1.6	2.06	1.73
TRINITY_DN327_c0_g1	1.84	1.93	1.41	1.72667
TRINITY_DN430_c0_g1	2.23	1.74	1.21	1.72667
TRINITY_DN603_c0_g1	1.56	2.04	1.57	1.72333
TRINITY_DN10095_c0_g1	0.59	1.39	3.18	1.72
TRINITY_DN300_c0_g1	1.67	1.95	1.53	1.71667
TRINITY_DN4488_c0_g1	1.79	1.73	1.63	1.71667
TRINITY_DN2187_c0_g2	1.86	1.69	1.57	1.70667
TRINITY_DN401_c0_g1	1.17	3.3	0.65	1.70667
TRINITY_DN53_c0_g1	1.89	1.94	1.29	1.70667
TRINITY_DN9616_c0_g1	2.03	1.75	1.34	1.70667
TRINITY_DN832_c0_g2	1.97	1.71	1.44	1.70667
TRINITY_DN191_c0_g1	1.93	2.01	1.17	1.70333
TRINITY_DN122_c1_g1	1.78	1.73	1.58	1.69667
TRINITY_DN845_c0_g5	1.66	1.91	1.52	1.69667
TRINITY_DN10932_c0_g1	1.59	1.75	1.74	1.69333
TRINITY_DN1070_c0_g3	1.97	1.69	1.41	1.69
TRINITY_DN2420_c0_g3	1.14	2.17	1.76	1.69
TRINITY_DN2474_c0_g1	1.69	1.67	1.68	1.68
TRINITY_DN3727_c0_g2	1.47	2.31	1.26	1.68
TRINITY_DN623_c0_g2	1.03	1.68	2.33	1.68
TRINITY_DN80_c2_g1	0	2.41	2.62	1.67667
TRINITY_DN11856_c0_g1	1.66	0.7	2.67	1.67667
TRINITY_DN10986_c0_g1	1.74	1.89	1.39	1.67333
TRINITY_DN189_c0_g1	1.84	1.93	1.25	1.67333
TRINITY_DN4044_c0_g1	1.78	1.84	1.38	1.66667
TRINITY_DN169_c0_g1	1.84	1.88	1.27	1.66333
TRINITY_DN185_c0_g1	1.46	1.82	1.71	1.66333
TRINITY_DN281_c0_g1	1.47	1.98	1.54	1.66333
TRINITY_DN549_c0_g1	1.44	1.98	1.56	1.66
TRINITY_DN151_c0_g1	1.76	1.58	1.64	1.66
TRINITY_DN2686_c2_g1	1.77	1.82	1.39	1.66
TRINITY_DN1164_c0_g1	1.95	1.52	1.49	1.65333
TRINITY_DN74_c0_g1	1.48	1.98	1.5	1.65333
TRINITY_DN10965_c0_g1	1.72	1.78	1.45	1.65
TRINITY_DN11205_c0_g1	1.82	1.6	1.53	1.65
TRINITY_DN457_c0_g1	1.72	1.95	1.28	1.65
TRINITY_DN855_c0_g1	1.56	1.62	1.77	1.65
TRINITY_DN11890_c0_g1	1.68	1.76	1.49	1.64333
TRINITY_DN3745_c0_g1	1.64	1.77	1.52	1.64333
TRINITY_DN4164_c0_g1	1.59	1.78	1.56	1.64333
TRINITY_DN513_c0_g1	2.16	1.56	1.21	1.64333
TRINITY_DN2164_c0_g1	1.81	1.74	1.37	1.64
TRINITY_DN884_c0_g1	1.63	1.92	1.37	1.64
TRINITY_DN1565_c0_g3	1.54	2.12	1.25	1.63667
TRINITY_DN1668_c0_g1	1.74	1.82	1.35	1.63667
TRINITY_DN739_c0_g1	1.91	1.56	1.44	1.63667
TRINITY_DN1080_c0_g1	1.09	3.33	0.48	1.63333
TRINITY_DN1392_c0_g1	1.86	1.68	1.36	1.63333
TRINITY_DN1493_c0_g1	1.91	1.65	1.34	1.63333
TRINITY_DN9169_c0_g1	1.71	1.97	1.21	1.63
TRINITY_DN1324_c0_g1	1.74	1.8	1.34	1.62667
TRINITY_DN1991_c0_g1	1.53	1.46	1.89	1.62667
TRINITY_DN1001_c0_g2	1.43	2.26	1.19	1.62667
TRINITY_DN1278_c0_g1	1.78	1.79	1.29	1.62
TRINITY_DN45_c1_g4	1.47	1.9	1.48	1.61667
TRINITY_DN114_c0_g1	1.6	1.79	1.45	1.61333
TRINITY_DN4373_c0_g1	1.46	1.95	1.43	1.61333
TRINITY_DN2840_c0_g1	1.77	1.6	1.46	1.61
TRINITY_DN731_c0_g1	1.81	1.66	1.36	1.61
TRINITY_DN9636_c0_g1	1.4	1.79	1.64	1.61
TRINITY_DN2859_c0_g1	1.4	2.09	1.33	1.60667
TRINITY_DN119_c0_g1	1.8	1.59	1.42	1.60333
TRINITY_DN367_c0_g1	1.53	1.97	1.31	1.60333
TRINITY_DN10440_c0_g1	1.79	1.72	1.29	1.6
TRINITY_DN9834_c0_g1	1.96	1.45	1.39	1.6
TRINITY_DN1270_c0_g1	1.87	1.68	1.24	1.59667
TRINITY_DN57_c0_g1	1.58	1.92	1.29	1.59667
TRINITY_DN819_c0_g4	1.83	1.46	1.5	1.59667
TRINITY_DN771_c0_g3	1.81	1.74	1.23	1.59333
TRINITY_DN1016_c0_g1	0	4.43	0.34	1.59
TRINITY_DN10590_c0_g1	0.99	2.69	1.09	1.59
TRINITY_DN2650_c0_g1	0.62	0.89	3.26	1.59
TRINITY_DN591_c0_g1	1.7	1.81	1.25	1.58667
TRINITY_DN460_c0_g2	1.56	1.97	1.22	1.58333
TRINITY_DN17_c0_g2	1.47	1.86	1.41	1.58
TRINITY_DN519_c0_g1	1.47	1.71	1.56	1.58
TRINITY_DN1237_c0_g1	1.62	1.76	1.35	1.57667
TRINITY_DN797_c0_g1	1.62	1.87	1.24	1.57667
TRINITY_DN14_c0_g4	1.32	1.91	1.49	1.57333
TRINITY_DN2346_c0_g2	1.37	1.69	1.66	1.57333
TRINITY_DN925_c0_g1	1.79	1.61	1.31	1.57
TRINITY_DN3377_c0_g2	2.04	1.19	1.48	1.57
TRINITY_DN206_c0_g1	1.33	1.82	1.55	1.56667
TRINITY_DN282_c0_g3	1.73	1.67	1.3	1.56667
TRINITY_DN1000_c0_g1	1.71	1.72	1.27	1.56667
TRINITY_DN1441_c1_g3	1.88	1.7	1.11	1.56333
TRINITY_DN926_c0_g2	1.31	2.17	1.21	1.56333
TRINITY_DN179_c0_g1	1.34	2.23	1.11	1.56
TRINITY_DN443_c0_g1	1.66	1.72	1.3	1.56
TRINITY_DN1971_c0_g1	1.87	1.61	1.19	1.55667
TRINITY_DN3599_c0_g1	1.78	1.62	1.27	1.55667
TRINITY_DN1032_c1_g1	1.39	1.91	1.36	1.55333
TRINITY_DN10757_c0_g1	1.79	1.78	1.09	1.55333
TRINITY_DN5010_c0_g1	1.66	1.75	1.25	1.55333
TRINITY_DN11661_c0_g1	1.89	1.33	1.43	1.55
TRINITY_DN4180_c0_g1	1.49	1.75	1.39	1.54333
TRINITY_DN4366_c0_g1	1.25	2.1	1.28	1.54333
TRINITY_DN10887_c0_g1	1.57	1.71	1.34	1.54
TRINITY_DN1102_c0_g1	1.72	1.53	1.37	1.54
TRINITY_DN399_c3_g1	1.57	0.58	2.47	1.54
TRINITY_DN709_c0_g5	1.44	1.87	1.31	1.54
TRINITY_DN4147_c0_g1	1.5	1.78	1.32	1.53333
TRINITY_DN1032_c2_g2	1.4	1.83	1.37	1.53333
TRINITY_DN3810_c0_g1	1.86	1.52	1.21	1.53
TRINITY_DN594_c0_g2	1.53	1.6	1.45	1.52667
TRINITY_DN736_c0_g1	1.26	2.06	1.26	1.52667
TRINITY_DN916_c0_g1	1.48	1.92	1.18	1.52667
TRINITY_DN243_c0_g1	1.76	1.54	1.27	1.52333
TRINITY_DN44_c0_g2	1.26	2.04	1.27	1.52333
TRINITY_DN1335_c0_g1	1.71	1.57	1.28	1.52
TRINITY_DN2_c0_g3	1.49	1.79	1.28	1.52
TRINITY_DN9815_c0_g1	1.66	1.54	1.36	1.52
TRINITY_DN3638_c0_g1	1.61	1.52	1.43	1.52
TRINITY_DN391_c0_g1	1.41	1.89	1.26	1.52
TRINITY_DN835_c0_g1	1.64	1.63	1.29	1.52
TRINITY_DN474_c0_g1	1.61	1.62	1.32	1.51667
TRINITY_DN8033_c0_g1	1.79	1.64	1.12	1.51667
TRINITY_DN918_c0_g1	1.71	1.66	1.18	1.51667
TRINITY_DN261_c0_g1	1.81	1.57	1.16	1.51333
TRINITY_DN3165_c0_g1	1.58	1.52	1.43	1.51
TRINITY_DN763_c0_g1	1.68	1.62	1.23	1.51
TRINITY_DN875_c0_g1	1.44	1.71	1.38	1.51
TRINITY_DN677_c1_g1	1.57	1.78	1.17	1.50667
TRINITY_DN325_c0_g1	1.35	1.58	1.56	1.49667
TRINITY_DN715_c0_g1	0	0.15	4.34	1.49667
TRINITY_DN99_c0_g1	1.37	1.98	1.14	1.49667
TRINITY_DN108_c0_g1	1.06	2.15	1.27	1.49333
TRINITY_DN11659_c0_g1	1.9	1.31	1.27	1.49333
TRINITY_DN1064_c0_g2	1.52	1.74	1.22	1.49333
TRINITY_DN1534_c0_g1	1.65	1.57	1.26	1.49333
TRINITY_DN800_c0_g1	1.59	1.19	1.69	1.49
TRINITY_DN1475_c0_g1	1.56	1.49	1.42	1.49
TRINITY_DN4050_c0_g1	1.59	1.45	1.42	1.48667
TRINITY_DN6148_c0_g1	1.72	1.51	1.23	1.48667
TRINITY_DN8419_c0_g1	1.29	2.43	0.73	1.48333
TRINITY_DN1069_c0_g1	1.7	1.31	1.44	1.48333
TRINITY_DN1387_c0_g1	1.28	1.38	1.78	1.48
TRINITY_DN4915_c0_g1	1.62	1.29	1.53	1.48
TRINITY_DN98_c0_g1	1.53	1.59	1.32	1.48
TRINITY_DN2079_c0_g2	1.72	1.79	0.93	1.48
TRINITY_DN2834_c0_g1	1.49	1.45	1.5	1.48
TRINITY_DN11777_c0_g1	1.4	1.79	1.24	1.47667
TRINITY_DN504_c0_g1	1.39	1.58	1.46	1.47667
TRINITY_DN12074_c0_g1	0.45	0.71	3.26	1.47333
TRINITY_DN1297_c0_g1	1.47	1.47	1.48	1.47333
TRINITY_DN1451_c0_g1	1.56	1.47	1.37	1.46667
TRINITY_DN455_c1_g1	1.52	1.56	1.32	1.46667
TRINITY_DN8087_c0_g2	1.42	1.67	1.31	1.46667
TRINITY_DN1675_c0_g1	1.55	1.67	1.18	1.46667
TRINITY_DN3027_c0_g2	1.44	1.66	1.3	1.46667
TRINITY_DN1444_c0_g1	1.57	1.46	1.36	1.46333
TRINITY_DN9037_c0_g1	0.91	2.15	1.33	1.46333
TRINITY_DN380_c0_g1	1.56	1.66	1.17	1.46333
TRINITY_DN1235_c0_g1	1.57	1.74	1.07	1.46
TRINITY_DN2644_c0_g1	0.16	0.42	3.8	1.46
TRINITY_DN10936_c0_g1	1.67	1.5	1.2	1.45667
TRINITY_DN10_c0_g1	1.44	1.32	1.61	1.45667
TRINITY_DN1538_c0_g1	1.55	1.87	0.95	1.45667
TRINITY_DN11889_c0_g1	1.71	1.47	1.19	1.45667
TRINITY_DN3831_c0_g5	2.07	1.24	1.06	1.45667
TRINITY_DN506_c0_g1	1.43	1.5	1.44	1.45667
TRINITY_DN280_c0_g1	1.52	1.5	1.34	1.45333
TRINITY_DN659_c0_g1	1.51	1.8	1.05	1.45333
TRINITY_DN3302_c0_g1	1.37	1.65	1.33	1.45
TRINITY_DN4971_c0_g1	1.7	1.31	1.33	1.44667
TRINITY_DN10545_c0_g1	1.54	1.53	1.26	1.44333
TRINITY_DN1851_c0_g1	1.25	1.62	1.46	1.44333
TRINITY_DN3308_c0_g1	1.7	1.65	0.98	1.44333
TRINITY_DN1299_c0_g2	1.59	1.54	1.19	1.44
TRINITY_DN1192_c0_g1	1.38	1.56	1.37	1.43667
TRINITY_DN295_c5_g1	1.77	1.44	1.1	1.43667
TRINITY_DN482_c0_g1	1.6	1.5	1.21	1.43667
TRINITY_DN943_c0_g1	1.55	1.46	1.3	1.43667
TRINITY_DN11372_c0_g1	1.43	1.55	1.3	1.42667
TRINITY_DN256_c0_g1	1.47	1.51	1.29	1.42333
TRINITY_DN645_c0_g1	1.15	1.87	1.25	1.42333
TRINITY_DN10049_c0_g1	1.63	1.22	1.4	1.41667
TRINITY_DN11261_c0_g1	1.5	1.49	1.25	1.41333
TRINITY_DN170_c0_g1	1.34	1.64	1.25	1.41
TRINITY_DN2090_c0_g2	1.46	1.58	1.19	1.41
TRINITY_DN848_c0_g1	1.46	1.48	1.29	1.41
TRINITY_DN490_c0_g1	1.58	1.56	1.08	1.40667
TRINITY_DN9538_c0_g1	1.5	1.62	1.1	1.40667
TRINITY_DN10052_c0_g1	0.83	2.01	1.38	1.40667
TRINITY_DN458_c0_g1	1.21	1.76	1.25	1.40667
TRINITY_DN692_c0_g3	1.6	1.11	1.5	1.40333
TRINITY_DN1617_c1_g1	1.51	1.62	1.07	1.4
TRINITY_DN346_c0_g1	1.43	1.64	1.12	1.39667
TRINITY_DN1371_c0_g1	1.24	1.75	1.19	1.39333
TRINITY_DN183_c3_g1	0	0.02	4.14	1.38667
TRINITY_DN2662_c0_g2	1.62	1.25	1.28	1.38333
TRINITY_DN2695_c0_g1	1.38	1.52	1.25	1.38333
TRINITY_DN1996_c0_g1	1.2	1.71	1.23	1.38
TRINITY_DN5057_c0_g1	1.48	1.5	1.15	1.37667
TRINITY_DN382_c0_g1	1.43	1.45	1.24	1.37333
TRINITY_DN1098_c0_g2	1.35	1.51	1.25	1.37
TRINITY_DN389_c0_g1	1.12	1.63	1.36	1.37
TRINITY_DN150_c0_g1	1.44	1.54	1.12	1.36667
TRINITY_DN805_c0_g1	1.75	1.15	1.2	1.36667
TRINITY_DN207_c1_g1	1.24	1.51	1.34	1.36333
TRINITY_DN584_c0_g1	1.42	1.53	1.14	1.36333
TRINITY_DN10771_c0_g1	1.7	1.23	1.15	1.36
TRINITY_DN145_c0_g1	1.42	1.58	1.08	1.36
TRINITY_DN307_c0_g1	0.93	2.34	0.81	1.36
TRINITY_DN327_c0_g2	1.88	1.42	0.78	1.36
TRINITY_DN1121_c0_g1	1.46	1.57	1.03	1.35333
TRINITY_DN786_c0_g1	1.45	1.5	1.11	1.35333
TRINITY_DN1419_c0_g1	1.12	1.87	1.06	1.35
TRINITY_DN283_c0_g2	1.53	1.27	1.24	1.34667
TRINITY_DN428_c0_g1	1.47	1.32	1.25	1.34667
TRINITY_DN559_c0_g1	1.53	1.58	0.93	1.34667
TRINITY_DN637_c0_g2	1.27	1.55	1.22	1.34667
TRINITY_DN71_c0_g5	1.43	1.56	1.05	1.34667
TRINITY_DN2525_c0_g1	1.46	1.5	1.07	1.34333
TRINITY_DN326_c0_g1	1.37	1.48	1.18	1.34333
TRINITY_DN2594_c0_g1	1.5	1.24	1.28	1.34
TRINITY_DN72_c0_g1	1.51	1.4	1.11	1.34
TRINITY_DN1158_c0_g2	1.17	1.45	1.39	1.33667
TRINITY_DN122_c0_g1	1.38	1.56	1.06	1.33333
TRINITY_DN31_c0_g1	1.37	1.54	1.09	1.33333
TRINITY_DN342_c0_g1	1.51	1.4	1.09	1.33333
TRINITY_DN94_c0_g1	1.37	1.54	1.09	1.33333
TRINITY_DN1539_c0_g1	1.55	1.22	1.22	1.33
TRINITY_DN1882_c0_g1	1.3	1.67	1.02	1.33
TRINITY_DN1205_c0_g1	1.52	1.06	1.4	1.32667
TRINITY_DN248_c1_g1	1.54	1.23	1.2	1.32333
TRINITY_DN1705_c0_g1	1.26	1.47	1.23	1.32
TRINITY_DN17_c0_g3	1.29	1.22	1.45	1.32
TRINITY_DN5014_c0_g1	0.46	0.15	3.35	1.32
TRINITY_DN3336_c0_g2	0.11	3.21	0.63	1.31667
TRINITY_DN393_c0_g1	1.37	1.48	1.1	1.31667
TRINITY_DN825_c0_g4	1.54	1.25	1.16	1.31667
TRINITY_DN1194_c0_g2	1.34	1.47	1.13	1.31333
TRINITY_DN183_c1_g2	0	0	3.94	1.31333
TRINITY_DN836_c0_g1	1.51	1.27	1.15	1.31
TRINITY_DN17_c0_g1	0.99	1.42	1.51	1.30667
TRINITY_DN824_c0_g1	1.25	1.64	1.03	1.30667
TRINITY_DN2804_c0_g2	1.43	1.43	1.05	1.30333
TRINITY_DN362_c0_g1	1.75	1.15	1.01	1.30333
TRINITY_DN640_c0_g1	1.5	1.29	1.12	1.30333
TRINITY_DN298_c0_g1	1.37	1.41	1.12	1.3
TRINITY_DN483_c0_g1	1.65	1.34	0.91	1.3
TRINITY_DN667_c0_g2	1.46	1.2	1.24	1.3
TRINITY_DN278_c0_g1	1.48	1.29	1.12	1.29667
TRINITY_DN1151_c0_g1	1.19	1.52	1.17	1.29333
TRINITY_DN613_c0_g1	1.43	1.44	1.01	1.29333
TRINITY_DN993_c0_g1	1.27	1.4	1.21	1.29333
TRINITY_DN1713_c0_g1	0.92	1.77	1.18	1.29
TRINITY_DN1777_c0_g1	1.25	1.4	1.22	1.29
TRINITY_DN2322_c0_g1	1.37	1.49	1.01	1.29
TRINITY_DN8156_c1_g1	1.25	1.57	1.05	1.29
TRINITY_DN945_c0_g1	1.45	1.35	1.07	1.29
TRINITY_DN1546_c0_g1	1.67	0.83	1.36	1.28667
TRINITY_DN1651_c0_g2	1.61	1.25	1	1.28667
TRINITY_DN2317_c0_g1	1.32	1.49	1.05	1.28667
TRINITY_DN1271_c0_g1	1.18	1.55	1.13	1.28667
TRINITY_DN4773_c0_g1	1.52	1.06	1.27	1.28333
TRINITY_DN652_c0_g1	1.45	1.34	1.06	1.28333
TRINITY_DN1756_c0_g1	2.11	0.98	0.76	1.28333
TRINITY_DN5829_c0_g3	1.41	1.31	1.13	1.28333
TRINITY_DN171_c0_g1	1.13	1.51	1.2	1.28
TRINITY_DN649_c0_g1	1.38	1.37	1.09	1.28
TRINITY_DN679_c0_g1	0.82	2.18	0.84	1.28
TRINITY_DN715_c0_g3	0.79	1.07	1.98	1.28
TRINITY_DN10799_c0_g1	1.33	1.5	1	1.27667
TRINITY_DN316_c0_g1	1.4	1.45	0.97	1.27333
TRINITY_DN580_c0_g1	1.42	1.4	1	1.27333
TRINITY_DN508_c0_g2	1.55	1.23	1.03	1.27
TRINITY_DN1750_c0_g2	1.18	1.38	1.24	1.26667
TRINITY_DN209_c0_g1	1.3	1.46	1.03	1.26333
TRINITY_DN2746_c0_g1	1.51	1.28	1	1.26333
TRINITY_DN72_c1_g3	1.18	1.45	1.16	1.26333
TRINITY_DN202_c0_g1	1.35	1.17	1.26	1.26
TRINITY_DN248_c0_g2	1.44	1.01	1.33	1.26
TRINITY_DN742_c0_g1	1.09	1.44	1.25	1.26
TRINITY_DN1037_c0_g1	1.36	1.46	0.95	1.25667
TRINITY_DN1095_c2_g1	1.34	1.35	1.07	1.25333
TRINITY_DN5048_c0_g2	1.29	1.49	0.97	1.25
TRINITY_DN626_c0_g1	1.38	1.29	1.08	1.25
TRINITY_DN5849_c0_g3	1.47	1.23	1.04	1.24667
TRINITY_DN9836_c0_g1	1.38	1.29	1.07	1.24667
TRINITY_DN3226_c0_g3	1.29	1.47	0.98	1.24667
TRINITY_DN1362_c0_g1	1.42	1.44	0.86	1.24
TRINITY_DN208_c0_g1	1.06	1.79	0.87	1.24
TRINITY_DN11540_c0_g1	1.51	1.34	0.86	1.23667
TRINITY_DN990_c0_g1	1.08	1.55	1.08	1.23667
TRINITY_DN1119_c0_g1	1.18	1.57	0.95	1.23333
TRINITY_DN555_c0_g2	1.3	1.08	1.32	1.23333
TRINITY_DN11458_c0_g1	1.26	1.46	0.98	1.23333
TRINITY_DN10344_c0_g1	1.35	1.29	1.05	1.23
TRINITY_DN1156_c0_g1	1.24	1.51	0.94	1.23
TRINITY_DN87_c0_g1	1.59	1.12	0.98	1.23
TRINITY_DN11863_c0_g1	1.07	1.15	1.47	1.23
TRINITY_DN207_c0_g8	1.14	1.54	1.01	1.23
TRINITY_DN11814_c0_g1	1.23	1.33	1.12	1.22667
TRINITY_DN4206_c1_g1	1.02	1.41	1.25	1.22667
TRINITY_DN799_c0_g1	1.38	1.18	1.12	1.22667
TRINITY_DN1024_c0_g1	1.39	1.23	1.05	1.22333
TRINITY_DN536_c0_g1	1.16	1.05	1.46	1.22333
TRINITY_DN544_c0_g2	1.06	2	0.61	1.22333
TRINITY_DN2691_c0_g1	0.01	3.55	0.11	1.22333
TRINITY_DN1300_c0_g1	1.36	1.27	1.03	1.22
TRINITY_DN1468_c0_g1	1.22	1.58	0.86	1.22
TRINITY_DN1811_c0_g1	1.23	1.37	1.05	1.21667
TRINITY_DN240_c0_g2	1.22	1.31	1.1	1.21
TRINITY_DN1239_c0_g1	1.54	1.08	1.01	1.21
TRINITY_DN1400_c0_g2	1.47	1.14	1.02	1.21
TRINITY_DN186_c2_g2	1.11	1.2	1.32	1.21
TRINITY_DN751_c0_g1	1.19	1.22	1.21	1.20667
TRINITY_DN616_c0_g1	1.31	1.16	1.15	1.20667
TRINITY_DN10038_c0_g1	1.62	1.11	0.88	1.20333
TRINITY_DN1320_c1_g1	1.34	1.36	0.91	1.20333
TRINITY_DN3556_c0_g1	1.41	1.13	1.07	1.20333
TRINITY_DN453_c0_g2	1.33	1.36	0.92	1.20333
TRINITY_DN563_c0_g1	1.18	1.41	1.02	1.20333
TRINITY_DN10437_c0_g1	1.26	1.35	0.99	1.2
TRINITY_DN2298_c0_g2	0.83	0.79	1.98	1.2
TRINITY_DN522_c0_g1	1.13	1.52	0.95	1.2
TRINITY_DN721_c0_g1	1.23	1.39	0.98	1.2
TRINITY_DN930_c0_g1	1.48	1.17	0.95	1.2
TRINITY_DN1716_c0_g1	1.21	1.54	0.83	1.19333
TRINITY_DN194_c0_g1	0.85	2.13	0.6	1.19333
TRINITY_DN436_c0_g1	1.39	1.23	0.96	1.19333
TRINITY_DN503_c0_g1	1.27	1.33	0.98	1.19333
TRINITY_DN218_c0_g1	1.11	1.46	1	1.19
TRINITY_DN30_c0_g2	1.32	1.13	1.12	1.19
TRINITY_DN9908_c0_g1	1.38	1.16	1.03	1.19
TRINITY_DN1784_c0_g1	1.1	1.16	1.31	1.19
TRINITY_DN675_c0_g1	1.4	1.02	1.15	1.19
TRINITY_DN849_c0_g1	1.17	1.39	1.01	1.19
TRINITY_DN10742_c0_g1	1.29	1.29	0.98	1.18667
TRINITY_DN11495_c0_g1	0.75	1.58	1.23	1.18667
TRINITY_DN1906_c0_g1	1.06	1.43	1.07	1.18667
TRINITY_DN273_c0_g1	0	2.02	1.54	1.18667
TRINITY_DN373_c0_g2	1.34	1.23	0.99	1.18667
TRINITY_DN5517_c0_g1	1.3	1.15	1.11	1.18667
TRINITY_DN833_c0_g3	1.18	1.61	0.77	1.18667
TRINITY_DN138_c2_g1	1.32	1.19	1.05	1.18667
TRINITY_DN425_c0_g1	1.06	1.64	0.85	1.18333
TRINITY_DN1501_c0_g1	1.33	1.32	0.89	1.18
TRINITY_DN230_c0_g1	1.31	0.96	1.27	1.18
TRINITY_DN5989_c0_g1	1.21	1.17	1.16	1.18
TRINITY_DN5684_c0_g1	1.05	1.86	0.62	1.17667
TRINITY_DN1261_c0_g1	1.03	1.4	1.1	1.17667
TRINITY_DN512_c0_g1	1.39	1.2	0.94	1.17667
TRINITY_DN8411_c0_g1	1.11	1.26	1.15	1.17333
TRINITY_DN3189_c0_g2	1.19	1.3	1.02	1.17
TRINITY_DN1253_c0_g1	1.02	1.62	0.86	1.16667
TRINITY_DN3917_c0_g5	1.21	1.27	1.02	1.16667
TRINITY_DN4265_c0_g1	1.42	1.01	1.07	1.16667
TRINITY_DN1296_c0_g1	1.11	1.35	1.03	1.16333
TRINITY_DN3169_c0_g1	0.01	3.24	0.24	1.16333
TRINITY_DN4545_c0_g1	1.18	1.25	1.06	1.16333
TRINITY_DN475_c0_g1	1.92	1.08	0.49	1.16333
TRINITY_DN959_c0_g1	1.26	1.23	1	1.16333
TRINITY_DN354_c0_g1	1.14	1.27	1.07	1.16
TRINITY_DN661_c0_g1	1.44	1.01	1.03	1.16
TRINITY_DN4587_c0_g1	0.8	1.56	1.11	1.15667
TRINITY_DN1095_c1_g2	1.08	1.31	1.08	1.15667
TRINITY_DN123_c0_g1	1.24	1.25	0.98	1.15667
TRINITY_DN9903_c0_g1	1.3	1.35	0.82	1.15667
TRINITY_DN2483_c0_g4	0.97	1.5	1	1.15667
TRINITY_DN1284_c0_g1	1.17	1.29	1	1.15333
TRINITY_DN1441_c1_g2	1.27	1.31	0.88	1.15333
TRINITY_DN1561_c0_g1	1.23	1.18	1.05	1.15333
TRINITY_DN1316_c0_g1	1.38	1.2	0.87	1.15
TRINITY_DN174_c0_g2	1.11	1.29	1.05	1.15
TRINITY_DN189_c2_g2	1.18	1.34	0.93	1.15
TRINITY_DN233_c0_g2	1.29	1.31	0.85	1.15
TRINITY_DN427_c1_g1	1.29	1.16	1	1.15
TRINITY_DN4361_c0_g1	1.23	1.37	0.85	1.15
TRINITY_DN845_c0_g2	1.24	1.27	0.94	1.15
TRINITY_DN9224_c0_g1	1.33	1.18	0.93	1.14667
TRINITY_DN392_c0_g1	0.85	1.65	0.93	1.14333
TRINITY_DN77_c0_g1	1.29	1.28	0.86	1.14333
TRINITY_DN93_c1_g1	1.23	1.46	0.74	1.14333
TRINITY_DN798_c0_g1	1.52	0.97	0.93	1.14
TRINITY_DN2331_c0_g1	1.3	1.09	1.03	1.14
TRINITY_DN433_c0_g1	1.22	1.2	1	1.14
TRINITY_DN469_c0_g1	1.21	1.12	1.08	1.13667
TRINITY_DN204_c0_g1	1.27	1.33	0.79	1.13
TRINITY_DN5090_c0_g3	1.1	1.23	1.06	1.13
TRINITY_DN1014_c0_g1	1.18	1.14	1.07	1.13
TRINITY_DN72_c2_g1	1.19	1.45	0.75	1.13
TRINITY_DN1345_c0_g4	1.21	1.2	0.97	1.12667
TRINITY_DN3190_c0_g1	1.05	1.31	1.02	1.12667
TRINITY_DN3964_c0_g1	1.37	1.04	0.97	1.12667
TRINITY_DN3099_c0_g1	0.28	1.74	1.34	1.12
TRINITY_DN1698_c0_g1	1.19	1.15	1.02	1.12
TRINITY_DN1473_c0_g1	1.26	1.28	0.81	1.11667
TRINITY_DN1492_c0_g3	0.93	1.54	0.88	1.11667
TRINITY_DN1507_c0_g1	0.96	1.35	1.04	1.11667
TRINITY_DN333_c0_g1	1.14	1.2	1.01	1.11667
TRINITY_DN6170_c0_g7	1.29	1.16	0.89	1.11333
TRINITY_DN404_c0_g3	0.73	1.09	1.52	1.11333
TRINITY_DN217_c0_g1	1.24	1.16	0.93	1.11
TRINITY_DN2731_c0_g1	1.22	1.16	0.95	1.11
TRINITY_DN2954_c0_g1	1.32	1.21	0.8	1.11
TRINITY_DN486_c0_g1	1.19	1.29	0.85	1.11
TRINITY_DN724_c0_g1	0.91	1.26	1.16	1.11
TRINITY_DN809_c0_g1	1.27	1.03	1.03	1.11
TRINITY_DN11341_c0_g1	1.17	1.18	0.98	1.11
TRINITY_DN25_c1_g1	1.36	0.89	1.07	1.10667
TRINITY_DN372_c0_g1	0.93	1.29	1.1	1.10667
TRINITY_DN6296_c0_g2	1.1	1.27	0.95	1.10667
TRINITY_DN7403_c0_g1	0.88	1.39	1.05	1.10667
TRINITY_DN349_c0_g1	1.18	1.35	0.78	1.10333
TRINITY_DN1962_c0_g1	1.32	0.97	1.02	1.10333
TRINITY_DN732_c0_g1	1.45	1.1	0.76	1.10333
TRINITY_DN9891_c0_g1	1.42	1.13	0.76	1.10333
TRINITY_DN2232_c1_g3	0.96	1.42	0.92	1.1
TRINITY_DN235_c0_g1	0.96	1.5	0.84	1.1
TRINITY_DN4694_c0_g1	1.25	1.26	0.79	1.1
TRINITY_DN1974_c0_g1	1.26	1.04	0.99	1.09667
TRINITY_DN487_c0_g1	1.12	1.16	1.01	1.09667
TRINITY_DN2094_c1_g1	1.04	1.01	1.23	1.09333
TRINITY_DN465_c0_g1	1.04	1.45	0.78	1.09
TRINITY_DN562_c0_g1	1	1.49	0.78	1.09
TRINITY_DN10585_c0_g1	0.89	1.19	1.18	1.08667
TRINITY_DN11824_c0_g1	1.07	1.33	0.86	1.08667
TRINITY_DN456_c0_g1	1.01	1.22	1.03	1.08667
TRINITY_DN617_c1_g4	1.17	1.17	0.92	1.08667
TRINITY_DN754_c0_g1	1.11	1.43	0.72	1.08667
TRINITY_DN998_c0_g1	1.02	1.32	0.92	1.08667
TRINITY_DN2260_c0_g2	1.24	1.12	0.89	1.08333
TRINITY_DN110_c0_g1	1.16	1.4	0.69	1.08333
TRINITY_DN254_c0_g2	1.05	1.36	0.84	1.08333
TRINITY_DN3946_c0_g1	0	0	3.25	1.08333
TRINITY_DN542_c0_g1	1.07	1.24	0.94	1.08333
TRINITY_DN6893_c0_g1	1.25	1.23	0.77	1.08333
TRINITY_DN7553_c0_g1	1.39	1.05	0.81	1.08333
TRINITY_DN985_c0_g2	1.03	1.43	0.79	1.08333
TRINITY_DN2126_c0_g3	1.1	1.17	0.97	1.08
TRINITY_DN35_c0_g1	0.98	1.18	1.08	1.08
TRINITY_DN551_c0_g1	1.18	1.25	0.81	1.08
TRINITY_DN1315_c0_g1	0.95	1.35	0.93	1.07667
TRINITY_DN655_c0_g1	1.2	1.06	0.97	1.07667
TRINITY_DN1092_c0_g1	1.3	0.99	0.93	1.07333
TRINITY_DN1632_c0_g1	0.98	1.4	0.84	1.07333
TRINITY_DN2264_c0_g1	0.66	0.28	2.28	1.07333
TRINITY_DN558_c0_g1	1.19	1.13	0.9	1.07333
TRINITY_DN10583_c0_g1	1.02	1.21	0.98	1.07
TRINITY_DN210_c0_g1	1.09	1.45	0.67	1.07
TRINITY_DN255_c0_g1	1.15	1.34	0.72	1.07
TRINITY_DN3280_c0_g1	0.97	1.56	0.68	1.07
TRINITY_DN3763_c0_g2	1.1	1.22	0.89	1.07
TRINITY_DN44_c1_g1	0.72	1.66	0.83	1.07
TRINITY_DN6208_c0_g1	1.18	1.25	0.78	1.07
TRINITY_DN670_c0_g1	1.12	1.17	0.92	1.07
TRINITY_DN1082_c0_g1	1.12	1.18	0.9	1.06667
TRINITY_DN3338_c0_g1	1.22	1.02	0.95	1.06333
TRINITY_DN345_c0_g1	0.87	1.37	0.95	1.06333
TRINITY_DN9579_c0_g1	1.27	1.01	0.91	1.06333
TRINITY_DN1029_c0_g1	1.75	0	1.44	1.06333
TRINITY_DN1180_c0_g1	1.13	1.19	0.87	1.06333
TRINITY_DN5558_c0_g1	1.09	0.99	1.1	1.06
TRINITY_DN31_c0_g2	0.88	1.38	0.92	1.06
TRINITY_DN8607_c0_g4	1.04	1.18	0.96	1.06
TRINITY_DN11487_c0_g1	0.97	1.34	0.86	1.05667
TRINITY_DN2949_c0_g1	1.09	1.18	0.9	1.05667
TRINITY_DN3386_c0_g1	0.79	1.31	1.07	1.05667
TRINITY_DN1364_c0_g1	1.12	1.23	0.81	1.05333
TRINITY_DN708_c0_g1	1.36	0.89	0.91	1.05333
TRINITY_DN11230_c0_g1	1.09	1.11	0.95	1.05
TRINITY_DN648_c0_g1	1.26	1.11	0.78	1.05
TRINITY_DN764_c0_g1	1.09	1.1	0.96	1.05
TRINITY_DN20_c1_g1	1.29	0.93	0.92	1.04667
TRINITY_DN1582_c1_g1	1.12	1.08	0.93	1.04333
TRINITY_DN462_c1_g3	0.94	1.24	0.95	1.04333
TRINITY_DN964_c0_g1	0.96	0.94	1.23	1.04333
TRINITY_DN9808_c0_g1	1.19	1.02	0.92	1.04333
TRINITY_DN1441_c0_g1	1	1.06	1.06	1.04
TRINITY_DN1481_c0_g2	1.05	1.22	0.85	1.04
TRINITY_DN11538_c0_g1	1.21	1.03	0.87	1.03667
TRINITY_DN1380_c0_g1	1.03	1.13	0.95	1.03667
TRINITY_DN199_c0_g1	1.18	1.06	0.87	1.03667
TRINITY_DN858_c0_g1	1.31	1.06	0.74	1.03667
TRINITY_DN6182_c0_g1	0.99	1.2	0.92	1.03667
TRINITY_DN4769_c0_g1	1.04	1.1	0.96	1.03333
TRINITY_DN8685_c0_g1	0.93	1.06	1.11	1.03333
TRINITY_DN489_c0_g1	1.17	0.94	0.99	1.03333
TRINITY_DN6151_c0_g1	1.02	1.13	0.95	1.03333
TRINITY_DN7139_c0_g1	0.83	1.8	0.47	1.03333
TRINITY_DN1085_c0_g1	1	1.37	0.72	1.03
TRINITY_DN11674_c0_g1	1.14	1.07	0.88	1.03
TRINITY_DN1865_c0_g1	0.91	1.46	0.72	1.03
TRINITY_DN2747_c0_g1	1.17	0.2	1.72	1.03
TRINITY_DN614_c0_g1	1.15	1.04	0.9	1.03
TRINITY_DN733_c0_g2	0.94	1.29	0.86	1.03
TRINITY_DN887_c1_g3	1	1.3	0.79	1.03
TRINITY_DN9542_c0_g1	1.08	1.14	0.87	1.03
TRINITY_DN3053_c0_g1	1.12	1.21	0.75	1.02667
TRINITY_DN4774_c0_g1	1.17	1.08	0.83	1.02667
TRINITY_DN6349_c0_g2	1.04	1.2	0.84	1.02667
TRINITY_DN11746_c0_g1	1.18	1.08	0.81	1.02333
TRINITY_DN1885_c0_g1	1.02	1.13	0.92	1.02333
TRINITY_DN2592_c0_g1	1	1.23	0.84	1.02333
TRINITY_DN9065_c0_g1	0	3.07	0	1.02333
TRINITY_DN3687_c0_g1	0.95	1.08	1.03	1.02
TRINITY_DN1042_c0_g2	1.15	1.09	0.82	1.02
TRINITY_DN11008_c0_g1	0.65	0.53	1.88	1.02
TRINITY_DN1178_c0_g6	1.34	0.85	0.87	1.02
TRINITY_DN1500_c0_g1	0.8	1.37	0.89	1.02
TRINITY_DN1695_c0_g1	0.88	1.2	0.98	1.02
TRINITY_DN7139_c2_g2	1.15	1.14	0.77	1.02
TRINITY_DN7163_c0_g1	0.89	1.15	1.02	1.02
TRINITY_DN11469_c0_g1	1.05	1.21	0.8	1.02
TRINITY_DN3447_c0_g1	1.07	1.09	0.89	1.01667
TRINITY_DN2170_c0_g1	1.03	0.96	1.06	1.01667
TRINITY_DN2970_c0_g1	1.01	1.16	0.88	1.01667
TRINITY_DN862_c0_g1	0.98	1.25	0.82	1.01667
TRINITY_DN140_c0_g2	1.07	1.16	0.81	1.01333
TRINITY_DN3942_c0_g1	1.29	0.92	0.83	1.01333
TRINITY_DN9805_c0_g1	1.02	1.07	0.95	1.01333
TRINITY_DN1461_c0_g1	1.08	0.97	0.98	1.01
TRINITY_DN186_c1_g1	0.91	1.21	0.91	1.01
TRINITY_DN18_c0_g3	0.92	1.11	1	1.01
TRINITY_DN3966_c0_g1	1.04	1.09	0.9	1.01
TRINITY_DN658_c0_g1	1.05	1.15	0.83	1.01
TRINITY_DN1071_c0_g1	1.05	1.17	0.8	1.00667
TRINITY_DN3917_c0_g1	0.91	0.78	1.33	1.00667
TRINITY_DN1382_c0_g1	1.12	0.96	0.93	1.00333
TRINITY_DN761_c0_g5	0.79	1.31	0.91	1.00333
TRINITY_DN1074_c0_g1	0.85	1.53	0.63	1.00333
TRINITY_DN6873_c0_g1	1.11	0.42	1.48	1.00333
TRINITY_DN12048_c0_g1	0.8	1.31	0.89	1
TRINITY_DN357_c0_g2	1.17	0.98	0.85	1
TRINITY_DN4712_c0_g1	0.86	1.03	1.11	1
TRINITY_DN9920_c0_g1	1.01	1.07	0.92	1
TRINITY_DN1127_c0_g1	1.15	1.04	0.8	0.996667
TRINITY_DN1339_c0_g1	0.88	1.24	0.87	0.996667
TRINITY_DN2325_c0_g2	0.9	1.31	0.78	0.996667
TRINITY_DN826_c0_g1	0.61	1.74	0.64	0.996667
TRINITY_DN710_c0_g1	0.97	1.13	0.89	0.996667
TRINITY_DN12089_c0_g1	2.09	0.14	0.75	0.993333
TRINITY_DN1581_c0_g1	1.14	0.87	0.97	0.993333
TRINITY_DN397_c0_g1	0.96	1.22	0.8	0.993333
TRINITY_DN1120_c0_g1	1.08	1.07	0.82	0.99
TRINITY_DN2566_c0_g1	1.1	1.12	0.75	0.99
TRINITY_DN900_c0_g1	0.9	1.11	0.96	0.99
TRINITY_DN2_c0_g1	0.92	1.25	0.79	0.986667
TRINITY_DN652_c0_g4	1.09	1.12	0.75	0.986667
TRINITY_DN11059_c0_g1	1.33	0.77	0.85	0.983333
TRINITY_DN711_c0_g1	1.21	0.69	1.05	0.983333
TRINITY_DN5745_c0_g1	0.15	0	2.8	0.983333
TRINITY_DN4870_c0_g2	1.02	1.12	0.8	0.98
TRINITY_DN869_c0_g1	1.06	1.05	0.83	0.98
TRINITY_DN72_c1_g1	0.81	1.28	0.85	0.98
TRINITY_DN225_c2_g2	0.86	1.18	0.89	0.976667
TRINITY_DN5024_c0_g1	0.85	1.23	0.85	0.976667
TRINITY_DN10350_c0_g1	1.14	1.07	0.71	0.973333
TRINITY_DN1452_c0_g1	1.16	1.04	0.72	0.973333
TRINITY_DN1547_c0_g1	1.16	0.81	0.95	0.973333
TRINITY_DN3246_c1_g2	1.23	0.78	0.91	0.973333
TRINITY_DN578_c0_g1	1.1	0.98	0.84	0.973333
TRINITY_DN728_c0_g1	1.1	0.81	1.01	0.973333
TRINITY_DN769_c0_g3	1.06	1.03	0.83	0.973333
TRINITY_DN1409_c0_g1	0.87	1.26	0.78	0.97
TRINITY_DN950_c0_g1	0.88	1.12	0.91	0.97
TRINITY_DN5754_c0_g1	0.99	1.1	0.82	0.97
TRINITY_DN973_c0_g2	1.12	0.95	0.83	0.966667
TRINITY_DN10906_c0_g1	1.29	0.88	0.73	0.966667
TRINITY_DN361_c0_g1	1.12	1.09	0.69	0.966667
TRINITY_DN467_c0_g1	1.04	1.05	0.81	0.966667
TRINITY_DN7613_c0_g2	0.84	1.21	0.85	0.966667
TRINITY_DN1273_c0_g1	0.84	1.53	0.52	0.963333
TRINITY_DN2762_c0_g1	0.89	1.12	0.88	0.963333
TRINITY_DN417_c0_g1	0.86	1.6	0.43	0.963333
TRINITY_DN1138_c0_g1	0.96	1.19	0.74	0.963333
TRINITY_DN10454_c0_g1	0.88	1.35	0.65	0.96
TRINITY_DN2171_c0_g1	1.12	0.82	0.94	0.96
TRINITY_DN719_c0_g7	1.05	0.97	0.86	0.96
TRINITY_DN7364_c0_g1	1.23	0.99	0.66	0.96
TRINITY_DN920_c0_g1	1.13	0.88	0.87	0.96
TRINITY_DN1537_c0_g1	0.82	1.12	0.93	0.956667
TRINITY_DN1983_c0_g1	0.79	1.31	0.77	0.956667
TRINITY_DN2246_c0_g1	1.15	1.07	0.65	0.956667
TRINITY_DN11719_c0_g1	1.14	1.09	0.63	0.953333
TRINITY_DN1580_c0_g1	1.01	1.16	0.69	0.953333
TRINITY_DN1828_c0_g1	1.1	0.9	0.86	0.953333
TRINITY_DN25_c0_g1	0.52	1.52	0.82	0.953333
TRINITY_DN778_c0_g3	0.79	1.3	0.77	0.953333
TRINITY_DN1135_c0_g1	1.09	0.88	0.88	0.95
TRINITY_DN554_c0_g2	1.04	1.12	0.69	0.95
TRINITY_DN4464_c0_g1	0.08	0.08	2.68	0.946667
TRINITY_DN1129_c0_g1	1.21	0.77	0.86	0.946667
TRINITY_DN2306_c0_g1	1.2	0.81	0.83	0.946667
TRINITY_DN3424_c0_g1	1.04	0.88	0.92	0.946667
TRINITY_DN451_c0_g1	0.85	1.09	0.89	0.943333
TRINITY_DN1524_c0_g1	0.56	1.26	1	0.94
TRINITY_DN2809_c0_g1	0.54	1.82	0.46	0.94
TRINITY_DN691_c0_g1	0.86	1.23	0.73	0.94
TRINITY_DN863_c0_g1	0.81	1.3	0.7	0.936667
TRINITY_DN10377_c0_g1	0.81	1.21	0.79	0.936667
TRINITY_DN3973_c0_g1	1.04	0.98	0.79	0.936667
TRINITY_DN601_c0_g2	0.79	1.06	0.96	0.936667
TRINITY_DN454_c0_g2	1.16	0.94	0.71	0.936667
TRINITY_DN4039_c0_g1	1.08	1.03	0.69	0.933333
TRINITY_DN442_c0_g3	0.93	0.98	0.89	0.933333
TRINITY_DN909_c0_g1	0.86	1.3	0.64	0.933333
TRINITY_DN1175_c0_g1	0.94	1.35	0.51	0.933333
TRINITY_DN1712_c0_g2	0.99	0.75	1.06	0.933333
TRINITY_DN1884_c0_g2	0.61	1.31	0.88	0.933333
TRINITY_DN2893_c2_g2	0.95	1.2	0.65	0.933333
TRINITY_DN379_c0_g1	0.8	1.17	0.83	0.933333
TRINITY_DN4148_c0_g1	1.28	0.8	0.72	0.933333
TRINITY_DN665_c0_g1	0.93	0.92	0.95	0.933333
TRINITY_DN8863_c0_g6	0.69	1.3	0.81	0.933333
TRINITY_DN2635_c0_g1	1.17	0.98	0.64	0.93
TRINITY_DN452_c0_g1	1.14	0.97	0.68	0.93
TRINITY_DN60_c0_g2	0.87	1.23	0.69	0.93
TRINITY_DN841_c0_g1	0.9	1.03	0.86	0.93
TRINITY_DN166_c0_g1	0.98	1.02	0.78	0.926667
TRINITY_DN1771_c0_g1	0.87	0.91	1	0.926667
TRINITY_DN396_c0_g1	0.59	0.32	1.87	0.926667
TRINITY_DN1880_c0_g1	1.2	0.78	0.79	0.923333
TRINITY_DN427_c0_g1	1.02	1.02	0.73	0.923333
TRINITY_DN709_c0_g6	1.01	0.96	0.8	0.923333
TRINITY_DN10807_c0_g1	1.15	0.86	0.76	0.923333
TRINITY_DN4154_c0_g1	0.96	1.09	0.72	0.923333
TRINITY_DN2126_c1_g1	0.85	1.1	0.81	0.92
TRINITY_DN1043_c1_g1	0.87	1.17	0.72	0.92
TRINITY_DN1395_c0_g1	0.66	0.69	1.41	0.92
TRINITY_DN180_c0_g1	1.03	0.77	0.96	0.92
TRINITY_DN213_c1_g1	0.69	1.37	0.7	0.92
TRINITY_DN3528_c0_g1	0.58	1.4	0.78	0.92
TRINITY_DN364_c0_g1	0.94	0.99	0.83	0.92
TRINITY_DN910_c0_g1	1.13	1	0.63	0.92
TRINITY_DN1159_c0_g1	0.88	1.07	0.8	0.916667
TRINITY_DN223_c0_g1	0.86	1.01	0.88	0.916667
TRINITY_DN1089_c0_g1	0.92	1.07	0.75	0.913333
TRINITY_DN11249_c0_g1	1.03	0.84	0.87	0.913333
TRINITY_DN1165_c0_g1	0.89	1.09	0.76	0.913333
TRINITY_DN2488_c0_g5	0.98	0.95	0.81	0.913333
TRINITY_DN2555_c0_g3	0.96	1.12	0.66	0.913333
TRINITY_DN2626_c0_g1	0.67	0.74	1.33	0.913333
TRINITY_DN291_c0_g1	1.06	0.87	0.81	0.913333
TRINITY_DN344_c0_g4	0.94	0.99	0.81	0.913333
TRINITY_DN374_c2_g1	0.8	1.06	0.88	0.913333
TRINITY_DN677_c0_g1	1.05	1.1	0.59	0.913333
TRINITY_DN880_c0_g1	0.91	1.08	0.75	0.913333
TRINITY_DN883_c0_g3	0.82	1.06	0.86	0.913333
TRINITY_DN1521_c0_g2	0.99	1.04	0.7	0.91
TRINITY_DN3461_c0_g6	0.65	1.3	0.78	0.91
TRINITY_DN1405_c0_g1	0.95	1.02	0.76	0.91
TRINITY_DN2048_c0_g1	1.1	0.94	0.69	0.91
TRINITY_DN2238_c0_g1	1.02	1	0.71	0.91
TRINITY_DN2741_c0_g1	1.02	0.89	0.82	0.91
TRINITY_DN337_c0_g1	1.01	0.98	0.74	0.91
TRINITY_DN9638_c0_g1	0.87	1.15	0.71	0.91
TRINITY_DN312_c0_g1	0.98	0.96	0.78	0.906667
TRINITY_DN40_c0_g3	1.02	0.99	0.71	0.906667
TRINITY_DN5765_c0_g1	0.96	1.05	0.71	0.906667
TRINITY_DN11525_c0_g1	1.05	1.15	0.51	0.903333
TRINITY_DN216_c4_g1	0.9	0.94	0.87	0.903333
TRINITY_DN2412_c0_g3	0.95	0.94	0.82	0.903333
TRINITY_DN4254_c0_g1	0.85	1.12	0.74	0.903333
TRINITY_DN520_c0_g1	1.03	0.91	0.77	0.903333
TRINITY_DN1099_c0_g1	0.94	0.98	0.78	0.9
TRINITY_DN149_c0_g1	1.05	0.99	0.66	0.9
TRINITY_DN2234_c0_g1	0.88	1.12	0.7	0.9
TRINITY_DN159_c0_g1	0.88	1.01	0.8	0.896667
TRINITY_DN1913_c0_g2	0.67	1.49	0.53	0.896667
TRINITY_DN1360_c0_g1	0.91	0.95	0.83	0.896667
TRINITY_DN5889_c0_g1	0.73	0.97	0.99	0.896667
TRINITY_DN624_c0_g1	0.74	1.15	0.8	0.896667
TRINITY_DN1055_c0_g2	0.8	1.08	0.8	0.893333
TRINITY_DN1503_c0_g1	0.89	1.12	0.67	0.893333
TRINITY_DN1160_c0_g3	0.87	0.86	0.95	0.893333
TRINITY_DN1979_c0_g1	0.92	0.77	0.99	0.893333
TRINITY_DN766_c0_g3	1.21	0.88	0.59	0.893333
TRINITY_DN10460_c0_g1	0.91	0.88	0.88	0.89
TRINITY_DN11740_c0_g1	0.92	1.02	0.73	0.89
TRINITY_DN2285_c0_g1	0.86	1.03	0.78	0.89
TRINITY_DN698_c0_g1	1.19	0.77	0.71	0.89
TRINITY_DN1455_c0_g1	0.98	0.92	0.76	0.886667
TRINITY_DN179_c0_g3	0.92	1.01	0.73	0.886667
TRINITY_DN311_c0_g1	1.03	0.95	0.68	0.886667
TRINITY_DN399_c0_g3	0.92	0.76	0.98	0.886667
TRINITY_DN543_c0_g1	1	0.93	0.73	0.886667
TRINITY_DN8176_c0_g2	0.89	0.98	0.79	0.886667
TRINITY_DN791_c0_g1	0.66	1.16	0.84	0.886667
TRINITY_DN3109_c0_g2	0.9	1.05	0.7	0.883333
TRINITY_DN4652_c0_g1	0.93	1.08	0.64	0.883333
TRINITY_DN11786_c0_g1	1	0.9	0.75	0.883333
TRINITY_DN173_c0_g1	1.19	0.84	0.62	0.883333
TRINITY_DN1340_c0_g1	0.9	0.9	0.84	0.88
TRINITY_DN1572_c0_g1	0.86	1.12	0.66	0.88
TRINITY_DN5917_c0_g1	0.92	0.99	0.73	0.88
TRINITY_DN3875_c0_g4	1.42	0	1.22	0.88
TRINITY_DN488_c0_g2	0.87	1.01	0.76	0.88
TRINITY_DN9838_c0_g1	1.16	0.76	0.72	0.88
TRINITY_DN744_c0_g1	0.92	1.09	0.62	0.876667
TRINITY_DN11716_c0_g1	0.99	0.82	0.82	0.876667
TRINITY_DN1794_c0_g2	0.93	0.95	0.75	0.876667
TRINITY_DN2063_c0_g1	1.08	0.85	0.7	0.876667
TRINITY_DN43_c2_g2	0.87	1.25	0.51	0.876667
TRINITY_DN7529_c0_g5	0.78	1.23	0.62	0.876667
TRINITY_DN9571_c0_g1	0.91	0.95	0.77	0.876667
TRINITY_DN1202_c0_g1	0.9	0.88	0.84	0.873333
TRINITY_DN2735_c0_g1	0.84	1.01	0.77	0.873333
TRINITY_DN293_c0_g2	0.78	0.95	0.89	0.873333
TRINITY_DN4902_c0_g1	1.05	0.75	0.82	0.873333
TRINITY_DN685_c0_g2	0.91	0.89	0.82	0.873333
TRINITY_DN7087_c0_g2	0.85	0.98	0.79	0.873333
TRINITY_DN9930_c0_g1	0.84	1.28	0.5	0.873333
TRINITY_DN2054_c0_g1	1.04	0.8	0.77	0.87
TRINITY_DN1483_c0_g2	0.67	1.19	0.75	0.87
TRINITY_DN529_c0_g1	0.96	0.92	0.73	0.87
TRINITY_DN5637_c0_g1	0.86	0.98	0.77	0.87
TRINITY_DN701_c0_g1	0.56	1.19	0.86	0.87
TRINITY_DN2652_c0_g1	0.18	2.24	0.18	0.866667
TRINITY_DN622_c0_g1	0.87	1.06	0.67	0.866667
TRINITY_DN8515_c0_g1	0.81	0.98	0.81	0.866667
TRINITY_DN872_c0_g1	0.86	0.93	0.81	0.866667
TRINITY_DN5084_c0_g3	1.07	1.08	0.44	0.863333
TRINITY_DN1008_c0_g1	0.89	0.99	0.71	0.863333
TRINITY_DN10999_c0_g1	0.81	1.09	0.69	0.863333
TRINITY_DN2538_c0_g1	0.92	0.98	0.69	0.863333
TRINITY_DN3188_c0_g1	0.92	1	0.67	0.863333
TRINITY_DN330_c0_g1	0.69	1.11	0.79	0.863333
TRINITY_DN95_c0_g1	0.99	0.86	0.74	0.863333
TRINITY_DN9797_c0_g1	1.11	0.74	0.74	0.863333
TRINITY_DN10811_c0_g1	0.91	0.95	0.72	0.86
TRINITY_DN1231_c0_g1	0.76	1.09	0.73	0.86
TRINITY_DN2559_c0_g1	0.99	0.86	0.73	0.86
TRINITY_DN2893_c0_g1	0.74	0.98	0.86	0.86
TRINITY_DN6900_c0_g1	0.89	0.93	0.76	0.86
TRINITY_DN1794_c0_g1	0.83	1.1	0.64	0.856667
TRINITY_DN2810_c0_g1	0.89	0.89	0.79	0.856667
TRINITY_DN324_c0_g1	0.77	1.05	0.75	0.856667
TRINITY_DN5864_c0_g1	0.82	1.09	0.66	0.856667
TRINITY_DN770_c0_g3	0.8	0.7	1.07	0.856667
TRINITY_DN1053_c0_g1	0.58	1.2	0.79	0.856667
TRINITY_DN1135_c0_g2	0.82	0.96	0.79	0.856667
TRINITY_DN987_c0_g2	0.7	1.33	0.53	0.853333
TRINITY_DN1030_c1_g2	0.63	1.02	0.91	0.853333
TRINITY_DN1877_c0_g1	1.06	0.73	0.77	0.853333
TRINITY_DN3492_c0_g1	0.83	1.15	0.58	0.853333
TRINITY_DN2442_c0_g1	0.79	1.08	0.68	0.85
TRINITY_DN3532_c0_g1	1.01	0.88	0.66	0.85
TRINITY_DN1678_c0_g1	1.03	0.75	0.77	0.85
TRINITY_DN6158_c0_g1	1.16	0.76	0.63	0.85
TRINITY_DN88_c0_g2	0.84	0.95	0.76	0.85
TRINITY_DN10529_c0_g1	1.19	0.84	0.51	0.846667
TRINITY_DN611_c0_g1	0.94	0.77	0.83	0.846667
TRINITY_DN10352_c0_g1	0.89	0.86	0.78	0.843333
TRINITY_DN104_c0_g1	1.11	0.86	0.56	0.843333
TRINITY_DN1380_c1_g2	0.73	0.87	0.93	0.843333
TRINITY_DN533_c0_g1	0.78	1.04	0.71	0.843333
TRINITY_DN11967_c0_g1	0.85	0	1.68	0.843333
TRINITY_DN1479_c0_g1	0.82	1.13	0.58	0.843333
TRINITY_DN1465_c0_g1	0.94	1.3	0.28	0.84
TRINITY_DN855_c0_g2	0.66	1.12	0.74	0.84
TRINITY_DN10474_c0_g1	0.9	0.88	0.74	0.84
TRINITY_DN1064_c0_g1	0.67	1	0.85	0.84
TRINITY_DN1172_c0_g2	0.75	1.31	0.46	0.84
TRINITY_DN2160_c0_g1	0.96	0.87	0.69	0.84
TRINITY_DN365_c0_g4	0.7	1.04	0.78	0.84
TRINITY_DN5756_c0_g1	0.93	0.92	0.67	0.84
TRINITY_DN583_c0_g3	0.84	1.06	0.62	0.84
TRINITY_DN772_c0_g1	0.81	1.11	0.6	0.84
TRINITY_DN788_c0_g2	0.83	1	0.69	0.84
TRINITY_DN9531_c0_g1	0.95	0.82	0.75	0.84
TRINITY_DN3390_c0_g1	0.9	1.01	0.6	0.836667
TRINITY_DN4834_c0_g1	0.54	1.7	0.27	0.836667
TRINITY_DN313_c0_g1	0.77	0.97	0.77	0.836667
TRINITY_DN642_c0_g1	0.82	0.79	0.9	0.836667
TRINITY_DN11470_c0_g1	0.91	0.84	0.75	0.833333
TRINITY_DN1157_c0_g1	0.87	0.94	0.69	0.833333
TRINITY_DN11952_c0_g1	0.75	0.97	0.78	0.833333
TRINITY_DN1413_c0_g3	0.94	0.96	0.6	0.833333
TRINITY_DN143_c0_g1	0.76	0.94	0.8	0.833333
TRINITY_DN2739_c0_g1	1.02	0.85	0.63	0.833333
TRINITY_DN593_c0_g1	0.75	0.97	0.78	0.833333
TRINITY_DN6120_c0_g1	1.07	0.84	0.59	0.833333
TRINITY_DN6783_c0_g1	0.96	1.01	0.53	0.833333
TRINITY_DN188_c0_g1	0.92	0.87	0.7	0.83
TRINITY_DN3_c1_g4	0.66	0.94	0.89	0.83
TRINITY_DN5028_c0_g1	0.87	0.92	0.7	0.83
TRINITY_DN8844_c0_g1	0.72	1.12	0.65	0.83
TRINITY_DN3391_c0_g2	0.57	1.38	0.54	0.83
TRINITY_DN3766_c0_g1	0.97	0.85	0.66	0.826667
TRINITY_DN4189_c0_g1	0.85	0.94	0.69	0.826667
TRINITY_DN4282_c0_g1	0.79	1.37	0.32	0.826667
TRINITY_DN493_c0_g2	0.76	1.05	0.67	0.826667
TRINITY_DN6157_c0_g1	0.72	0.99	0.77	0.826667
TRINITY_DN11529_c0_g1	0.89	0.92	0.66	0.823333
TRINITY_DN5391_c0_g1	2.47	0	0	0.823333
TRINITY_DN1063_c0_g3	0.87	0.82	0.78	0.823333
TRINITY_DN2199_c0_g1	0.73	1.01	0.73	0.823333
TRINITY_DN1112_c0_g1	0.99	0.64	0.83	0.82
TRINITY_DN11430_c0_g1	1.2	0.65	0.61	0.82
TRINITY_DN2435_c0_g1	0.96	0.83	0.67	0.82
TRINITY_DN4505_c0_g1	0.48	0.7	1.28	0.82
TRINITY_DN1356_c0_g1	0.72	1.27	0.46	0.816667
TRINITY_DN1937_c0_g1	0.8	0.96	0.69	0.816667
TRINITY_DN5510_c0_g1	0.92	0.95	0.58	0.816667
TRINITY_DN8010_c0_g1	0.83	0.9	0.72	0.816667
TRINITY_DN844_c0_g1	0.82	0.93	0.7	0.816667
TRINITY_DN11278_c0_g1	0.95	0.85	0.65	0.816667
TRINITY_DN11752_c0_g1	0.95	0.87	0.63	0.816667
TRINITY_DN100_c1_g3	0.81	0.87	0.76	0.813333
TRINITY_DN1621_c0_g2	1.03	0.78	0.63	0.813333
TRINITY_DN2231_c0_g2	0.99	0.79	0.66	0.813333
TRINITY_DN586_c0_g2	0.8	1.01	0.63	0.813333
TRINITY_DN7230_c1_g4	0.83	0.93	0.67	0.81
TRINITY_DN745_c0_g1	0.81	0.66	0.96	0.81
TRINITY_DN899_c0_g1	0.78	0.84	0.81	0.81
TRINITY_DN932_c0_g1	0.79	0.89	0.75	0.81
TRINITY_DN1007_c0_g1	0.67	0.96	0.8	0.81
TRINITY_DN495_c1_g2	0.7	0.85	0.88	0.81
TRINITY_DN1133_c0_g2	0.96	0.78	0.68	0.806667
TRINITY_DN11762_c0_g1	0.97	0.79	0.66	0.806667
TRINITY_DN1190_c0_g3	0.76	0.8	0.86	0.806667
TRINITY_DN1258_c0_g1	0.89	0.95	0.58	0.806667
TRINITY_DN1995_c0_g1	0.85	1.04	0.53	0.806667
TRINITY_DN2655_c0_g1	0.71	1.15	0.56	0.806667
TRINITY_DN3355_c0_g2	0	1.32	1.1	0.806667
TRINITY_DN448_c0_g2	0.92	0.86	0.64	0.806667
TRINITY_DN468_c0_g1	0.9	0.79	0.73	0.806667
TRINITY_DN6187_c0_g2	0.86	0.87	0.69	0.806667
TRINITY_DN8383_c0_g4	0.88	0.79	0.75	0.806667
TRINITY_DN10367_c0_g1	0.84	0.91	0.66	0.803333
TRINITY_DN1146_c0_g2	0.83	0.93	0.65	0.803333
TRINITY_DN115_c0_g1	0.54	1.24	0.63	0.803333
TRINITY_DN1693_c0_g1	0.83	0.81	0.77	0.803333
TRINITY_DN1711_c0_g1	0.81	0.72	0.88	0.803333
TRINITY_DN1985_c0_g2	0.72	0.74	0.95	0.803333
TRINITY_DN247_c0_g2	0.9	0.85	0.66	0.803333
TRINITY_DN340_c0_g1	0.77	1.16	0.48	0.803333
TRINITY_DN4958_c0_g1	0.9	0.73	0.78	0.803333
TRINITY_DN9652_c0_g1	1.05	0.74	0.62	0.803333
TRINITY_DN986_c0_g1	0.94	0.85	0.62	0.803333
TRINITY_DN1053_c0_g7	0.64	1.1	0.66	0.8
TRINITY_DN6267_c0_g2	0.93	0.81	0.66	0.8
TRINITY_DN795_c0_g1	0.83	0.77	0.8	0.8
TRINITY_DN1122_c0_g2	0.98	0.8	0.62	0.8
TRINITY_DN1601_c0_g1	0.85	0.76	0.79	0.8
TRINITY_DN1905_c0_g1	1.06	0.71	0.63	0.8
TRINITY_DN233_c0_g1	0.89	0.87	0.64	0.8
TRINITY_DN4359_c0_g2	0.96	0.69	0.75	0.8
TRINITY_DN1148_c0_g1	0.98	0.96	0.45	0.796667
TRINITY_DN612_c0_g1	0.81	0.92	0.66	0.796667
TRINITY_DN9795_c0_g1	0.93	0.78	0.68	0.796667
TRINITY_DN2286_c0_g1	0.83	0.76	0.8	0.796667
TRINITY_DN438_c2_g1	0.76	0.85	0.78	0.796667
TRINITY_DN7000_c0_g4	0	0.09	2.3	0.796667
TRINITY_DN2515_c0_g1	0.83	0.86	0.69	0.793333
TRINITY_DN310_c0_g1	0.82	0.88	0.68	0.793333
TRINITY_DN3191_c0_g2	0.78	0.98	0.62	0.793333
TRINITY_DN3486_c0_g1	0.84	0.84	0.7	0.793333
TRINITY_DN4420_c0_g1	1.09	0.74	0.55	0.793333
TRINITY_DN4651_c0_g3	0.84	0.88	0.66	0.793333
TRINITY_DN5221_c0_g1	0.84	0.86	0.68	0.793333
TRINITY_DN892_c0_g1	1.18	0.63	0.57	0.793333
TRINITY_DN1109_c0_g4	0.88	0.88	0.61	0.79
TRINITY_DN1199_c0_g1	0.98	0.79	0.6	0.79
TRINITY_DN1456_c0_g1	0.88	0.9	0.59	0.79
TRINITY_DN1899_c0_g1	0.86	0.89	0.62	0.79
TRINITY_DN438_c0_g1	0.66	1.08	0.63	0.79
TRINITY_DN6135_c0_g1	0.78	0.88	0.71	0.79
TRINITY_DN237_c1_g1	0.79	0.85	0.72	0.786667
TRINITY_DN5849_c0_g2	0.8	0.82	0.74	0.786667
TRINITY_DN1399_c0_g1	0.93	0.85	0.58	0.786667
TRINITY_DN1778_c0_g1	0.71	1.16	0.49	0.786667
TRINITY_DN3885_c0_g3	2.36	0	0	0.786667
TRINITY_DN4261_c0_g1	0.86	1.08	0.42	0.786667
TRINITY_DN455_c0_g1	0.77	0.96	0.63	0.786667
TRINITY_DN45_c1_g1	0.65	1.02	0.69	0.786667
TRINITY_DN887_c0_g1	0.7	0.97	0.69	0.786667
TRINITY_DN1336_c0_g1	1.18	0.63	0.54	0.783333
TRINITY_DN266_c0_g1	0.78	0.76	0.81	0.783333
TRINITY_DN43_c1_g3	0.78	0.9	0.67	0.783333
TRINITY_DN464_c0_g2	0.87	0.92	0.56	0.783333
TRINITY_DN507_c0_g1	0.74	1.03	0.58	0.783333
TRINITY_DN6858_c0_g1	0.9	0.94	0.51	0.783333
TRINITY_DN11018_c0_g1	0.72	1.05	0.57	0.78
TRINITY_DN3123_c0_g1	0.58	1.23	0.53	0.78
TRINITY_DN5831_c0_g1	0.79	0.88	0.67	0.78
TRINITY_DN940_c0_g1	0.78	0.95	0.61	0.78
TRINITY_DN100_c0_g1	0.67	0.85	0.81	0.776667
TRINITY_DN1033_c0_g1	0.88	0.9	0.55	0.776667
TRINITY_DN10418_c0_g1	0.05	1.61	0.67	0.776667
TRINITY_DN12007_c0_g1	0.02	2.12	0.19	0.776667
TRINITY_DN193_c0_g1	0.85	0.97	0.51	0.776667
TRINITY_DN2021_c0_g2	1.17	0.69	0.47	0.776667
TRINITY_DN2857_c0_g1	0.91	0.69	0.73	0.776667
TRINITY_DN882_c1_g6	0.62	1.05	0.66	0.776667
TRINITY_DN1100_c0_g2	0.86	1.2	0.26	0.773333
TRINITY_DN1233_c0_g1	0.26	1.54	0.52	0.773333
TRINITY_DN787_c0_g3	0.77	0.81	0.74	0.773333
TRINITY_DN1058_c0_g1	0.88	0.82	0.62	0.773333
TRINITY_DN5557_c0_g1	0.74	0.97	0.61	0.773333
TRINITY_DN1052_c0_g1	0.68	0.93	0.7	0.77
TRINITY_DN11749_c0_g1	0.84	0.76	0.71	0.77
TRINITY_DN225_c1_g2	0.63	1	0.68	0.77
TRINITY_DN305_c0_g1	0.88	0.84	0.59	0.77
TRINITY_DN722_c0_g1	0.66	1.1	0.54	0.766667
TRINITY_DN11531_c0_g1	0	0	2.3	0.766667
TRINITY_DN12100_c0_g1	0	0	2.3	0.766667
TRINITY_DN1335_c1_g2	0.71	0.94	0.65	0.766667
TRINITY_DN1988_c0_g1	0.87	0.86	0.57	0.766667
TRINITY_DN3700_c0_g1	0.82	0.87	0.61	0.766667
TRINITY_DN5420_c0_g1	0.81	0.88	0.61	0.766667
TRINITY_DN622_c0_g3	0.82	0.89	0.59	0.766667
TRINITY_DN7625_c0_g1	0.9	0.67	0.73	0.766667
TRINITY_DN784_c0_g1	0.8	0.87	0.63	0.766667
TRINITY_DN197_c0_g1	0.8	0.94	0.55	0.763333
TRINITY_DN2586_c0_g2	0.8	0.86	0.63	0.763333
TRINITY_DN287_c0_g1	0.8	0.84	0.65	0.763333
TRINITY_DN3214_c0_g1	1.03	0.63	0.63	0.763333
TRINITY_DN5806_c0_g2	0	2.29	0	0.763333
TRINITY_DN6133_c0_g1	0.83	0.8	0.66	0.763333
TRINITY_DN752_c0_g1	0.87	0.68	0.74	0.763333
TRINITY_DN232_c0_g1	0.74	0.9	0.64	0.76
TRINITY_DN10319_c0_g1	0.88	0.79	0.61	0.76
TRINITY_DN1166_c2_g1	0.76	0.89	0.63	0.76
TRINITY_DN3484_c0_g2	0.85	0.74	0.69	0.76
TRINITY_DN4487_c0_g1	0.97	0.74	0.57	0.76
TRINITY_DN5392_c0_g2	0.69	0.9	0.69	0.76
TRINITY_DN1032_c0_g1	0.6	0.9	0.77	0.756667
TRINITY_DN2183_c0_g2	0.13	2.06	0.08	0.756667
TRINITY_DN5218_c0_g1	0.61	0.93	0.73	0.756667
TRINITY_DN65_c0_g1	0.75	0.94	0.58	0.756667
TRINITY_DN10737_c0_g1	0.9	0.78	0.58	0.753333
TRINITY_DN1499_c0_g2	0.58	1.1	0.58	0.753333
TRINITY_DN1172_c0_g1	0.61	1.17	0.48	0.753333
TRINITY_DN4128_c0_g2	0	0	2.26	0.753333
TRINITY_DN4343_c0_g1	0.9	0.79	0.57	0.753333
TRINITY_DN5206_c0_g1	0.9	0.71	0.65	0.753333
TRINITY_DN5740_c0_g1	0.86	0.79	0.61	0.753333
TRINITY_DN705_c0_g1	0.75	0.86	0.65	0.753333
TRINITY_DN1474_c0_g1	0.77	1	0.48	0.75
TRINITY_DN1783_c0_g1	0.81	0.78	0.66	0.75
TRINITY_DN5480_c0_g3	0.85	0.76	0.64	0.75
TRINITY_DN7177_c0_g1	0.84	0.85	0.56	0.75
TRINITY_DN725_c0_g1	0.75	0.91	0.59	0.75
TRINITY_DN7646_c0_g1	0.87	0.52	0.86	0.75
TRINITY_DN9909_c0_g1	0.79	0.63	0.83	0.75
TRINITY_DN1615_c0_g1	0.88	0.66	0.7	0.746667
TRINITY_DN4757_c0_g1	0.75	0.91	0.58	0.746667
TRINITY_DN2136_c0_g2	0.79	0.88	0.57	0.746667
TRINITY_DN495_c0_g1	0.4	1	0.84	0.746667
TRINITY_DN709_c1_g1	0.58	1.07	0.59	0.746667
TRINITY_DN783_c0_g2	0.84	0.82	0.58	0.746667
TRINITY_DN888_c0_g1	0.79	0.88	0.57	0.746667
TRINITY_DN395_c0_g1	0.81	0.74	0.68	0.743333
TRINITY_DN5003_c0_g1	0.69	0.88	0.66	0.743333
TRINITY_DN734_c0_g3	0.82	0.82	0.59	0.743333
TRINITY_DN991_c0_g1	0.83	0.69	0.71	0.743333
TRINITY_DN1815_c0_g1	0.71	0.82	0.7	0.743333
TRINITY_DN121_c0_g4	0.87	0.71	0.64	0.74
TRINITY_DN1661_c0_g1	0.75	0.8	0.67	0.74
TRINITY_DN2483_c0_g3	0.64	0.96	0.62	0.74
TRINITY_DN403_c0_g1	0.63	1.05	0.54	0.74
TRINITY_DN60_c0_g3	0.62	0.92	0.68	0.74
TRINITY_DN651_c0_g1	1.05	0.77	0.4	0.74
TRINITY_DN1185_c0_g1	0.83	0.89	0.5	0.74
TRINITY_DN1846_c0_g1	0.86	0.79	0.57	0.74
TRINITY_DN9524_c0_g1	0.85	0.65	0.72	0.74
TRINITY_DN9869_c0_g1	0.76	0.72	0.74	0.74
TRINITY_DN11757_c0_g1	1.03	0.58	0.6	0.736667
TRINITY_DN195_c0_g1	0.78	0.92	0.51	0.736667
TRINITY_DN422_c0_g1	0.35	1.7	0.16	0.736667
TRINITY_DN476_c0_g4	0.79	0.76	0.66	0.736667
TRINITY_DN1162_c0_g1	0.83	0.84	0.53	0.733333
TRINITY_DN1437_c0_g1	0.78	0.87	0.55	0.733333
TRINITY_DN1497_c0_g2	0.7	0.94	0.56	0.733333
TRINITY_DN221_c0_g2	0.71	0.89	0.6	0.733333
TRINITY_DN335_c0_g1	0.65	0.91	0.64	0.733333
TRINITY_DN527_c0_g1	0.62	0.9	0.68	0.733333
TRINITY_DN5471_c0_g5	0.8	0.84	0.56	0.733333
TRINITY_DN575_c0_g1	0.77	0.73	0.7	0.733333
TRINITY_DN550_c0_g1	0.72	0.91	0.57	0.733333
TRINITY_DN569_c0_g1	0.9	0.71	0.59	0.733333
TRINITY_DN1691_c0_g1	0.87	0.82	0.5	0.73
TRINITY_DN1883_c0_g2	0.77	0.7	0.72	0.73
TRINITY_DN3386_c0_g2	0.61	0.85	0.73	0.73
TRINITY_DN52_c0_g1	0.15	1.52	0.52	0.73
TRINITY_DN34_c2_g5	0.77	0.78	0.63	0.726667
TRINITY_DN8846_c0_g1	0.75	0.8	0.63	0.726667
TRINITY_DN9510_c0_g1	0.68	0.87	0.63	0.726667
TRINITY_DN981_c0_g2	0.89	0.64	0.65	0.726667
TRINITY_DN1731_c0_g1	0.84	0.82	0.52	0.726667
TRINITY_DN1749_c0_g1	0.61	0.48	1.09	0.726667
TRINITY_DN525_c0_g1	0.47	1.19	0.52	0.726667
TRINITY_DN5770_c0_g1	0.73	0.7	0.75	0.726667
TRINITY_DN715_c0_g2	0.02	0.09	2.07	0.726667
TRINITY_DN1175_c0_g2	0.74	0.69	0.74	0.723333
TRINITY_DN1700_c0_g4	0.79	0.8	0.58	0.723333
TRINITY_DN2159_c0_g1	0.75	0.87	0.55	0.723333
TRINITY_DN3564_c0_g2	0.71	0.89	0.57	0.723333
TRINITY_DN410_c0_g1	0.59	0.94	0.64	0.723333
TRINITY_DN10697_c0_g1	1.45	0	0.71	0.72
TRINITY_DN11062_c0_g1	0.9	0.67	0.59	0.72
TRINITY_DN1141_c0_g1	0.86	0.68	0.62	0.72
TRINITY_DN1951_c0_g1	0.81	0.69	0.66	0.72
TRINITY_DN8130_c1_g4	0.14	1.88	0.14	0.72
TRINITY_DN9827_c0_g1	0.77	0.7	0.69	0.72
TRINITY_DN9959_c0_g1	0.8	0.83	0.53	0.72
TRINITY_DN157_c0_g1	0.7	0.85	0.61	0.72
TRINITY_DN1620_c0_g1	0.71	0.86	0.59	0.72
TRINITY_DN765_c0_g1	0.28	0.28	1.59	0.716667
TRINITY_DN1193_c0_g2	0.67	0.64	0.84	0.716667
TRINITY_DN1794_c1_g1	0.77	0.84	0.54	0.716667
TRINITY_DN3026_c0_g1	0.41	0.91	0.83	0.716667
TRINITY_DN3540_c0_g1	0.67	0.85	0.63	0.716667
TRINITY_DN388_c0_g1	0.54	0.98	0.63	0.716667
TRINITY_DN3911_c0_g1	0.63	0.96	0.56	0.716667
TRINITY_DN5144_c0_g1	0	2.15	0	0.716667
TRINITY_DN5599_c0_g1	1.24	0.54	0.37	0.716667
TRINITY_DN6712_c0_g1	0.84	0.7	0.61	0.716667
TRINITY_DN697_c0_g1	0.59	1.04	0.52	0.716667
TRINITY_DN765_c0_g3	0.68	0.78	0.69	0.716667
TRINITY_DN1018_c0_g2	0.73	0.97	0.44	0.713333
TRINITY_DN1109_c0_g3	0.73	0.85	0.56	0.713333
TRINITY_DN118_c0_g1	0.89	0.84	0.41	0.713333
TRINITY_DN2291_c0_g1	0.86	0.63	0.65	0.713333
TRINITY_DN2604_c1_g7	0.73	0.77	0.64	0.713333
TRINITY_DN390_c0_g1	0.74	0.61	0.79	0.713333
TRINITY_DN571_c0_g3	0.81	0.53	0.8	0.713333
TRINITY_DN7244_c0_g1	0.82	0.78	0.54	0.713333
TRINITY_DN955_c0_g1	0.54	1.15	0.45	0.713333
TRINITY_DN398_c2_g1	0.64	0.78	0.72	0.713333
TRINITY_DN1160_c1_g3	0.78	0.96	0.39	0.71
TRINITY_DN2421_c0_g3	0.71	0.65	0.77	0.71
TRINITY_DN2610_c0_g1	0.74	0.87	0.52	0.71
TRINITY_DN5540_c0_g1	0	2.13	0	0.71
TRINITY_DN6879_c0_g1	0.61	0.77	0.75	0.71
TRINITY_DN9545_c0_g1	0.04	1.92	0.17	0.71
TRINITY_DN11155_c0_g1	2.12	0	0	0.706667
TRINITY_DN1684_c0_g1	0.82	0.72	0.58	0.706667
[truncated: 13,037 more rows]
