# Supplementary material for: Proteo-Transcriptomic Characterization of Sirex nitobei (Hymenoptera: Siricidae) Venom
Source: Toxins (Basel). 2021 Aug 11;13(8):562. doi: 10.3390/toxins13080562 (PMC8402507; doi:10.3390/toxins13080562)
Supplement: Supplementary file 1 [file toxins-13-00562-s001.zip › Table_S4.csv]

Protein Group	Protein ID	Accession	-10lgP	Coverage (%)	Coverage (%) Snitobei_VS	Area Snitobei_VS	#Peptides	#Unique	#Spec Snitobei_VS	PTM	Avg. Mass	Description
1	1	TRINITY_DN1487_c0_g1_i1_orf1	453.98	78	78	2.80E+09	87	87	398	Carbamidomethylation; Oxidation (M)	68318	ORF type:complete len:601 hit:XP_012277932.1 TRINITY_DN1487_c0_g1_i1:648-2450(-)
3	5	TRINITY_DN406_c0_g1_i4_orf1	425.99	56	56	2.12E+09	86	84	315	Carbamidomethylation; Oxidation (M)	112350	ORF type:3prime_partial len:987 hit:XP_015595408.1 TRINITY_DN406_c0_g1_i4:433-3393(+)
5	60	TRINITY_DN3752_c0_g1_i1_orf1	423.48	24	24	4.35E+09	53	52	233	Carbamidomethylation; Oxidation (M)	109745	ORF type:5prime_partial len:1003 hit:XP_024940237.1 TRINITY_DN3752_c0_g1_i1:64-3072(+)
6	8	TRINITY_DN4985_c0_g6_i1_orf1	416.31	75	75	2.29E+09	65	63	225	Carbamidomethylation; Oxidation (M)	55045	ORF type:complete len:493 hit:XP_015605210.1 TRINITY_DN4985_c0_g6_i1:6-1484(+)
9	2	TRINITY_DN212_c0_g1_i2_orf1	416.25	58	58	1.64E+09	54	52	184	Carbamidomethylation; Oxidation (M)	72755	ORF type:complete len:639 hit:XP_015601851.1 TRINITY_DN212_c0_g1_i2:169-2085(-)
10	36	TRINITY_DN768_c0_g1_i2_orf1	408.65	69	69	6.56E+08	48	45	134	Carbamidomethylation; Oxidation (M)	48717	ORF type:3prime_partial len:436 hit:XP_015605710.1 TRINITY_DN768_c0_g1_i2:76-1383(+)
7	4	TRINITY_DN295_c2_g1_i3_orf1	384.54	61	61	9.77E+08	53	50	196	Carbamidomethylation; Oxidation (M)	71463	ORF type:complete len:642 hit:XP_020708921.1 TRINITY_DN295_c2_g1_i3:58-1983(+)
17	14	TRINITY_DN714_c0_g2_i1_orf1	384.47	55	55	2.67E+08	33	33	89	Carbamidomethylation; Oxidation (M)	68071	ORF type:complete len:602 hit:XP_003494505.1 TRINITY_DN714_c0_g2_i1:3121-4926(-)
8	156	TRINITY_DN70_c7_g1_i2_orf1	373.89	84	84	1.68E+09	33	33	202	Carbamidomethylation; Oxidation (M)	24225	ORF type:complete len:220 hit:XP_024940237.1 TRINITY_DN70_c7_g1_i2:3543-4202(-)
16	6	TRINITY_DN1047_c0_g1_i1_orf1	370.87	53	53	2.22E+08	49	43	107	Oxidation (M)	101467	ORF type:3prime_partial len:883 hit:XP_015435262.1 TRINITY_DN1047_c0_g1_i1:2-2650(+)
15	21	TRINITY_DN2893_c1_g2_i2_orf1	370.4	59	59	7.53E+08	34	34	105	Carbamidomethylation; Oxidation (M)	54699	ORF type:complete len:497 hit:XP_015591360.1 TRINITY_DN2893_c1_g2_i2:317-1807(-)
12	20	TRINITY_DN52_c0_g3_i1_orf1	363.96	70	70	7.92E+08	31	30	120	Carbamidomethylation; Oxidation (M)	42554	ORF type:3prime_partial len:383 hit:QBB01857.1 TRINITY_DN52_c0_g3_i1:171-1319(+)
28	9	TRINITY_DN3051_c0_g1_i1_orf1	361.25	70	70	1.27E+08	30	30	56	Oxidation (M)	55479	ORF type:complete len:519 hit:ARK19813.1 TRINITY_DN3051_c0_g1_i1:1572-3128(-)
11	27	TRINITY_DN2351_c0_g1_i2_orf1	357.64	36	36	9.61E+08	40	40	133	Carbamidomethylation; Oxidation (M)	92084	ORF type:complete len:807 hit:XP_011147896.1 TRINITY_DN2351_c0_g1_i2:1406-3826(-)
13	31	TRINITY_DN112_c0_g1_i3_orf1	350.9	54	54	5.37E+08	40	39	111	Carbamidomethylation; Oxidation (M)	56319	ORF type:complete len:491 hit:XP_014612353.1 TRINITY_DN112_c0_g1_i3:619-2091(+)
21	12	TRINITY_DN9617_c0_g1_i1_orf1	340.72	66	66	4.93E+08	29	28	74	Carbamidomethylation	49708	ORF type:3prime_partial len:450 hit:XP_012288383.1 TRINITY_DN9617_c0_g1_i1:2-1351(+)
18	61	TRINITY_DN1603_c0_g1_i3_orf1	330.39	21	21	2.38E+08	29	28	77	Carbamidomethylation	136399	ORF type:3prime_partial len:1193 hit:XP_014614568.1 TRINITY_DN1603_c0_g1_i3:905-4483(+)
24	40	TRINITY_DN713_c0_g1_i2_orf1	322.25	51	51	1.71E+08	31	30	61	Carbamidomethylation; Oxidation (M)	52173	ORF type:complete len:466 hit:XP_015587825.1 TRINITY_DN713_c0_g1_i2:1564-2961(-)
30	11	TRINITY_DN10900_c0_g1_i1_orf1	321.92	67	67	9.17E+07	28	28	57	Carbamidomethylation; Oxidation (M)	50145	ORF type:complete len:448 hit:QBB01766.1 TRINITY_DN10900_c0_g1_i1:692-2035(-)
22	7	TRINITY_DN9563_c0_g1_i1_orf1	318.39	70	70	1.59E+08	35	32	72	Carbamidomethylation; Oxidation (M)	56047	ORF type:complete len:496 hit:XP_015587493.1 TRINITY_DN9563_c0_g1_i1:186-1673(+)
23	13	TRINITY_DN9298_c0_g1_i1_orf1	317.95	64	64	1.20E+08	33	33	67	Carbamidomethylation; Oxidation (M)	55505	ORF type:internal len:489 hit:XP_029053147.1 TRINITY_DN9298_c0_g1_i1:3-1469(+)
89	43	TRINITY_DN7570_c0_g1_i1_orf1	314.52	66	66	3.02E+07	21	21	30	Carbamidomethylation	41917	ORF type:complete len:400 hit:XP_015595565.1 TRINITY_DN7570_c0_g1_i1:368-1567(-)
25	24	TRINITY_DN5_c0_g1_i4_orf1	314.48	42	42	8.90E+07	36	35	61	Carbamidomethylation	98900	ORF type:3prime_partial len:884 hit:XP_015117316.1 TRINITY_DN5_c0_g1_i4:3213-5864(-)
43	25	TRINITY_DN1062_c0_g2_i1_orf1	313.16	48	48	7.20E+07	24	24	46	Carbamidomethylation	67061	ORF type:complete len:595 hit:XP_015595447.1 TRINITY_DN1062_c0_g2_i1:666-2450(-)
19	57	TRINITY_DN779_c0_g1_i1_orf1	311.97	57	57	4.15E+07	25	2	78	Oxidation (M)	48131	ORF type:complete len:426 hit:XP_015592786.1 TRINITY_DN779_c0_g1_i1:1720-2997(-)
31	10	TRINITY_DN9298_c0_g2_i1_orf1	311.06	69	69	1.05E+08	27	26	55	Carbamidomethylation	51226	ORF type:3prime_partial len:468 hit:XP_023288424.1 TRINITY_DN9298_c0_g2_i1:408-1811(-)
38	29	TRINITY_DN3302_c0_g1_i1_orf1	309.39	30	30	1.80E+07	28	26	36	Carbamidomethylation	137734	ORF type:complete len:1213 hit:XP_015598948.1 TRINITY_DN3302_c0_g1_i1:110-3748(+)
20	52	TRINITY_DN779_c0_g1_i2_orf1	308.67	55	55	2.24E+06	25	2	74	Oxidation (M)	51372	ORF type:complete len:453 hit:XP_015592786.1 TRINITY_DN779_c0_g1_i2:315-1673(-)
32	140	TRINITY_DN1613_c0_g1_i4_orf1	308.63	42	42	2.09E+08	22	22	51	Oxidation (M)	39459	ORF type:complete len:360 hit:XP_011648264.1 TRINITY_DN1613_c0_g1_i4:2167-3246(+)
29	35	TRINITY_DN1096_c0_g1_i1_orf1	308.28	61	61	1.48E+08	24	24	53	Carbamidomethylation; Acetylation (Protein N-term); Oxidation (M)	41261	ORF type:3prime_partial len:368 hit:XP_015587799.1 TRINITY_DN1096_c0_g1_i1:845-1948(-)
64	30	TRINITY_DN7610_c0_g6_i1_orf1	305.35	34	34	2.46E+07	28	28	37	Carbamidomethylation	119779	ORF type:3prime_partial len:1042 hit:XP_003394286.1 TRINITY_DN7610_c0_g6_i1:3-3128(+)
35	116	TRINITY_DN21_c0_g2_i1_orf1	300.41	32	32	1.29E+08	20	20	44	Oxidation (M)	71632	ORF type:complete len:613 hit:XP_015607090.1 TRINITY_DN21_c0_g2_i1:161-1999(+)
82	42	TRINITY_DN373_c0_g2_i1_orf1	299.25	72	72	4.33E+07	17	16	29	Carbamidomethylation	34355	ORF type:complete len:326 hit:XP_015593016.1 TRINITY_DN373_c0_g2_i1:2054-3031(-)
71	15	TRINITY_DN6596_c0_g1_i1_orf1	296.2	54	54	3.20E+07	23	23	31	Carbamidomethylation	57357	ORF type:3prime_partial len:525 hit:XP_012288841.1 TRINITY_DN6596_c0_g1_i1:269-1843(-)
33	28	TRINITY_DN2534_c0_g1_i1_orf1	294.59	39	39	4.09E+07	20	8	50	Carbamidomethylation	70828	ORF type:complete len:650 hit:AGF33487.1 TRINITY_DN2534_c0_g1_i1:75-2024(+)
26	19	TRINITY_DN2439_c0_g3_i1_orf1	293.75	39	39	8.11E+07	27	22	58	Oxidation (M)	72568	ORF type:complete len:658 hit:XP_012251451.1 TRINITY_DN2439_c0_g3_i1:133-2106(+)
53	16	TRINITY_DN655_c0_g1_i1_orf1	292.51	53	53	4.82E+07	28	28	39	Carbamidomethylation	68405	ORF type:complete len:617 hit:XP_012274428.1 TRINITY_DN655_c0_g1_i1:1037-2887(-)
56	17	TRINITY_DN2285_c0_g1_i1_orf1	289.48	45	45	7.29E+07	28	28	38	Carbamidomethylation	85618	ORF type:complete len:789 hit:XP_015510075.1 TRINITY_DN2285_c0_g1_i1:942-3308(-)
47	26	TRINITY_DN1578_c0_g1_i1_orf1	288.16	42	42	1.19E+07	22	10	39	Carbamidomethylation	70398	ORF type:complete len:642 hit:XP_012063430.1 TRINITY_DN1578_c0_g1_i1:285-2210(-)
54	18	TRINITY_DN344_c0_g1_i2_orf1	287.01	44	44	6.85E+07	22	22	41	Carbamidomethylation	66056	ORF type:complete len:607 hit:XP_015596634.1 TRINITY_DN344_c0_g1_i2:509-2329(-)
49	165	TRINITY_DN10418_c0_g1_i1_orf1	284.85	80	80	7.20E+07	18	17	40	Carbamidomethylation; Oxidation (M)	20442	ORF type:complete len:185 hit:XP_029033292.1 TRINITY_DN10418_c0_g1_i1:84-638(-)
72	181	TRINITY_DN234_c0_g1_i2_orf1	283.17	51	51	6.32E+07	16	16	34	Oxidation (M)	36768	ORF type:complete len:333 hit:XP_012284064.1 TRINITY_DN234_c0_g1_i2:404-1402(-)
65	50	TRINITY_DN113_c0_g1_i5_orf1	282.93	54	54	7.64E+05	19	1	39	Carbamidomethylation; Oxidation (M)	49995	ORF type:complete len:451 hit:XP_015609523.1 TRINITY_DN113_c0_g1_i5:144-1496(-)
44	22	TRINITY_DN11393_c0_g1_i1_orf1	282.77	64	64	6.69E+07	23	21	42	Carbamidomethylation; Oxidation (M)	46671	ORF type:complete len:410 hit:XP_015590504.1 TRINITY_DN11393_c0_g1_i1:78-1307(+)
27	70	TRINITY_DN286_c0_g2_i1_orf1	282.62	44	44	2.31E+08	20	20	55	Carbamidomethylation; Oxidation (M)	62647	ORF type:complete len:556 hit:XP_015608401.1 TRINITY_DN286_c0_g2_i1:379-2046(-)
57	74	TRINITY_DN1069_c0_g1_i1_orf1	280.65	30	30	4.18E+07	20	18	35	Carbamidomethylation	78651	ORF type:complete len:674 hit:XP_011153490.1 TRINITY_DN1069_c0_g1_i1:2325-4346(-)
66	54	TRINITY_DN1698_c0_g1_i1_orf1	280.4	52	52	1.97E+06	19	2	38	Carbamidomethylation; Oxidation (M)	50084	ORF type:complete len:451 hit:XP_026476827.1 TRINITY_DN1698_c0_g1_i1:1452-2804(-)
55	38	TRINITY_DN938_c0_g1_i2_orf1	280.32	39	39	1.70E+07	24	23	31	Carbamidomethylation	81314	ORF type:complete len:733 hit:XP_015588869.1 TRINITY_DN938_c0_g1_i2:3502-5700(-)
58	23	TRINITY_DN10753_c0_g1_i1_orf1	280.09	51	51	7.53E+07	24	21	41	Carbamidomethylation; Oxidation (M)	55481	ORF type:complete len:492 hit:XP_015599675.1 TRINITY_DN10753_c0_g1_i1:623-2098(-)
45	65	TRINITY_DN2834_c0_g1_i1_orf1	278.25	35	35	6.02E+07	22	22	39	Carbamidomethylation; Oxidation (M)	64262	ORF type:complete len:593 hit:XP_015610062.1 TRINITY_DN2834_c0_g1_i1:341-2119(+)
93	141	TRINITY_DN1209_c0_g1_i1_orf1	278.09	46	46	3.86E+07	13	11	28	Oxidation (M)	35742	ORF type:complete len:335 hit:XP_015518626.1 TRINITY_DN1209_c0_g1_i1:634-1638(-)
60	58	TRINITY_DN1182_c0_g2_i1_orf1	276.97	57	57	5.63E+07	20	20	40	Carbamidomethylation	39676	ORF type:complete len:356 hit:TGZ53462.1 TRINITY_DN1182_c0_g2_i1:4537-5604(-)
39	44	TRINITY_DN4940_c0_g1_i1_orf1	275.09	48	48	5.95E+07	28	27	44	Carbamidomethylation	68202	ORF type:complete len:574 hit:XP_015588342.1 TRINITY_DN4940_c0_g1_i1:242-1963(+)
52	32	TRINITY_DN9825_c0_g1_i1_orf1	273.75	45	45	3.29E+07	23	23	38	Carbamidomethylation	61297	ORF type:complete len:545 hit:XP_012281659.1 TRINITY_DN9825_c0_g1_i1:125-1759(+)
51	45	TRINITY_DN1460_c0_g1_i1_orf1	272	43	43	8.96E+07	25	22	40	Carbamidomethylation; Oxidation (M)	59376	ORF type:complete len:549 hit:XP_015598662.1 TRINITY_DN1460_c0_g1_i1:93-1739(+)
40	281	TRINITY_DN8524_c0_g1_i2_orf1	269.91	59	59	2.56E+08	12	12	41	Carbamidomethylation; Oxidation (M)	26740	ORF type:complete len:233 hit:XP_015596214.1 TRINITY_DN8524_c0_g1_i2:138-836(+)
62	33	TRINITY_DN184_c0_g1_i11_orf1	269.02	39	39	4.52E+07	23	22	38	Carbamidomethylation; Acetylation (Protein N-term)	76069	ORF type:complete len:677 hit:XP_015589585.1 TRINITY_DN184_c0_g1_i11:1656-3686(-)
76	103	TRINITY_DN39_c0_g1_i4_orf1	267.59	46	46	9.46E+07	15	15	32	Carbamidomethylation	53969	ORF type:3prime_partial len:499 hit:XP_015586318.1 TRINITY_DN39_c0_g1_i4:4658-6154(-)
42	69	TRINITY_DN66_c0_g1_i1_orf1	267.03	38	38	1.84E+08	20	19	41	Carbamidomethylation; Oxidation (M)	63633	ORF type:complete len:553 hit:XP_015589993.1 TRINITY_DN66_c0_g1_i1:6141-7799(-)
46	37	TRINITY_DN9593_c0_g1_i1_orf1	265.99	49	49	9.21E+07	24	24	39	Carbamidomethylation; Oxidation (M)	53163	ORF type:complete len:470 hit:XP_015607340.1 TRINITY_DN9593_c0_g1_i1:637-2046(-)
70	83	TRINITY_DN7225_c0_g1_i1_orf1	265.13	34	34	5.62E+07	21	21	36	Carbamidomethylation	66967	ORF type:complete len:579 hit:XP_015590848.1 TRINITY_DN7225_c0_g1_i1:167-1903(+)
41	158	TRINITY_DN2114_c0_g1_i1_orf1	265.09	67	67	1.95E+08	17	17	46	Oxidation (M)	23633	ORF type:3prime_partial len:210 hit:XP_012284220.1 TRINITY_DN2114_c0_g1_i1:67-696(+)
112	82	TRINITY_DN1283_c0_g3_i1_orf1	263.17	54	54	1.30E+07	18	17	23	Carbamidomethylation	49732	ORF type:complete len:443 hit:XP_015513571.1 TRINITY_DN1283_c0_g3_i1:1481-2809(-)
59	47	TRINITY_DN85_c0_g1_i1_orf1	261.47	59	59	1.10E+08	21	21	38	Carbamidomethylation	41763	ORF type:3prime_partial len:386 hit:XP_011163369.1 TRINITY_DN85_c0_g1_i1:38-1195(+)
36	111	TRINITY_DN2424_c0_g1_i1_orf1	260.79	37	37	2.05E+08	21	20	46	Oxidation (M)	47786	ORF type:complete len:415 hit:XP_012220027.1 TRINITY_DN2424_c0_g1_i1:687-1931(-)
69	41	TRINITY_DN3430_c0_g2_i1_orf1	260.1	39	39	1.89E+07	24	18	33	Carbamidomethylation	82530	ORF type:complete len:719 hit:XP_015603162.1 TRINITY_DN3430_c0_g2_i1:91-2247(+)
85	72	TRINITY_DN7_c0_g1_i2_orf1	259.76	34	34	2.04E+07	23	23	29	Carbamidomethylation	108280	ORF type:complete len:965 hit:XP_015600085.1 TRINITY_DN7_c0_g1_i2:592-3486(-)
94	46	TRINITY_DN1518_c0_g1_i1_orf1	259.4	31	31	2.19E+07	24	24	28	Carbamidomethylation	102955	ORF type:complete len:892 hit:XP_014615084.1 TRINITY_DN1518_c0_g1_i1:68-2743(+)
79	67	TRINITY_DN110_c0_g1_i1_orf1	259.12	60	60	3.97E+06	20	2	32	Carbamidomethylation	35956	ORF type:complete len:324 hit:XP_017759260.1 TRINITY_DN110_c0_g1_i1:66-1037(+)
74	94	TRINITY_DN7798_c0_g1_i1_orf1	257.81	29	29	2.47E+07	18	16	30	Carbamidomethylation	75367	ORF type:3prime_partial len:666 hit:XP_015601693.1 TRINITY_DN7798_c0_g1_i1:2-1999(+)
87	64	TRINITY_DN110_c0_g1_i2_orf1	257.55	60	60	5.60E+05	19	1	30	Carbamidomethylation	35974	ORF type:complete len:324 hit:XP_015609324.1 TRINITY_DN110_c0_g1_i2:66-1037(+)
63	39	TRINITY_DN10344_c0_g1_i1_orf1	257.3	43	43	3.93E+07	21	21	35	Carbamidomethylation	67468	ORF type:complete len:598 hit:XP_015604295.1 TRINITY_DN10344_c0_g1_i1:113-1906(-)
106	68	TRINITY_DN11205_c0_g1_i1_orf1	256.26	46	46	4.78E+07	18	18	25	Carbamidomethylation	46840	ORF type:complete len:435 hit:XP_011251474.1 TRINITY_DN11205_c0_g1_i1:168-1472(+)
4	473	TRINITY_DN532_c9_g1_i1_orfp3	254.6	44	44	5.55E+09	23	12	295	Oxidation (M)	13039	TRINITY_DN532_c9_g1::TRINITY_DN532_c9_g1_i1::g.8659::m.8659 TRINITY_DN532_c9_g1::TRINITY_DN532_c9_g1_i1::g.8659 ORF type:complete len:124 (-) score=20.88 TRINITY_DN532_c9_g1_i1:76-447(-)
176	129	TRINITY_DN3481_c0_g1_i1_orf1	252.33	64	64	1.73E+07	13	13	17	Carbamidomethylation	26957	ORF type:complete len:248 hit:XP_015601244.1 TRINITY_DN3481_c0_g1_i1:878-1621(-)
78	59	TRINITY_DN1297_c0_g1_i1_orf1	251.79	40	40	2.43E+07	22	20	32	Carbamidomethylation	68274	ORF type:complete len:628 hit:XP_015599581.1 TRINITY_DN1297_c0_g1_i1:660-2543(-)
88	88	TRINITY_DN3018_c0_g1_i1_orf1	251.39	41	41	2.87E+07	18	18	31	Carbamidomethylation	48405	ORF type:complete len:421 hit:XP_029046586.1 TRINITY_DN3018_c0_g1_i1:245-1507(-)
105	62	TRINITY_DN6158_c0_g1_i1_orf1	248.3	40	40	1.73E+07	19	18	23	Carbamidomethylation	64632	ORF type:complete len:593 hit:XP_015605955.1 TRINITY_DN6158_c0_g1_i1:359-2137(-)
122	80	TRINITY_DN15_c0_g1_i4_orf1	247.74	39	39	2.04E+07	16	16	23	Carbamidomethylation	55091	ORF type:complete len:496 hit:XP_015585346.1 TRINITY_DN15_c0_g1_i4:1769-3256(-)
86	56	TRINITY_DN10374_c0_g1_i1_orf1	246.88	33	33	2.19E+07	24	23	30	Carbamidomethylation	82719	ORF type:complete len:766 hit:XP_015604773.1 TRINITY_DN10374_c0_g1_i1:121-2418(+)
124	73	TRINITY_DN1992_c0_g1_i1_orf1	243.13	30	30	1.40E+07	18	17	22	Carbamidomethylation	96496	ORF type:complete len:875 hit:XP_015607838.1 TRINITY_DN1992_c0_g1_i1:184-2808(-)
50	63	TRINITY_DN11711_c0_g1_i1_orf1	242.04	38	38	2.06E+07	28	26	33	Carbamidomethylation	105762	ORF type:complete len:959 hit:XP_015605561.1 TRINITY_DN11711_c0_g1_i1:347-3223(-)
77	77	TRINITY_DN5003_c0_g1_i1_orf1	240.79	35	35	4.20E+07	18	17	33	Carbamidomethylation	67200	ORF type:complete len:582 hit:XP_012288685.1 TRINITY_DN5003_c0_g1_i1:1983-3728(-)
128	131	TRINITY_DN926_c0_g2_i1_orf1	240.67	54	54	2.64E+07	14	14	23	Carbamidomethylation	38388	ORF type:complete len:352 hit:XP_011167650.1 TRINITY_DN926_c0_g2_i1:690-1745(+)
127	85	TRINITY_DN613_c0_g1_i2_orf1	240.59	53	53	1.77E+07	16	15	22	Carbamidomethylation	38479	ORF type:complete len:351 hit:XP_029038590.1 TRINITY_DN613_c0_g1_i2:90-1142(+)
103	151	TRINITY_DN11329_c0_g1_i1_orf1	240.14	44	44	5.70E+07	13	13	24	Carbamidomethylation; Oxidation (M)	40416	ORF type:complete len:352 hit:XP_015598115.1 TRINITY_DN11329_c0_g1_i1:97-1152(+)
157	98	TRINITY_DN726_c0_g6_i1_orf1	239.59	30	30	2.25E+07	15	15	19	Carbamidomethylation	70934	ORF type:complete len:648 hit:XP_001605615.1 TRINITY_DN726_c0_g6_i1:2177-4120(-)
68	97	TRINITY_DN893_c0_g1_i1_orf1	239.45	33	33	1.36E+07	16	15	29	Carbamidomethylation	61180	ORF type:complete len:554 hit:XP_015584683.1 TRINITY_DN893_c0_g1_i1:1070-2731(-)
139	99	TRINITY_DN1405_c0_g1_i2_orf1	239.12	27	27	5.54E+06	15	13	17	Carbamidomethylation	79770	ORF type:complete len:692 hit:XP_012287059.1 TRINITY_DN1405_c0_g1_i2:122-2197(+)
75	598	TRINITY_DN629_c0_g1_i1_orf1	238.69	24	24	1.81E+08	9	9	30	Oxidation (M)	23713	ORF type:complete len:218 hit:XP_003485702.1 TRINITY_DN629_c0_g1_i1:107-760(+)
146	78	TRINITY_DN251_c0_g1_i3_orf1	238.2	27	27	2.17E+07	16	16	18	Carbamidomethylation	85402	ORF type:3prime_partial len:781 hit:XP_015521947.1 TRINITY_DN251_c0_g1_i3:150-2492(+)
102	219	TRINITY_DN2064_c0_g2_i1_orf1	235.93	55	55	5.03E+07	12	12	25	Carbamidomethylation	25268	ORF type:complete len:228 hit:XP_015606684.1 TRINITY_DN2064_c0_g2_i1:42-725(+)
224	134	TRINITY_DN6430_c0_g2_i1_orf1	235.88	40	40	9.52E+06	13	13	15		43840	ORF type:3prime_partial len:390 hit:XP_025603036.1 TRINITY_DN6430_c0_g2_i1:84-1253(-)
96	114	TRINITY_DN288_c0_g2_i2_orf1	235.82	41	41	1.97E+07	17	16	26	Carbamidomethylation; Oxidation (M)	51253	ORF type:complete len:454 hit:XP_015599165.1 TRINITY_DN288_c0_g2_i2:187-1548(+)
83	75	TRINITY_DN1054_c0_g1_i1_orf1	235.48	27	27	2.66E+07	22	20	29	Carbamidomethylation	97648	ORF type:complete len:866 hit:XP_012350241.1 TRINITY_DN1054_c0_g1_i1:456-3053(-)
120	90	TRINITY_DN9819_c0_g1_i1_orf1	234.84	35	35	1.59E+07	15	15	23		60516	ORF type:complete len:571 hit:XP_015601241.1 TRINITY_DN9819_c0_g1_i1:92-1804(+)
92	93	TRINITY_DN913_c0_g1_i1_orf1	233.83	34	34	2.95E+07	17	17	28	Carbamidomethylation	64607	ORF type:complete len:568 hit:XP_015606549.1 TRINITY_DN913_c0_g1_i1:128-1831(+)
160	161	TRINITY_DN10474_c0_g1_i1_orf1	232.86	75	75	1.89E+07	14	14	19		26992	ORF type:complete len:256 hit:XP_011299374.1 TRINITY_DN10474_c0_g1_i1:320-1087(-)
2	533	TRINITY_DN718_c0_g1_i1_orfp1	232.17	58	58	4.91E+09	18	15	335	Oxidation (M)	9392	TRINITY_DN718_c0_g1::TRINITY_DN718_c0_g1_i1::g.4638::m.4638 TRINITY_DN718_c0_g1::TRINITY_DN718_c0_g1_i1::g.4638 ORF type:internal len:90 (+) score=10.66 TRINITY_DN718_c0_g1_i1:2-268(+)
91	107	TRINITY_DN607_c1_g1_i1_orf1	232.04	59	59	3.77E+07	14	14	28	Carbamidomethylation	26701	ORF type:complete len:243 hit:XP_015514850.1 TRINITY_DN607_c1_g1_i1:44-772(-)
162	185	TRINITY_DN4343_c0_g1_i1_orf1	231.48	43	43	6.42E+06	12	10	19	Carbamidomethylation	39611	ORF type:complete len:349 hit:XP_011137783.1 TRINITY_DN4343_c0_g1_i1:2192-3238(-)
84	137	TRINITY_DN9522_c0_g1_i1_orf1	230.94	18	18	6.12E+07	15	15	27	Carbamidomethylation; Oxidation (M)	99682	ORF type:complete len:896 hit:XP_015590045.1 TRINITY_DN9522_c0_g1_i1:270-2957(-)
48	79	TRINITY_DN2156_c0_g1_i1_orf1	230.72	60	60	9.19E+07	21	20	40	Carbamidomethylation; Oxidation (M)	33086	ORF type:complete len:301 hit:XP_015607254.1 TRINITY_DN2156_c0_g1_i1:714-1616(-)
134	84	TRINITY_DN10461_c0_g1_i1_orf1	230.51	48	48	1.29E+07	17	15	22	Carbamidomethylation	47189	ORF type:complete len:444 hit:XP_012271872.1 TRINITY_DN10461_c0_g1_i1:200-1531(-)
109	464	TRINITY_DN315_c0_g1_i1_orfp1	229.14	65	65	1.45E+08	11	11	23		8763	TRINITY_DN315_c0_g1::TRINITY_DN315_c0_g1_i1::g.8985::m.8985 TRINITY_DN315_c0_g1::TRINITY_DN315_c0_g1_i1::g.8985 ORF type:complete len:83 (-) score=14.42 TRINITY_DN315_c0_g1_i1:203-451(-)
136	167	TRINITY_DN1119_c0_g1_i2_orf1	229.07	36	36	2.76E+07	12	11	19	Carbamidomethylation	44818	ORF type:complete len:412 hit:XP_015590468.1 TRINITY_DN1119_c0_g1_i2:1211-2446(-)
197	178	TRINITY_DN1033_c0_g4_i1_orf1	228.25	30	30	1.60E+07	11	11	16	Carbamidomethylation	53582	ORF type:complete len:480 hit:XP_015586059.1 TRINITY_DN1033_c0_g4_i1:2393-3832(-)
14	1062	TRINITY_DN185_c0_g2_i1_orfp7	227.74	35	35	1.47E+09	12	9	122	Oxidation (M)	10259	TRINITY_DN185_c0_g2::TRINITY_DN185_c0_g2_i1::g.1350::m.1350 TRINITY_DN185_c0_g2::TRINITY_DN185_c0_g2_i1::g.1350 ORF type:5prime_partial len:99 (-) score=12.58 TRINITY_DN185_c0_g2_i1:4529-4825(-)
107	121	TRINITY_DN398_c0_g1_i1_orf1	227.51	48	48	2.16E+07	18	15	25	Carbamidomethylation	48148	ORF type:complete len:424 hit:XP_015510888.1 TRINITY_DN398_c0_g1_i1:281-1552(+)
108	160	TRINITY_DN1038_c0_g1_i2_orf1	227.38	44	44	3.14E+07	14	14	23	Carbamidomethylation	39227	ORF type:complete len:356 hit:XP_015584780.1 TRINITY_DN1038_c0_g1_i2:2594-3661(-)
172	184	TRINITY_DN2751_c0_g1_i1_orf1	227.24	62	62	4.14E+07	11	11	19	Carbamidomethylation	26228	ORF type:3prime_partial len:229 hit:XP_024942283.1 TRINITY_DN2751_c0_g1_i1:3-689(+)
210	450	TRINITY_DN1531_c0_g2_i1_orf1	226.02	88	88	2.23E+07	8	8	14	Carbamidomethylation	9536	ORF type:complete len:81 hit:XP_014233966.1 TRINITY_DN1531_c0_g2_i1:128-370(-)
116	176	TRINITY_DN1342_c0_g1_i1_orf1	225.38	38	38	6.13E+07	12	12	21	Carbamidomethylation	38051	ORF type:complete len:336 hit:XP_012253669.1 TRINITY_DN1342_c0_g1_i1:1983-2990(-)
230	101	TRINITY_DN1488_c0_g1_i1_orf1	224.27	49	49	4.40E+07	14	14	15	Carbamidomethylation	43094	ORF type:3prime_partial len:380 hit:QBB01723.1 TRINITY_DN1488_c0_g1_i1:1706-2845(-)
98	352	TRINITY_DN1894_c0_g1_i1_orf1	224.24	64	64	1.20E+08	13	13	25	Carbamidomethylation	14079	ORF type:complete len:126 hit:XP_015608690.1 TRINITY_DN1894_c0_g1_i1:125-502(-)
132	96	TRINITY_DN1640_c0_g1_i1_orf1	224.08	32	32	7.58E+06	17	15	20	Carbamidomethylation	85867	ORF type:complete len:769 hit:XP_015591016.1 TRINITY_DN1640_c0_g1_i1:1796-4102(-)
118	95	TRINITY_DN1849_c0_g1_i1_orf1	223.96	25	25	1.39E+07	20	19	23	Carbamidomethylation	104309	ORF type:3prime_partial len:955 hit:XP_015598559.1 TRINITY_DN1849_c0_g1_i1:905-3769(-)
80	81	TRINITY_DN1493_c0_g1_i1_orf1	223.18	31	31	3.42E+07	20	20	29	Carbamidomethylation	79255	ORF type:complete len:713 hit:XP_015604224.1 TRINITY_DN1493_c0_g1_i1:514-2652(-)
175	109	TRINITY_DN4980_c0_g1_i1_orf1	222.61	31	31	1.15E+07	15	14	17	Carbamidomethylation	72823	ORF type:complete len:662 hit:XP_015593826.1 TRINITY_DN4980_c0_g1_i1:80-2065(+)
234	132	TRINITY_DN482_c0_g1_i1_orf1	222.44	31	31	1.26E+07	13	13	14	Carbamidomethylation	56949	ORF type:complete len:494 hit:XP_012275912.1 TRINITY_DN482_c0_g1_i1:111-1592(+)
154	162	TRINITY_DN370_c0_g1_i1_orf1	222.38	30	30	7.77E+06	12	5	19	Carbamidomethylation	45312	ORF type:complete len:407 hit:XP_015592425.1 TRINITY_DN370_c0_g1_i1:522-1742(-)
90	154	TRINITY_DN426_c0_g1_i3_orf1	222.26	34	34	4.13E+07	12	11	26	Carbamidomethylation	42909	ORF type:complete len:393 hit:XP_015598885.1 TRINITY_DN426_c0_g1_i3:174-1352(-)
114	153	TRINITY_DN373_c0_g1_i1_orf1	222.18	48	48	2.80E+07	12	10	22	Carbamidomethylation; Oxidation (M)	29183	ORF type:complete len:257 hit:XP_012281669.1 TRINITY_DN373_c0_g1_i1:155-925(+)
181	199	TRINITY_DN49_c0_g1_i4_orf1	222.15	29	29	1.84E+07	10	9	16	Carbamidomethylation	45759	ORF type:complete len:392 hit:XP_017881592.1 TRINITY_DN49_c0_g1_i4:1224-2399(+)
81	126	TRINITY_DN994_c0_g1_i4_orf1	222.05	35	35	3.07E+07	17	16	32	Oxidation (M)	53508	ORF type:5prime_partial len:488 hit:XP_017758063.1 TRINITY_DN994_c0_g1_i4:76-1539(+)
158	135	TRINITY_DN27_c0_g1_i3_orf1	220.01	39	39	1.60E+07	13	13	19	Carbamidomethylation	45599	ORF type:complete len:415 hit:XP_012285847.1 TRINITY_DN27_c0_g1_i3:266-1510(+)
97	122	TRINITY_DN2344_c0_g1_i2_orf1	219.71	40	40	1.39E+07	13	13	24	Carbamidomethylation	47139	ORF type:3prime_partial len:434 hit:XP_015609990.1 TRINITY_DN2344_c0_g1_i2:493-1794(-)
99	186	TRINITY_DN2219_c0_g1_i1_orf1	219.42	44	44	1.79E+07	14	13	23	Carbamidomethylation	30399	ORF type:complete len:259 hit:XP_012062792.1 TRINITY_DN2219_c0_g1_i1:44-820(-)
111	105	TRINITY_DN4154_c0_g1_i1_orf1	218.65	27	27	1.37E+07	16	14	22	Carbamidomethylation; Oxidation (M)	88946	ORF type:complete len:802 hit:XP_015595352.1 TRINITY_DN4154_c0_g1_i1:88-2493(+)
226	269	TRINITY_DN10812_c0_g1_i1_orf1	218.51	64	64	2.34E+07	9	9	12	Carbamidomethylation	16971	ORF type:complete len:151 hit:XP_015591400.1 TRINITY_DN10812_c0_g1_i1:55-507(+)
95	92	TRINITY_DN602_c0_g1_i1_orf1	218.08	21	21	1.72E+07	23	22	27	Carbamidomethylation	126533	ORF type:3prime_partial len:1096 hit:XP_015608736.1 TRINITY_DN602_c0_g1_i1:1-3288(+)
223	115	TRINITY_DN2160_c0_g1_i1_orf1	217.43	37	37	9.35E+06	13	12	14		55776	ORF type:complete len:511 hit:XP_015601454.1 TRINITY_DN2160_c0_g1_i1:600-2132(-)
145	124	TRINITY_DN5760_c0_g3_i3_orf1	217.26	25	25	1.04E+07	16	16	18		93470	ORF type:3prime_partial len:837 hit:XP_023288405.1 TRINITY_DN5760_c0_g3_i3:146-2656(+)
165	133	TRINITY_DN398_c1_g1_i24_orf1	216.92	22	22	1.52E+07	12	12	16	Carbamidomethylation	67146	ORF type:3prime_partial len:601 hit:XP_015589184.1 TRINITY_DN398_c1_g1_i24:1-1803(+)
37	492	TRINITY_DN8289_c0_g1_i1_orfp1	216.58	55	55	1.25E+08	14	3	40	Oxidation (M)	11033	TRINITY_DN8289_c0_g1::TRINITY_DN8289_c0_g1_i1::g.6092::m.6092 TRINITY_DN8289_c0_g1::TRINITY_DN8289_c0_g1_i1::g.6092 ORF type:5prime_partial len:104 (+) score=16.43 TRINITY_DN8289_c0_g1_i1:1-312(+)
140	117	TRINITY_DN855_c2_g1_i1_orf1	216.13	52	52	2.20E+07	14	13	22	Carbamidomethylation	33033	ORF type:3prime_partial len:290 hit:XP_012538042.1 TRINITY_DN855_c2_g1_i1:1-870(+)
169	203	TRINITY_DN175_c0_g1_i1_orf1	216.01	29	29	4.56E+06	11	4	19	Carbamidomethylation	42996	ORF type:3prime_partial len:386 hit:XP_015592425.1 TRINITY_DN175_c0_g1_i1:78-1235(+)
161	171	TRINITY_DN1381_c0_g1_i1_orf1	215.62	44	44	1.76E+07	11	6	20	Carbamidomethylation; Acetylation (Protein N-term); Oxidation (M)	28978	ORF type:3prime_partial len:256 hit:QBB01780.1 TRINITY_DN1381_c0_g1_i1:675-1442(-)
185	138	TRINITY_DN1150_c0_g1_i1_orf1	215.23	43	43	1.06E+07	12	11	17	Carbamidomethylation	37101	ORF type:complete len:338 hit:XP_015597221.1 TRINITY_DN1150_c0_g1_i1:100-1113(+)
119	130	TRINITY_DN4358_c0_g1_i1_orf1	214.39	41	41	1.22E+07	19	17	23	Carbamidomethylation	57737	ORF type:complete len:523 hit:XP_012230517.1 TRINITY_DN4358_c0_g1_i1:324-1892(+)
413	299	TRINITY_DN9796_c0_g1_i1_orf1	214.25	43	43	7.12E+06	7	7	9		25307	ORF type:3prime_partial len:232 hit:XP_011347651.1 TRINITY_DN9796_c0_g1_i1:1183-1878(-)
151	228	TRINITY_DN590_c0_g1_i1_orf1	213.43	46	46	2.12E+07	11	11	18	Carbamidomethylation; Oxidation (M)	25260	ORF type:complete len:220 hit:XP_012265731.1 TRINITY_DN590_c0_g1_i1:1242-1901(-)
123	149	TRINITY_DN1180_c0_g1_i1_orf1	212.5	30	30	1.61E+07	13	12	22	Carbamidomethylation	58086	ORF type:complete len:533 hit:XP_012256650.1 TRINITY_DN1180_c0_g1_i1:2176-3774(+)
190	216	TRINITY_DN1213_c0_g1_i1_orf1	212.47	31	31	1.56E+07	10	10	15	Carbamidomethylation; Oxidation (M)	41980	ORF type:complete len:384 hit:XP_015609549.1 TRINITY_DN1213_c0_g1_i1:192-1343(+)
178	200	TRINITY_DN1099_c0_g1_i1_orf1	212.01	19	19	6.86E+06	9	9	13		63452	ORF type:complete len:569 hit:XP_012278088.1 TRINITY_DN1099_c0_g1_i1:107-1813(+)
186	169	TRINITY_DN599_c0_g2_i2_orf1	211.34	43	43	1.17E+07	11	11	16	Carbamidomethylation	37544	ORF type:complete len:333 hit:XP_012276544.1 TRINITY_DN599_c0_g2_i2:131-1129(+)
142	308	TRINITY_DN165_c0_g1_i1_orf1	211.13	57	57	6.91E+07	8	8	22	Carbamidomethylation	16015	ORF type:complete len:156 hit:XP_012280251.1 TRINITY_DN165_c0_g1_i1:210-677(-)
360	356	TRINITY_DN1536_c0_g1_i2_orf1	208.54	20	20	4.53E+07	6	6	10	Carbamidomethylation; Oxidation (M)	53298	ORF type:complete len:494 hit:XP_012232638.1 TRINITY_DN1536_c0_g1_i2:81-1562(+)
126	147	TRINITY_DN10965_c0_g1_i1_orf1	208.07	43	43	1.45E+07	11	11	18		34998	ORF type:complete len:335 hit:XP_015521356.1 TRINITY_DN10965_c0_g1_i1:259-1263(-)
239	145	TRINITY_DN9224_c0_g1_i4_orf1	207.95	27	27	9.26E+06	12	12	13	Carbamidomethylation	66141	ORF type:complete len:603 hit:XP_015592080.1 TRINITY_DN9224_c0_g1_i4:2013-3821(-)
67	89	TRINITY_DN920_c0_g1_i1_orf1	207.57	38	38	4.55E+07	19	18	38		51398	ORF type:complete len:464 hit:XP_015432286.1 TRINITY_DN920_c0_g1_i1:4582-5973(-)
179	218	TRINITY_DN10116_c0_g1_i1_orf1	207.32	61	61	2.57E+07	9	9	17	Carbamidomethylation	21677	ORF type:complete len:196 hit:XP_006621026.1 TRINITY_DN10116_c0_g1_i1:208-795(-)
101	108	TRINITY_DN547_c0_g1_i1_orf1	207.3	39	39	1.62E+07	14	13	24		51020	ORF type:complete len:472 hit:XP_015598581.1 TRINITY_DN547_c0_g1_i1:1407-2822(-)
150	234	TRINITY_DN1181_c0_g2_i1_orf1	206	48	48	1.62E+07	10	10	20	Carbamidomethylation	25390	ORF type:3prime_partial len:226 hit:XP_003703131.2 TRINITY_DN1181_c0_g2_i1:17-694(-)
155	91	TRINITY_DN801_c0_g1_i4_orf1	204.96	40	40	2.16E+06	15	2	20		43922	ORF type:3prime_partial len:394 hit:XP_015609143.1 TRINITY_DN801_c0_g1_i4:225-1406(-)
166	144	TRINITY_DN10774_c0_g1_i1_orf1	204.17	37	37	1.75E+07	14	13	19	Carbamidomethylation	53056	ORF type:complete len:476 hit:OXU18931.1 TRINITY_DN10774_c0_g1_i1:7-1434(+)
104	213	TRINITY_DN2358_c0_g4_i1_orf1	204.03	44	44	3.15E+07	11	10	24		27932	ORF type:3prime_partial len:246 hit:ABN12060.1 TRINITY_DN2358_c0_g4_i1:830-1567(-)
196	127	TRINITY_DN1777_c0_g1_i1_orf1	203.64	21	21	4.56E+06	13	12	15	Carbamidomethylation	81803	ORF type:3prime_partial len:726 hit:XP_015598508.1 TRINITY_DN1777_c0_g1_i1:155-2332(-)
222	363	TRINITY_DN353_c0_g1_i1_orf1	203.48	24	24	2.09E+07	10	10	14	Carbamidomethylation	35003	ORF type:complete len:325 hit:XP_015590832.1 TRINITY_DN353_c0_g1_i1:959-1933(-)
174	328	TRINITY_DN300_c0_g1_i6_orf1	203.25	16	16	8.25E+06	9	8	16		56636	ORF type:internal len:508 hit:XP_015589186.1 TRINITY_DN300_c0_g1_i6:1342-2865(+)
141	198	TRINITY_DN11221_c0_g1_i1_orf1	202.02	26	26	3.16E+07	11	10	20	Carbamidomethylation; Oxidation (M)	45023	ORF type:3prime_partial len:405 hit:XP_015585471.1 TRINITY_DN11221_c0_g1_i1:698-1912(-)
115	120	TRINITY_DN1384_c0_g2_i1_orf1	202	51	51	2.43E+07	15	13	23	Carbamidomethylation	29489	ORF type:complete len:263 hit:XP_015591731.1 TRINITY_DN1384_c0_g2_i1:38-826(+)
302	250	TRINITY_DN97_c0_g1_i3_orf1	201.75	23	23	1.04E+06	8	1	9	Carbamidomethylation	44245	ORF type:complete len:387 hit:XP_015588094.1 TRINITY_DN97_c0_g1_i3:119-1279(-)
110	125	TRINITY_DN1107_c0_g1_i2_orf1	201.61	19	19	1.07E+07	14	13	18		100622	ORF type:complete len:901 hit:XP_015524658.1 TRINITY_DN1107_c0_g1_i2:3511-6213(-)
153	155	TRINITY_DN3352_c0_g1_i1_orf1	201.39	28	28	1.15E+07	12	12	18		68839	ORF type:complete len:614 hit:XP_015591180.1 TRINITY_DN3352_c0_g1_i1:1499-3340(-)
265	366	TRINITY_DN11191_c0_g1_i1_orf1	200.98	45	45	4.49E+07	6	6	12		23155	ORF type:complete len:212 hit:XP_015597215.1 TRINITY_DN11191_c0_g1_i1:909-1544(-)
215	123	TRINITY_DN539_c0_g3_i2_orf1	200.55	35	35	7.69E+06	15	15	15	Carbamidomethylation	57654	ORF type:complete len:508 hit:XP_012254496.1 TRINITY_DN539_c0_g3_i2:163-1686(+)
247	209	TRINITY_DN10906_c0_g1_i1_orf1	199.96	60	60	1.04E+07	9	9	11	Carbamidomethylation	25386	ORF type:complete len:229 hit:XP_015602539.1 TRINITY_DN10906_c0_g1_i1:140-826(-)
297	192	TRINITY_DN756_c0_g1_i2_orf1	199.86	30	30	8.47E+06	11	11	11	Carbamidomethylation	50417	ORF type:complete len:468 hit:XP_008544746.1 TRINITY_DN756_c0_g1_i2:263-1666(-)
167	110	TRINITY_DN801_c0_g1_i6_orf1	198.76	36	36	5.82E+05	14	1	19		44407	ORF type:3prime_partial len:399 hit:XP_012147537.1 TRINITY_DN801_c0_g1_i6:560-1756(-)
138	201	TRINITY_DN12_c0_g1_i1_orf1	198.53	30	30	2.57E+07	11	11	21	Carbamidomethylation; Oxidation (M)	47239	ORF type:complete len:416 hit:XP_015588683.1 TRINITY_DN12_c0_g1_i1:313-1560(-)
168	113	TRINITY_DN801_c0_g1_i1_orf1	198.48	39	39	6.74E+05	14	1	19		40670	ORF type:3prime_partial len:366 hit:XP_012147529.1 TRINITY_DN801_c0_g1_i1:301-1398(-)
280	233	TRINITY_DN5786_c0_g1_i1_orf1	198.27	50	50	7.42E+06	9	9	12	Carbamidomethylation	27737	ORF type:complete len:249 hit:XP_015596442.1 TRINITY_DN5786_c0_g1_i1:1430-2176(-)
113	104	TRINITY_DN6300_c0_g4_i2_orf1	198.19	48	48	1.26E+07	16	15	22		45501	ORF type:3prime_partial len:397 hit:XP_012289138.1 TRINITY_DN6300_c0_g4_i2:565-1755(-)
137	170	TRINITY_DN11739_c0_g1_i1_orf1	197.93	42	42	2.50E+07	12	11	22	Carbamidomethylation	34041	ORF type:complete len:298 hit:XP_018361269.1 TRINITY_DN11739_c0_g1_i1:591-1484(-)
218	207	TRINITY_DN5992_c0_g1_i1_orf1	196.87	37	37	1.43E+07	10	9	15	Carbamidomethylation	30172	ORF type:complete len:280 hit:XP_015511184.1 TRINITY_DN5992_c0_g1_i1:55-894(+)
129	177	TRINITY_DN4249_c0_g2_i1_orf1	196.46	55	55	1.29E+07	12	11	22	Carbamidomethylation	27162	ORF type:complete len:244 hit:XP_015604907.1 TRINITY_DN4249_c0_g2_i1:82-813(+)
208	217	TRINITY_DN8608_c0_g2_i1_orf1	196.3	46	46	1.30E+07	11	10	15		29957	ORF type:3prime_partial len:258 hit:XP_012137034.1 TRINITY_DN8608_c0_g2_i1:1-774(+)
284	150	TRINITY_DN10832_c0_g1_i1_orf1	195.97	32	32	6.76E+06	12	11	12	Carbamidomethylation	52804	ORF type:complete len:483 hit:XP_015600211.1 TRINITY_DN10832_c0_g1_i1:449-1897(-)
257	358	TRINITY_DN3710_c0_g2_i1_orf1	195.65	49	49	1.13E+07	7	7	11	Carbamidomethylation	16832	ORF type:complete len:149 hit:XP_006569061.1 TRINITY_DN3710_c0_g2_i1:401-847(-)
406	323	TRINITY_DN8786_c0_g1_i1_orf1	195.46	45	45	7.71E+06	7	7	9	Carbamidomethylation	24311	ORF type:3prime_partial len:213 hit:XP_011494646.1 TRINITY_DN8786_c0_g1_i1:1387-2025(-)
170	157	TRINITY_DN1156_c0_g1_i3_orf1	195.33	50	50	1.75E+07	13	13	18	Carbamidomethylation	29979	ORF type:complete len:264 hit:XP_015588585.1 TRINITY_DN1156_c0_g1_i3:153-944(+)
130	206	TRINITY_DN394_c0_g1_i2_orf1	194.84	46	46	2.48E+07	13	12	20		33503	ORF type:complete len:326 hit:XP_015593478.1 TRINITY_DN394_c0_g1_i2:945-1922(-)
293	204	TRINITY_DN2900_c1_g1_i1_orf1	194.79	35	35	5.76E+06	9	9	11		37737	ORF type:complete len:323 hit:XP_015596985.1 TRINITY_DN2900_c1_g1_i1:173-1141(+)
184	164	TRINITY_DN10728_c0_g1_i1_orf1	193.38	18	18	6.33E+06	12	10	12	Carbamidomethylation	102459	ORF type:3prime_partial len:957 hit:XP_012269658.1 TRINITY_DN10728_c0_g1_i1:150-3020(+)
195	128	TRINITY_DN3971_c0_g1_i1_orf1	193.29	13	13	1.19E+07	13	13	16	Carbamidomethylation	141240	ORF type:complete len:1258 hit:XP_012144579.1 TRINITY_DN3971_c0_g1_i1:595-4368(+)
277	175	TRINITY_DN359_c0_g1_i1_orf1	193.12	31	31	5.04E+06	11	10	12		47721	ORF type:complete len:433 hit:XP_015608677.1 TRINITY_DN359_c0_g1_i1:669-1967(-)
299	345	TRINITY_DN3099_c0_g1_i1_orf1	193.06	47	47	8.49E+07	6	6	12		21283	ORF type:complete len:196 hit:XP_015593150.1 TRINITY_DN3099_c0_g1_i1:40-627(+)
251	210	TRINITY_DN181_c0_g1_i1_orf1	193.03	34	34	1.14E+07	9	9	13	Carbamidomethylation	35871	ORF type:complete len:309 hit:XP_015592331.1 TRINITY_DN181_c0_g1_i1:2047-2973(-)
125	112	TRINITY_DN420_c0_g1_i1_orf1	192.96	44	44	1.53E+07	15	15	22	Carbamidomethylation	44377	ORF type:complete len:416 hit:QBH73945.1 TRINITY_DN420_c0_g1_i1:2221-3468(-)
447	505	TRINITY_DN5983_c0_g1_i1_orf1	192.64	35	35	7.51E+06	5	5	8		17248	ORF type:5prime_partial len:164 hit:XP_012281206.1 TRINITY_DN5983_c0_g1_i1:3-494(-)
206	180	TRINITY_DN723_c0_g1_i1_orf1	192.54	40	40	1.24E+07	10	10	14	Carbamidomethylation	36225	ORF type:complete len:326 hit:XP_015605769.1 TRINITY_DN723_c0_g1_i1:426-1403(-)
216	187	TRINITY_DN2062_c0_g1_i1_orf1	192.51	19	19	7.54E+06	11	11	13		76771	ORF type:3prime_partial len:669 hit:XP_015592342.1 TRINITY_DN2062_c0_g1_i1:674-2680(-)
117	152	TRINITY_DN778_c0_g3_i1_orf1	192.16	9	9	1.11E+07	20	19	21	Carbamidomethylation	259227	ORF type:3prime_partial len:2375 hit:XP_015516494.1 TRINITY_DN778_c0_g3_i1:1331-8455(-)
100	139	TRINITY_DN50_c0_g1_i4_orf1	191.8	39	39	2.94E+07	13	13	26	Carbamidomethylation	35684	ORF type:complete len:318 hit:XP_015510548.1 TRINITY_DN50_c0_g1_i4:1145-2098(-)
235	223	TRINITY_DN3336_c0_g2_i1_orf1	190.73	38	38	1.33E+07	8	8	10		33189	ORF type:complete len:288 hit:XP_015592333.1 TRINITY_DN3336_c0_g2_i1:159-1022(-)
273	237	TRINITY_DN8134_c0_g1_i1_orf1	190.2	21	21	5.08E+06	9	8	11		60559	ORF type:3prime_partial len:539 hit:XP_012281879.1 TRINITY_DN8134_c0_g1_i1:191-1807(-)
311	447	TRINITY_DN631_c0_g1_i1_orf1	190.17	59	59	1.76E+07	5	5	10	Carbamidomethylation; Oxidation (M)	15417	ORF type:complete len:132 hit:XP_012252639.1 TRINITY_DN631_c0_g1_i1:1268-1663(-)
586	532	TRINITY_DN3556_c0_g1_i1_orf1	189.55	20	20	4.86E+06	4	4	6	Carbamidomethylation	40122	ORF type:complete len:363 hit:XP_015586541.1 TRINITY_DN3556_c0_g1_i1:925-2013(-)
149	280	TRINITY_DN704_c0_g2_i1_orf1	189.19	53	53	2.86E+07	9	9	19	Carbamidomethylation	19404	ORF type:complete len:171 hit:XP_015599905.1 TRINITY_DN704_c0_g2_i1:21-533(+)
290	183	TRINITY_DN4039_c0_g1_i1_orf1	188.96	23	23	6.33E+06	9	9	10	Carbamidomethylation	52592	ORF type:complete len:474 hit:XP_014608706.1 TRINITY_DN4039_c0_g1_i1:16-1437(+)
258	290	TRINITY_DN342_c0_g1_i4_orf1	188.81	52	52	2.25E+07	8	8	13		21538	ORF type:complete len:191 hit:XP_015600593.1 TRINITY_DN342_c0_g1_i4:121-693(+)
187	190	TRINITY_DN1070_c0_g3_i1_orf1	188.64	37	37	1.36E+07	10	9	15		31619	ORF type:complete len:280 hit:XP_012266195.2 TRINITY_DN1070_c0_g3_i1:262-1101(-)
415	382	TRINITY_DN2143_c0_g1_i1_orf1	187.45	66	66	1.88E+07	6	6	9		17325	ORF type:complete len:153 hit:XP_011153554.2 TRINITY_DN2143_c0_g1_i1:80-538(+)
316	327	TRINITY_DN129_c0_g1_i2_orf1	187.36	28	28	3.93E+06	10	8	12		36168	ORF type:3prime_partial len:326 hit:XP_015438756.1 TRINITY_DN129_c0_g1_i2:3-980(+)
152	142	TRINITY_DN591_c0_g1_i2_orf1	186.78	21	21	9.92E+06	15	15	16	Carbamidomethylation	115436	ORF type:complete len:1029 hit:XP_012274883.1 TRINITY_DN591_c0_g1_i2:48-3134(+)
34	535	TRINITY_DN295_c2_g3_i1_orf1	185.71	68	68	2.77E+08	9	5	52	Carbamidomethylation	8836	ORF type:3prime_partial len:80 hit:XP_015516349.1 TRINITY_DN295_c2_g3_i1:3-242(+)
261	287	TRINITY_DN15_c0_g1_i2_orf1	184.17	28	28	1.17E+07	7	7	12	Carbamidomethylation	39764	ORF type:3prime_partial len:368 hit:XP_015585358.1 TRINITY_DN15_c0_g1_i2:276-1379(+)
204	148	TRINITY_DN6002_c0_g1_i1_orf1	184	30	30	6.85E+06	12	11	14		64743	ORF type:complete len:563 hit:XP_015599451.1 TRINITY_DN6002_c0_g1_i1:2185-3873(-)
243	143	TRINITY_DN1833_c0_g1_i1_orf1	183.98	47	47	1.41E+07	12	12	14	Carbamidomethylation	31998	ORF type:complete len:294 hit:XP_003701108.1 TRINITY_DN1833_c0_g1_i1:169-1050(+)
131	227	TRINITY_DN1042_c0_g1_i2_orf1	183.96	36	36	2.74E+07	11	11	21		29771	ORF type:complete len:251 hit:XP_015587110.1 TRINITY_DN1042_c0_g1_i2:232-984(-)
232	1061	TRINITY_DN595_c1_g1_i1_orf1	183.66	35	35	1.88E+07	4	2	14	Carbamidomethylation; Oxidation (M)	15845	ORF type:internal len:145 hit:QBB01834.1 TRINITY_DN595_c1_g1_i1:3-437(+)
193	375	TRINITY_DN11225_c0_g1_i1_orf1	182.58	29	29	4.44E+07	8	7	16		22690	ORF type:complete len:210 hit:XP_003697886.1 TRINITY_DN11225_c0_g1_i1:6-635(+)
351	310	TRINITY_DN4758_c0_g2_i1_orf1	182.09	33	33	1.83E+07	7	7	11		28487	ORF type:3prime_partial len:255 hit:XP_015591228.1 TRINITY_DN4758_c0_g2_i1:561-1325(-)
217	292	TRINITY_DN1909_c0_g1_i1_orf1	181.92	14	14	4.52E+06	8	8	9	Carbamidomethylation	69109	ORF type:complete len:604 hit:XP_012278939.1 TRINITY_DN1909_c0_g1_i1:318-2129(+)
286	261	TRINITY_DN10736_c0_g1_i1_orf1	181.9	8	8	2.85E+06	9	9	9	Carbamidomethylation	142597	ORF type:complete len:1268 hit:XP_012283135.1 TRINITY_DN10736_c0_g1_i1:1754-5557(-)
177	146	TRINITY_DN2246_c0_g1_i2_orf1	181.69	30	30	6.40E+06	14	13	16	Carbamidomethylation	58084	ORF type:3prime_partial len:510 hit:XP_015597976.1 TRINITY_DN2246_c0_g1_i2:2374-3903(-)
173	191	TRINITY_DN1364_c0_g1_i1_orf1	180.59	27	27	9.21E+06	13	12	17	Carbamidomethylation	55719	ORF type:complete len:485 hit:XP_012287080.1 TRINITY_DN1364_c0_g1_i1:121-1575(+)
260	211	TRINITY_DN7235_c0_g1_i1_orf1	180.51	20	20	3.93E+06	11	9	11	Carbamidomethylation	60356	ORF type:complete len:551 hit:XP_015591159.1 TRINITY_DN7235_c0_g1_i1:141-1793(+)
228	315	TRINITY_DN9945_c0_g1_i1_orf1	180	24	24	2.02E+07	9	9	15	Carbamidomethylation	37997	ORF type:complete len:341 hit:XP_015512078.1 TRINITY_DN9945_c0_g1_i1:443-1465(-)
259	189	TRINITY_DN1273_c0_g1_i1_orf1	179.97	16	16	4.76E+06	9	9	10	Carbamidomethylation	88836	ORF type:complete len:796 hit:XP_015522130.1 TRINITY_DN1273_c0_g1_i1:1957-4344(-)
262	300	TRINITY_DN178_c0_g1_i1_orf1	179.72	33	33	1.20E+07	7	7	13	Carbamidomethylation	27607	ORF type:complete len:250 hit:XP_015600737.1 TRINITY_DN178_c0_g1_i1:397-1146(+)
571	582	TRINITY_DN4523_c0_g1_i1_orf1	179.63	58	58	7.34E+06	5	4	6		11814	ORF type:complete len:116 hit:XP_015604015.1 TRINITY_DN4523_c0_g1_i1:113-460(+)
306	252	TRINITY_DN11871_c0_g1_i1_orf1	179.62	23	23	9.89E+06	9	9	12	Carbamidomethylation	53705	ORF type:complete len:471 hit:XP_015523707.1 TRINITY_DN11871_c0_g1_i1:24-1436(+)
295	339	TRINITY_DN213_c0_g1_i2_orf1	179.2	42	42	1.03E+07	9	8	12	Carbamidomethylation	21847	ORF type:complete len:191 hit:XP_015599537.1 TRINITY_DN213_c0_g1_i2:108-680(+)
368	343	TRINITY_DN2737_c0_g2_i1_orf1	178.71	36	36	8.70E+06	7	7	10		24849	ORF type:complete len:221 hit:XP_015607788.1 TRINITY_DN2737_c0_g2_i1:233-895(+)
225	248	TRINITY_DN3967_c0_g1_i1_orf1	177.64	36	36	5.40E+06	10	7	14	Carbamidomethylation	35750	ORF type:complete len:318 hit:XP_011700808.1 TRINITY_DN3967_c0_g1_i1:136-1089(+)
255	341	TRINITY_DN5049_c0_g1_i2_orf1	177.07	30	30	2.42E+07	8	8	13	Carbamidomethylation	25604	ORF type:3prime_partial len:224 hit:XP_015522787.1 TRINITY_DN5049_c0_g1_i2:290-961(-)
242	253	TRINITY_DN3308_c0_g1_i1_orf1	177.04	23	23	7.43E+06	8	8	14	Carbamidomethylation	46866	ORF type:complete len:424 hit:XP_012280776.1 TRINITY_DN3308_c0_g1_i1:1350-2621(-)
326	246	TRINITY_DN10781_c0_g1_i1_orf1	176.99	18	18	7.32E+06	8	8	8	Carbamidomethylation	59162	ORF type:3prime_partial len:544 hit:XP_015590330.1 TRINITY_DN10781_c0_g1_i1:359-1990(-)
171	224	TRINITY_DN669_c0_g1_i2_orf1	176.96	70	70	1.41E+07	10	2	19	Carbamidomethylation; Oxidation (M)	15234	ORF type:complete len:135 hit:XP_003702300.1 TRINITY_DN669_c0_g1_i2:150-554(+)
375	264	TRINITY_DN7064_c0_g1_i1_orf1	176.71	22	22	7.89E+06	9	8	10	Carbamidomethylation	49994	ORF type:complete len:439 hit:XP_029159393.1 TRINITY_DN7064_c0_g1_i1:256-1572(+)
341	320	TRINITY_DN2355_c1_g1_i1_orf1	176.49	30	30	1.40E+07	7	7	10	Carbamidomethylation	23877	ORF type:complete len:205 hit:XP_396588.2 TRINITY_DN2355_c1_g1_i1:88-702(+)
219	306	TRINITY_DN11313_c0_g1_i1_orf1	176.31	12	12	8.94E+06	8	6	14		80121	ORF type:complete len:706 hit:XP_012274397.1 TRINITY_DN11313_c0_g1_i1:263-2380(-)
328	271	TRINITY_DN11278_c0_g1_i1_orf1	176.03	21	21	7.60E+06	8	8	11	Carbamidomethylation	49596	ORF type:3prime_partial len:459 hit:XP_024935468.1 TRINITY_DN11278_c0_g1_i1:1041-2417(-)
337	231	TRINITY_DN1589_c0_g1_i1_orf1	175.45	27	27	3.56E+06	11	9	11	Carbamidomethylation	65729	ORF type:complete len:576 hit:XP_015595448.1 TRINITY_DN1589_c0_g1_i1:1588-3315(-)
252	263	TRINITY_DN1877_c0_g1_i2_orf1	175.41	22	22	1.13E+07	7	7	11		37197	ORF type:complete len:339 hit:XP_015521657.1 TRINITY_DN1877_c0_g1_i2:697-1713(-)
211	1544	TRINITY_DN12007_c0_g1_i1_orf1	174.78	15	15	2.88E+08	4	4	16		15072	ORF type:complete len:144 hit:XP_015429451.1 TRINITY_DN12007_c0_g1_i1:319-750(-)
180	374	TRINITY_DN1142_c0_g1_i1_orf1	174.5	49	49	2.19E+07	7	7	18		16908	ORF type:complete len:151 hit:XP_015509273.1 TRINITY_DN1142_c0_g1_i1:324-776(+)
205	166	TRINITY_DN3190_c0_g1_i1_orf1	174.12	32	32	7.81E+06	12	12	14	Carbamidomethylation	55266	ORF type:complete len:483 hit:XP_029034444.1 TRINITY_DN3190_c0_g1_i1:927-2375(-)
379	326	TRINITY_DN10079_c0_g1_i1_orf1	173.55	53	53	7.60E+06	8	8	9	Carbamidomethylation	16390	ORF type:complete len:145 hit:XP_012170668.1 TRINITY_DN10079_c0_g1_i1:338-772(-)
202	330	TRINITY_DN11731_c0_g1_i1_orf1	173.41	34	34	1.37E+07	8	7	16		23610	ORF type:complete len:201 hit:XP_001602817.1 TRINITY_DN11731_c0_g1_i1:31-633(+)
288	332	TRINITY_DN4177_c0_g2_i1_orf1	173.4	12	12	3.72E+05	6	2	10	Carbamidomethylation	71394	ORF type:3prime_partial len:616 hit:XP_014479982.1 TRINITY_DN4177_c0_g2_i1:2-1849(+)
289	302	TRINITY_DN199_c0_g1_i1_orf1	172.26	25	25	6.01E+06	8	8	11	Carbamidomethylation	30618	ORF type:3prime_partial len:277 hit:EFN89540.1 TRINITY_DN199_c0_g1_i1:1-831(+)
446	433	TRINITY_DN11814_c0_g1_i1_orf1	171.81	31	31	1.06E+07	5	5	7	Carbamidomethylation	24589	ORF type:complete len:221 hit:XP_015599946.1 TRINITY_DN11814_c0_g1_i1:104-766(+)
305	279	TRINITY_DN7139_c2_g2_i1_orf1	171.72	42	42	8.10E+06	7	6	10	Carbamidomethylation	24278	ORF type:complete len:219 hit:XP_012255039.1 TRINITY_DN7139_c2_g2_i1:2587-3243(-)
246	309	TRINITY_DN2584_c0_g1_i1_orf1	171.47	55	55	9.23E+06	8	7	14	Carbamidomethylation	20424	ORF type:complete len:181 hit:XP_011062403.1 TRINITY_DN2584_c0_g1_i1:432-974(+)
301	226	TRINITY_DN1732_c0_g1_i1_orf1	170.59	51	51	7.83E+06	9	9	12	Carbamidomethylation	23619	ORF type:complete len:215 hit:XP_015510445.1 TRINITY_DN1732_c0_g1_i1:83-727(+)
199	205	TRINITY_DN514_c0_g1_i1_orf1	170.37	20	20	1.27E+07	10	10	15	Carbamidomethylation	71441	ORF type:3prime_partial len:623 hit:XP_015589992.1 TRINITY_DN514_c0_g1_i1:167-2035(+)
410	439	TRINITY_DN11935_c0_g1_i1_orf1	170.12	28	28	1.43E+07	6	6	9	Carbamidomethylation	23558	ORF type:complete len:223 hit:XP_011261492.1 TRINITY_DN11935_c0_g1_i1:137-805(-)
365	297	TRINITY_DN548_c1_g1_i1_orf1	170.11	31	31	8.86E+06	8	8	10	Carbamidomethylation	30339	ORF type:complete len:269 hit:XP_012288599.1 TRINITY_DN548_c1_g1_i1:59-865(-)
121	179	TRINITY_DN9500_c0_g1_i1_orf1	170.07	21	21	6.40E+06	12	10	16		69719	ORF type:complete len:609 hit:XP_015606406.1 TRINITY_DN9500_c0_g1_i1:234-2060(+)
381	247	TRINITY_DN683_c0_g1_i1_orf1	169.87	30	30	6.52E+06	9	8	10	Carbamidomethylation	35194	ORF type:complete len:334 hit:XP_015589546.1 TRINITY_DN683_c0_g1_i1:471-1472(-)
367	267	TRINITY_DN10749_c0_g1_i1_orf1	169.46	22	22	9.00E+06	8	8	9	Carbamidomethylation	54243	ORF type:complete len:509 hit:XP_015607841.1 TRINITY_DN10749_c0_g1_i1:258-1784(-)
307	304	TRINITY_DN844_c0_g1_i1_orf1	169.27	26	26	1.15E+07	7	7	10	Carbamidomethylation	43224	ORF type:complete len:392 hit:XP_015584827.1 TRINITY_DN844_c0_g1_i1:1927-3102(-)
323	335	TRINITY_DN1285_c0_g1_i1_orf1	168.88	16	16	2.81E+06	8	6	9		56500	ORF type:3prime_partial len:507 hit:XP_012271016.1 TRINITY_DN1285_c0_g1_i1:294-1814(-)
364	296	TRINITY_DN2122_c0_g1_i1_orf1	168.58	44	44	1.14E+07	7	6	10	Carbamidomethylation	23247	ORF type:complete len:198 hit:XP_029054767.1 TRINITY_DN2122_c0_g1_i1:187-780(-)
201	268	TRINITY_DN1011_c0_g2_i1_orf1	168.38	38	38	1.79E+07	8	8	10	Carbamidomethylation	23474	ORF type:complete len:204 hit:XP_011340749.1 TRINITY_DN1011_c0_g2_i1:85-696(-)
283	322	TRINITY_DN617_c1_g4_i1_orf1	168.19	7	7	5.20E+06	7	6	7	Carbamidomethylation	164461	ORF type:3prime_partial len:1468 hit:XP_015183155.1 TRINITY_DN617_c1_g4_i1:1-4404(+)
266	215	TRINITY_DN4657_c0_g2_i1_orf1	168.03	16	16	2.46E+06	9	8	9		79238	ORF type:complete len:729 hit:XP_015600352.1 TRINITY_DN4657_c0_g2_i1:30-2216(+)
372	424	TRINITY_DN1654_c0_g1_i1_orf1	167.5	45	45	1.66E+07	5	5	9	Carbamidomethylation; Acetylation (Protein N-term)	14795	ORF type:complete len:134 hit:XP_011692047.1 TRINITY_DN1654_c0_g1_i1:12-413(+)
315	265	TRINITY_DN129_c0_g1_i1_orf1	167.1	23	23	8.26E+06	7	5	10		37122	ORF type:complete len:333 hit:XP_015114512.1 TRINITY_DN129_c0_g1_i1:67-1065(+)
200	295	TRINITY_DN10792_c0_g1_i1_orf1	167.03	35	35	1.66E+07	9	9	15	Carbamidomethylation	28133	ORF type:complete len:258 hit:XP_014599589.1 TRINITY_DN10792_c0_g1_i1:59-832(+)
404	288	TRINITY_DN6717_c0_g2_i1_orf1	167.01	22	22	4.14E+06	7	7	8		48344	ORF type:3prime_partial len:457 hit:XP_015608347.1 TRINITY_DN6717_c0_g2_i1:2-1372(+)
214	168	TRINITY_DN3638_c0_g1_i1_orf1	166.45	16	16	4.56E+06	13	13	13	Carbamidomethylation	102704	ORF type:complete len:882 hit:XP_012342523.1 TRINITY_DN3638_c0_g1_i1:860-3505(-)
198	197	TRINITY_DN505_c0_g1_i2_orf1	166.18	18	18	4.08E+06	14	11	15		88801	ORF type:complete len:777 hit:XP_015585917.1 TRINITY_DN505_c0_g1_i2:2955-5285(-)
256	230	TRINITY_DN521_c0_g1_i1_orf1	166.13	22	22	3.45E+06	11	9	13		48289	ORF type:complete len:421 hit:XP_015590434.1 TRINITY_DN521_c0_g1_i1:109-1371(+)
248	274	TRINITY_DN2718_c0_g2_i1_orf1	165.69	21	21	9.39E+06	8	7	14	Carbamidomethylation	45408	ORF type:3prime_partial len:421 hit:KMQ88928.1 TRINITY_DN2718_c0_g2_i1:313-1575(-)
249	340	TRINITY_DN11344_c0_g1_i1_orf1	165.67	25	25	1.26E+07	6	6	12		32716	ORF type:complete len:296 hit:XP_015585226.1 TRINITY_DN11344_c0_g1_i1:261-1148(-)
275	364	TRINITY_DN11224_c0_g1_i1_orf1	165.65	19	19	4.57E+06	7	4	11		35806	ORF type:complete len:317 hit:XP_015602928.1 TRINITY_DN11224_c0_g1_i1:146-1096(+)
233	225	TRINITY_DN5794_c0_g1_i1_orf1	165.3	14	14	5.49E+06	9	6	11	Carbamidomethylation	95041	ORF type:complete len:837 hit:XP_012288952.1 TRINITY_DN5794_c0_g1_i1:164-2674(+)
272	194	TRINITY_DN1776_c0_g1_i1_orf1	164.96	11	11	1.29E+07	12	11	12	Carbamidomethylation	173866	ORF type:complete len:1583 hit:XP_015606364.1 TRINITY_DN1776_c0_g1_i1:488-5236(+)
434	291	TRINITY_DN965_c0_g1_i2_orf1	164.52	19	19	6.07E+06	7	7	8	Carbamidomethylation	55067	ORF type:complete len:514 hit:XP_015600885.1 TRINITY_DN965_c0_g1_i2:866-2407(-)
148	239	TRINITY_DN8130_c1_g3_i2_orf1	164.19	38	38	2.44E+07	10	10	19		27027	ORF type:5prime_partial len:231 hit:XP_015607676.1 TRINITY_DN8130_c1_g3_i2:560-1252(+)
291	244	TRINITY_DN2320_c0_g1_i1_orf1	164.08	8	8	3.36E+06	9	8	10		116389	ORF type:complete len:1050 hit:XP_015435824.1 TRINITY_DN2320_c0_g1_i1:128-3277(+)
468	453	TRINITY_DN1334_c0_g1_i1_orf1	163.03	10	10	9.92E+06	4	4	5	Carbamidomethylation	75701	ORF type:complete len:664 hit:XP_012262539.1 TRINITY_DN1334_c0_g1_i1:846-2837(-)
237	240	TRINITY_DN1098_c0_g2_i1_orf1	162.46	14	14	3.08E+06	10	8	10	Carbamidomethylation	100834	ORF type:3prime_partial len:911 hit:XP_015598845.1 TRINITY_DN1098_c0_g2_i1:768-3500(-)
380	442	TRINITY_DN161_c0_g1_i1_orf1	162.43	30	30	1.74E+07	7	7	10		20548	ORF type:complete len:181 hit:XP_012268607.1 TRINITY_DN161_c0_g1_i1:750-1292(-)
231	289	TRINITY_DN2830_c0_g1_i2_orf1	162.39	18	18	4.24E+06	8	6	10	Carbamidomethylation	53033	ORF type:complete len:473 hit:XP_015598685.1 TRINITY_DN2830_c0_g1_i2:376-1794(+)
188	188	TRINITY_DN1217_c0_g1_i1_orf1	162.29	44	44	9.58E+06	13	11	14		29702	ORF type:complete len:273 hit:XP_015598681.1 TRINITY_DN1217_c0_g1_i1:1160-1978(-)
221	260	TRINITY_DN1905_c0_g1_i1_orf1	162.24	34	34	3.62E+06	9	6	13	Carbamidomethylation	36276	ORF type:complete len:318 hit:XP_012283356.1 TRINITY_DN1905_c0_g1_i1:130-1083(-)
405	314	TRINITY_DN3486_c0_g1_i2_orf1	162.21	26	26	7.09E+06	7	7	9		30913	ORF type:complete len:280 hit:XP_012283182.1 TRINITY_DN3486_c0_g1_i2:175-1014(-)
426	412	TRINITY_DN1735_c0_g1_i2_orf1	161.6	19	19	3.05E+06	7	7	8		50311	ORF type:complete len:470 hit:XP_003494364.1 TRINITY_DN1735_c0_g1_i2:240-1649(+)
207	262	TRINITY_DN1138_c0_g1_i3_orf1	161.53	21	21	4.40E+06	10	8	14		59264	ORF type:complete len:542 hit:XP_015595291.1 TRINITY_DN1138_c0_g1_i3:268-1893(-)
427	643	TRINITY_DN11508_c0_g1_i1_orf1	161.42	46	46	6.34E+06	5	4	6		16919	ORF type:complete len:148 hit:XP_011297236.1 TRINITY_DN11508_c0_g1_i1:45-488(-)
385	534	TRINITY_DN2528_c0_g1_i2_orf1	160.34	38	38	2.05E+07	5	5	9	Carbamidomethylation	14484	ORF type:complete len:129 hit:XP_020719699.1 TRINITY_DN2528_c0_g1_i2:110-496(+)
133	172	TRINITY_DN4368_c0_g2_i6_orf1	160.32	24	24	1.39E+07	13	12	18	Carbamidomethylation	66183	ORF type:3prime_partial len:600 hit:XP_015588399.1 TRINITY_DN4368_c0_g2_i6:3085-4884(-)
269	273	TRINITY_DN1392_c0_g1_i1_orf1	160.13	15	15	1.28E+07	8	8	12		62384	ORF type:complete len:553 hit:XP_012273561.1 TRINITY_DN1392_c0_g1_i1:249-1907(-)
274	336	TRINITY_DN383_c0_g1_i1_orf1	160.12	35	35	3.04E+06	6	3	10	Carbamidomethylation	23070	ORF type:complete len:207 hit:XP_011050112.1 TRINITY_DN383_c0_g1_i1:2332-2952(-)
432	429	TRINITY_DN8_c0_g1_i3_orf1	160.07	29	29	1.25E+07	5	5	8	Carbamidomethylation	24578	ORF type:complete len:218 hit:XP_003490343.1 TRINITY_DN8_c0_g1_i3:51-704(+)
220	208	TRINITY_DN239_c0_g1_i1_orf1	159.55	35	35	9.55E+06	12	11	14	Carbamidomethylation	48614	ORF type:complete len:425 hit:XP_012275289.1 TRINITY_DN239_c0_g1_i1:442-1716(-)
182	342	TRINITY_DN375_c0_g1_i1_orf1	159.49	56	56	2.98E+07	8	7	17	Acetylation (Protein N-term); Oxidation (M)	11821	ORF type:complete len:109 hit:XP_003701289.1 TRINITY_DN375_c0_g1_i1:460-786(-)
267	229	TRINITY_DN9844_c0_g1_i1_orf1	159.14	21	21	1.64E+07	9	9	12	Carbamidomethylation	57586	ORF type:complete len:517 hit:XP_015594789.1 TRINITY_DN9844_c0_g1_i1:109-1659(+)
163	174	TRINITY_DN4211_c0_g1_i2_orf1	159.07	28	28	1.93E+07	11	11	16		48433	ORF type:complete len:422 hit:XP_012287087.1 TRINITY_DN4211_c0_g1_i2:1131-2396(-)
417	436	TRINITY_DN249_c0_g1_i2_orf1	158.5	46	46	1.11E+07	6	6	8		16176	ORF type:complete len:152 hit:XP_011305699.1 TRINITY_DN249_c0_g1_i2:67-522(-)
392	354	TRINITY_DN9924_c0_g1_i1_orf1	158.12	30	30	9.77E+06	7	7	9		25561	ORF type:complete len:213 hit:XP_015603498.1 TRINITY_DN9924_c0_g1_i1:519-1157(-)
330	361	TRINITY_DN331_c0_g1_i2_orf1	157.91	23	23	1.20E+07	8	7	10	Carbamidomethylation	32074	ORF type:complete len:279 hit:XP_012221974.1 TRINITY_DN331_c0_g1_i2:38-874(+)
278	232	TRINITY_DN882_c1_g10_i1_orf1	157.76	37	37	1.53E+07	9	9	12		28092	ORF type:complete len:241 hit:XP_015599565.1 TRINITY_DN882_c1_g10_i1:51-773(+)
263	251	TRINITY_DN1921_c0_g1_i1_orf1	157.52	47	47	9.30E+06	8	8	11	Carbamidomethylation	28390	ORF type:complete len:260 hit:XP_012259503.1 TRINITY_DN1921_c0_g1_i1:12-791(+)
429	338	TRINITY_DN2803_c0_g1_i1_orf1	157.38	10	10	6.58E+06	7	7	7		75294	ORF type:complete len:693 hit:XP_015514825.1 TRINITY_DN2803_c0_g1_i1:106-2184(+)
402	259	TRINITY_DN261_c0_g1_i3_orf1	156.89	26	26	5.07E+06	8	8	8	Carbamidomethylation	46437	ORF type:complete len:409 hit:XP_015523860.1 TRINITY_DN261_c0_g1_i3:996-2222(-)
408	398	TRINITY_DN63_c0_g1_i2_orf1	156.72	23	23	8.54E+06	5	5	6	Carbamidomethylation	27089	ORF type:complete len:254 hit:XP_015601636.1 TRINITY_DN63_c0_g1_i2:471-1232(-)
271	425	TRINITY_DN153_c0_g1_i4_orf1	156.53	16	16	3.13E+07	6	5	11		34593	ORF type:complete len:311 hit:XP_011863756.1 TRINITY_DN153_c0_g1_i4:232-1164(+)
192	298	TRINITY_DN10958_c0_g1_i1_orf1	156.36	27	27	6.85E+06	8	7	15		35891	ORF type:complete len:333 hit:XP_015520178.1 TRINITY_DN10958_c0_g1_i1:154-1152(+)
240	220	TRINITY_DN4500_c0_g1_i1_orf1	156.35	14	14	9.98E+06	9	9	11	Carbamidomethylation	88290	ORF type:complete len:764 hit:XP_015518452.1 TRINITY_DN4500_c0_g1_i1:135-2426(+)
515	674	TRINITY_DN5471_c0_g2_i1_orf1	155.76	35	35	3.14E+06	4	4	7	Carbamidomethylation	13115	ORF type:internal len:123 hit:XP_013101692.1 TRINITY_DN5471_c0_g2_i1:1-369(+)
325	333	TRINITY_DN9564_c2_g1_i1_orf1	155.67	30	30	9.35E+06	8	7	10	Carbamidomethylation	27603	ORF type:complete len:240 hit:XP_022200651.1 TRINITY_DN9564_c2_g1_i1:57-776(+)
445	394	TRINITY_DN1686_c0_g1_i5_orf1	155.39	19	19	3.68E+06	6	6	7	Carbamidomethylation	40000	ORF type:complete len:346 hit:XP_012282558.1 TRINITY_DN1686_c0_g1_i5:354-1391(-)
378	318	TRINITY_DN11757_c0_g1_i1_orf1	154.5	35	35	7.30E+06	7	7	9	Carbamidomethylation	23489	ORF type:complete len:204 hit:XP_008550325.1 TRINITY_DN11757_c0_g1_i1:335-946(-)
401	571	TRINITY_DN2513_c0_g1_i1_orf1	154.47	11	11	3.56E+05	6	1	9		71359	ORF type:complete len:648 hit:VDM44869.1 TRINITY_DN2513_c0_g1_i1:96-2039(-)
539	500	TRINITY_DN2471_c0_g1_i1_orf1	154.45	37	37	6.21E+06	4	4	6	Carbamidomethylation	16582	ORF type:complete len:156 hit:XP_012270123.1 TRINITY_DN2471_c0_g1_i1:65-532(+)
203	683	TRINITY_DN10622_c0_g1_i1_orf1	154.36	28	28	5.64E+07	6	6	15	Oxidation (M)	13710	ORF type:complete len:124 hit:XP_012059085.1 TRINITY_DN10622_c0_g1_i1:83-454(+)
476	350	TRINITY_DN6157_c0_g1_i1_orf1	153.88	31	31	5.75E+06	6	6	6	Carbamidomethylation	29861	ORF type:complete len:261 hit:XP_015439068.1 TRINITY_DN6157_c0_g1_i1:122-904(+)
164	347	TRINITY_DN861_c0_g1_i1_orf1	153.68	46	46	6.52E+07	7	7	18	Carbamidomethylation	18613	ORF type:3prime_partial len:163 hit:OXU21192.1 TRINITY_DN861_c0_g1_i1:544-1032(-)
457	512	TRINITY_DN413_c0_g1_i1_orf1	153.5	36	36	6.46E+06	4	4	5	Carbamidomethylation	14807	ORF type:complete len:141 hit:XP_392812.2 TRINITY_DN413_c0_g1_i1:18-440(+)
287	243	TRINITY_DN8399_c0_g1_i1_orf1	152.56	26	26	7.46E+06	10	10	12	Carbamidomethylation	47897	ORF type:complete len:434 hit:XP_011251028.1 TRINITY_DN8399_c0_g1_i1:119-1420(+)
563	357	TRINITY_DN1015_c0_g1_i1_orf1	152.52	21	21	2.51E+06	6	6	6	Carbamidomethylation	37616	ORF type:complete len:334 hit:XP_015586459.1 TRINITY_DN1015_c0_g1_i1:343-1344(-)
593	792	TRINITY_DN9705_c0_g1_i1_orf1	152.02	31	31	1.72E+07	2	2	5	Carbamidomethylation	13496	ORF type:complete len:128 hit:EGI69242.1 TRINITY_DN9705_c0_g1_i1:261-644(-)
156	266	TRINITY_DN11758_c0_g1_i1_orf1	151.78	35	35	1.46E+07	8	8	13	Carbamidomethylation	23462	ORF type:complete len:205 hit:XP_015509665.1 TRINITY_DN11758_c0_g1_i1:53-667(-)
439	503	TRINITY_DN4009_c0_g1_i1_orf1	151.51	49	49	6.63E+06	4	4	8		11570	ORF type:complete len:103 hit:XP_012252101.1 TRINITY_DN4009_c0_g1_i1:137-445(+)
194	311	TRINITY_DN5067_c0_g1_i1_orf1	151.38	16	16	5.44E+06	7	6	13		44703	ORF type:complete len:390 hit:XP_012275666.1 TRINITY_DN5067_c0_g1_i1:175-1344(+)
382	313	TRINITY_DN11332_c0_g1_i1_orf1	151.04	35	35	3.46E+06	6	5	8		20083	ORF type:complete len:183 hit:XP_011137122.1 TRINITY_DN11332_c0_g1_i1:284-832(-)
673	673	TRINITY_DN11078_c0_g1_i1_orf1	150.72	54	54	1.37E+07	4	4	5		8012	ORF type:internal len:70 hit:XP_027224352.1 TRINITY_DN11078_c0_g1_i1:1-210(-)
583	457	TRINITY_DN1988_c0_g1_i1_orf1	150.12	19	19	4.72E+06	4	4	4	Carbamidomethylation	27576	ORF type:3prime_partial len:240 hit:XP_012274118.1 TRINITY_DN1988_c0_g1_i1:468-1187(-)
665	490	TRINITY_DN1451_c0_g1_i1_orf1	150.08	24	24	1.45E+06	4	4	4		27587	ORF type:complete len:246 hit:XP_015587178.1 TRINITY_DN1451_c0_g1_i1:37-774(+)
236	238	TRINITY_DN132_c0_g2_i3_orf1	150.03	15	15	5.02E+06	9	9	9	Carbamidomethylation	83153	ORF type:3prime_partial len:721 hit:XP_015600551.1 TRINITY_DN132_c0_g2_i3:2073-4235(-)
324	353	TRINITY_DN1108_c0_g1_i2_orf1	149.87	15	15	3.29E+06	7	5	9	Carbamidomethylation	51801	ORF type:complete len:474 hit:XP_017886780.1 TRINITY_DN1108_c0_g1_i2:3919-5340(-)
363	236	TRINITY_DN2499_c0_g2_i1_orf1	149.4	20	20	3.41E+06	8	8	8	Carbamidomethylation	60390	ORF type:complete len:547 hit:XP_012272091.1 TRINITY_DN2499_c0_g2_i1:461-2101(-)
520	351	TRINITY_DN707_c0_g1_i1_orf1	149.38	23	23	2.21E+06	6	5	6	Carbamidomethylation	51627	ORF type:complete len:470 hit:XP_015592367.1 TRINITY_DN707_c0_g1_i1:211-1620(-)
435	316	TRINITY_DN2380_c0_g1_i1_orf1	148.94	21	21	5.22E+06	6	6	6	Carbamidomethylation	35486	ORF type:3prime_partial len:332 hit:OXU26649.1 TRINITY_DN2380_c0_g1_i1:1-996(+)
298	303	TRINITY_DN6696_c0_g2_i1_orf1	148.53	20	20	3.98E+06	8	6	10		40843	ORF type:3prime_partial len:375 hit:OXU28368.1 TRINITY_DN6696_c0_g2_i1:1-1125(+)
294	277	TRINITY_DN4157_c0_g1_i1_orf1	148.27	14	14	3.16E+06	9	7	9	Carbamidomethylation	82688	ORF type:3prime_partial len:733 hit:XP_024947164.1 TRINITY_DN4157_c0_g1_i1:781-2979(-)
371	222	TRINITY_DN5925_c0_g2_i1_orf1	148.21	13	13	5.64E+06	9	8	10	Carbamidomethylation	108154	ORF type:3prime_partial len:982 hit:XP_015607978.1 TRINITY_DN5925_c0_g2_i1:1400-4345(-)
536	421	TRINITY_DN470_c0_g1_i4_orf1	148.08	26	26	1.48E+06	5	5	5	Carbamidomethylation	27312	ORF type:complete len:247 hit:XP_015190489.1 TRINITY_DN470_c0_g1_i4:30-770(+)
505	448	TRINITY_DN9243_c0_g1_i1_orf1	148.05	43	43	4.72E+06	5	5	6		16076	ORF type:complete len:145 hit:XP_015509615.1 TRINITY_DN9243_c0_g1_i1:1193-1627(-)
783	570	TRINITY_DN2039_c0_g1_i2_orf1	147.83	18	18	1.92E+06	4	4	4	Carbamidomethylation	36365	ORF type:complete len:320 hit:XP_012153291.1 TRINITY_DN2039_c0_g1_i2:160-1119(-)
420	536	TRINITY_DN10909_c0_g1_i1_orf1	147.48	35	35	8.37E+06	5	5	7		17288	ORF type:complete len:162 hit:KMQ94565.1 TRINITY_DN10909_c0_g1_i1:334-819(-)
472	455	TRINITY_DN453_c0_g2_i1_orf1	147.41	12	12	3.68E+06	5	4	7	Carbamidomethylation	61743	ORF type:complete len:557 hit:XP_011152551.1 TRINITY_DN453_c0_g2_i1:274-1944(+)
676	723	TRINITY_DN11417_c0_g1_i1_orf1	146.58	46	46	1.71E+06	3	2	4		10593	ORF type:complete len:97 hit:XP_015604434.1 TRINITY_DN11417_c0_g1_i1:95-385(-)
470	404	TRINITY_DN81_c0_g1_i1_orf1	146.39	19	19	1.72E+06	6	5	7		48442	ORF type:complete len:435 hit:XP_003701131.2 TRINITY_DN81_c0_g1_i1:55-1359(+)
469	642	TRINITY_DN10914_c0_g1_i1_orf1	146.07	23	23	2.01E+06	4	3	6		20883	ORF type:complete len:189 hit:XP_014479686.1 TRINITY_DN10914_c0_g1_i1:116-682(+)
507	481	TRINITY_DN2518_c0_g1_i1_orf1	146.03	19	19	7.86E+06	4	4	6	Carbamidomethylation	24116	ORF type:complete len:217 hit:XP_012256831.1 TRINITY_DN2518_c0_g1_i1:32-682(+)
241	245	TRINITY_DN233_c0_g3_i3_orf1	145.91	23	23	6.49E+06	10	9	11	Carbamidomethylation	41516	ORF type:complete len:376 hit:XP_015589910.1 TRINITY_DN233_c0_g3_i3:2141-3268(-)
144	1665	TRINITY_DN1946_c1_g1_i1_orf1	145.22	28	28	7.18E+07	2	2	21	Carbamidomethylation; Oxidation (M)	11479	ORF type:complete len:108 hit:XP_023712744.1 TRINITY_DN1946_c1_g1_i1:219-542(-)
338	286	TRINITY_DN1312_c0_g1_i1_orf1	144.64	16	16	5.64E+06	7	7	8		63787	ORF type:complete len:557 hit:XP_014606951.1 TRINITY_DN1312_c0_g1_i1:68-1738(+)
487	569	TRINITY_DN8608_c0_g1_i1_orf1	144.41	44	44	5.61E+06	6	6	7		13821	ORF type:internal len:118 hit:XP_012269826.1 TRINITY_DN8608_c0_g1_i1:3-356(+)
376	275	TRINITY_DN3165_c0_g1_i1_orf1	144.41	23	23	7.37E+06	8	8	10	Carbamidomethylation	49251	ORF type:complete len:438 hit:XP_011304293.1 TRINITY_DN3165_c0_g1_i1:344-1657(+)
343	349	TRINITY_DN972_c0_g1_i5_orf1	143.83	37	37	6.96E+06	7	7	11		31547	ORF type:complete len:290 hit:XP_024872044.1 TRINITY_DN972_c0_g1_i5:1617-2486(-)
531	437	TRINITY_DN583_c0_g4_i1_orf1	143.81	12	12	3.25E+06	5	4	6	Carbamidomethylation	65731	ORF type:complete len:598 hit:XP_024941019.1 TRINITY_DN583_c0_g4_i1:1669-3462(-)
467	344	TRINITY_DN1825_c0_g1_i1_orf1	143.74	26	26	2.66E+06	7	7	7	Carbamidomethylation	46698	ORF type:complete len:415 hit:XP_015604255.1 TRINITY_DN1825_c0_g1_i1:98-1342(+)
550	368	TRINITY_DN2222_c0_g3_i1_orf1	143.64	21	21	3.38E+06	6	6	6		34937	ORF type:complete len:304 hit:XP_017796869.1 TRINITY_DN2222_c0_g3_i1:2503-3414(-)
292	463	TRINITY_DN535_c0_g1_i2_orf1	143.11	31	31	8.65E+06	5	5	11	Carbamidomethylation	15445	ORF type:complete len:142 hit:XP_015592444.1 TRINITY_DN535_c0_g1_i2:159-584(+)
433	441	TRINITY_DN1112_c0_g1_i2_orf1	142.79	18	18	4.10E+06	5	5	7	Carbamidomethylation	33590	ORF type:complete len:308 hit:XP_024947605.1 TRINITY_DN1112_c0_g1_i2:104-1027(-)
569	520	TRINITY_DN556_c0_g1_i2_orf1	142.71	20	20	2.99E+06	4	4	5		26539	ORF type:complete len:243 hit:XP_015591277.1 TRINITY_DN556_c0_g1_i2:210-938(+)
362	709	TRINITY_DN11008_c0_g1_i1_orf1	142.64	52	52	3.64E+07	5	5	10	Carbamidomethylation	9751	ORF type:complete len:90 hit:XP_014605988.1 TRINITY_DN11008_c0_g1_i1:38-307(-)
303	272	TRINITY_DN6848_c0_g1_i1_orf1	142.57	17	17	3.78E+06	7	7	8	Carbamidomethylation	57022	ORF type:complete len:508 hit:XP_015602011.1 TRINITY_DN6848_c0_g1_i1:189-1712(+)
997	652	TRINITY_DN10340_c0_g1_i1_orf1	142.37	32	32	3.45E+06	3	3	3	Carbamidomethylation	14676	ORF type:complete len:134 hit:XP_015512395.1 TRINITY_DN10340_c0_g1_i1:152-553(-)
451	676	TRINITY_DN319_c0_g2_i1_orf1	142.07	34	34	2.48E+07	4	4	7	Carbamidomethylation	12716	ORF type:complete len:115 hit:XP_015589782.1 TRINITY_DN319_c0_g2_i1:247-591(+)
443	387	TRINITY_DN7610_c0_g7_i1_orf1	141.62	58	58	6.19E+06	6	6	8		18459	ORF type:internal len:166 hit:XP_015605824.1 TRINITY_DN7610_c0_g7_i1:3-500(-)
765	663	TRINITY_DN1661_c0_g3_i1_orf1	141.56	23	23	1.94E+06	3	3	4		23308	ORF type:5prime_partial len:209 hit:XP_015440386.1 TRINITY_DN1661_c0_g3_i1:3-629(-)
504	423	TRINITY_DN4029_c0_g1_i1_orf1	141.31	43	43	5.02E+06	5	5	5		14892	ORF type:internal len:131 hit:XP_015605824.1 TRINITY_DN4029_c0_g1_i1:1-393(-)
458	576	TRINITY_DN2010_c0_g1_i1_orf1	141.3	13	13	3.35E+06	6	5	7	Carbamidomethylation	34024	ORF type:complete len:298 hit:XP_015608228.1 TRINITY_DN2010_c0_g1_i1:94-987(+)
398	301	TRINITY_DN3680_c0_g1_i1_orf1	141.14	10	10	3.00E+06	8	8	8	Carbamidomethylation	80980	ORF type:complete len:701 hit:XP_015595289.1 TRINITY_DN3680_c0_g1_i1:40-2142(+)
430	372	TRINITY_DN3056_c0_g4_i1_orf1	141.08	31	31	5.57E+06	6	5	8	Carbamidomethylation	34721	ORF type:complete len:301 hit:XP_015596457.1 TRINITY_DN3056_c0_g4_i1:9-911(+)
377	317	TRINITY_DN2866_c0_g1_i1_orf1	140.94	12	12	4.20E+06	7	7	8	Carbamidomethylation	73317	ORF type:3prime_partial len:644 hit:XP_015585724.1 TRINITY_DN2866_c0_g1_i1:247-2178(-)
399	334	TRINITY_DN341_c0_g2_i3_orf1	140.81	20	20	3.72E+06	7	7	7	Carbamidomethylation	54512	ORF type:complete len:508 hit:XP_011336397.1 TRINITY_DN341_c0_g2_i3:88-1611(+)
482	408	TRINITY_DN14_c0_g3_i3_orf1	140.79	17	17	8.38E+05	6	3	7		40961	ORF type:3prime_partial len:357 hit:XP_012233191.1 TRINITY_DN14_c0_g3_i3:2625-3695(-)
734	604	TRINITY_DN4576_c2_g1_i4_orf1	140.57	13	13	1.81E+06	3	3	4		40763	ORF type:complete len:378 hit:XP_028044955.1 TRINITY_DN4576_c2_g1_i4:1970-3103(-)
424	566	TRINITY_DN11660_c0_g1_i1_orf1	140.38	36	36	1.16E+07	4	4	9	Carbamidomethylation	16099	ORF type:complete len:138 hit:XP_012281272.1 TRINITY_DN11660_c0_g1_i1:38-451(+)
329	284	TRINITY_DN9810_c0_g1_i1_orf1	140.35	15	15	3.88E+06	8	8	9		68460	ORF type:complete len:609 hit:XP_029033073.1 TRINITY_DN9810_c0_g1_i1:97-1923(+)
644	677	TRINITY_DN1381_c0_g1_i3_orf1	140.33	34	34	5.60E+05	3	1	5	Oxidation (M)	12879	ORF type:complete len:116 hit:EFN85264.1 TRINITY_DN1381_c0_g1_i3:675-1022(-)
618	451	TRINITY_DN2246_c0_g2_i1_orf1	140.26	17	17	3.64E+06	5	4	5		40109	ORF type:internal len:351 hit:XP_015597967.1 TRINITY_DN2246_c0_g2_i1:2-1054(+)
245	276	TRINITY_DN7247_c0_g1_i1_orf1	139.9	27	27	4.40E+06	9	8	10	Carbamidomethylation	45861	ORF type:complete len:409 hit:XP_015598178.1 TRINITY_DN7247_c0_g1_i1:727-1953(-)
264	256	TRINITY_DN1962_c0_g1_i1_orf1	139.8	32	32	7.81E+06	9	8	12		34242	ORF type:complete len:311 hit:XP_015586116.1 TRINITY_DN1962_c0_g1_i1:129-1061(-)
699	577	TRINITY_DN3973_c0_g1_i1_orf1	139.58	24	24	2.57E+06	4	4	5		27934	ORF type:complete len:250 hit:XP_012285181.1 TRINITY_DN3973_c0_g1_i1:79-828(+)
334	456	TRINITY_DN3000_c0_g2_i1_orf1	139.24	53	53	1.17E+07	6	6	10	Carbamidomethylation	13658	ORF type:complete len:119 hit:OXU27100.1 TRINITY_DN3000_c0_g2_i1:103-459(+)
756	509	TRINITY_DN4373_c0_g1_i1_orf1	139.17	15	15	6.50E+06	4	4	4	Carbamidomethylation	41015	ORF type:3prime_partial len:364 hit:XP_006569897.2 TRINITY_DN4373_c0_g1_i1:2-1093(+)
366	359	TRINITY_DN82_c1_g2_i1_orf1	139.02	37	37	1.48E+07	7	7	9		18105	ORF type:3prime_partial len:161 hit:EZA47679.1 TRINITY_DN82_c1_g2_i1:30-512(-)
374	506	TRINITY_DN57_c1_g1_i1_orf1	137.34	38	38	2.29E+07	4	4	10		13772	ORF type:complete len:127 hit:XP_015601823.1 TRINITY_DN57_c1_g1_i1:2244-2624(-)
484	428	TRINITY_DN1059_c0_g1_i1_orf1	137.04	29	29	6.34E+06	5	5	7	Carbamidomethylation	25997	ORF type:complete len:227 hit:XP_015514709.1 TRINITY_DN1059_c0_g1_i1:120-800(+)
672	658	TRINITY_DN10887_c0_g1_i1_orf1	136.37	24	24	6.62E+06	4	4	5		15316	ORF type:complete len:140 hit:XP_006565929.1 TRINITY_DN10887_c0_g1_i1:886-1305(-)
805	522	TRINITY_DN5569_c0_g1_i4_orf1	136.3	21	21	1.56E+06	4	4	4		23485	ORF type:complete len:215 hit:XP_015606831.1 TRINITY_DN5569_c0_g1_i4:150-794(+)
565	449	TRINITY_DN102_c0_g1_i1_orf1	136.25	46	46	7.92E+06	5	5	6	Carbamidomethylation	12536	ORF type:complete len:115 hit:XP_008555948.1 TRINITY_DN102_c0_g1_i1:263-607(-)
418	438	TRINITY_DN3416_c0_g1_i1_orf1	136.12	47	47	1.06E+07	5	5	9	Carbamidomethylation	18013	ORF type:complete len:155 hit:XP_015588827.1 TRINITY_DN3416_c0_g1_i1:105-569(+)
282	749	TRINITY_DN606_c0_g1_i2_orf1	136.06	32	32	8.79E+06	4	3	12	Carbamidomethylation	17433	ORF type:complete len:158 hit:XP_015428651.1 TRINITY_DN606_c0_g1_i2:123-596(+)
862	687	TRINITY_DN2344_c0_g2_i1_orf1	136	28	28	7.10E+06	3	3	4		15364	ORF type:internal len:140 hit:XP_012278524.1 TRINITY_DN2344_c0_g2_i1:1-420(-)
244	254	TRINITY_DN328_c0_g1_i2_orf1	135.77	27	27	8.96E+06	8	7	12	Carbamidomethylation	42564	ORF type:complete len:397 hit:XP_011861095.1 TRINITY_DN328_c0_g1_i2:1150-2340(-)
388	402	TRINITY_DN8126_c0_g1_i1_orf1	135.6	45	45	7.34E+06	7	5	9		13375	ORF type:complete len:120 hit:XP_017757496.1 TRINITY_DN8126_c0_g1_i1:72-431(-)
587	548	TRINITY_DN9596_c0_g1_i1_orf1	135.28	43	43	5.45E+06	4	4	5		14626	ORF type:complete len:130 hit:XP_029158859.1 TRINITY_DN9596_c0_g1_i1:289-678(+)
638	518	TRINITY_DN953_c0_g1_i1_orf1	135.25	12	12	3.24E+06	4	4	5	Carbamidomethylation	54206	ORF type:complete len:477 hit:OXU23454.1 TRINITY_DN953_c0_g1_i1:758-2188(-)
437	379	TRINITY_DN125_c0_g1_i5_orf1	134.59	17	17	1.17E+07	5	5	6	Carbamidomethylation	36125	ORF type:complete len:317 hit:XP_012278267.1 TRINITY_DN125_c0_g1_i5:325-1275(-)
390	1666	TRINITY_DN404_c0_g4_i1_orf1	134.49	19	19	4.66E+07	3	3	9	Carbamidomethylation; Oxidation (M)	8818	ORF type:complete len:80 hit:XP_015585264.1 TRINITY_DN404_c0_g4_i1:747-986(-)
442	348	TRINITY_DN1322_c0_g2_i1_orf1	134.45	14	14	3.22E+06	7	7	7		83212	ORF type:3prime_partial len:743 hit:XP_024873598.1 TRINITY_DN1322_c0_g2_i1:1114-3342(-)
489	730	TRINITY_DN360_c0_g1_i4_orf1	134.33	42	42	1.01E+07	4	3	7	Oxidation (M)	11596	ORF type:3prime_partial len:103 hit:XP_012284572.1 TRINITY_DN360_c0_g1_i4:188-496(+)
414	321	TRINITY_DN363_c0_g1_i2_orf1	134.31	19	19	2.93E+06	8	8	9	Carbamidomethylation	66178	ORF type:complete len:583 hit:XP_015434280.1 TRINITY_DN363_c0_g1_i2:4141-5889(+)
191	221	TRINITY_DN9977_c0_g1_i1_orf1	134.14	33	33	6.85E+06	10	9	16	Carbamidomethylation	43218	ORF type:complete len:388 hit:XP_020281520.1 TRINITY_DN9977_c0_g1_i1:40-1203(+)
394	418	TRINITY_DN8793_c0_g1_i1_orf1	134.03	16	16	3.89E+06	6	4	7	Carbamidomethylation	45372	ORF type:complete len:402 hit:XP_015601139.1 TRINITY_DN8793_c0_g1_i1:15-1220(+)
268	249	TRINITY_DN3453_c0_g1_i1_orf1	134	16	16	5.01E+06	10	10	11	Carbamidomethylation	74339	ORF type:complete len:644 hit:XP_015603282.1 TRINITY_DN3453_c0_g1_i1:1072-3003(-)
684	940	TRINITY_DN3577_c0_g2_i1_orf1	133.64	29	29	7.83E+06	3	3	4		9479	ORF type:internal len:85 hit:XP_017753630.1 TRINITY_DN3577_c0_g2_i1:3-257(+)
332	324	TRINITY_DN279_c0_g1_i1_orf1	133.37	23	23	8.37E+06	9	9	10	Carbamidomethylation	39646	ORF type:complete len:358 hit:XP_012270254.1 TRINITY_DN279_c0_g1_i1:165-1238(-)
552	638	TRINITY_DN2358_c0_g2_i1_orf1	132.87	37	37	8.20E+06	3	3	6		11194	ORF type:internal len:99 hit:KFB49247.1 TRINITY_DN2358_c0_g2_i1:2-298(+)
474	495	TRINITY_DN108_c0_g1_i8_orf1	132.64	11	11	7.77E+06	5	5	7		41699	ORF type:complete len:379 hit:XP_006617906.1 TRINITY_DN108_c0_g1_i8:3140-4276(-)
668	523	TRINITY_DN5522_c0_g2_i1_orf1	132.36	16	16	2.61E+06	4	4	4		36888	ORF type:complete len:326 hit:XP_015590878.1 TRINITY_DN5522_c0_g2_i1:29-1006(+)
494	458	TRINITY_DN4651_c0_g3_i1_orf1	131.88	20	20	2.01E+06	5	4	6	Carbamidomethylation	30804	ORF type:3prime_partial len:267 hit:NP_001165786.1 TRINITY_DN4651_c0_g3_i1:31-831(+)
481	337	TRINITY_DN1461_c0_g1_i1_orf1	131.88	12	12	2.73E+06	7	7	7	Carbamidomethylation	65919	ORF type:complete len:604 hit:XP_015191488.1 TRINITY_DN1461_c0_g1_i1:208-2019(+)
460	373	TRINITY_DN11714_c0_g1_i1_orf1	131.85	18	18	3.43E+06	8	6	8	Carbamidomethylation	64618	ORF type:complete len:563 hit:XP_015590671.1 TRINITY_DN11714_c0_g1_i1:313-2001(-)
440	644	TRINITY_DN10006_c0_g1_i1_orf1	131.82	29	29	3.50E+07	4	4	8		14392	ORF type:complete len:137 hit:XP_012283769.1 TRINITY_DN10006_c0_g1_i1:139-549(+)
662	416	TRINITY_DN1152_c0_g1_i1_orf1	131.78	21	21	2.45E+06	5	5	5		31747	ORF type:3prime_partial len:301 hit:XP_015589675.1 TRINITY_DN1152_c0_g1_i1:144-1046(+)
627	528	TRINITY_DN250_c0_g1_i3_orf1	131.17	10	10	2.16E+06	4	4	5	Carbamidomethylation	51500	ORF type:complete len:471 hit:XP_015586031.1 TRINITY_DN250_c0_g1_i3:3492-4904(-)
386	616	TRINITY_DN6818_c0_g3_i1_orf1	130.46	22	22	1.76E+07	4	2	8		14555	ORF type:internal len:132 hit:KYB29556.1 TRINITY_DN6818_c0_g3_i1:40-435(+)
663	431	TRINITY_DN149_c0_g1_i1_orf1	130.43	30	30	1.44E+06	5	5	5		34235	ORF type:complete len:311 hit:XP_015600415.1 TRINITY_DN149_c0_g1_i1:681-1613(-)
645	690	TRINITY_DN5009_c0_g1_i1_orf1	130.32	20	20	1.43E+06	4	3	5	Carbamidomethylation	21975	ORF type:complete len:189 hit:XP_012269994.1 TRINITY_DN5009_c0_g1_i1:623-1189(-)
322	307	TRINITY_DN56_c0_g1_i3_orf1	130.12	7	7	4.07E+06	9	7	11		136226	ORF type:complete len:1143 hit:XP_029055573.1 TRINITY_DN56_c0_g1_i3:129-3557(+)
339	539	TRINITY_DN2358_c0_g5_i1_orfp1	130.07	51	51	2.21E+07	5	5	10		8913	TRINITY_DN2358_c0_g5::TRINITY_DN2358_c0_g5_i1::g.1908::m.1908 TRINITY_DN2358_c0_g5::TRINITY_DN2358_c0_g5_i1::g.1908 ORF type:internal len:79 (+) score=26.98 TRINITY_DN2358_c0_g5_i1:1-234(+)
310	413	TRINITY_DN618_c0_g1_i1_orf1	129.92	43	43	1.11E+07	8	7	10	Carbamidomethylation	17206	ORF type:complete len:152 hit:XP_011498707.1 TRINITY_DN618_c0_g1_i1:62-517(-)
483	426	TRINITY_DN3134_c0_g2_i1_orf1	129.87	25	25	1.14E+07	5	5	7		22326	ORF type:complete len:194 hit:XP_011498962.1 TRINITY_DN3134_c0_g2_i1:33-614(+)
543	422	TRINITY_DN7374_c0_g2_i1_orf1	129.35	13	13	2.37E+06	6	5	6	Carbamidomethylation	45013	ORF type:complete len:418 hit:XP_024868202.1 TRINITY_DN7374_c0_g2_i1:717-1970(-)
428	305	TRINITY_DN519_c0_g1_i1_orf1	129.18	12	12	1.73E+06	7	7	7	Carbamidomethylation	73362	ORF type:complete len:657 hit:XP_012260765.1 TRINITY_DN519_c0_g1_i1:57-2027(+)
492	420	TRINITY_DN367_c0_g1_i2_orf1	128.91	21	21	2.58E+06	5	4	6	Carbamidomethylation	31395	ORF type:complete len:272 hit:XP_029165476.1 TRINITY_DN367_c0_g1_i2:3223-4038(-)
342	346	TRINITY_DN9881_c0_g1_i1_orf1	128.31	19	19	3.48E+06	8	7	11	Carbamidomethylation	59553	ORF type:complete len:545 hit:XP_012274191.1 TRINITY_DN9881_c0_g1_i1:171-1805(+)
538	362	TRINITY_DN9808_c0_g1_i1_orf1	128.3	11	11	1.73E+06	6	6	6	Carbamidomethylation	58660	ORF type:complete len:538 hit:XP_015602968.1 TRINITY_DN9808_c0_g1_i1:134-1747(+)
352	417	TRINITY_DN3324_c0_g1_i1_orf1	127.89	36	36	4.73E+07	6	6	11	Carbamidomethylation	17645	ORF type:3prime_partial len:156 hit:THD26469.1 TRINITY_DN3324_c0_g1_i1:1043-1510(-)
373	479	TRINITY_DN586_c0_g2_i4_orf1	127.53	24	24	5.71E+06	5	5	7	Carbamidomethylation	23712	ORF type:3prime_partial len:213 hit:XP_011496769.1 TRINITY_DN586_c0_g2_i4:21-659(+)
254	329	TRINITY_DN1842_c0_g3_i1_orf1	127.37	36	36	1.86E+07	8	8	14		19591	ORF type:3prime_partial len:173 hit:TGZ54316.1 TRINITY_DN1842_c0_g3_i1:74-592(-)
624	478	TRINITY_DN1024_c0_g1_i2_orf1	127.12	16	16	2.02E+06	5	4	5		40931	ORF type:complete len:361 hit:XP_015598533.1 TRINITY_DN1024_c0_g1_i2:1947-3029(-)
499	579	TRINITY_DN1672_c0_g4_i2_orf1	126.75	53	53	3.66E+06	5	5	7		17608	ORF type:3prime_partial len:164 hit:XP_011263674.1 TRINITY_DN1672_c0_g4_i2:1501-1992(-)
611	493	TRINITY_DN2240_c0_g1_i1_orf1	126.49	18	18	2.02E+06	4	4	4		39056	ORF type:complete len:354 hit:XP_015597856.1 TRINITY_DN2240_c0_g1_i1:163-1224(+)
838	907	TRINITY_DN10993_c0_g1_i1_orf1	126.42	16	16	9.20E+06	2	2	4		16898	ORF type:complete len:148 hit:XP_012262943.1 TRINITY_DN10993_c0_g1_i1:149-592(-)
407	390	TRINITY_DN1719_c0_g1_i1_orf1	126.41	33	33	4.40E+06	6	5	8	Carbamidomethylation	18254	ORF type:complete len:160 hit:XP_015521338.1 TRINITY_DN1719_c0_g1_i1:38-517(-)
403	283	TRINITY_DN98_c0_g1_i1_orf1	126.34	12	12	4.33E+06	8	8	8	Carbamidomethylation	126137	ORF type:complete len:1152 hit:XP_015606448.1 TRINITY_DN98_c0_g1_i1:125-3580(+)
687	1063	TRINITY_DN8385_c0_g1_i1_orf1	126.31	36	36	5.16E+07	3	3	5		14446	ORF type:3prime_partial len:138 hit:KOC62801.1 TRINITY_DN8385_c0_g1_i1:2-415(+)
441	312	TRINITY_DN612_c0_g1_i4_orf1	126.19	30	30	6.43E+06	7	6	7	Carbamidomethylation	37057	ORF type:complete len:325 hit:XP_012281805.1 TRINITY_DN612_c0_g1_i4:142-1116(+)
449	545	TRINITY_DN386_c0_g1_i1_orf1	126.18	33	33	1.16E+07	5	5	8	Carbamidomethylation	17604	ORF type:complete len:161 hit:XP_012272997.1 TRINITY_DN386_c0_g1_i1:3859-4341(-)
462	466	TRINITY_DN6132_c0_g1_i1_orf1	126.16	31	31	2.80E+06	6	6	8		21584	ORF type:internal len:188 hit:XP_012273766.1 TRINITY_DN6132_c0_g1_i1:2-565(-)
422	452	TRINITY_DN3373_c0_g1_i1_orf1	125.47	24	24	1.14E+07	7	7	8		21939	ORF type:complete len:198 hit:XP_024882969.1 TRINITY_DN3373_c0_g1_i1:74-667(-)
147	765	TRINITY_DN171_c0_g1_i3_orf1	125.43	6	6	4.46E+05	4	1	13		61732	ORF type:complete len:568 hit:XP_011137399.1 TRINITY_DN171_c0_g1_i3:3214-4917(-)
397	472	TRINITY_DN3160_c0_g1_i1_orf1	124.51	19	19	2.46E+06	5	3	8		31639	ORF type:3prime_partial len:282 hit:XP_015597657.1 TRINITY_DN3160_c0_g1_i1:2-847(+)
412	537	TRINITY_DN6428_c0_g1_i1_orf1	124.11	10	10	3.72E+06	5	5	6		49800	ORF type:3prime_partial len:442 hit:XP_012284606.1 TRINITY_DN6428_c0_g1_i1:1791-3116(-)
875	1065	TRINITY_DN641_c0_g4_i1_orf1	123.23	15	15	5.36E+06	2	2	4	Carbamidomethylation	17963	ORF type:complete len:165 hit:XP_012272913.1 TRINITY_DN641_c0_g4_i1:274-768(+)
530	471	TRINITY_DN4281_c0_g3_i1_orf1	121.98	6	6	1.29E+06	5	4	5		102492	ORF type:3prime_partial len:900 hit:XP_015605732.1 TRINITY_DN4281_c0_g3_i1:2-2701(+)
501	698	TRINITY_DN671_c0_g1_i3_orf1	121.42	33	33	4.21E+06	4	3	6		11814	ORF type:complete len:106 hit:XP_015510550.1 TRINITY_DN671_c0_g1_i3:523-840(-)
785	630	TRINITY_DN3577_c0_g1_i1_orf1	121.38	50	50	6.25E+06	3	3	4	Carbamidomethylation	10079	ORF type:internal len:94 hit:XP_021194457.1 TRINITY_DN3577_c0_g1_i1:3-284(-)
473	469	TRINITY_DN61_c0_g1_i2_orf1	121.01	10	10	1.22E+07	5	5	6	Carbamidomethylation	76395	ORF type:complete len:715 hit:XP_025602380.1 TRINITY_DN61_c0_g1_i2:132-2276(-)
436	376	TRINITY_DN10793_c0_g1_i1_orf1	120.75	11	11	1.65E+06	6	6	6		58133	ORF type:complete len:532 hit:XP_015593062.1 TRINITY_DN10793_c0_g1_i1:309-1904(-)
564	391	TRINITY_DN2757_c0_g1_i2_orf1	120.55	17	17	2.35E+06	6	5	6		47318	ORF type:3prime_partial len:430 hit:XP_024890906.1 TRINITY_DN2757_c0_g1_i2:178-1467(+)
344	355	TRINITY_DN213_c1_g3_i1_orf1	120.55	20	20	3.26E+06	6	6	8	Carbamidomethylation	41575	ORF type:complete len:354 hit:XP_015604728.1 TRINITY_DN213_c1_g3_i1:99-1160(+)
400	517	TRINITY_DN88_c0_g2_i1_orf1	120.2	10	10	1.79E+07	4	4	7		36952	ORF type:complete len:322 hit:XP_015607752.1 TRINITY_DN88_c0_g2_i1:1272-2237(-)
729	787	TRINITY_DN1120_c0_g1_i1_orf1	120.14	8	8	8.22E+05	2	2	2		43837	ORF type:complete len:397 hit:XP_015522636.1 TRINITY_DN1120_c0_g1_i1:267-1457(+)
270	365	TRINITY_DN2474_c0_g1_i3_orf1	119.53	14	14	1.88E+07	8	6	11		49695	ORF type:complete len:445 hit:XP_015587173.1 TRINITY_DN2474_c0_g1_i3:1014-2348(+)
383	396	TRINITY_DN1449_c0_g2_i1_orf1	119.43	29	29	1.49E+07	6	6	8		23633	ORF type:complete len:207 hit:XP_012275606.1 TRINITY_DN1449_c0_g2_i1:457-1077(-)
628	562	TRINITY_DN257_c0_g1_i1_orf1	119.17	7	7	8.67E+05	4	3	4	Carbamidomethylation	87251	ORF type:complete len:773 hit:XP_015600667.1 TRINITY_DN257_c0_g1_i1:20-2338(+)
491	419	TRINITY_DN6712_c0_g1_i1_orf1	119.12	18	18	1.84E+06	5	5	6		32150	ORF type:complete len:288 hit:XP_015589815.1 TRINITY_DN6712_c0_g1_i1:460-1323(-)
669	529	TRINITY_DN10799_c0_g1_i1_orf1	118.77	15	15	1.46E+06	4	3	4		49172	ORF type:complete len:441 hit:XP_014606201.1 TRINITY_DN10799_c0_g1_i1:57-1379(+)
754	487	TRINITY_DN1249_c0_g1_i1_orf1	118.47	26	26	1.35E+06	4	4	4	Carbamidomethylation	40401	ORF type:complete len:378 hit:XP_015589544.1 TRINITY_DN1249_c0_g1_i1:205-1338(+)
688	1091	TRINITY_DN2358_c0_g3_i1_orf1	118.42	29	29	2.90E+07	2	2	4		9692	ORF type:internal len:86 hit:XP_026688218.1 TRINITY_DN2358_c0_g3_i1:3-260(+)
506	465	TRINITY_DN11823_c0_g1_i1_orf1	118.36	43	43	5.09E+06	5	5	7		13060	ORF type:complete len:109 hit:XP_015587764.1 TRINITY_DN11823_c0_g1_i1:129-455(-)
654	879	TRINITY_DN112_c1_g1_i1_orf1	118.09	20	20	1.66E+06	4	4	5		21819	ORF type:complete len:198 hit:XP_015593183.1 TRINITY_DN112_c1_g1_i1:266-859(+)
999	708	TRINITY_DN2643_c0_g2_i1_orf1	117.7	10	10	2.76E+06	3	3	3		45935	ORF type:3prime_partial len:420 hit:XP_015602313.1 TRINITY_DN2643_c0_g2_i1:1-1260(+)
411	519	TRINITY_DN7427_c0_g1_i1_orf1	117.5	16	16	2.40E+06	5	4	7		34361	ORF type:complete len:313 hit:XP_012256917.1 TRINITY_DN7427_c0_g1_i1:123-1061(+)
416	400	TRINITY_DN374_c0_g1_i8_orf1	117.39	5	5	2.53E+06	7	6	7		176768	ORF type:complete len:1561 hit:XP_015608864.1 TRINITY_DN374_c0_g1_i8:255-4937(+)
540	554	TRINITY_DN4987_c0_g3_i1_orf1	117.34	28	28	1.65E+06	4	4	5	Carbamidomethylation	21381	ORF type:complete len:186 hit:XP_012270650.1 TRINITY_DN4987_c0_g3_i1:381-938(-)
503	406	TRINITY_DN1718_c0_g1_i2_orf1	117.28	14	14	2.93E+06	6	6	6	Carbamidomethylation	44401	ORF type:complete len:392 hit:XP_015599246.1 TRINITY_DN1718_c0_g1_i2:3977-5152(-)
333	380	TRINITY_DN116_c0_g1_i1_orf1	117.2	9	9	3.67E+06	7	5	10		96101	ORF type:complete len:840 hit:XP_011056098.1 TRINITY_DN116_c0_g1_i1:588-3107(-)
842	1073	TRINITY_DN9247_c0_g1_i1_orf1	116.8	16	16	8.82E+05	3	2	4	Carbamidomethylation	22513	ORF type:complete len:201 hit:XP_024884913.1 TRINITY_DN9247_c0_g1_i1:516-1118(-)
597	1068	TRINITY_DN1378_c0_g1_i1_orf1	116.63	38	38	6.92E+06	3	1	6	Carbamidomethylation	6844	ORF type:3prime_partial len:64 hit:NP_001295472.1 TRINITY_DN1378_c0_g1_i1:94-285(-)
308	381	TRINITY_DN8786_c0_g4_i1_orf1	116.5	25	25	7.74E+06	7	7	11	Carbamidomethylation	30887	ORF type:internal len:270 hit:XP_014606479.1 TRINITY_DN8786_c0_g4_i1:2-811(+)
782	543	TRINITY_DN1498_c0_g1_i2_orf1	116.1	19	19	4.21E+06	4	4	4	Carbamidomethylation	37783	ORF type:complete len:352 hit:XP_015516290.1 TRINITY_DN1498_c0_g1_i2:486-1541(+)
588	617	TRINITY_DN1944_c0_g1_i1_orf1	116.01	12	12	3.00E+06	3	3	4		33100	ORF type:complete len:284 hit:XP_015592759.1 TRINITY_DN1944_c0_g1_i1:326-1177(-)
757	558	TRINITY_DN8973_c0_g1_i1_orf1	115.9	8	8	8.70E+05	3	3	3		56445	ORF type:complete len:521 hit:XP_011629847.1 TRINITY_DN8973_c0_g1_i1:69-1631(+)
544	468	TRINITY_DN466_c0_g1_i2_orf1	115.69	11	11	1.31E+06	4	4	5		48387	ORF type:complete len:432 hit:XP_015599889.1 TRINITY_DN466_c0_g1_i2:108-1403(+)
425	405	TRINITY_DN452_c0_g1_i2_orf1	115.5	14	14	2.70E+06	5	5	5	Carbamidomethylation	57969	ORF type:complete len:532 hit:XP_015605254.1 TRINITY_DN452_c0_g1_i2:605-2200(-)
471	407	TRINITY_DN400_c0_g1_i4_orf1	115.14	11	11	3.02E+06	5	5	5		51808	ORF type:complete len:474 hit:XP_015609172.1 TRINITY_DN400_c0_g1_i4:744-2165(+)
500	592	TRINITY_DN712_c0_g2_i2_orf1	115.02	24	24	6.30E+07	4	4	6		22224	ORF type:complete len:196 hit:XP_011140346.1 TRINITY_DN712_c0_g2_i2:3357-3944(-)
455	434	TRINITY_DN11654_c0_g1_i1_orf1	115	13	13	2.53E+06	5	5	5	Carbamidomethylation	38543	ORF type:complete len:337 hit:XP_015592920.1 TRINITY_DN11654_c0_g1_i1:144-1154(-)
1068	675	TRINITY_DN3293_c0_g1_i4_orf1	114.96	33	33	5.17E+05	3	3	3	Acetylation (Protein N-term)	14127	ORF type:complete len:121 hit:XP_011883016.1 TRINITY_DN3293_c0_g1_i4:115-477(-)
637	510	TRINITY_DN583_c0_g1_i1_orf1	114.13	12	12	1.79E+06	4	4	4	Carbamidomethylation	47576	ORF type:complete len:418 hit:XP_015609378.1 TRINITY_DN583_c0_g1_i1:209-1462(+)
763	649	TRINITY_DN1668_c0_g1_i1_orf1	113.88	12	12	4.65E+06	4	3	4		33781	ORF type:complete len:308 hit:XP_014474568.1 TRINITY_DN1668_c0_g1_i1:2889-3812(-)
496	530	TRINITY_DN1203_c0_g1_i1_orf1	113.71	12	12	7.88E+06	4	4	6		42007	ORF type:complete len:376 hit:XP_015514089.1 TRINITY_DN1203_c0_g1_i1:1218-2345(-)
733	575	TRINITY_DN11260_c0_g1_i1_orf1	113.67	6	6	5.11E+05	3	3	3	Carbamidomethylation	99034	ORF type:complete len:898 hit:XP_011336254.1 TRINITY_DN11260_c0_g1_i1:146-2839(-)
546	482	TRINITY_DN978_c0_g1_i1_orf1	113.65	7	7	2.44E+06	5	3	5		69315	ORF type:complete len:608 hit:XP_015594642.1 TRINITY_DN978_c0_g1_i1:122-1945(-)
625	488	TRINITY_DN8062_c0_g2_i1_orf1	113.42	17	17	9.52E+05	5	4	5	Carbamidomethylation	27716	ORF type:complete len:250 hit:XP_015604816.1 TRINITY_DN8062_c0_g2_i1:130-879(-)
827	758	TRINITY_DN10726_c0_g1_i1_orf1	113.32	9	9	7.08E+05	2	2	3		30580	ORF type:complete len:279 hit:XP_015599962.1 TRINITY_DN10726_c0_g1_i1:122-958(+)
792	817	TRINITY_DN6428_c0_g2_i1_orf1	113.17	22	22	2.02E+06	2	2	3	Carbamidomethylation	13785	ORF type:internal len:121 hit:XP_012284606.1 TRINITY_DN6428_c0_g2_i1:1-363(+)
592	680	TRINITY_DN1099_c0_g3_i2_orf1	112.93	9	9	9.48E+05	4	3	5		57761	ORF type:complete len:518 hit:XP_012278743.1 TRINITY_DN1099_c0_g3_i2:1671-3224(-)
647	722	TRINITY_DN7007_c0_g1_i2_orf1	112.88	10	10	9.60E+05	3	2	4		37507	ORF type:internal len:351 hit:XP_012219584.1 TRINITY_DN7007_c0_g1_i2:3-1055(-)
560	1374	TRINITY_DN9879_c0_g1_i1_orfp1	112.74	18	18	1.31E+07	2	2	6	Oxidation (M)	9758	TRINITY_DN9879_c0_g1::TRINITY_DN9879_c0_g1_i1::g.8123::m.8123 TRINITY_DN9879_c0_g1::TRINITY_DN9879_c0_g1_i1::g.8123 ORF type:complete len:88 (-) score=3.99 TRINITY_DN9879_c0_g1_i1:416-679(-)
393	389	TRINITY_DN304_c0_g1_i4_orf1	112.45	10	10	4.87E+06	7	6	7	Carbamidomethylation	72055	ORF type:complete len:654 hit:XP_015594118.1 TRINITY_DN304_c0_g1_i4:3269-5230(-)
824	736	TRINITY_DN1974_c0_g1_i1_orf1	111.88	7	7	6.60E+05	2	2	2		46082	ORF type:complete len:405 hit:XP_012255754.1 TRINITY_DN1974_c0_g1_i1:68-1282(+)
860	657	TRINITY_DN2157_c0_g1_i1_orf1	111.29	13	13	2.82E+06	4	4	4	Carbamidomethylation	37878	ORF type:complete len:336 hit:XP_012285195.1 TRINITY_DN2157_c0_g1_i1:870-1877(-)
396	435	TRINITY_DN10735_c0_g1_i1_orf1	111.14	25	25	2.60E+06	4	3	6		23579	ORF type:complete len:210 hit:XP_011053230.1 TRINITY_DN10735_c0_g1_i1:154-783(+)
620	634	TRINITY_DN2947_c0_g1_i2_orf1	110.97	9	9	3.94E+06	3	3	5		57169	ORF type:3prime_partial len:518 hit:XP_023289466.1 TRINITY_DN2947_c0_g1_i2:809-2362(-)
493	454	TRINITY_DN322_c0_g1_i1_orf1	110.56	15	15	3.42E+06	5	5	5		39118	ORF type:complete len:351 hit:XP_012148505.1 TRINITY_DN322_c0_g1_i1:1816-2868(-)
465	541	TRINITY_DN1271_c0_g1_i1_orf1	110.55	4	4	1.06E+06	4	3	5		91045	ORF type:complete len:804 hit:XP_015591193.1 TRINITY_DN1271_c0_g1_i1:173-2584(+)
510	586	TRINITY_DN1738_c0_g1_i2_orf1	110.31	6	6	2.49E+06	5	3	7	Carbamidomethylation	67156	ORF type:complete len:597 hit:XP_015592972.1 TRINITY_DN1738_c0_g1_i2:1372-3162(-)
1001	716	TRINITY_DN1200_c0_g1_i1_orf1	109.66	7	7	7.88E+05	3	3	3		56749	ORF type:complete len:524 hit:XP_015597852.1 TRINITY_DN1200_c0_g1_i1:200-1771(+)
762	632	TRINITY_DN1323_c0_g2_i1_orf1	109.35	15	15	2.85E+06	3	3	4		22206	ORF type:3prime_partial len:200 hit:XP_015607338.1 TRINITY_DN1323_c0_g2_i1:84-683(+)
238	319	TRINITY_DN0_c0_g1_i4_orf1	109.17	41	41	2.35E+07	10	10	13		22554	ORF type:complete len:194 hit:XP_012271677.1 TRINITY_DN0_c0_g1_i4:2390-2971(-)
296	360	TRINITY_DN1089_c0_g1_i1_orf1	109.08	18	18	2.66E+06	8	6	10	Carbamidomethylation	51458	ORF type:complete len:474 hit:OXU29278.1 TRINITY_DN1089_c0_g1_i1:339-1760(-)
578	1064	TRINITY_DN1807_c0_g1_i1_orf1	108.9	29	29	7.74E+06	3	3	5		10941	ORF type:complete len:96 hit:XP_014607667.1 TRINITY_DN1807_c0_g1_i1:241-528(-)
607	578	TRINITY_DN1892_c0_g1_i1_orf1	108.65	5	5	1.63E+06	3	3	4		74372	ORF type:complete len:663 hit:XP_015585525.1 TRINITY_DN1892_c0_g1_i1:220-2208(+)
820	667	TRINITY_DN1567_c0_g2_i1_orf1	108.29	33	33	1.35E+06	3	3	4	Carbamidomethylation	19951	ORF type:complete len:175 hit:XP_017794244.1 TRINITY_DN1567_c0_g2_i1:94-618(+)
391	655	TRINITY_DN5471_c0_g5_i1_orf1	107.88	3	3	1.50E+07	6	3	7	Carbamidomethylation	164683	ORF type:3prime_partial len:1480 hit:XP_012284613.1 TRINITY_DN5471_c0_g5_i1:3027-7466(-)
309	392	TRINITY_DN321_c0_g1_i4_orf1	107.88	31	31	1.81E+07	8	8	12		21184	ORF type:5prime_partial len:182 hit:XP_012264905.1 TRINITY_DN321_c0_g1_i4:1-546(-)
423	460	TRINITY_DN2595_c0_g1_i2_orf1	107.87	14	14	2.62E+06	7	6	7	Carbamidomethylation	61397	ORF type:3prime_partial len:547 hit:XP_023288338.1 TRINITY_DN2595_c0_g1_i2:267-1907(-)
1071	684	TRINITY_DN943_c0_g1_i2_orf1	107.84	16	16	3.27E+06	3	3	3	Carbamidomethylation	24688	ORF type:complete len:216 hit:XP_008545563.1 TRINITY_DN943_c0_g1_i2:286-933(+)
758	600	TRINITY_DN1651_c0_g1_i1_orf1	107.29	7	7	9.39E+05	4	3	4		70976	ORF type:3prime_partial len:625 hit:XP_024941988.1 TRINITY_DN1651_c0_g1_i1:385-2259(-)
384	427	TRINITY_DN11824_c0_g1_i1_orf1	107.19	13	13	1.45E+06	5	4	7		31927	ORF type:complete len:293 hit:XP_014483852.1 TRINITY_DN11824_c0_g1_i1:1263-2141(-)
806	550	TRINITY_DN5775_c0_g1_i1_orf1	107.19	21	21	1.83E+06	4	3	4	Carbamidomethylation	20603	ORF type:complete len:178 hit:XP_012264496.1 TRINITY_DN5775_c0_g1_i1:934-1467(-)
681	845	TRINITY_DN79_c0_g1_i6_orf1	106.81	20	20	2.93E+06	2	2	4		13813	ORF type:3prime_partial len:122 hit:XP_014477817.1 TRINITY_DN79_c0_g1_i6:2-367(+)
857	544	TRINITY_DN7610_c0_g5_i1_orf1	106.57	34	34	1.88E+06	4	4	4		14944	ORF type:internal len:132 hit:XP_015605824.1 TRINITY_DN7610_c0_g5_i1:1-396(-)
475	514	TRINITY_DN6045_c0_g1_i1_orf1	106.43	14	14	2.57E+06	4	4	6	Carbamidomethylation	33935	ORF type:complete len:308 hit:XP_015126333.1 TRINITY_DN6045_c0_g1_i1:166-1089(+)
702	599	TRINITY_DN3007_c0_g1_i1_orf1	106.34	28	28	2.07E+06	3	3	4		19258	ORF type:3prime_partial len:170 hit:XP_011867893.1 TRINITY_DN3007_c0_g1_i1:189-698(+)
646	695	TRINITY_DN7594_c0_g2_i1_orf1	106.32	13	13	2.19E+06	3	3	3		26458	ORF type:complete len:253 hit:XP_015509321.1 TRINITY_DN7594_c0_g2_i1:143-901(-)
769	750	TRINITY_DN6623_c0_g1_i1_orf1	105.91	12	12	4.89E+05	3	2	3		44432	ORF type:complete len:394 hit:XP_015598180.1 TRINITY_DN6623_c0_g1_i1:11-1192(+)
508	553	TRINITY_DN5452_c0_g1_i1_orf1	105.76	23	23	3.67E+06	5	5	7		26746	ORF type:complete len:234 hit:XP_011633287.1 TRINITY_DN5452_c0_g1_i1:54-755(+)
369	805	TRINITY_DN365_c0_g4_i1_orf1	105.55	5	5	4.65E+05	4	2	9		86723	ORF type:complete len:774 hit:XP_012279907.1 TRINITY_DN365_c0_g4_i1:1372-3693(-)
746	646	TRINITY_DN137_c0_g1_i1_orf1	105.13	23	23	5.22E+06	3	3	4		20706	ORF type:complete len:187 hit:XP_017759060.1 TRINITY_DN137_c0_g1_i1:178-738(+)
590	669	TRINITY_DN5483_c0_g1_i1_orf1	105.02	14	14	1.57E+06	4	3	4		42616	ORF type:complete len:377 hit:XP_012226651.1 TRINITY_DN5483_c0_g1_i1:81-1211(+)
431	411	TRINITY_DN2517_c0_g1_i1_orf1	104.77	10	10	7.91E+06	6	6	6	Carbamidomethylation	52227	ORF type:complete len:477 hit:XP_015521700.1 TRINITY_DN2517_c0_g1_i1:152-1582(+)
667	516	TRINITY_DN473_c0_g1_i1_orf1	104.55	23	23	1.52E+06	4	4	4		29327	ORF type:complete len:269 hit:XP_015514933.1 TRINITY_DN473_c0_g1_i1:170-976(-)
359	753	TRINITY_DN2683_c0_g1_i1_orf1	104.44	3	3	1.76E+05	2	1	7		89308	ORF type:complete len:782 hit:XP_003702429.1 TRINITY_DN2683_c0_g1_i1:759-3104(-)
821	696	TRINITY_DN1494_c0_g1_i1_orf1	104.13	37	37	1.12E+06	3	3	3	Carbamidomethylation	13561	ORF type:complete len:119 hit:KMQ92011.1 TRINITY_DN1494_c0_g1_i1:87-443(-)
497	560	TRINITY_DN24_c0_g1_i1_orf1	104.12	16	16	2.19E+06	4	3	6		34453	ORF type:complete len:309 hit:XP_015592869.1 TRINITY_DN24_c0_g1_i1:105-1031(+)
920	671	TRINITY_DN1564_c0_g1_i1_orf1	103.85	9	9	7.29E+05	3	3	3	Carbamidomethylation	43298	ORF type:complete len:389 hit:XP_024939723.1 TRINITY_DN1564_c0_g1_i1:82-1248(+)
1075	740	TRINITY_DN963_c0_g1_i1_orf1	103.73	25	25	4.82E+06	3	3	3		14180	ORF type:complete len:124 hit:XP_015599454.1 TRINITY_DN963_c0_g1_i1:1148-1519(-)
812	595	TRINITY_DN1127_c0_g1_i1_orf1	103.68	12	12	9.39E+05	3	3	3		29038	ORF type:complete len:264 hit:XP_024937763.1 TRINITY_DN1127_c0_g1_i1:520-1311(-)
819	665	TRINITY_DN454_c0_g2_i1_orf1	103.41	25	25	2.54E+06	3	3	4		16706	ORF type:complete len:151 hit:KMQ93314.1 TRINITY_DN454_c0_g2_i1:95-547(+)
629	660	TRINITY_DN2328_c0_g4_i1_orf1	103.24	13	13	9.21E+05	4	3	5	Carbamidomethylation	65349	ORF type:3prime_partial len:598 hit:XP_012276882.1 TRINITY_DN2328_c0_g4_i1:1-1794(+)
591	678	TRINITY_DN3067_c0_g1_i1_orf1	103.18	20	20	3.49E+06	3	3	6	Carbamidomethylation	17525	ORF type:complete len:155 hit:XP_017791501.1 TRINITY_DN3067_c0_g1_i1:68-532(+)
409	401	TRINITY_DN10307_c0_g1_i1_orf1	103	21	21	8.36E+06	6	6	8		32013	ORF type:complete len:281 hit:XP_014615197.1 TRINITY_DN10307_c0_g1_i1:58-900(+)
229	377	TRINITY_DN2872_c0_g1_i1_orf1	102.75	29	29	1.26E+07	8	7	12		21385	ORF type:3prime_partial len:182 hit:XP_011633071.1 TRINITY_DN2872_c0_g1_i1:279-824(-)
608	440	TRINITY_DN9628_c0_g1_i1_orf1	102.55	23	23	3.31E+06	5	5	5	Carbamidomethylation	31551	ORF type:complete len:287 hit:XP_015587446.1 TRINITY_DN9628_c0_g1_i1:774-1634(-)
1004	759	TRINITY_DN301_c0_g1_i1_orf1	102.32	15	15	1.17E+06	3	2	3		24883	ORF type:3prime_partial len:217 hit:XP_015610525.1 TRINITY_DN301_c0_g1_i1:72-722(+)
643	664	TRINITY_DN9853_c0_g1_i1_orf1	102.09	13	13	2.33E+06	3	3	3		30041	ORF type:complete len:279 hit:XP_015610529.1 TRINITY_DN9853_c0_g1_i1:87-923(-)
963	614	TRINITY_DN10742_c0_g1_i1_orf1	102.09	12	12	6.06E+06	3	3	3	Carbamidomethylation	46262	ORF type:complete len:437 hit:XP_015520844.1 TRINITY_DN10742_c0_g1_i1:156-1466(+)
755	498	TRINITY_DN7625_c0_g1_i1_orf1	102.06	17	17	1.72E+06	4	4	4		28699	ORF type:complete len:254 hit:XP_012286498.1 TRINITY_DN7625_c0_g1_i1:282-1043(-)
300	546	TRINITY_DN6818_c0_g2_i1_orf1	102.02	22	22	6.42E+07	4	3	12		15787	ORF type:internal len:143 hit:AFD32551.1 TRINITY_DN6818_c0_g2_i1:2-430(+)
1069	679	TRINITY_DN156_c0_g1_i1_orf1	102	20	20	4.49E+06	3	3	3	Carbamidomethylation	16916	ORF type:complete len:155 hit:XP_015597671.1 TRINITY_DN156_c0_g1_i1:3420-3884(-)
609	640	TRINITY_DN6470_c0_g2_i1_orf1	101.98	7	7	5.42E+05	3	3	3	Carbamidomethylation	80231	ORF type:3prime_partial len:691 hit:XP_015511391.1 TRINITY_DN6470_c0_g2_i1:2-2074(+)
700	593	TRINITY_DN11557_c0_g1_i1_orf1	101.37	45	45	2.95E+06	4	3	4		14452	ORF type:internal len:125 hit:XP_015183687.1 TRINITY_DN11557_c0_g1_i1:3-377(-)
573	670	TRINITY_DN8411_c0_g1_i1_orf1	101.12	27	27	1.59E+06	4	3	5		17212	ORF type:complete len:152 hit:XP_011298372.1 TRINITY_DN8411_c0_g1_i1:3095-3550(-)
636	504	TRINITY_DN6078_c0_g2_i1_orf1	100.63	17	17	2.20E+06	5	5	5	Carbamidomethylation	26709	ORF type:3prime_partial len:248 hit:XP_011631140.1 TRINITY_DN6078_c0_g2_i1:803-1546(-)
922	712	TRINITY_DN2054_c0_g1_i1_orf1	100.47	11	11	8.47E+05	3	3	3	Carbamidomethylation	56971	ORF type:complete len:516 hit:XP_012286874.1 TRINITY_DN2054_c0_g1_i1:270-1817(+)
514	623	TRINITY_DN10590_c0_g1_i1_orf1	100.46	36	36	5.60E+06	3	3	6		9676	ORF type:complete len:88 hit:XP_011338614.1 TRINITY_DN10590_c0_g1_i1:225-488(-)
825	747	TRINITY_DN4758_c0_g1_i1_orf1	100.22	34	34	6.04E+06	3	3	4	Carbamidomethylation	10059	ORF type:internal len:88 hit:XP_015591228.1 TRINITY_DN4758_c0_g1_i1:1-264(-)
808	555	TRINITY_DN9802_c0_g1_i1_orf1	100.18	15	15	8.41E+05	4	4	4	Carbamidomethylation	40626	ORF type:3prime_partial len:360 hit:XP_015609611.1 TRINITY_DN9802_c0_g1_i1:43-1122(+)
438	476	TRINITY_DN45_c0_g1_i2_orf1	99.94	28	28	6.55E+06	4	4	5		18763	ORF type:3prime_partial len:168 hit:QBB01734.1 TRINITY_DN45_c0_g1_i2:2542-3045(-)
498	573	TRINITY_DN43_c0_g2_i4_orf1	99.85	11	11	3.81E+06	5	5	7		37470	ORF type:complete len:346 hit:XP_014604094.1 TRINITY_DN43_c0_g2_i4:1098-2135(-)
281	369	TRINITY_DN196_c0_g1_i1_orf1	99.75	24	24	1.31E+07	6	6	9	Carbamidomethylation	25573	ORF type:complete len:222 hit:XP_624896.1 TRINITY_DN196_c0_g1_i1:122-787(+)
547	871	TRINITY_DN10764_c0_g1_i1_orf1	99.41	27	27	1.17E+07	2	2	6	Carbamidomethylation	9662	ORF type:complete len:86 hit:XP_015190091.1 TRINITY_DN10764_c0_g1_i1:66-323(-)
703	618	TRINITY_DN303_c0_g1_i3_orf1	99.21	10	10	9.22E+05	3	3	3		59012	ORF type:complete len:530 hit:XP_016918187.1 TRINITY_DN303_c0_g1_i3:1702-3291(-)
813	611	TRINITY_DN440_c2_g1_i2_orf1	99.06	8	8	1.20E+06	3	3	3	Carbamidomethylation	88866	ORF type:complete len:794 hit:XP_015597124.1 TRINITY_DN440_c2_g1_i2:296-2677(+)
361	432	TRINITY_DN2168_c0_g1_i1_orf1	99.04	6	6	2.45E+06	8	5	10		138537	ORF type:complete len:1234 hit:XP_015598207.1 TRINITY_DN2168_c0_g1_i1:2175-5876(-)
1213	891	TRINITY_DN11237_c0_g1_i1_orf1	98.5	14	14	3.06E+05	2	2	2	Carbamidomethylation	30732	ORF type:complete len:284 hit:XP_012275669.1 TRINITY_DN11237_c0_g1_i1:98-949(+)
566	462	TRINITY_DN7163_c0_g1_i1_orf1	98.1	26	26	2.79E+06	6	6	6	Carbamidomethylation	28282	ORF type:3prime_partial len:263 hit:XP_015599601.1 TRINITY_DN7163_c0_g1_i1:2-790(+)
938	645	TRINITY_DN320_c0_g1_i2_orf1	97.79	18	18	8.69E+05	3	3	3		20426	ORF type:complete len:183 hit:XP_003392873.1 TRINITY_DN320_c0_g1_i2:1138-1686(-)
495	526	TRINITY_DN1057_c0_g1_i1_orf1	97.72	16	16	5.36E+06	4	4	7		22712	ORF type:complete len:210 hit:XP_015584664.1 TRINITY_DN1057_c0_g1_i1:367-996(-)
964	701	TRINITY_DN9803_c0_g1_i1_orf1	97.44	37	37	2.28E+06	3	3	3		9881	ORF type:complete len:96 hit:XP_015591780.1 TRINITY_DN9803_c0_g1_i1:421-708(-)
1003	751	TRINITY_DN1380_c0_g1_i1_orf1	96.73	13	13	1.66E+06	3	3	3		29983	ORF type:complete len:270 hit:XP_015512936.1 TRINITY_DN1380_c0_g1_i1:2541-3350(-)
575	726	TRINITY_DN2049_c0_g1_i1_orf1	96.7	8	8	2.38E+06	3	3	5	Carbamidomethylation	49270	ORF type:complete len:480 hit:XP_015610034.1 TRINITY_DN2049_c0_g1_i1:169-1608(+)
807	551	TRINITY_DN66_c0_g1_i10_orf1	96.54	16	16	2.94E+06	4	4	4	Carbamidomethylation	44001	ORF type:3prime_partial len:413 hit:XP_015607057.1 TRINITY_DN66_c0_g1_i10:610-1848(+)
596	1066	TRINITY_DN11_c1_g2_i1_orf1	96.38	14	14	6.70E+06	3	3	5	Carbamidomethylation	21780	ORF type:3prime_partial len:190 hit:XP_012053983.1 TRINITY_DN11_c1_g2_i1:572-1141(-)
461	459	TRINITY_DN1610_c0_g1_i1_orf1	96.34	23	23	3.97E+06	6	4	8		23660	ORF type:complete len:209 hit:XP_012289066.1 TRINITY_DN1610_c0_g1_i1:103-729(+)
1070	682	TRINITY_DN11447_c0_g1_i1_orf1	96.23	42	42	1.45E+06	3	3	3		8972	ORF type:internal len:78 hit:QBB02007.1 TRINITY_DN11447_c0_g1_i1:1-234(-)
651	814	TRINITY_DN1938_c0_g3_i1_orf1	96.23	31	31	1.88E+06	3	3	3		8491	ORF type:complete len:75 hit:XP_015586608.1 TRINITY_DN1938_c0_g3_i1:120-344(+)
1230	895	TRINITY_DN18_c0_g1_i3_orf1	96.16	24	24	3.03E+06	2	2	2	Carbamidomethylation	11780	ORF type:complete len:110 hit:XP_012174509.1 TRINITY_DN18_c0_g1_i3:882-1211(-)
861	681	TRINITY_DN4457_c0_g1_i1_orf1	95.86	14	14	2.21E+06	3	3	3		22361	ORF type:3prime_partial len:206 hit:XP_008204595.1 TRINITY_DN4457_c0_g1_i1:418-1035(-)
521	610	TRINITY_DN6170_c0_g7_i1_orf1	95.71	14	14	7.87E+05	4	2	4		45675	ORF type:complete len:406 hit:XP_011708228.1 TRINITY_DN6170_c0_g7_i1:110-1327(+)
674	692	TRINITY_DN7610_c0_g3_i1_orf1	95.3	29	29	1.93E+06	3	3	5		17175	ORF type:internal len:150 hit:XP_015605824.1 TRINITY_DN7610_c0_g3_i1:3-452(-)
789	734	TRINITY_DN889_c0_g1_i1_orf1	95.15	12	12	1.18E+06	3	2	4	Carbamidomethylation	35825	ORF type:3prime_partial len:313 hit:QBB01989.1 TRINITY_DN889_c0_g1_i1:148-1086(+)
615	502	TRINITY_DN2356_c0_g1_i1_orf1	95.03	10	10	1.53E+06	4	4	4		45807	ORF type:3prime_partial len:400 hit:XP_015588148.1 TRINITY_DN2356_c0_g1_i1:352-1551(-)
664	467	TRINITY_DN11227_c0_g1_i1_orf1	94.94	14	14	1.87E+06	5	5	5	Carbamidomethylation	55575	ORF type:complete len:484 hit:XP_015599990.1 TRINITY_DN11227_c0_g1_i1:279-1730(+)
760	629	TRINITY_DN11697_c0_g1_i1_orf1	94.78	20	20	4.63E+06	3	3	4		16882	ORF type:3prime_partial len:151 hit:XP_015600371.1 TRINITY_DN11697_c0_g1_i1:68-520(-)
509	581	TRINITY_DN10807_c0_g1_i1_orf1	94.55	8	8	1.20E+06	6	3	6	Carbamidomethylation	59649	ORF type:complete len:558 hit:XP_012252250.1 TRINITY_DN10807_c0_g1_i1:409-2082(-)
650	807	TRINITY_DN1661_c0_g1_i1_orf1	94.46	5	5	1.13E+06	4	2	5		86231	ORF type:3prime_partial len:760 hit:XP_015598699.1 TRINITY_DN1661_c0_g1_i1:3266-5545(-)
1006	772	TRINITY_DN1032_c0_g1_i1_orf1	94.25	5	5	9.74E+05	2	2	2		54628	ORF type:complete len:505 hit:XP_014487527.1 TRINITY_DN1032_c0_g1_i1:2505-4019(-)
816	639	TRINITY_DN189_c2_g1_i1_orf1	94.09	14	14	1.35E+06	4	3	4		27307	ORF type:complete len:247 hit:XP_012259971.1 TRINITY_DN189_c2_g1_i1:975-1715(-)
831	808	TRINITY_DN5229_c0_g1_i1_orf1	93.9	9	9	3.92E+05	2	2	2	Carbamidomethylation	57134	ORF type:3prime_partial len:509 hit:XP_015605143.1 TRINITY_DN5229_c0_g1_i1:2-1528(+)
541	601	TRINITY_DN1753_c0_g2_i8_orf1	93.32	4	4	1.27E+06	5	4	5		120027	ORF type:complete len:1062 hit:XP_015600653.1 TRINITY_DN1753_c0_g2_i8:288-3473(+)
1340	1021	TRINITY_DN958_c0_g1_i1_orf1	93.32	12	12	2.05E+06	2	2	2		23583	ORF type:3prime_partial len:222 hit:XP_029156743.1 TRINITY_DN958_c0_g1_i1:233-898(-)
814	636	TRINITY_DN2360_c0_g1_i1_orf1	93.3	20	20	1.98E+06	3	3	4	Carbamidomethylation	20942	ORF type:3prime_partial len:192 hit:EFN60301.1 TRINITY_DN2360_c0_g1_i1:3-578(+)
1422	1137	TRINITY_DN5007_c0_g1_i1_orf1	93.2	25	25	1.01E+06	2	2	2		16989	ORF type:complete len:152 hit:XP_015110261.1 TRINITY_DN5007_c0_g1_i1:10-465(+)
1332	958	TRINITY_DN695_c0_g1_i1_orf1	93.07	12	12	1.86E+06	2	2	2		22610	ORF type:complete len:197 hit:XP_015595372.1 TRINITY_DN695_c0_g1_i1:581-1171(-)
834	826	TRINITY_DN9487_c0_g1_i1_orf1	92.64	3	3	6.33E+05	2	2	2		131948	ORF type:3prime_partial len:1183 hit:XP_015609851.1 TRINITY_DN9487_c0_g1_i1:3-3551(+)
567	470	TRINITY_DN11244_c0_g1_i1_orf1	92.57	9	9	1.47E+06	5	5	5		59230	ORF type:complete len:547 hit:XP_015597853.1 TRINITY_DN11244_c0_g1_i1:138-1778(+)
639	574	TRINITY_DN8128_c0_g1_i1_orf1	92.53	36	36	4.06E+06	4	4	5		12759	ORF type:3prime_partial len:114 hit:XP_012283031.1 TRINITY_DN8128_c0_g1_i1:1-342(+)
1412	1081	TRINITY_DN11862_c0_g1_i1_orf1	92.52	20	20	5.00E+06	2	2	2		15715	ORF type:complete len:139 hit:XP_011138314.1 TRINITY_DN11862_c0_g1_i1:46-462(-)
809	559	TRINITY_DN2859_c0_g1_i1_orf1	92.49	12	12	1.98E+06	4	4	4		34200	ORF type:complete len:300 hit:XP_015597859.1 TRINITY_DN2859_c0_g1_i1:134-1033(-)
944	854	TRINITY_DN5756_c0_g1_i1_orf1	92.33	4	4	1.04E+05	1	1	1		58570	ORF type:complete len:524 hit:XP_015439064.1 TRINITY_DN5756_c0_g1_i1:1016-2587(-)
826	748	TRINITY_DN3451_c0_g1_i2_orf1	92.17	6	6	7.87E+05	2	2	2	Carbamidomethylation	63779	ORF type:3prime_partial len:580 hit:XP_012288068.1 TRINITY_DN3451_c0_g1_i2:1-1740(+)
738	508	TRINITY_DN11538_c0_g1_i1_orf1	91.98	10	10	1.42E+06	4	4	4	Carbamidomethylation	57350	ORF type:complete len:535 hit:XP_015586662.1 TRINITY_DN11538_c0_g1_i1:226-1830(+)
584	489	TRINITY_DN9889_c0_g1_i1_orf1	91.76	15	15	1.46E+06	6	6	6	Carbamidomethylation	46778	ORF type:complete len:421 hit:XP_015510509.1 TRINITY_DN9889_c0_g1_i1:735-1997(-)
794	825	TRINITY_DN9886_c0_g1_i1_orf1	91.71	28	28	4.26E+06	2	2	3		8699	ORF type:3prime_partial len:77 hit:KDR17545.1 TRINITY_DN9886_c0_g1_i1:159-389(-)
522	719	TRINITY_DN8176_c0_g2_i1_orf1	91.68	20	20	4.77E+05	3	2	6		21250	ORF type:complete len:187 hit:XP_011055760.1 TRINITY_DN8176_c0_g2_i1:672-1232(-)
939	691	TRINITY_DN462_c1_g4_i2_orf1	91.68	19	19	2.33E+06	3	3	3		24692	ORF type:complete len:214 hit:XP_029052039.1 TRINITY_DN462_c1_g4_i2:125-766(+)
810	563	TRINITY_DN8846_c0_g1_i2_orf1	91.5	16	16	1.61E+06	3	3	3		26914	ORF type:3prime_partial len:241 hit:XP_011336889.1 TRINITY_DN8846_c0_g1_i2:94-816(-)
863	702	TRINITY_DN332_c0_g1_i1_orf1	91.46	57	57	2.00E+06	3	3	3		9385	ORF type:complete len:88 hit:XP_023704087.1 TRINITY_DN332_c0_g1_i1:2154-2417(-)
419	475	TRINITY_DN216_c0_g1_i6_orf1	91.36	16	16	5.65E+06	6	4	8		41354	ORF type:complete len:367 hit:XP_015591720.1 TRINITY_DN216_c0_g1_i6:1556-2656(-)
772	894	TRINITY_DN1504_c0_g2_i1_orf1	91.3	32	32	5.64E+06	3	3	3	Carbamidomethylation	11856	ORF type:complete len:109 hit:XP_015610343.1 TRINITY_DN1504_c0_g2_i1:82-408(+)
750	915	TRINITY_DN5849_c0_g2_i1_orf1	91.1	2	2	2.28E+05	2	1	3		167109	ORF type:3prime_partial len:1519 hit:XP_024935527.1 TRINITY_DN5849_c0_g2_i1:1773-6329(-)
710	802	TRINITY_DN4029_c0_g2_i1_orf1	91.02	24	24	9.55E+05	2	2	3		9683	ORF type:internal len:83 hit:XP_015605824.1 TRINITY_DN4029_c0_g2_i1:1-249(+)
551	491	TRINITY_DN2327_c0_g2_i1_orf1	90.87	14	14	3.38E+06	4	4	4		31066	ORF type:3prime_partial len:268 hit:OXU23988.1 TRINITY_DN2327_c0_g2_i1:560-1363(-)
448	513	TRINITY_DN1182_c0_g3_i1_orf1	90.83	16	16	2.06E+06	5	5	5		37081	ORF type:5prime_partial len:323 hit:XP_015607159.1 TRINITY_DN1182_c0_g3_i1:190-1158(+)
791	785	TRINITY_DN644_c0_g1_i1_orf1	90.73	14	14	5.02E+05	2	2	2	Carbamidomethylation	47060	ORF type:complete len:416 hit:XP_020282306.1 TRINITY_DN644_c0_g1_i1:1825-3072(-)
389	596	TRINITY_DN2942_c0_g1_i1_orf1	90.73	46	46	1.05E+07	4	4	10		9411	ORF type:complete len:82 hit:XP_012286647.1 TRINITY_DN2942_c0_g1_i1:436-681(-)
767	688	TRINITY_DN1563_c0_g2_i1_orf1	90.65	6	6	9.62E+05	3	3	3	Carbamidomethylation	83773	ORF type:3prime_partial len:747 hit:XP_015603637.1 TRINITY_DN1563_c0_g2_i1:1-2241(+)
940	756	TRINITY_DN8786_c0_g2_i1_orf1	90.17	18	18	1.65E+06	3	2	3	Carbamidomethylation	19093	ORF type:internal len:170 hit:XP_015118111.1 TRINITY_DN8786_c0_g2_i1:3-512(-)
698	521	TRINITY_DN1846_c0_g1_i1_orf1	90.1	12	12	1.86E+06	4	4	4	Carbamidomethylation	35943	ORF type:complete len:330 hit:XP_015593327.1 TRINITY_DN1846_c0_g1_i1:298-1287(+)
1261	888	TRINITY_DN488_c0_g2_i3_orf1	90.04	10	10	5.33E+05	2	2	2		42874	ORF type:3prime_partial len:382 hit:XP_015601479.1 TRINITY_DN488_c0_g2_i3:2240-3385(-)
485	542	TRINITY_DN851_c0_g1_i5_orf1	89.49	4	4	9.10E+05	5	4	5	Carbamidomethylation	176633	ORF type:3prime_partial len:1591 hit:XP_024939397.1 TRINITY_DN851_c0_g1_i5:1505-6277(-)
652	842	TRINITY_DN11247_c0_g1_i1_orf1	89.34	7	7	2.96E+05	3	1	4	Carbamidomethylation	41642	ORF type:complete len:365 hit:XP_015586763.1 TRINITY_DN11247_c0_g1_i1:1199-2293(-)
677	742	TRINITY_DN5200_c0_g1_i1_orf1	89.06	5	5	5.02E+05	2	2	2		51872	ORF type:complete len:454 hit:XP_015588671.1 TRINITY_DN5200_c0_g1_i1:2648-4009(-)
701	597	TRINITY_DN1684_c0_g1_i1_orf1	88.86	10	10	9.20E+05	5	4	5	Carbamidomethylation	59329	ORF type:complete len:526 hit:XP_011704711.1 TRINITY_DN1684_c0_g1_i1:225-1802(+)
817	650	TRINITY_DN2606_c0_g2_i1_orf1	88.72	23	23	1.25E+06	3	3	3	Carbamidomethylation	16431	ORF type:complete len:147 hit:XP_017883301.1 TRINITY_DN2606_c0_g2_i1:281-721(-)
513	619	TRINITY_DN4051_c0_g1_i1_orf1	88.71	11	11	4.46E+06	3	3	5		25133	ORF type:complete len:217 hit:XP_012268773.1 TRINITY_DN4051_c0_g1_i1:95-745(+)
572	613	TRINITY_DN2272_c0_g1_i1_orf1	88.31	20	20	3.66E+06	4	4	5	Carbamidomethylation	21395	ORF type:complete len:193 hit:XP_015589002.1 TRINITY_DN2272_c0_g1_i1:203-781(+)
1178	858	TRINITY_DN709_c2_g1_i2_orf1	87.97	7	7	1.63E+06	2	2	2	Carbamidomethylation	35958	ORF type:complete len:317 hit:XP_011254600.1 TRINITY_DN709_c2_g1_i2:134-1084(+)
764	659	TRINITY_DN92_c0_g1_i1_orf1	87.86	11	11	1.14E+06	3	2	4		27861	ORF type:complete len:238 hit:XP_015521758.1 TRINITY_DN92_c0_g1_i1:947-1660(-)
671	622	TRINITY_DN484_c0_g1_i1_orf1	87.81	11	11	2.89E+06	4	4	5	Carbamidomethylation	57435	ORF type:complete len:505 hit:XP_012257383.1 TRINITY_DN484_c0_g1_i1:1147-2661(-)
568	494	TRINITY_DN2222_c0_g1_i1_orf1	87.78	27	27	1.16E+06	5	4	5	Carbamidomethylation	27305	ORF type:internal len:243 hit:PBC34653.1 TRINITY_DN2222_c0_g1_i1:3-731(-)
1087	1069	TRINITY_DN9495_c0_g1_i1_orf1	87.36	11	11	2.65E+05	3	2	3		29036	ORF type:complete len:262 hit:XP_015603338.1 TRINITY_DN9495_c0_g1_i1:482-1267(-)
512	603	TRINITY_DN2843_c0_g1_i1_orf1	86.83	5	5	1.05E+06	4	4	4	Carbamidomethylation	91705	ORF type:complete len:821 hit:XP_015590239.1 TRINITY_DN2843_c0_g1_i1:3-2465(+)
995	633	TRINITY_DN9828_c0_g1_i1_orf1	86.76	14	14	6.93E+05	3	3	3	Carbamidomethylation	28752	ORF type:3prime_partial len:253 hit:XP_015515430.1 TRINITY_DN9828_c0_g1_i1:103-861(-)
395	538	TRINITY_DN126_c0_g1_i10_orf1	86.67	4	4	1.16E+06	6	4	6		118507	ORF type:complete len:1028 hit:XP_011346809.1 TRINITY_DN126_c0_g1_i10:308-3391(+)
707	766	TRINITY_DN10373_c0_g1_i1_orf1	86.2	32	32	1.11E+07	4	4	4		12877	ORF type:complete len:127 hit:XP_015509572.1 TRINITY_DN10373_c0_g1_i1:185-565(-)
589	653	TRINITY_DN32_c0_g1_i2_orf1	86.05	21	21	3.45E+07	5	4	6	Carbamidomethylation	22938	ORF type:3prime_partial len:199 hit:KYN39113.1 TRINITY_DN32_c0_g1_i2:1345-1941(-)
1409	1074	TRINITY_DN10360_c0_g1_i1_orf1	85.83	8	8	7.04E+05	2	2	2	Carbamidomethylation	36661	ORF type:complete len:327 hit:XP_015586110.1 TRINITY_DN10360_c0_g1_i1:756-1736(-)
570	549	TRINITY_DN3727_c0_g2_i1_orf1	85.77	6	6	1.43E+06	4	3	4		60107	ORF type:complete len:534 hit:XP_015178219.1 TRINITY_DN3727_c0_g2_i1:103-1704(+)
585	497	TRINITY_DN4372_c0_g1_i1_orf1	85.75	19	19	4.56E+06	6	4	6		30665	ORF type:complete len:271 hit:XP_015599201.1 TRINITY_DN4372_c0_g1_i1:635-1447(-)
744	626	TRINITY_DN4764_c0_g2_i1_orf1	85.7	11	11	9.48E+05	3	3	3		40801	ORF type:complete len:367 hit:XP_015603425.1 TRINITY_DN4764_c0_g2_i1:107-1207(+)
486	552	TRINITY_DN3_c1_g2_i1_orf1	85.64	27	27	9.57E+06	5	5	7		14705	ORF type:3prime_partial len:129 hit:XP_015601540.1 TRINITY_DN3_c1_g2_i1:48-434(+)
969	957	TRINITY_DN489_c0_g1_i4_orf1	85.4	5	5	3.64E+05	2	2	3		56107	ORF type:complete len:524 hit:XP_015516662.1 TRINITY_DN489_c0_g1_i4:197-1768(+)
822	697	TRINITY_DN496_c0_g1_i1_orf1	84.82	20	20	1.15E+07	3	3	4	Carbamidomethylation	14083	ORF type:complete len:120 hit:XP_015513153.1 TRINITY_DN496_c0_g1_i1:25-384(+)
1168	889	TRINITY_DN4958_c0_g1_i1_orf1	84.79	14	14	5.70E+05	2	2	2		17628	ORF type:complete len:165 hit:XP_001607038.1 TRINITY_DN4958_c0_g1_i1:87-581(+)
1002	733	TRINITY_DN1881_c0_g1_i1_orf1	84.68	14	14	3.08E+06	3	3	3	Carbamidomethylation	32992	ORF type:complete len:303 hit:XP_015607455.1 TRINITY_DN1881_c0_g1_i1:1212-2120(-)
876	1072	TRINITY_DN9662_c0_g1_i1_orf1	84.54	14	14	3.78E+06	3	3	4		14630	ORF type:3prime_partial len:133 hit:XP_015172347.1 TRINITY_DN9662_c0_g1_i1:2-400(+)
1007	774	TRINITY_DN190_c0_g1_i2_orf1	84.01	9	9	1.89E+06	3	2	3		30838	ORF type:complete len:271 hit:XP_024946156.1 TRINITY_DN190_c0_g1_i2:3864-4676(-)
1232	926	TRINITY_DN8629_c0_g1_i1_orf1	83.72	4	4	7.43E+05	2	2	2	Carbamidomethylation	55104	ORF type:3prime_partial len:509 hit:XP_025262183.1 TRINITY_DN8629_c0_g1_i1:643-2169(-)
815	637	TRINITY_DN438_c2_g1_i3_orf1	83.35	13	13	9.47E+05	3	3	3	Carbamidomethylation	34367	ORF type:complete len:314 hit:XP_015594235.1 TRINITY_DN438_c2_g1_i3:195-1136(+)
748	776	TRINITY_DN2538_c0_g1_i1_orf1	83.03	5	5	1.19E+06	3	2	3	Carbamidomethylation	89443	ORF type:complete len:784 hit:XP_015592745.1 TRINITY_DN2538_c0_g1_i1:96-2447(+)
488	685	TRINITY_DN103_c0_g1_i2_orf1	82.19	12	12	3.48E+06	3	2	4		26501	ORF type:complete len:239 hit:XP_029044809.1 TRINITY_DN103_c0_g1_i2:495-1211(-)
456	496	TRINITY_DN1724_c0_g1_i2_orf1	82.06	59	59	4.90E+06	5	5	7	Carbamidomethylation	16749	ORF type:complete len:156 hit:XP_015519521.1 TRINITY_DN1724_c0_g1_i2:89-556(+)
859	647	TRINITY_DN120_c0_g1_i1_orf1	81.96	32	32	2.17E+06	3	3	3	Carbamidomethylation	14180	ORF type:complete len:131 hit:XP_015604307.1 TRINITY_DN120_c0_g1_i1:596-988(-)
641	656	TRINITY_DN602_c0_g2_i2_orf1	81.65	19	19	1.01E+06	3	2	4	Carbamidomethylation	20773	ORF type:internal len:182 hit:XP_015512539.1 TRINITY_DN602_c0_g2_i2:1-546(+)
1283	1089	TRINITY_DN4164_c0_g1_i1_orf1	81.54	10	10	1.19E+06	2	2	2		22988	ORF type:complete len:206 hit:XP_015602624.1 TRINITY_DN4164_c0_g1_i1:103-720(+)
865	735	TRINITY_DN1166_c0_g1_i1_orf1	81.26	17	17	2.18E+06	3	2	4		15322	ORF type:3prime_partial len:133 hit:XP_029160356.1 TRINITY_DN1166_c0_g1_i1:3695-4093(-)
752	1130	TRINITY_DN6_c0_g1_i2_orf1	81.15	5	5	1.02E+06	2	1	3		34314	ORF type:complete len:391 hit:XP_015601655.1 TRINITY_DN6_c0_g1_i2:449-1621(-)
555	794	TRINITY_DN1453_c0_g2_i1_orf1	80.71	8	8	4.69E+06	2	1	4	Carbamidomethylation	24968	ORF type:complete len:227 hit:XP_014608277.1 TRINITY_DN1453_c0_g2_i1:65-745(-)
996	651	TRINITY_DN9634_c0_g1_i1_orf1	80.69	20	20	1.75E+06	3	3	3	Carbamidomethylation	19980	ORF type:complete len:175 hit:XP_015523116.1 TRINITY_DN9634_c0_g1_i1:193-717(-)
537	483	TRINITY_DN1079_c0_g1_i2_orf1	80.63	13	13	2.46E+06	4	4	5	Carbamidomethylation	35696	ORF type:complete len:319 hit:XP_018399830.1 TRINITY_DN1079_c0_g1_i2:238-1194(+)
554	731	TRINITY_DN276_c1_g2_i4_orf1	80.4	19	19	4.73E+05	4	2	5		14951	ORF type:complete len:130 hit:XP_012539582.1 TRINITY_DN276_c1_g2_i4:2038-2427(-)
1259	878	TRINITY_DN786_c0_g1_i1_orf1	80.33	4	4	9.12E+05	2	2	2		130274	ORF type:complete len:1197 hit:XP_011058465.1 TRINITY_DN786_c0_g1_i1:638-4228(-)
759	609	TRINITY_DN2322_c0_g1_i1_orf1	80.3	6	6	7.49E+05	3	3	3		57767	ORF type:complete len:535 hit:XP_015181227.1 TRINITY_DN2322_c0_g1_i1:400-2004(-)
1407	1067	TRINITY_DN3160_c0_g2_i1_orf1	79.93	21	21	1.15E+06	2	2	2	Carbamidomethylation	12385	ORF type:5prime_partial len:111 hit:XP_015597657.1 TRINITY_DN3160_c0_g2_i1:1-333(-)
768	741	TRINITY_DN1266_c0_g1_i1_orf1	79.87	5	5	5.29E+05	2	2	2		49230	ORF type:complete len:442 hit:XP_017753201.1 TRINITY_DN1266_c0_g1_i1:2389-3714(-)
143	589	TRINITY_DN7613_c0_g2_i4_orf1	79.79	6	6	1.44E+06	6	4	13		82010	ORF type:3prime_partial len:741 hit:XP_015591427.1 TRINITY_DN7613_c0_g2_i4:2274-4496(-)
1359	1200	TRINITY_DN1475_c0_g1_i1_orf1	79.66	5	5	2.21E+05	1	1	1		35698	ORF type:complete len:320 hit:XP_017761361.1 TRINITY_DN1475_c0_g1_i1:136-1095(-)
1356	1160	TRINITY_DN1039_c0_g4_i1_orfp1	79.54	20	20	7.03E+05	1	1	1		8175	TRINITY_DN1039_c0_g4::TRINITY_DN1039_c0_g4_i1::g.8431::m.8431 TRINITY_DN1039_c0_g4::TRINITY_DN1039_c0_g4_i1::g.8431 ORF type:3prime_partial len:90 (-) score=11.48 TRINITY_DN1039_c0_g4_i1:3-239(-)
545	474	TRINITY_DN1763_c0_g1_i1_orf1	79.54	9	9	1.25E+06	5	5	5		62099	ORF type:complete len:547 hit:XP_015608933.1 TRINITY_DN1763_c0_g1_i1:679-2319(-)
1233	951	TRINITY_DN421_c0_g1_i5_orf1	79.51	6	6	1.71E+06	2	2	2	Carbamidomethylation	39689	ORF type:complete len:353 hit:XP_012143545.1 TRINITY_DN421_c0_g1_i5:2276-3334(-)
642	661	TRINITY_DN2062_c0_g2_i1_orf1	79.48	30	30	1.71E+06	3	2	4		9234	ORF type:internal len:79 hit:XP_015592342.1 TRINITY_DN2062_c0_g2_i1:2-238(+)
1268	964	TRINITY_DN10306_c0_g1_i1_orf1	79.29	9	9	1.35E+06	2	2	2	Carbamidomethylation	24991	ORF type:complete len:232 hit:XP_015513068.1 TRINITY_DN10306_c0_g1_i1:48-743(+)
1078	770	TRINITY_DN648_c0_g1_i1_orf1	79.11	18	18	2.15E+05	3	2	3		30749	ORF type:3prime_partial len:268 hit:XP_003704298.1 TRINITY_DN648_c0_g1_i1:821-1624(-)
1417	1116	TRINITY_DN12035_c0_g1_i1_orf1	78.67	23	23	3.79E+06	2	2	2		11335	ORF type:complete len:104 hit:XP_015592063.1 TRINITY_DN12035_c0_g1_i1:22-333(+)
1217	952	TRINITY_DN11889_c0_g1_i1_orf1	78.62	17	17	7.57E+05	2	2	2		18057	ORF type:complete len:166 hit:XP_015519107.1 TRINITY_DN11889_c0_g1_i1:136-633(+)
1034	1177	TRINITY_DN5814_c0_g1_i1_orf1	78.52	7	7	1.72E+06	1	1	2		31156	ORF type:complete len:282 hit:XP_015595345.1 TRINITY_DN5814_c0_g1_i1:167-1012(+)
828	768	TRINITY_DN879_c0_g1_i1_orf1	78.41	8	8	3.15E+06	2	2	3		29978	ORF type:complete len:275 hit:XP_015588168.1 TRINITY_DN879_c0_g1_i1:772-1596(-)
705	694	TRINITY_DN10462_c0_g1_i1_orf1	78.36	7	7	8.38E+05	4	3	4	Carbamidomethylation	48556	ORF type:complete len:435 hit:XP_015605478.1 TRINITY_DN10462_c0_g1_i1:408-1712(-)
858	625	TRINITY_DN4696_c0_g1_i1_orf1	78.21	29	29	9.91E+05	4	3	4	Carbamidomethylation	19393	ORF type:complete len:161 hit:XP_022120064.1 TRINITY_DN4696_c0_g1_i1:65-547(-)
542	738	TRINITY_DN11709_c0_g1_i1_orf1	78.2	14	14	4.14E+06	3	2	6	Acetylation (Protein N-term); Oxidation (M)	24645	ORF type:complete len:219 hit:XP_018354447.1 TRINITY_DN11709_c0_g1_i1:151-807(+)
649	780	TRINITY_DN4657_c0_g1_i1_orf1	78.17	4	4	6.04E+05	3	2	3	Carbamidomethylation	74288	ORF type:3prime_partial len:667 hit:XP_015516706.1 TRINITY_DN4657_c0_g1_i1:60-2060(-)
1092	1092	TRINITY_DN1119_c0_g1_i5_orf1	78.03	18	18	1.45E+05	2	1	3	Carbamidomethylation	21423	ORF type:3prime_partial len:188 hit:OAD54832.1 TRINITY_DN1119_c0_g1_i5:351-914(+)
1806	1577	TRINITY_DN3392_c0_g3_i1_orf1	77.71	6	6	5.15E+05	1	1	1	Carbamidomethylation	30597	ORF type:3prime_partial len:285 hit:XP_012286886.1 TRINITY_DN3392_c0_g3_i1:467-1321(-)
877	1090	TRINITY_DN9838_c0_g1_i1_orf1	77.6	18	18	4.68E+06	2	2	4		11190	ORF type:complete len:99 hit:XP_015520324.1 TRINITY_DN9838_c0_g1_i1:91-387(+)
1089	1080	TRINITY_DN1264_c0_g1_i1_orf1	77.58	34	34	1.34E+06	2	2	3	Carbamidomethylation	9138	ORF type:complete len:84 hit:XP_015515581.1 TRINITY_DN1264_c0_g1_i1:81-332(+)
1326	897	TRINITY_DN10469_c0_g1_i1_orf1	77.56	7	7	6.82E+05	2	2	2		28788	ORF type:complete len:258 hit:XP_015585029.1 TRINITY_DN10469_c0_g1_i1:97-870(-)
626	527	TRINITY_DN8446_c0_g2_i1_orf1	77.47	7	7	1.23E+06	5	5	5		65157	ORF type:3prime_partial len:567 hit:XP_024937211.1 TRINITY_DN8446_c0_g2_i1:3-1703(+)
670	565	TRINITY_DN1344_c0_g1_i1_orf1	77.47	14	14	3.32E+06	4	4	4		30949	ORF type:complete len:279 hit:XP_014601212.1 TRINITY_DN1344_c0_g1_i1:116-952(+)
666	515	TRINITY_DN236_c0_g1_i1_orf1	77.36	20	20	2.25E+06	4	4	4		22979	ORF type:complete len:197 hit:XP_003400801.1 TRINITY_DN236_c0_g1_i1:290-880(+)
1339	1009	TRINITY_DN9974_c0_g1_i1_orf1	77.25	7	7	1.25E+06	2	2	2		27969	ORF type:complete len:255 hit:XP_014598496.1 TRINITY_DN9974_c0_g1_i1:663-1427(-)
1408	1070	TRINITY_DN10957_c0_g1_i1_orf1	77.14	28	28	2.29E+05	2	2	2	Carbamidomethylation	11126	ORF type:complete len:102 hit:XP_015600536.1 TRINITY_DN10957_c0_g1_i1:191-496(-)
1949	1667	TRINITY_DN11706_c0_g1_i1_orf1	77.13	14	14	4.16E+05	1	1	1		17901	ORF type:complete len:159 hit:XP_012284574.1 TRINITY_DN11706_c0_g1_i1:361-837(-)
766	672	TRINITY_DN11395_c0_g1_i1_orf1	77.11	5	5	4.86E+05	4	2	4		63490	ORF type:complete len:540 hit:XP_003398805.1 TRINITY_DN11395_c0_g1_i1:109-1728(+)
966	806	TRINITY_DN1048_c2_g1_i1_orf1	77.09	30	30	5.06E+05	2	2	2		13018	ORF type:complete len:119 hit:XP_015510789.1 TRINITY_DN1048_c2_g1_i1:102-458(+)
1256	865	TRINITY_DN5318_c0_g5_i1_orf1	76.64	25	25	1.50E+06	2	2	2		13656	ORF type:internal len:130 hit:EFN62505.1 TRINITY_DN5318_c0_g5_i1:1-390(-)
739	789	TRINITY_DN1644_c0_g1_i1_orf1	76.26	5	5	4.59E+05	2	2	2		64343	ORF type:3prime_partial len:561 hit:XP_015600734.1 TRINITY_DN1644_c0_g1_i1:2-1684(+)
1276	1014	TRINITY_DN7610_c0_g2_i1_orf1	76.21	16	16	1.18E+06	2	2	2		14971	ORF type:5prime_partial len:130 hit:XP_012275433.1 TRINITY_DN7610_c0_g2_i1:1-390(-)
868	798	TRINITY_DN3021_c0_g2_i1_orf1	76.21	2	2	5.98E+05	2	2	2		86205	ORF type:3prime_partial len:772 hit:XP_015586100.1 TRINITY_DN3021_c0_g2_i1:2-2317(+)
1470	1668	TRINITY_DN3157_c0_g1_i1_orf1	76.07	17	17	3.80E+05	1	1	2		9642	ORF type:complete len:83 hit:XP_029176685.1 TRINITY_DN3157_c0_g1_i1:478-726(-)
159	607	TRINITY_DN1241_c0_g1_i1_orf1	75.95	16	16	1.69E+06	4	3	12		27984	ORF type:complete len:243 hit:ARN17846.1 TRINITY_DN1241_c0_g1_i1:206-934(+)
1560	1045	TRINITY_DN843_c0_g1_i2_orf1	75.9	2	2	3.06E+05	1	1	1		146207	ORF type:3prime_partial len:1266 hit:XP_015589785.1 TRINITY_DN843_c0_g1_i2:2969-6766(-)
871	836	TRINITY_DN2295_c0_g1_i1_orf1	75.34	7	7	1.24E+05	1	1	1		24960	ORF type:complete len:217 hit:XP_012257958.1 TRINITY_DN2295_c0_g1_i1:105-755(+)
1413	1088	TRINITY_DN326_c0_g1_i2_orf1	75.32	18	18	1.48E+06	2	2	2		26696	ORF type:complete len:241 hit:XP_015609382.1 TRINITY_DN326_c0_g1_i2:3147-3869(-)
787	693	TRINITY_DN503_c0_g1_i1_orf1	75.23	8	8	8.48E+05	3	3	3		51326	ORF type:complete len:461 hit:XP_015599993.1 TRINITY_DN503_c0_g1_i1:313-1695(+)
704	635	TRINITY_DN1582_c1_g1_i1_orf1	74.89	47	47	3.58E+06	5	4	5	Carbamidomethylation	13199	ORF type:complete len:116 hit:XP_015600570.1 TRINITY_DN1582_c1_g1_i1:13-360(+)
1804	1570	TRINITY_DN6078_c0_g1_i1_orf1	74.5	16	16	2.36E+05	1	1	1	Carbamidomethylation	9293	ORF type:internal len:87 hit:KMQ98503.1 TRINITY_DN6078_c0_g1_i1:2-262(+)
911	829	TRINITY_DN3700_c0_g1_i1_orf1	74.25	3	3	6.65E+05	2	2	2		84461	ORF type:complete len:736 hit:XP_015599244.1 TRINITY_DN3700_c0_g1_i1:639-2846(-)
678	762	TRINITY_DN4769_c0_g1_i1_orf1	74.01	3	3	2.93E+06	3	3	3	Oxidation (M)	101959	ORF type:complete len:923 hit:XP_024945575.1 TRINITY_DN4769_c0_g1_i1:170-2938(-)
749	797	TRINITY_DN10319_c0_g1_i1_orf1	73.39	4	4	8.65E+05	3	2	4		58665	ORF type:complete len:540 hit:XP_015600932.1 TRINITY_DN10319_c0_g1_i1:648-2267(-)
1008	777	TRINITY_DN71_c0_g3_i1_orf1	73.23	6	6	3.29E+05	2	2	2		39582	ORF type:complete len:378 hit:XP_014467173.1 TRINITY_DN71_c0_g3_i1:486-1619(-)
706	720	TRINITY_DN270_c0_g1_i5_orf1	73.21	14	14	9.11E+05	4	3	4		26157	ORF type:complete len:229 hit:XP_015588560.1 TRINITY_DN270_c0_g1_i5:341-1027(-)
1950	1670	TRINITY_DN740_c0_g1_i2_orf1	72.92	27	27	5.88E+05	1	1	1		6338	ORF type:complete len:57 hit:XP_015585951.1 TRINITY_DN740_c0_g1_i2:278-448(-)
1211	870	TRINITY_DN3711_c0_g1_i1_orf1	72.91	15	15	4.43E+05	2	2	2		19288	ORF type:5prime_partial len:168 hit:XP_015594710.1 TRINITY_DN3711_c0_g1_i1:2-505(-)
1088	1076	TRINITY_DN2525_c0_g1_i1_orf1	72.5	13	13	3.15E+06	2	2	3		25759	ORF type:complete len:230 hit:XP_015586814.1 TRINITY_DN2525_c0_g1_i1:6-695(+)
312	699	TRINITY_DN1907_c0_g2_i4_orf1	72.39	21	21	3.03E+06	5	4	7	Carbamidomethylation	19561	ORF type:complete len:170 hit:XP_015602921.1 TRINITY_DN1907_c0_g2_i4:1249-1758(-)
745	627	TRINITY_DN10318_c0_g1_i1_orf1	72.38	6	6	4.96E+05	3	3	3		53331	ORF type:complete len:469 hit:XP_012264078.1 TRINITY_DN10318_c0_g1_i1:45-1451(+)
811	590	TRINITY_DN11747_c0_g1_i1_orf1	72.25	25	25	3.42E+06	4	3	4		15978	ORF type:complete len:142 hit:XP_026301350.1 TRINITY_DN11747_c0_g1_i1:415-840(-)
1805	1576	TRINITY_DN770_c0_g3_i1_orf1	72.14	13	13	3.87E+05	1	1	1		15558	ORF type:complete len:141 hit:XP_015587283.1 TRINITY_DN770_c0_g3_i1:60-482(-)
557	903	TRINITY_DN3207_c0_g1_i1_orf1	72.01	28	28	9.77E+06	3	3	6		12610	ORF type:complete len:109 hit:XP_012275091.1 TRINITY_DN3207_c0_g1_i1:125-451(+)
1005	763	TRINITY_DN2405_c0_g4_i4_orf1	71.95	16	16	5.28E+06	3	3	3		17264	ORF type:complete len:149 hit:QBH73085.1 TRINITY_DN2405_c0_g4_i4:332-778(+)
511	591	TRINITY_DN280_c0_g1_i1_orf1	71.92	4	4	1.96E+06	5	5	5		145937	ORF type:complete len:1327 hit:XP_015605941.1 TRINITY_DN280_c0_g1_i1:1110-5090(+)
761	631	TRINITY_DN281_c0_g1_i2_orf1	71.82	2	2	1.13E+06	4	4	4		160059	ORF type:complete len:1466 hit:XP_015594830.1 TRINITY_DN281_c0_g1_i2:471-4868(-)
998	703	TRINITY_DN3098_c0_g1_i1_orf1	71.61	8	8	1.29E+06	3	3	3		38824	ORF type:complete len:362 hit:XP_012268044.1 TRINITY_DN3098_c0_g1_i1:137-1222(+)
444	587	TRINITY_DN751_c0_g1_i2_orf1	71.4	6	6	1.57E+06	4	4	4		83747	ORF type:complete len:737 hit:XP_015597218.1 TRINITY_DN751_c0_g1_i2:1180-3390(-)
1210	864	TRINITY_DN11230_c0_g1_i1_orf1	71.35	4	4	3.31E+06	2	2	2		55732	ORF type:complete len:507 hit:XP_012530245.1 TRINITY_DN11230_c0_g1_i1:1523-3043(-)
1074	714	TRINITY_DN1044_c0_g1_i4_orf1	71.35	21	21	1.10E+06	3	3	3		26514	ORF type:complete len:239 hit:XP_015600673.1 TRINITY_DN1044_c0_g1_i4:634-1350(-)
1023	1015	TRINITY_DN670_c0_g1_i2_orf1	71.34	3	3	1.36E+06	2	1	3		67147	ORF type:complete len:603 hit:XP_003485005.1 TRINITY_DN670_c0_g1_i2:2767-4575(-)
73	1720	TRINITY_DN317_c0_g1_i3_orfp2	71.08	24	24	2.85E+07	3	3	14	Oxidation (M)	5342	TRINITY_DN317_c0_g1::TRINITY_DN317_c0_g1_i3::g.9039::m.9039 TRINITY_DN317_c0_g1::TRINITY_DN317_c0_g1_i3::g.9039 ORF type:5prime_partial len:50 (-) score=5.38 TRINITY_DN317_c0_g1_i3:178-327(-)
784	583	TRINITY_DN11320_c0_g1_i1_orf1	70.65	9	9	2.08E+06	4	4	4	Carbamidomethylation	63667	ORF type:3prime_partial len:572 hit:XP_015603542.1 TRINITY_DN11320_c0_g1_i1:325-2040(-)
1436	1264	TRINITY_DN540_c0_g1_i2_orf1	70.63	8	8	5.24E+05	1	1	1		15392	ORF type:3prime_partial len:139 hit:XP_015587035.1 TRINITY_DN540_c0_g1_i2:22-438(+)
675	711	TRINITY_DN7035_c0_g1_i1_orf1	70.5	20	20	6.64E+06	3	3	4		14480	ORF type:complete len:124 hit:XP_015607810.1 TRINITY_DN7035_c0_g1_i1:23-394(+)
1437	1267	TRINITY_DN7403_c0_g1_i3_orf1	70.38	6	6	3.89E+05	1	1	1		18823	ORF type:3prime_partial len:164 hit:XP_028047142.1 TRINITY_DN7403_c0_g1_i3:382-873(-)
1410	1075	TRINITY_DN767_c0_g1_i1_orf1	70.2	13	13	7.29E+05	2	2	2	Carbamidomethylation	17267	ORF type:3prime_partial len:151 hit:XP_011334052.2 TRINITY_DN767_c0_g1_i1:446-898(-)
1072	706	TRINITY_DN842_c0_g2_i4_orf1	70.06	10	10	9.56E+05	3	3	3		27905	ORF type:3prime_partial len:261 hit:XP_015602347.1 TRINITY_DN842_c0_g2_i4:969-1751(-)
832	811	TRINITY_DN1080_c0_g1_i1_orf1	69.75	6	6	6.93E+05	3	2	4		65582	ORF type:complete len:585 hit:XP_012283498.1 TRINITY_DN1080_c0_g1_i1:477-2231(-)
942	823	TRINITY_DN1843_c0_g2_i1_orf1	69.6	13	13	2.31E+05	2	2	2		19710	ORF type:complete len:179 hit:XP_012060986.1 TRINITY_DN1843_c0_g2_i1:383-919(+)
1084	866	TRINITY_DN3935_c0_g1_i1_orf1	69.46	3	3	3.49E+05	1	1	1		57902	ORF type:complete len:513 hit:XP_015608789.1 TRINITY_DN3935_c0_g1_i1:1263-2801(-)
1787	1399	TRINITY_DN1885_c0_g2_i1_orf1	69.31	5	5	5.74E+05	1	1	1		36938	ORF type:3prime_partial len:332 hit:XP_015609354.1 TRINITY_DN1885_c0_g2_i1:2-997(+)
1951	1671	TRINITY_DN1290_c0_g1_i4_orf1	69.3	18	18	1.47E+06	1	1	1		9172	ORF type:3prime_partial len:84 hit:XP_015603927.1 TRINITY_DN1290_c0_g1_i4:989-1240(-)
1091	1085	TRINITY_DN762_c0_g1_i1_orf1	69.12	12	12	9.60E+05	2	2	2	Carbamidomethylation	20932	ORF type:3prime_partial len:181 hit:XP_012273712.1 TRINITY_DN762_c0_g1_i1:882-1424(+)
709	801	TRINITY_DN7806_c0_g1_i1_orf1	68.94	5	5	1.85E+06	2	2	3		62797	ORF type:complete len:557 hit:XP_012281802.1 TRINITY_DN7806_c0_g1_i1:64-1734(+)
711	846	TRINITY_DN11253_c0_g1_i1_orf1	68.9	11	11	2.02E+06	2	2	3		24327	ORF type:complete len:213 hit:XP_015519583.1 TRINITY_DN11253_c0_g1_i1:545-1183(-)
1355	1149	TRINITY_DN1513_c0_g1_i1_orf1	68.2	3	3	3.66E+05	1	1	1		35658	ORF type:complete len:318 hit:XP_015593065.1 TRINITY_DN1513_c0_g1_i1:324-1277(-)
1264	946	TRINITY_DN289_c0_g1_i3_orf1	67.87	2	2	2.61E+05	1	1	1		59936	ORF type:complete len:522 hit:RLU18932.1 TRINITY_DN289_c0_g1_i3:38-1603(+)
1029	1103	TRINITY_DN1174_c1_g1_i1_orfp1	67.79	51	51	6.84E+06	2	2	3		7405	TRINITY_DN1174_c1_g1::TRINITY_DN1174_c1_g1_i1::g.6111::m.6111 TRINITY_DN1174_c1_g1::TRINITY_DN1174_c1_g1_i1::g.6111 ORF type:5prime_partial len:73 (+) score=25.10 Ribosomal_60s|PF00428.19|2.7e-17 TRINITY_DN1174_c1_g1_i1:1-21...
450	654	TRINITY_DN393_c0_g1_i1_orf1	67.75	14	14	4.06E+06	3	3	7		19900	ORF type:complete len:176 hit:XP_001600168.1 TRINITY_DN393_c0_g1_i1:283-810(+)
1801	1560	TRINITY_DN929_c0_g1_i1_orf1	67.69	6	6	4.17E+05	1	1	1		20743	ORF type:complete len:183 hit:XP_015592900.1 TRINITY_DN929_c0_g1_i1:392-940(+)
1022	1010	TRINITY_DN6141_c0_g3_i1_orf1	67.59	35	35	1.35E+06	2	2	3		8922	ORF type:internal len:77 hit:XP_018367053.1 TRINITY_DN6141_c0_g3_i1:1-231(+)
833	816	TRINITY_DN6931_c0_g3_i1_orf1	67.31	6	6	3.94E+05	2	2	2		38385	ORF type:3prime_partial len:329 hit:XP_015594777.1 TRINITY_DN6931_c0_g3_i1:509-1495(-)
1683	1184	TRINITY_DN2587_c0_g1_i1_orf1	67.19	3	3	1.89E+05	1	1	1		66009	ORF type:complete len:587 hit:XP_012288675.1 TRINITY_DN2587_c0_g1_i1:277-2037(+)
1257	872	TRINITY_DN308_c0_g1_i3_orf1	67.1	6	6	2.10E+06	2	2	2		45245	ORF type:complete len:392 hit:XP_015597334.1 TRINITY_DN308_c0_g1_i3:1563-2738(-)
1324	882	TRINITY_DN4545_c0_g1_i1_orf1	67.03	18	18	1.64E+05	2	1	2		20669	ORF type:complete len:186 hit:XP_011630325.1 TRINITY_DN4545_c0_g1_i1:99-656(+)
1791	1458	TRINITY_DN1413_c0_g3_i1_orf1	67.01	8	8	8.99E+05	1	1	1		24313	ORF type:3prime_partial len:224 hit:XP_012274751.1 TRINITY_DN1413_c0_g3_i1:2740-3411(-)
1802	1561	TRINITY_DN2137_c0_g1_i1_orf1	66.95	14	14	2.82E+05	1	1	1		22347	ORF type:complete len:194 hit:XP_012273322.1 TRINITY_DN2137_c0_g1_i1:91-672(+)
1435	1258	TRINITY_DN585_c0_g1_i5_orf1	66.77	3	3	2.08E+05	1	1	1		40449	ORF type:3prime_partial len:361 hit:XP_015585989.1 TRINITY_DN585_c0_g1_i5:70-1152(-)
818	662	TRINITY_DN11797_c0_g1_i1_orf1	66.49	12	12	3.20E+06	3	3	3		30595	ORF type:complete len:273 hit:XP_014606191.1 TRINITY_DN11797_c0_g1_i1:1353-2171(-)
1073	710	TRINITY_DN3295_c0_g1_i1_orf1	66.35	19	19	9.84E+05	3	3	3		14806	ORF type:internal len:130 hit:KMR02238.1 TRINITY_DN3295_c0_g1_i1:3-392(-)
1090	1082	TRINITY_DN308_c0_g1_i2_orf1	66.18	22	22	1.76E+06	2	2	3		13022	ORF type:complete len:119 hit:XP_015597345.1 TRINITY_DN308_c0_g1_i2:201-557(+)
867	781	TRINITY_DN6267_c0_g2_i1_orf1	66.14	9	9	7.29E+05	2	2	3	Carbamidomethylation	34295	ORF type:complete len:308 hit:XP_012270126.1 TRINITY_DN6267_c0_g2_i1:2483-3406(-)
1303	1471	TRINITY_DN2286_c0_g1_i4_orf1	65.96	3	3	7.31E+05	1	1	2		37417	ORF type:complete len:335 hit:XP_024941923.1 TRINITY_DN2286_c0_g1_i4:303-1307(+)
1952	1672	TRINITY_DN4733_c0_g1_i1_orf1	65.88	11	11	3.72E+06	1	1	1		15310	ORF type:complete len:133 hit:XP_012263834.1 TRINITY_DN4733_c0_g1_i1:964-1362(-)
965	745	TRINITY_DN327_c0_g1_i4_orf1	65.83	29	29	1.19E+06	3	3	3		14697	ORF type:complete len:124 hit:XP_015514448.1 TRINITY_DN327_c0_g1_i4:2260-2631(-)
679	790	TRINITY_DN584_c0_g1_i1_orf1	65.64	5	5	1.18E+06	2	2	3		52684	ORF type:complete len:473 hit:XP_012278496.1 TRINITY_DN584_c0_g1_i1:130-1548(+)
1411	1077	TRINITY_DN1_c0_g1_i3_orf1	65.09	13	13	7.04E+05	2	1	2		17175	ORF type:complete len:151 hit:XP_012277724.1 TRINITY_DN1_c0_g1_i3:171-623(-)
770	761	TRINITY_DN1382_c0_g1_i1_orf1	65.05	3	3	4.01E+05	2	2	2		71270	ORF type:complete len:633 hit:XP_015608572.1 TRINITY_DN1382_c0_g1_i1:70-1968(+)
1076	744	TRINITY_DN2327_c0_g1_i1_orf1	65.04	27	27	2.39E+06	3	3	3		13166	ORF type:internal len:115 hit:XP_024879410.1 TRINITY_DN2327_c0_g1_i1:1-345(+)
923	746	TRINITY_DN7691_c0_g2_i1_orf1	65.01	9	9	6.55E+05	2	2	2	Carbamidomethylation	27831	ORF type:complete len:248 hit:XP_015604906.1 TRINITY_DN7691_c0_g2_i1:109-852(+)
946	896	TRINITY_DN72_c0_g1_i5_orf1	64.83	9	9	1.13E+06	2	2	2		39261	ORF type:complete len:349 hit:XP_003489668.1 TRINITY_DN72_c0_g1_i5:4441-5487(-)
735	799	TRINITY_DN8545_c0_g2_i1_orf1	64.82	6	6	5.20E+05	2	2	2		34404	ORF type:complete len:310 hit:XP_029049832.1 TRINITY_DN8545_c0_g2_i1:173-1102(+)
924	809	TRINITY_DN5206_c0_g1_i1_orf1	64.73	8	8	1.25E+06	2	2	2		39424	ORF type:complete len:352 hit:XP_015601814.1 TRINITY_DN5206_c0_g1_i1:54-1109(+)
830	804	TRINITY_DN4413_c0_g1_i1_orf1	64.64	41	41	3.51E+06	2	2	3	Carbamidomethylation	10945	ORF type:internal len:95 hit:XP_012280424.1 TRINITY_DN4413_c0_g1_i1:1-285(+)
1416	1111	TRINITY_DN8158_c0_g1_i1_orf1	64.61	23	23	3.60E+05	2	2	2		10331	ORF type:complete len:93 hit:XP_015433851.1 TRINITY_DN8158_c0_g1_i1:716-994(-)
528	1689	TRINITY_DN358_c0_g1_i1_orfp1	64.45	7	7	4.48E+07	2	2	7		14494	TRINITY_DN358_c0_g1::TRINITY_DN358_c0_g1_i1::g.9149::m.9149 TRINITY_DN358_c0_g1::TRINITY_DN358_c0_g1_i1::g.9149 ORF type:internal len:126 (-) score=25.93 TRINITY_DN358_c0_g1_i1:2-376(-)
1953	1673	TRINITY_DN11974_c0_g1_i1_orf1	64.32	12	12	2.29E+05	1	1	1		13583	ORF type:internal len:115 hit:XP_018350534.1 TRINITY_DN11974_c0_g1_i1:1-345(-)
1234	979	TRINITY_DN1063_c0_g1_i4_orf1	64.1	3	3	1.94E+05	1	1	1		45306	ORF type:3prime_partial len:410 hit:XP_011337547.1 TRINITY_DN1063_c0_g1_i4:183-1412(+)
1471	1675	TRINITY_DN3842_c0_g1_i1_orf1	63.87	14	14	5.08E+06	1	1	2		8372	ORF type:complete len:72 hit:XP_015594142.1 TRINITY_DN3842_c0_g1_i1:27-242(+)
553	725	TRINITY_DN1618_c0_g1_i3_orf1	63.84	6	6	1.02E+06	4	2	4		52542	ORF type:3prime_partial len:483 hit:XP_012154171.1 TRINITY_DN1618_c0_g1_i3:2222-3670(-)
1954	1674	TRINITY_DN1707_c0_g1_i2_orf1	63.5	4	4	9.40E+04	1	1	1		62498	ORF type:complete len:553 hit:XP_015588278.1 TRINITY_DN1707_c0_g1_i2:1330-2988(+)
947	920	TRINITY_DN4265_c0_g1_i1_orf1	63.35	1	1	1.83E+05	2	1	2		116426	ORF type:3prime_partial len:1024 hit:XP_012262723.1 TRINITY_DN4265_c0_g1_i1:247-3318(-)
878	1098	TRINITY_DN499_c0_g1_i1_orf1	63.28	27	27	4.52E+06	2	2	2	Carbamidomethylation	17861	ORF type:complete len:166 hit:XP_020291807.1 TRINITY_DN499_c0_g1_i1:768-1265(-)
1343	1036	TRINITY_DN14_c0_g1_i2_orf1	63.09	9	9	1.15E+05	1	1	1		22646	ORF type:complete len:202 hit:XP_015439076.1 TRINITY_DN14_c0_g1_i2:158-763(+)
1682	1054	TRINITY_DN133_c1_g1_i1_orf1	63.06	4	4	1.95E+05	1	1	1		31960	ORF type:complete len:289 hit:XP_015600904.1 TRINITY_DN133_c1_g1_i1:69-935(+)
682	848	TRINITY_DN5598_c0_g2_i1_orf1	63.01	6	6	3.90E+06	2	2	2		38280	ORF type:3prime_partial len:332 hit:XP_015604737.1 TRINITY_DN5598_c0_g2_i1:709-1704(-)
1081	821	TRINITY_DN244_c0_g1_i5_orf1	62.69	18	18	3.11E+06	2	2	2		9790	ORF type:complete len:83 hit:XP_015598927.1 TRINITY_DN244_c0_g1_i5:345-593(+)
1329	938	TRINITY_DN1914_c0_g1_i1_orf1	62.6	6	6	2.03E+06	2	2	2		27947	ORF type:complete len:254 hit:XP_015514156.1 TRINITY_DN1914_c0_g1_i1:2825-3586(-)
866	757	TRINITY_DN2035_c0_g1_i1_orf1	62.45	6	6	8.20E+05	3	3	3		39654	ORF type:3prime_partial len:349 hit:XP_015584817.1 TRINITY_DN2035_c0_g1_i1:2736-3782(-)
1427	1172	TRINITY_DN312_c0_g1_i2_orf1	61.82	9	9	2.06E+05	2	1	2		20989	ORF type:complete len:186 hit:EFN74866.1 TRINITY_DN312_c0_g1_i2:199-756(+)
1376	1489	TRINITY_DN7448_c0_g1_i1_orf1	61.74	5	5	1.18E+06	1	1	1		31504	ORF type:complete len:276 hit:XP_015589929.1 TRINITY_DN7448_c0_g1_i1:185-1012(+)
1352	1105	TRINITY_DN845_c0_g4_i1_orf1	61.29	12	12	1.09E+06	2	2	2		16678	ORF type:complete len:148 hit:NP_731941.1 TRINITY_DN845_c0_g4_i1:85-528(+)
921	704	TRINITY_DN596_c0_g2_i1_orf1	61.27	8	8	3.90E+05	3	3	3		69108	ORF type:complete len:617 hit:XP_012254316.1 TRINITY_DN596_c0_g2_i1:1170-3020(-)
1414	1096	TRINITY_DN1402_c0_g1_i1_orf1	61.1	33	33	2.11E+06	2	2	2		9481	ORF type:complete len:79 hit:XP_026477405.1 TRINITY_DN1402_c0_g1_i1:196-432(-)
1014	841	TRINITY_DN3390_c0_g3_i1_orf1	60.89	2	2	3.03E+05	1	1	1		35727	ORF type:internal len:307 hit:XP_015607932.1 TRINITY_DN3390_c0_g3_i1:3-923(+)
864	729	TRINITY_DN574_c0_g4_i1_orf1	60.53	21	21	3.89E+05	4	2	4	Carbamidomethylation	26108	ORF type:internal len:231 hit:EFN60287.1 TRINITY_DN574_c0_g4_i1:1-693(-)
1344	1039	TRINITY_DN1693_c0_g1_i1_orf1	60.46	3	3	1.66E+05	1	1	1		39121	ORF type:complete len:349 hit:XP_015601265.1 TRINITY_DN1693_c0_g1_i1:2895-3941(-)
1323	880	TRINITY_DN11222_c0_g1_i1_orf1	60.37	5	5	5.08E+05	2	2	2	Carbamidomethylation	43333	ORF type:3prime_partial len:387 hit:RLU25837.1 TRINITY_DN11222_c0_g1_i1:777-1937(-)
1013	839	TRINITY_DN1039_c0_g1_i4_orf1	60.03	10	10	7.03E+05	2	2	2		30815	ORF type:3prime_partial len:274 hit:XP_015589452.1 TRINITY_DN1039_c0_g1_i4:2154-2975(-)
648	752	TRINITY_DN5839_c0_g1_i1_orf1	60.02	2	2	3.29E+05	1	1	1		51245	ORF type:complete len:438 hit:XP_006571750.1 TRINITY_DN5839_c0_g1_i1:1061-2374(-)
183	820	TRINITY_DN9322_c0_g1_i1_orf1	60	3	3	3.99E+05	2	1	9		53645	ORF type:complete len:472 hit:XP_015601404.1 TRINITY_DN9322_c0_g1_i1:845-2260(-)
1782	1340	TRINITY_DN3599_c0_g1_i1_orf1	59.83	8	8	1.06E+06	1	1	1		20931	ORF type:complete len:181 hit:XP_015516795.1 TRINITY_DN3599_c0_g1_i1:1314-1856(-)
1027	1084	TRINITY_DN1538_c0_g1_i1_orf1	59.76	8	8	1.34E+06	2	2	2		25842	ORF type:complete len:237 hit:EFN70056.1 TRINITY_DN1538_c0_g1_i1:4600-5310(-)
1440	1278	TRINITY_DN4656_c0_g2_i1_orf1	59.57	5	5	1.94E+05	1	1	1		17321	ORF type:internal len:160 hit:XP_014613648.1 TRINITY_DN4656_c0_g2_i1:2-481(+)
1792	1464	TRINITY_DN2523_c0_g1_i1_orf1	59.48	18	18	4.86E+05	1	1	1	Carbamidomethylation	17544	ORF type:complete len:159 hit:XP_014481244.1 TRINITY_DN2523_c0_g1_i1:19-495(+)
1077	760	TRINITY_DN824_c0_g1_i1_orf1	59.23	6	6	1.17E+06	3	3	3	Carbamidomethylation	44698	ORF type:complete len:388 hit:XP_015517552.1 TRINITY_DN824_c0_g1_i1:1102-2265(-)
1957	1680	TRINITY_DN10756_c0_g1_i1_orf1	58.82	2	2	4.74E+05	1	1	1		57130	ORF type:complete len:501 hit:XP_015517003.1 TRINITY_DN10756_c0_g1_i1:167-1669(+)
786	668	TRINITY_DN1440_c0_g1_i1_orf1	58.33	6	6	9.88E+05	4	3	4		63367	ORF type:3prime_partial len:557 hit:XP_014482422.1 TRINITY_DN1440_c0_g1_i1:21-1691(+)
1955	1676	TRINITY_DN6191_c0_g1_i1_orf1	58.2	7	7	2.69E+05	1	1	1		27591	ORF type:3prime_partial len:245 hit:XP_015604702.1 TRINITY_DN6191_c0_g1_i1:1347-2081(-)
1956	1677	TRINITY_DN1389_c0_g1_i1_orf1	57.89	4	4	3.06E+05	1	1	1		39714	ORF type:complete len:360 hit:XP_015586418.1 TRINITY_DN1389_c0_g1_i1:239-1318(+)
630	874	TRINITY_DN2909_c0_g1_i1_orf1	57.62	12	12	2.01E+05	3	2	4		36180	ORF type:complete len:319 hit:XP_014484681.1 TRINITY_DN2909_c0_g1_i1:6-962(+)
737	1031	TRINITY_DN944_c0_g2_i1_orf1	57.53	2	2	0.00E+00	2	1	2		213509	ORF type:3prime_partial len:1836 hit:XP_015592641.1 TRINITY_DN944_c0_g2_i1:2-5509(+)
1322	867	TRINITY_DN4227_c0_g1_i1_orf1	57.48	15	15	5.13E+05	2	2	2		27616	ORF type:5prime_partial len:249 hit:XP_029039840.1 TRINITY_DN4227_c0_g1_i1:1-747(-)
950	1043	TRINITY_DN1001_c0_g3_i2_orf1	57.47	2	2	1.22E+05	2	1	3		90754	ORF type:complete len:805 hit:XP_015588848.1 TRINITY_DN1001_c0_g3_i2:592-3006(+)
1267	956	TRINITY_DN269_c0_g1_i1_orf1	57.35	4	4	8.36E+05	1	1	1		30064	ORF type:complete len:272 hit:XP_015607781.1 TRINITY_DN269_c0_g1_i1:487-1302(+)
910	743	TRINITY_DN34_c2_g4_i1_orf1	57.3	6	6	2.35E+06	3	3	3		48137	ORF type:3prime_partial len:433 hit:XP_012272094.1 TRINITY_DN34_c2_g4_i1:1-1299(+)
1035	1180	TRINITY_DN1243_c0_g1_i1_orf1	57.01	3	3	7.44E+04	2	1	3	Carbamidomethylation	75505	ORF type:complete len:675 hit:XP_015516954.1 TRINITY_DN1243_c0_g1_i1:209-2233(+)
1415	1101	TRINITY_DN5057_c0_g1_i1_orf1	56.99	21	21	1.07E+06	2	2	2		13342	ORF type:complete len:124 hit:XP_011297396.1 TRINITY_DN5057_c0_g1_i1:1992-2363(-)
1000	713	TRINITY_DN48_c0_g1_i2_orf1	56.95	50	50	1.03E+06	3	3	3	Carbamidomethylation	8156	ORF type:complete len:71 hit:XP_011297671.1 TRINITY_DN48_c0_g1_i2:274-486(+)
1011	822	TRINITY_DN9222_c0_g1_i1_orf1	56.87	11	11	6.10E+05	2	2	2		23324	ORF type:internal len:211 hit:XP_012170436.1 TRINITY_DN9222_c0_g1_i1:3-635(+)
1441	1281	TRINITY_DN4148_c0_g4_i1_orf1	56.83	8	8	1.01E+06	1	1	1		16956	ORF type:complete len:147 hit:XP_012277063.1 TRINITY_DN4148_c0_g4_i1:137-577(-)
1030	1108	TRINITY_DN162_c0_g1_i4_orf1	56.68	12	12	3.09E+06	2	2	3		16450	ORF type:complete len:147 hit:XP_012274917.1 TRINITY_DN162_c0_g1_i4:49-489(-)
870	830	TRINITY_DN821_c0_g1_i1_orf1	56.61	2	2	2.32E+05	1	1	1		74895	ORF type:3prime_partial len:669 hit:XP_015589761.1 TRINITY_DN821_c0_g1_i1:87-2093(+)
1790	1447	TRINITY_DN4644_c0_g1_i1_orf1	56.58	3	3	2.37E+05	1	1	1		41062	ORF type:complete len:368 hit:XP_015606836.1 TRINITY_DN4644_c0_g1_i1:454-1557(-)
1032	1163	TRINITY_DN8685_c0_g1_i3_orf1	56.26	5	5	2.18E+05	2	1	3		29048	ORF type:internal len:271 hit:XP_012150939.1 TRINITY_DN8685_c0_g1_i3:92-904(+)
1082	844	TRINITY_DN9222_c0_g3_i1_orf1	56.18	8	8	4.08E+05	2	2	2		24965	ORF type:3prime_partial len:225 hit:XP_003486851.1 TRINITY_DN9222_c0_g3_i1:1079-1753(-)
1199	974	TRINITY_DN6920_c0_g1_i1_orf1	55.81	2	2	1.02E+06	2	2	2	Carbamidomethylation	110748	ORF type:complete len:1012 hit:XP_015588434.1 TRINITY_DN6920_c0_g1_i1:1139-4174(-)
1369	1366	TRINITY_DN10778_c0_g1_i1_orf1	55.74	32	32	2.04E+06	1	1	2		12512	ORF type:complete len:108 hit:XP_015512232.1 TRINITY_DN10778_c0_g1_i1:512-835(-)
1958	1682	TRINITY_DN10823_c0_g1_i1_orf1	55.7	5	5	3.82E+05	1	1	1		27106	ORF type:complete len:244 hit:XP_012284861.1 TRINITY_DN10823_c0_g1_i1:196-927(-)
574	721	TRINITY_DN1022_c0_g3_i1_orf1	55.67	9	9	4.06E+05	3	2	3		47622	ORF type:complete len:429 hit:XP_011148578.1 TRINITY_DN1022_c0_g3_i1:165-1451(-)
1780	1296	TRINITY_DN11785_c0_g1_i1_orf1	55.02	4	4	2.36E+05	1	1	1		23120	ORF type:internal len:205 hit:XP_012274582.1 TRINITY_DN11785_c0_g1_i1:1-615(+)
1093	1129	TRINITY_DN3858_c0_g1_i2_orf1	54.95	3	3	4.98E+05	2	1	3		60149	ORF type:3prime_partial len:535 hit:XP_024943653.1 TRINITY_DN3858_c0_g1_i2:1108-2712(-)
788	728	TRINITY_DN1874_c0_g1_i1_orf1	54.84	6	6	1.39E+06	3	2	4		45575	ORF type:complete len:390 hit:XP_012287176.1 TRINITY_DN1874_c0_g1_i1:61-1230(+)
1010	812	TRINITY_DN4122_c0_g1_i1_orf1	54.8	14	14	7.50E+05	2	2	2		17602	ORF type:complete len:145 hit:XP_012280016.1 TRINITY_DN4122_c0_g1_i1:101-535(-)
1337	996	TRINITY_DN3253_c0_g1_i1_orf1	54.62	9	9	1.03E+06	1	1	1		12550	ORF type:complete len:112 hit:XP_015433785.1 TRINITY_DN3253_c0_g1_i1:92-427(-)
1959	1683	TRINITY_DN6717_c0_g3_i1_orf1	54.56	16	16	4.19E+05	1	1	1		8659	ORF type:internal len:90 hit:ARK19860.1 TRINITY_DN6717_c0_g3_i1:2-271(+)
1430	1202	TRINITY_DN64_c0_g1_i1_orf1	54.51	5	5	3.53E+05	1	1	1		18924	ORF type:complete len:175 hit:XP_015610035.1 TRINITY_DN64_c0_g1_i1:895-1419(-)
1785	1377	TRINITY_DN540_c0_g1_i1_orf1	54.46	16	16	1.66E+06	1	1	1		6558	ORF type:complete len:57 hit:XP_011136550.1 TRINITY_DN540_c0_g1_i1:682-852(-)
1260	884	TRINITY_DN83_c0_g1_i2_orf1	54.15	5	5	4.14E+05	2	2	2		38535	ORF type:3prime_partial len:343 hit:XP_015522396.1 TRINITY_DN83_c0_g1_i2:248-1276(-)
1960	1685	TRINITY_DN1887_c0_g1_i3_orf1	54.11	5	5	1.87E+05	1	1	1		23514	ORF type:complete len:209 hit:XP_003704534.2 TRINITY_DN1887_c0_g1_i3:241-867(+)
1266	949	TRINITY_DN1042_c0_g2_i1_orf1	54.04	7	7	9.89E+05	2	2	2	Carbamidomethylation	37643	ORF type:3prime_partial len:331 hit:KYQ52564.1 TRINITY_DN1042_c0_g2_i1:1577-2569(-)
1438	1271	TRINITY_DN4913_c0_g1_i1_orf1	53.9	8	8	6.04E+05	1	1	1		11243	ORF type:3prime_partial len:107 hit:XP_001608018.1 TRINITY_DN4913_c0_g1_i1:2-322(+)
796	943	TRINITY_DN114_c0_g1_i1_orf1	53.9	11	11	1.55E+06	2	2	2		23186	ORF type:complete len:199 hit:XP_015593240.1 TRINITY_DN114_c0_g1_i1:110-706(+)
845	1150	TRINITY_DN927_c0_g1_i1_orf1	53.62	6	6	4.21E+05	2	1	3		54676	ORF type:3prime_partial len:468 hit:KOC64938.1 TRINITY_DN927_c0_g1_i1:684-2087(-)
1286	1162	TRINITY_DN1837_c0_g2_i2_orf1	53.6	2	2	4.69E+05	1	1	1		45631	ORF type:3prime_partial len:406 hit:XP_015590858.1 TRINITY_DN1837_c0_g2_i2:2-1219(+)
1472	1684	TRINITY_DN2592_c0_g1_i1_orf1	53.59	11	11	4.30E+05	1	1	2		19640	ORF type:complete len:181 hit:XP_025986558.1 TRINITY_DN2592_c0_g1_i1:1760-2302(-)
1428	1176	TRINITY_DN739_c0_g1_i1_orf1	53.36	8	8	5.19E+05	1	1	1	Carbamidomethylation	14849	ORF type:complete len:132 hit:XP_012274910.1 TRINITY_DN739_c0_g1_i1:738-1133(-)
949	1027	TRINITY_DN5471_c0_g1_i1_orf1	53.14	19	19	1.04E+06	2	2	3		14057	ORF type:3prime_partial len:130 hit:XP_015523224.1 TRINITY_DN5471_c0_g1_i1:401-790(-)
1473	1687	TRINITY_DN4863_c0_g2_i1_orfp1	52.87	13	13	9.33E+05	1	1	2		13681	TRINITY_DN4863_c0_g2::TRINITY_DN4863_c0_g2_i1::g.8074::m.8074 TRINITY_DN4863_c0_g2::TRINITY_DN4863_c0_g2_i1::g.8074 ORF type:internal len:124 (-) score=53.54 TRINITY_DN4863_c0_g2_i1:2-370(-)
1079	783	TRINITY_DN11914_c0_g1_i1_orf1	52.87	10	10	2.95E+06	3	2	3		23393	ORF type:complete len:208 hit:XP_015606974.1 TRINITY_DN11914_c0_g1_i1:159-782(+)
843	1106	TRINITY_DN9484_c1_g1_i1_orf1	52.83	16	16	3.39E+06	2	2	4	Carbamidomethylation	16002	ORF type:complete len:135 hit:XP_015518520.1 TRINITY_DN9484_c1_g1_i1:57-461(-)
747	775	TRINITY_DN5553_c0_g1_i1_orf1	52.8	1	1	3.50E+05	1	1	1		78369	ORF type:3prime_partial len:687 hit:XP_015584963.1 TRINITY_DN5553_c0_g1_i1:1-2061(+)
823	732	TRINITY_DN2169_c0_g4_i2_orf1	52.76	27	27	2.17E+06	3	3	4	Carbamidomethylation	17925	ORF type:3prime_partial len:156 hit:XP_011145112.1 TRINITY_DN2169_c0_g4_i2:318-785(-)
1212	875	TRINITY_DN15_c1_g1_i24_orf1	52.54	5	5	1.33E+06	2	2	2		40523	ORF type:3prime_partial len:350 hit:EFN73819.1 TRINITY_DN15_c1_g1_i24:559-1608(-)
837	856	TRINITY_DN11744_c0_g1_i1_orf1	52.39	9	9	1.01E+06	2	2	2	Carbamidomethylation	28861	ORF type:complete len:259 hit:XP_015593734.1 TRINITY_DN11744_c0_g1_i1:119-895(+)
1330	939	TRINITY_DN8177_c1_g3_i1_orf1	52.36	8	8	1.50E+06	2	2	2		27164	ORF type:internal len:239 hit:XP_011051965.1 TRINITY_DN8177_c1_g3_i1:2-718(-)
1080	791	TRINITY_DN143_c1_g2_i2_orf1	52.34	4	4	1.12E+06	2	2	2		41021	ORF type:complete len:387 hit:XP_015599553.1 TRINITY_DN143_c1_g2_i2:146-1306(+)
1961	1688	TRINITY_DN9885_c0_g1_i1_orf1	52.24	7	7	2.34E+05	1	1	1	Carbamidomethylation	19945	ORF type:internal len:178 hit:XP_012274751.1 TRINITY_DN9885_c0_g1_i1:32-565(+)
680	834	TRINITY_DN832_c0_g2_i2_orf1	52.05	6	6	3.99E+05	3	1	4		43129	ORF type:3prime_partial len:391 hit:XP_015596619.1 TRINITY_DN832_c0_g2_i2:123-1295(-)
250	813	TRINITY_DN814_c0_g1_i2_orf1	51.91	5	5	2.63E+05	3	1	6		48866	ORF type:complete len:421 hit:XP_015610426.1 TRINITY_DN814_c0_g1_i2:2364-3626(-)
556	803	TRINITY_DN1863_c0_g3_i1_orf1	51.85	3	3	6.72E+05	3	2	4		109696	ORF type:complete len:975 hit:XP_015586891.1 TRINITY_DN1863_c0_g3_i1:92-3016(+)
1327	900	TRINITY_DN760_c0_g1_i2_orf1	51.7	4	4	6.23E+05	2	2	2	Carbamidomethylation	55243	ORF type:3prime_partial len:495 hit:XP_015605512.1 TRINITY_DN760_c0_g1_i2:2916-4400(-)
1351	1102	TRINITY_DN6300_c0_g5_i1_orf1	51.66	11	11	6.11E+05	2	2	2		20262	ORF type:5prime_partial len:176 hit:XP_015608256.1 TRINITY_DN6300_c0_g5_i1:2-529(-)
1809	1595	TRINITY_DN2215_c0_g1_i1_orf1	51.48	3	3	4.09E+05	1	1	1		39131	ORF type:complete len:354 hit:XP_015513984.1 TRINITY_DN2215_c0_g1_i1:2173-3234(-)
790	771	TRINITY_DN159_c1_g2_i1_orf1	50.94	2	2	2.35E+05	2	1	3		73252	ORF type:internal len:643 hit:XP_014608729.1 TRINITY_DN159_c1_g2_i1:2-1930(+)
967	818	TRINITY_DN7510_c0_g1_i1_orf1	50.9	3	3	1.23E+06	2	2	2		52289	ORF type:complete len:483 hit:XP_015584825.1 TRINITY_DN7510_c0_g1_i1:1518-2966(-)
1962	1690	TRINITY_DN2990_c0_g1_i1_orf1	50.69	13	13	7.56E+05	1	1	1		11448	ORF type:3prime_partial len:106 hit:XP_015603855.1 TRINITY_DN2990_c0_g1_i1:475-792(-)
869	810	TRINITY_DN1063_c0_g3_i1_orf1	50.37	7	7	4.54E+05	2	2	2		32199	ORF type:complete len:286 hit:XP_015610575.1 TRINITY_DN1063_c0_g3_i1:35-892(+)
1020	990	TRINITY_DN980_c0_g1_i1_orf1	50.12	25	25	5.56E+03	1	1	1		17662	ORF type:complete len:158 hit:XP_014234296.1 TRINITY_DN980_c0_g1_i1:57-530(+)
708	782	TRINITY_DN18_c0_g1_i6_orfp3	50.11	12	12	8.65E+05	3	1	5	Acetylation (Protein N-term)	15859	TRINITY_DN18_c0_g1::TRINITY_DN18_c0_g1_i6::g.210::m.210 TRINITY_DN18_c0_g1::TRINITY_DN18_c0_g1_i6::g.210 ORF type:complete len:140 (-) score=31.23 TRINITY_DN18_c0_g1_i6:796-1215(-)
1789	1436	TRINITY_DN3057_c0_g1_i1_orf1	49.93	2	2	2.28E+05	1	1	1		84405	ORF type:complete len:764 hit:XP_015597864.1 TRINITY_DN3057_c0_g1_i1:177-2468(+)
1331	944	TRINITY_DN1500_c0_g1_i1_orf1	49.86	16	16	9.83E+05	2	2	2	Carbamidomethylation	16996	ORF type:3prime_partial len:147 hit:XP_015594301.1 TRINITY_DN1500_c0_g1_i1:502-942(-)
1597	1236	TRINITY_DN1084_c0_g1_i2_orf1	49.83	5	5	4.45E+05	1	1	1		24659	ORF type:3prime_partial len:220 hit:XP_015605074.1 TRINITY_DN1084_c0_g1_i2:335-994(+)
1009	796	TRINITY_DN10350_c0_g1_i1_orf1	49.63	5	5	4.36E+05	2	2	2		54381	ORF type:complete len:471 hit:XP_015587980.1 TRINITY_DN10350_c0_g1_i1:7-1419(+)
925	815	TRINITY_DN62_c0_g2_i1_orf1	49.56	5	5	6.53E+05	2	2	2	Carbamidomethylation	32440	ORF type:complete len:296 hit:XP_015429923.1 TRINITY_DN62_c0_g2_i1:1257-2144(-)
1963	1692	TRINITY_DN4281_c0_g1_i1_orf1	49.56	21	21	1.06E+05	1	1	1		9171	ORF type:5prime_partial len:84 hit:XP_024945830.1 TRINITY_DN4281_c0_g1_i1:2-253(-)
1632	1220	TRINITY_DN2246_c0_g3_i1_orf1	49.4	9	9	6.12E+05	1	1	1		12742	ORF type:complete len:112 hit:XP_015439802.1 TRINITY_DN2246_c0_g3_i1:150-485(+)
1258	877	TRINITY_DN1206_c0_g1_i1_orf1	49.24	3	3	4.49E+05	2	2	2		72498	ORF type:complete len:631 hit:XP_011338202.1 TRINITY_DN1206_c0_g1_i1:95-1987(+)
1819	1694	TRINITY_DN335_c0_g1_i2_orf1	49.14	7	7	6.82E+04	1	1	1		15804	ORF type:complete len:146 hit:XP_015522998.1 TRINITY_DN335_c0_g1_i2:512-949(-)
1012	827	TRINITY_DN241_c0_g1_i1_orf1	49.12	2	2	6.06E+05	2	2	2		119656	ORF type:complete len:1047 hit:XP_015600775.1 TRINITY_DN241_c0_g1_i1:129-3269(+)
1421	1134	TRINITY_DN2136_c0_g5_i1_orf1	49.05	11	11	3.94E+05	2	2	2		22240	ORF type:complete len:195 hit:XP_017756413.1 TRINITY_DN2136_c0_g5_i1:150-734(+)
835	849	TRINITY_DN624_c0_g1_i1_orf1	48.95	3	3	6.12E+05	2	2	2		56591	ORF type:complete len:508 hit:XP_015584879.1 TRINITY_DN624_c0_g1_i1:173-1696(+)
793	824	TRINITY_DN1756_c0_g1_i1_orf1	48.77	5	5	4.01E+05	2	2	2		40510	ORF type:complete len:395 hit:XP_015610570.1 TRINITY_DN1756_c0_g1_i1:100-1284(+)
1964	1693	TRINITY_DN11846_c0_g1_i1_orf1	48.7	11	11	8.36E+05	1	1	1		12731	ORF type:internal len:120 hit:XP_015592829.1 TRINITY_DN11846_c0_g1_i1:1-360(+)
829	784	TRINITY_DN10416_c0_g1_i1_orf1	48.69	9	9	1.46E+06	3	2	3		31693	ORF type:complete len:286 hit:XP_015602055.1 TRINITY_DN10416_c0_g1_i1:47-904(-)
740	853	TRINITY_DN4673_c0_g4_i1_orf1	48.67	5	5	1.35E+06	3	1	3		44090	ORF type:internal len:398 hit:XP_015591742.1 TRINITY_DN4673_c0_g4_i1:2-1195(-)
1274	1011	TRINITY_DN706_c0_g2_i1_orf1	48.45	9	9	1.30E+06	1	1	2	Carbamidomethylation	34497	ORF type:3prime_partial len:319 hit:XP_024938860.1 TRINITY_DN706_c0_g2_i1:1-957(+)
1419	1126	TRINITY_DN11943_c0_g1_i1_orf1	48.38	11	11	3.23E+05	2	2	2		16314	ORF type:internal len:150 hit:XP_012286646.1 TRINITY_DN11943_c0_g1_i1:2-451(-)
1418	1123	TRINITY_DN819_c0_g1_i4_orf1	47.8	15	15	8.16E+05	2	2	2		17773	ORF type:complete len:157 hit:XP_015590208.1 TRINITY_DN819_c0_g1_i4:348-818(-)
1325	890	TRINITY_DN2222_c0_g2_i1_orf1	47.72	11	11	8.50E+05	2	2	2	Carbamidomethylation	20100	ORF type:internal len:179 hit:XP_003691374.1 TRINITY_DN2222_c0_g2_i1:1-537(-)
972	1003	TRINITY_DN475_c0_g1_i5_orf1	47.68	4	4	1.57E+05	2	1	3		44103	ORF type:complete len:404 hit:XP_012274155.1 TRINITY_DN475_c0_g1_i5:194-1405(-)
1341	1022	TRINITY_DN10363_c0_g1_i1_orf1	47.46	2	2	1.30E+06	1	1	1		44323	ORF type:3prime_partial len:398 hit:XP_015602708.1 TRINITY_DN10363_c0_g1_i1:540-1733(-)
872	862	TRINITY_DN2847_c0_g3_i1_orf1	47.3	7	7	3.90E+06	3	2	4	Oxidation (M)	54973	ORF type:complete len:486 hit:XP_017794727.1 TRINITY_DN2847_c0_g3_i1:61-1518(+)
1965	1696	TRINITY_DN3123_c0_g1_i2_orf1	47.22	13	13	1.46E+05	1	1	1		8940	ORF type:3prime_partial len:87 hit:XP_003699605.1 TRINITY_DN3123_c0_g1_i2:63-323(+)
941	786	TRINITY_DN4509_c0_g1_i1_orf1	47.08	6	6	3.36E+05	2	2	2		40343	ORF type:complete len:354 hit:XP_015585195.1 TRINITY_DN4509_c0_g1_i1:9-1070(-)
971	994	TRINITY_DN1473_c0_g1_i1_orf1	46.9	11	11	1.91E+05	2	1	2		14012	ORF type:complete len:121 hit:AGM32063.1 TRINITY_DN1473_c0_g1_i1:292-654(+)
653	859	TRINITY_DN225_c2_g1_i4_orf1	46.89	4	4	1.73E+05	2	1	3		40311	ORF type:3prime_partial len:362 hit:XP_003393197.1 TRINITY_DN225_c2_g1_i4:2-1087(+)
1967	1700	TRINITY_DN4209_c0_g1_i1_orf1	46.85	5	5	0.00E+00	1	1	1		21091	ORF type:complete len:191 hit:XP_015600874.1 TRINITY_DN4209_c0_g1_i1:430-1002(-)
1262	913	TRINITY_DN7914_c0_g1_i1_orf1	46.82	5	5	4.17E+05	2	2	2		46343	ORF type:complete len:421 hit:XP_014474989.1 TRINITY_DN7914_c0_g1_i1:239-1501(-)
1966	1698	TRINITY_DN5215_c0_g1_i1_orf1	46.82	15	15	2.62E+05	1	1	1		9372	ORF type:complete len:81 hit:XP_012260953.1 TRINITY_DN5215_c0_g1_i1:801-1043(-)
1581	1148	TRINITY_DN9901_c0_g1_i1_orf1	46.42	4	4	4.76E+05	1	1	1		26878	ORF type:complete len:251 hit:XP_015595835.1 TRINITY_DN9901_c0_g1_i1:799-1551(-)
1420	1128	TRINITY_DN2187_c0_g2_i1_orf1	46.37	8	8	6.19E+05	2	2	2		28432	ORF type:3prime_partial len:253 hit:XP_015604204.2 TRINITY_DN2187_c0_g2_i1:210-968(-)
880	1206	TRINITY_DN174_c0_g2_i2_orf1	46.21	4	4	6.07E+06	2	1	4	Oxidation (M)	37108	ORF type:complete len:311 hit:XP_012274653.1 TRINITY_DN174_c0_g2_i2:1192-2124(-)
1271	971	TRINITY_DN6424_c0_g2_i1_orf1	46.16	4	4	0.00E+00	2	1	2		24702	ORF type:3prime_partial len:216 hit:XP_020292269.1 TRINITY_DN6424_c0_g2_i1:103-750(-)
1231	906	TRINITY_DN6349_c0_g2_i1_orf1	45.89	4	4	1.95E+05	2	1	2		49051	ORF type:5prime_partial len:439 hit:XP_015601901.1 TRINITY_DN6349_c0_g2_i1:697-2013(+)
1083	851	TRINITY_DN2940_c0_g1_i1_orf1	45.88	3	3	1.53E+05	1	1	1	Carbamidomethylation	40453	ORF type:complete len:362 hit:XP_015586416.1 TRINITY_DN2940_c0_g1_i1:120-1205(+)
714	1245	TRINITY_DN8017_c0_g2_i1_orf1	45.84	4	4	6.87E+05	2	1	3		38316	ORF type:complete len:331 hit:XP_015600550.1 TRINITY_DN8017_c0_g2_i1:419-1411(-)
1480	1772	TRINITY_DN41_c0_g1_i2_orf1	45.5	6	6	2.78E+05	2	1	2		28506	ORF type:complete len:264 hit:XP_015608937.1 TRINITY_DN41_c0_g1_i2:142-933(+)
1345	1042	TRINITY_DN418_c0_g1_i2_orf1	45.3	14	14	3.36E+05	2	2	2	Carbamidomethylation	18486	ORF type:complete len:163 hit:XP_021931235.1 TRINITY_DN418_c0_g1_i2:739-1227(-)
1216	923	TRINITY_DN8146_c0_g2_i1_orf1	45.26	3	3	1.06E+06	1	1	1		27296	ORF type:3prime_partial len:236 hit:XP_006611514.1 TRINITY_DN8146_c0_g2_i1:151-858(+)
595	837	TRINITY_DN11678_c0_g1_i1_orf1	44.94	16	16	1.47E+05	2	1	4		9765	ORF type:complete len:82 hit:AAU06505.1 TRINITY_DN11678_c0_g1_i1:78-323(+)
1282	1087	TRINITY_DN14_c3_g1_i1_orf1	44.83	1	1	2.34E+05	1	1	1		93634	ORF type:3prime_partial len:821 hit:XP_015589368.1 TRINITY_DN14_c3_g1_i1:786-3248(-)
1424	1143	TRINITY_DN10301_c0_g1_i1_orf1	44.82	16	16	1.92E+06	2	2	2		16620	ORF type:3prime_partial len:147 hit:XP_015174661.1 TRINITY_DN10301_c0_g1_i1:713-1153(-)
1423	1142	TRINITY_DN11535_c0_g1_i1_orf1	44.71	25	25	4.77E+05	2	2	2		8158	ORF type:complete len:73 hit:XP_015603661.1 TRINITY_DN11535_c0_g1_i1:94-312(+)
1362	1215	TRINITY_DN1717_c0_g1_i4_orf1	44.63	4	4	1.55E+05	2	1	2		86513	ORF type:3prime_partial len:754 hit:XP_012246831.1 TRINITY_DN1717_c0_g1_i4:49-2310(+)
1580	1006	TRINITY_DN8084_c0_g1_i1_orf1	44.41	3	3	1.82E+05	1	1	1		41228	ORF type:complete len:376 hit:XP_012255659.1 TRINITY_DN8084_c0_g1_i1:670-1797(-)
1113	1421	TRINITY_DN6192_c0_g1_i1_orf1	44.39	2	2	4.35E+05	1	1	1		60758	ORF type:complete len:539 hit:XP_015610520.1 TRINITY_DN6192_c0_g1_i1:375-1991(+)
1595	985	TRINITY_DN719_c0_g3_i1_orf1	44.25	5	5	1.10E+05	1	1	1		22717	ORF type:3prime_partial len:199 hit:XP_023289150.1 TRINITY_DN719_c0_g3_i1:3-599(+)
777	1323	TRINITY_DN737_c0_g4_i1_orf1	44.12	2	2	2.89E+05	3	1	4		205890	ORF type:3prime_partial len:1827 hit:XP_015593288.1 TRINITY_DN737_c0_g4_i1:815-6295(-)
1968	1704	TRINITY_DN2121_c0_g1_i2_orf1	44.03	4	4	2.63E+04	1	1	1	Carbamidomethylation	75436	ORF type:complete len:679 hit:XP_011704085.1 TRINITY_DN2121_c0_g1_i2:177-2213(+)
1969	1705	TRINITY_DN75_c0_g1_i6_orf1	43.69	4	4	4.47E+05	1	1	1		29732	ORF type:3prime_partial len:265 hit:XP_015513334.1 TRINITY_DN75_c0_g1_i6:849-1643(-)
1970	1706	TRINITY_DN224_c0_g1_i8_orf1	43.59	3	3	3.41E+05	1	1	1		37979	ORF type:complete len:369 hit:XP_023287764.1 TRINITY_DN224_c0_g1_i8:126-1232(+)
1094	1156	TRINITY_DN355_c0_g1_i1_orf1	43.59	18	18	3.53E+06	2	2	2		11125	ORF type:complete len:103 hit:XP_014615972.1 TRINITY_DN355_c0_g1_i1:731-1039(-)
1627	973	TRINITY_DN230_c0_g1_i4_orf1	43.56	4	4	3.10E+05	1	1	1		36455	ORF type:complete len:323 hit:XP_015601994.1 TRINITY_DN230_c0_g1_i4:222-1190(-)
1600	1353	TRINITY_DN1705_c0_g1_i1_orf1	43.42	7	7	2.43E+05	1	1	1		22011	ORF type:3prime_partial len:191 hit:XP_015585717.1 TRINITY_DN1705_c0_g1_i1:429-1001(-)
1270	970	TRINITY_DN900_c0_g1_i1_orf1	43.2	2	2	1.68E+05	2	1	2		64654	ORF type:complete len:573 hit:XP_015601742.1 TRINITY_DN900_c0_g1_i1:3660-5378(-)
1426	1171	TRINITY_DN3295_c0_g2_i1_orf1	43.11	22	22	3.57E+05	2	2	2		9854	ORF type:internal len:87 hit:XP_024937211.1 TRINITY_DN3295_c0_g2_i1:3-263(-)
1783	1342	TRINITY_DN1032_c1_g1_i1_orf1	42.5	5	5	1.78E+05	1	1	1		37894	ORF type:complete len:336 hit:XP_003689589.2 TRINITY_DN1032_c1_g1_i1:108-1115(+)
1353	1107	TRINITY_DN3602_c0_g1_i1_orf1	42.5	3	3	2.69E+05	2	2	2		48377	ORF type:complete len:437 hit:XP_015587249.1 TRINITY_DN3602_c0_g1_i1:29-1339(+)
1807	1589	TRINITY_DN677_c1_g1_i3_orf1	42.48	14	14	8.91E+04	1	1	1		7238	ORF type:3prime_partial len:64 hit:XP_015592877.1 TRINITY_DN677_c1_g1_i3:149-340(-)
1803	1563	TRINITY_DN11436_c0_g1_i1_orf1	42.34	4	4	3.28E+05	1	1	1		28466	ORF type:complete len:254 hit:XP_011312817.1 TRINITY_DN11436_c0_g1_i1:225-986(-)
1265	948	TRINITY_DN1254_c0_g1_i1_orf1	42.33	2	2	3.30E+05	1	1	1		38509	ORF type:complete len:340 hit:XP_015603143.1 TRINITY_DN1254_c0_g1_i1:3-1022(+)
1971	1715	TRINITY_DN909_c0_g1_i1_orf1	42.31	8	8	8.69E+05	1	1	1	Carbamidomethylation	27461	ORF type:complete len:239 hit:XP_011152250.1 TRINITY_DN909_c0_g1_i1:275-991(+)
1328	933	TRINITY_DN8010_c0_g1_i1_orf1	42.28	5	5	6.57E+05	2	2	2		32641	ORF type:complete len:292 hit:XP_011175524.1 TRINITY_DN8010_c0_g1_i1:119-994(-)
1085	869	TRINITY_DN446_c0_g1_i4_orf1	42.26	14	14	1.68E+06	2	2	2		11543	ORF type:complete len:103 hit:XP_015177823.1 TRINITY_DN446_c0_g1_i4:265-573(-)
1432	1239	TRINITY_DN9638_c0_g1_i1_orf1	41.95	7	7	1.45E+05	2	1	2		38407	ORF type:complete len:338 hit:XP_015607780.1 TRINITY_DN9638_c0_g1_i1:144-1157(-)
968	934	TRINITY_DN326_c0_g1_i4_orf1	41.9	6	6	1.25E+05	2	1	3		24576	ORF type:3prime_partial len:212 hit:XP_015609380.1 TRINITY_DN326_c0_g1_i4:2-637(+)
1279	1040	TRINITY_DN4326_c0_g1_i1_orf1	41.83	6	6	1.46E+05	1	1	1	Carbamidomethylation	15280	ORF type:5prime_partial len:131 hit:XP_015603710.1 TRINITY_DN4326_c0_g1_i1:76-468(+)
357	965	TRINITY_DN1186_c0_g1_i2_orf1	41.68	2	2	2.82E+05	2	1	4		87784	ORF type:complete len:772 hit:XP_015608499.1 TRINITY_DN1186_c0_g1_i2:498-2813(-)
1442	1315	TRINITY_DN1644_c0_g3_i1_orf1	41.59	10	10	1.14E+05	1	1	1		9079	ORF type:internal len:78 hit:XP_012266420.1 TRINITY_DN1644_c0_g3_i1:2-235(-)
797	961	TRINITY_DN1346_c0_g1_i1_orf1	41.41	2	2	3.02E+05	2	1	2		64605	ORF type:3prime_partial len:578 hit:KZC05959.1 TRINITY_DN1346_c0_g1_i1:964-2697(-)
1794	1492	TRINITY_DN5318_c0_g4_i1_orf1	41.35	5	5	3.68E+05	1	1	1	Carbamidomethylation	43213	ORF type:3prime_partial len:404 hit:XP_012281896.1 TRINITY_DN5318_c0_g4_i1:1426-2637(-)
1972	1717	TRINITY_DN10337_c0_g1_i1_orf1	41.3	16	16	7.61E+05	1	1	1		8062	ORF type:internal len:73 hit:XP_015593471.1 TRINITY_DN10337_c0_g1_i1:2-220(-)
1973	1718	TRINITY_DN2338_c0_g1_i1_orf1	41.26	14	14	1.17E+06	1	1	1		6876	ORF type:complete len:65 hit:XP_015609386.1 TRINITY_DN2338_c0_g1_i1:181-375(-)
1431	1221	TRINITY_DN4534_c0_g1_i1_orf1	40.99	2	2	1.77E+05	1	1	1		41764	ORF type:3prime_partial len:365 hit:XP_012280071.1 TRINITY_DN4534_c0_g1_i1:106-1200(-)
1198	959	TRINITY_DN1082_c0_g1_i1_orf1	40.94	2	2	2.94E+05	1	1	1		65642	ORF type:complete len:591 hit:XP_015586604.1 TRINITY_DN1082_c0_g1_i1:199-1971(+)
1980	1747	TRINITY_DN4350_c0_g1_i1_orf1	40.8	4	4	7.60E+05	1	1	1		20238	ORF type:complete len:182 hit:XP_015588164.1 TRINITY_DN4350_c0_g1_i1:2348-2893(-)
1290	1182	TRINITY_DN1926_c0_g3_i1_orf1	40.78	7	7	8.55E+06	2	2	2		27829	ORF type:complete len:257 hit:XP_015590204.1 TRINITY_DN1926_c0_g3_i1:341-1111(-)
1978	1735	TRINITY_DN4281_c0_g4_i1_orf1	40.55	7	7	4.45E+05	1	1	1		11510	ORF type:internal len:98 hit:XP_015429688.1 TRINITY_DN4281_c0_g4_i1:1-294(-)
1378	1573	TRINITY_DN2453_c0_g1_i1_orf1	40.26	2	2	1.30E+06	1	1	2		88813	ORF type:complete len:806 hit:XP_015183982.1 TRINITY_DN2453_c0_g1_i1:7-2424(+)
1171	937	TRINITY_DN2870_c0_g5_i1_orf1	40.06	3	3	4.98E+05	2	2	2		52460	ORF type:complete len:473 hit:XP_015597382.1 TRINITY_DN2870_c0_g5_i1:275-1693(-)
1975	1726	TRINITY_DN3671_c0_g1_i1_orf1	40.06	8	8	9.74E+05	1	1	1		11870	ORF type:3prime_partial len:106 hit:XP_015609344.1 TRINITY_DN3671_c0_g1_i1:32-349(-)
1820	1722	TRINITY_DN10483_c0_g1_i1_orf1	39.94	14	14	3.16E+05	1	1	1		8927	ORF type:5prime_partial len:80 hit:XP_003148073.1 TRINITY_DN10483_c0_g1_i1:2-241(-)
1287	1165	TRINITY_DN4104_c0_g2_i1_orf1	39.89	1	1	3.57E+05	2	1	2		114501	ORF type:3prime_partial len:1072 hit:XP_018401391.1 TRINITY_DN4104_c0_g2_i1:1-3216(+)
1977	1731	TRINITY_DN6141_c0_g1_i1_orf1	39.87	8	8	1.48E+06	1	1	1		11604	ORF type:3prime_partial len:102 hit:XP_011871744.1 TRINITY_DN6141_c0_g1_i1:137-442(-)
1342	1032	TRINITY_DN852_c0_g1_i2_orf1	39.49	2	2	1.78E+06	2	1	2		56105	ORF type:complete len:490 hit:XP_015601200.1 TRINITY_DN852_c0_g1_i2:309-1778(+)
1974	1725	TRINITY_DN10377_c0_g1_i1_orf1	39.48	10	10	5.11E+05	1	1	1		19200	ORF type:3prime_partial len:173 hit:XP_015516349.1 TRINITY_DN10377_c0_g1_i1:896-1414(-)
1811	1599	TRINITY_DN7052_c0_g2_i1_orf1	39.21	3	3	1.20E+06	1	1	1		30763	ORF type:complete len:274 hit:XP_015604953.1 TRINITY_DN7052_c0_g2_i1:163-984(+)
1433	1241	TRINITY_DN2567_c0_g1_i2_orf1	39.02	7	7	2.65E+05	1	1	1		29034	ORF type:3prime_partial len:261 hit:XP_003699018.1 TRINITY_DN2567_c0_g1_i2:2-784(+)
1347	1052	TRINITY_DN6858_c0_g1_i1_orf1	39.01	5	5	1.42E+05	1	1	1		19051	ORF type:complete len:164 hit:XP_012263855.1 TRINITY_DN6858_c0_g1_i1:95-586(+)
1976	1728	TRINITY_DN3814_c0_g1_i1_orf1	38.89	5	5	2.57E+05	1	1	1		23323	ORF type:3prime_partial len:208 hit:XP_029037809.1 TRINITY_DN3814_c0_g1_i1:561-1184(-)
1450	1384	TRINITY_DN6277_c0_g1_i1_orf1	38.51	3	3	2.05E+05	1	1	1		25575	ORF type:internal len:227 hit:XP_015607823.1 TRINITY_DN6277_c0_g1_i1:1-681(+)
1263	927	TRINITY_DN4962_c1_g1_i1_orf1	38.41	8	8	4.69E+05	1	1	1		22915	ORF type:complete len:200 hit:XP_015606975.1 TRINITY_DN4962_c1_g1_i1:465-1064(-)
524	1329	TRINITY_DN2179_c0_g2_i1_orf1	38.36	4	4	9.34E+05	2	1	7		35164	ORF type:3prime_partial len:309 hit:XP_015603428.1 TRINITY_DN2179_c0_g2_i1:3-929(+)
1985	1754	TRINITY_DN158_c0_g1_i2_orf1	38.33	5	5	2.21E+05	1	1	1		18023	ORF type:complete len:155 hit:KOX81204.1 TRINITY_DN158_c0_g1_i2:208-672(-)
1475	1729	TRINITY_DN672_c0_g1_i6_orf1	38.32	5	5	1.73E+06	1	1	1		29351	ORF type:complete len:262 hit:XP_012275339.1 TRINITY_DN672_c0_g1_i6:1241-2026(-)
1810	1597	TRINITY_DN11719_c0_g1_i1_orf1	38.25	6	6	8.87E+04	1	1	1		20688	ORF type:3prime_partial len:186 hit:XP_011696234.1 TRINITY_DN11719_c0_g1_i1:70-627(+)
977	1144	TRINITY_DN76_c0_g1_i1_orf1	38.03	1	1	7.75E+05	2	1	3		116416	ORF type:complete len:990 hit:KZC12079.1 TRINITY_DN76_c0_g1_i1:93-3062(+)
1365	1225	TRINITY_DN942_c0_g1_i2_orf1	37.95	6	6	1.05E+06	2	2	2	Carbamidomethylation	24402	ORF type:complete len:217 hit:XP_015596885.1 TRINITY_DN942_c0_g1_i2:192-842(-)
1338	1005	TRINITY_DN6625_c0_g1_i1_orf1	37.77	3	3	3.62E+05	1	1	1		43582	ORF type:3prime_partial len:390 hit:XP_015590237.1 TRINITY_DN6625_c0_g1_i1:2884-4053(-)
353	1423	TRINITY_DN2670_c0_g1_i1_orf1	37.74	2	2	1.24E+06	2	1	5		55411	ORF type:complete len:478 hit:XP_015594995.1 TRINITY_DN2670_c0_g1_i1:891-2324(-)
1214	919	TRINITY_DN1794_c0_g1_i1_orf1	37.71	3	3	1.63E+05	1	1	1		53749	ORF type:complete len:484 hit:XP_015586305.1 TRINITY_DN1794_c0_g1_i1:225-1676(-)
1786	1386	TRINITY_DN2571_c0_g2_i1_orf1	37.42	8	8	5.24E+05	1	1	1		14082	ORF type:5prime_partial len:123 hit:XP_012271633.1 TRINITY_DN2571_c0_g2_i1:1-369(-)
1098	1232	TRINITY_DN6453_c0_g1_i1_orf1	37.42	15	15	4.01E+05	2	1	3	Acetylation (Protein N-term)	10336	ORF type:3prime_partial len:87 hit:XP_015605683.1 TRINITY_DN6453_c0_g1_i1:3-263(+)
1812	1609	TRINITY_DN2564_c0_g1_i1_orf1	37.4	6	6	2.49E+05	1	1	1		48234	ORF type:complete len:435 hit:XP_014478376.1 TRINITY_DN2564_c0_g1_i1:855-2159(-)
1813	1611	TRINITY_DN9636_c0_g1_i1_orf1	37.02	10	10	2.52E+05	1	1	1		9356	ORF type:complete len:79 hit:XP_015609598.1 TRINITY_DN9636_c0_g1_i1:536-772(-)
1685	1357	TRINITY_DN882_c1_g5_i1_orf1	36.83	3	3	2.63E+05	1	1	1		44709	ORF type:complete len:409 hit:XP_015609561.1 TRINITY_DN882_c1_g5_i1:2374-3600(-)
1979	1739	TRINITY_DN1223_c0_g2_i1_orf1	36.72	2	2	5.05E+05	1	1	1		80033	ORF type:complete len:695 hit:XP_015602286.1 TRINITY_DN1223_c0_g2_i1:1568-3652(-)
973	1013	TRINITY_DN11362_c0_g1_i1_orf1	36.71	1	1	2.19E+05	1	1	1		52710	ORF type:complete len:476 hit:XP_015512597.1 TRINITY_DN11362_c0_g1_i1:457-1884(-)
1476	1744	TRINITY_DN897_c0_g1_i1_orf1	36.4	6	6	3.76E+06	1	1	2		14002	ORF type:complete len:131 hit:XP_011143454.1 TRINITY_DN897_c0_g1_i1:1402-1794(-)
1628	993	TRINITY_DN2761_c0_g1_i1_orf1	36.28	4	4	8.11E+05	1	1	1		32522	ORF type:complete len:285 hit:XP_015607486.1 TRINITY_DN2761_c0_g1_i1:253-1107(+)
1984	1751	TRINITY_DN11315_c0_g1_i1_orf1	36.14	4	4	5.64E+05	1	1	1		26389	ORF type:complete len:240 hit:XP_012262698.1 TRINITY_DN11315_c0_g1_i1:95-814(-)
1981	1748	TRINITY_DN668_c0_g1_i1_orf1	36.09	8	8	2.52E+06	1	1	1		14507	ORF type:complete len:133 hit:XP_015596482.1 TRINITY_DN668_c0_g1_i1:66-464(+)
1982	1749	TRINITY_DN658_c0_g1_i4_orf1	36.05	9	9	1.15E+05	1	1	1		13570	ORF type:complete len:117 hit:XP_015584790.1 TRINITY_DN658_c0_g1_i4:1929-2279(+)
1983	1750	TRINITY_DN6995_c0_g1_i1_orf1	36.02	8	8	1.11E+05	1	1	1		15063	ORF type:internal len:139 hit:XP_017795776.1 TRINITY_DN6995_c0_g1_i1:2-418(-)
1626	967	TRINITY_DN382_c0_g1_i1_orf1	36	4	4	8.75E+05	1	1	1		22693	ORF type:complete len:212 hit:XP_012146772.1 TRINITY_DN382_c0_g1_i1:152-787(+)
1454	1425	TRINITY_DN378_c0_g1_i1_orf1	35.96	3	3	1.62E+05	2	1	2		49964	ORF type:complete len:443 hit:XP_029036158.1 TRINITY_DN378_c0_g1_i1:154-1482(+)
1269	969	TRINITY_DN1192_c0_g1_i2_orf1	35.73	2	2	1.82E+05	1	1	1		46009	ORF type:3prime_partial len:408 hit:XP_011258975.2 TRINITY_DN1192_c0_g1_i2:39-1262(-)
1686	1388	TRINITY_DN159_c1_g1_i7_orf1	35.72	1	1	1.88E+06	1	1	1		89553	ORF type:3prime_partial len:789 hit:XP_012271165.1 TRINITY_DN159_c1_g1_i7:1847-4213(-)
885	1550	TRINITY_DN4630_c0_g1_i1_orf1	35.7	2	2	2.10E+05	2	1	4		61130	ORF type:complete len:552 hit:XP_015604741.1 TRINITY_DN4630_c0_g1_i1:1486-3141(-)
1815	1628	TRINITY_DN7185_c0_g1_i1_orf1	35.32	8	8	1.03E+06	1	1	1		10588	ORF type:complete len:92 hit:XP_011055673.1 TRINITY_DN7185_c0_g1_i1:83-358(+)
335	1524	TRINITY_DN10899_c0_g1_i1_orf1	35.32	2	2	0.00E+00	2	1	5		50367	ORF type:complete len:428 hit:XP_012266220.1 TRINITY_DN10899_c0_g1_i1:26-1309(-)
1452	1395	TRINITY_DN8020_c0_g2_i1_orf1	35.24	9	9	3.96E+05	2	2	2		28183	ORF type:complete len:248 hit:XP_015187146.1 TRINITY_DN8020_c0_g2_i1:777-1520(-)
1448	1360	TRINITY_DN253_c0_g1_i1_orf1	34.92	3	3	1.30E+05	1	1	1		39340	ORF type:complete len:349 hit:XP_015587729.1 TRINITY_DN253_c0_g1_i1:105-1151(-)
1795	1496	TRINITY_DN902_c0_g3_i2_orf1	34.77	4	4	3.93E+05	1	1	1		29451	ORF type:3prime_partial len:272 hit:XP_015523209.1 TRINITY_DN902_c0_g3_i2:2-817(+)
1986	1764	TRINITY_DN1315_c0_g1_i1_orfp1	34.71	21	21	8.42E+05	1	1	1	Carbamidomethylation	6221	TRINITY_DN1315_c0_g1::TRINITY_DN1315_c0_g1_i1::g.7011::m.7011 TRINITY_DN1315_c0_g1::TRINITY_DN1315_c0_g1_i1::g.7011 ORF type:complete len:57 (-) score=9.19 TRINITY_DN1315_c0_g1_i1:64-234(-)
1445	1346	TRINITY_DN748_c0_g1_i1_orf1	34.63	6	6	8.52E+05	1	1	1		10603	ORF type:complete len:94 hit:XP_018349415.1 TRINITY_DN748_c0_g1_i1:84-365(-)
1375	1474	TRINITY_DN34_c0_g1_i1_orf1	34.58	1	1	2.80E+05	2	1	2		98193	ORF type:complete len:860 hit:XP_015588282.1 TRINITY_DN34_c0_g1_i1:2267-4846(-)
1633	1254	TRINITY_DN71_c6_g1_i1_orf1	34.49	2	2	1.29E+05	1	1	1		47248	ORF type:complete len:427 hit:XP_029055398.1 TRINITY_DN71_c6_g1_i1:900-2180(-)
1458	1484	TRINITY_DN1199_c0_g1_i1_orf1	34.35	4	4	1.10E+05	2	1	2		42544	ORF type:complete len:386 hit:XP_015600192.1 TRINITY_DN1199_c0_g1_i1:1317-2474(-)
1285	1147	TRINITY_DN396_c0_g1_i1_orf1	34.34	2	2	5.81E+04	1	1	1		78087	ORF type:complete len:686 hit:XP_015590641.1 TRINITY_DN396_c0_g1_i1:1638-3695(-)
1453	1407	TRINITY_DN10314_c0_g1_i1_orf1	34.26	7	7	1.56E+05	2	1	2		22327	ORF type:complete len:201 hit:XP_011634677.1 TRINITY_DN10314_c0_g1_i1:433-1035(+)
1559	960	TRINITY_DN3769_c0_g1_i3_orf1	34.2	1	1	9.11E+04	1	1	1		75681	ORF type:3prime_partial len:684 hit:XP_024223113.1 TRINITY_DN3769_c0_g1_i3:2-2053(+)
1333	962	TRINITY_DN546_c0_g1_i4_orf1	34.13	2	2	1.85E+05	1	1	1		36002	ORF type:complete len:322 hit:XP_012272340.1 TRINITY_DN546_c0_g1_i4:338-1303(+)
1381	1765	TRINITY_DN10845_c0_g1_i1_orf1	34.12	7	7	1.36E+06	1	1	2		20142	ORF type:3prime_partial len:180 hit:KZC07830.1 TRINITY_DN10845_c0_g1_i1:193-732(-)
1634	1259	TRINITY_DN4784_c0_g1_i1_orf1	33.96	3	3	4.26E+05	1	1	1		78752	ORF type:complete len:723 hit:XP_015586052.1 TRINITY_DN4784_c0_g1_i1:474-2642(-)
1987	1768	TRINITY_DN1095_c1_g4_i1_orf1	33.88	5	5	4.13E+05	1	1	1		23330	ORF type:complete len:208 hit:XP_014204028.1 TRINITY_DN1095_c1_g4_i1:116-739(+)
1988	1769	TRINITY_DN2339_c0_g1_i1_orf1	33.8	12	12	2.74E+05	1	1	1		18653	ORF type:internal len:167 hit:XP_015520300.1 TRINITY_DN2339_c0_g1_i1:115-615(+)
1989	1770	TRINITY_DN1714_c0_g2_i1_orf1	33.65	4	4	4.10E+05	1	1	1		26002	ORF type:complete len:237 hit:XP_015598396.1 TRINITY_DN1714_c0_g2_i1:89-799(+)
1235	982	TRINITY_DN515_c0_g1_i2_orf1	33.61	2	2	1.46E+06	1	1	1		45126	ORF type:complete len:403 hit:XP_012260458.1 TRINITY_DN515_c0_g1_i2:2865-4073(-)
1196	1488	TRINITY_DN16_c1_g2_i2_orf1	33.51	1	1	2.02E+06	2	1	2	Carbamidomethylation	158280	ORF type:3prime_partial len:1407 hit:XP_024945048.1 TRINITY_DN16_c1_g2_i2:332-4552(-)
1816	1632	TRINITY_DN1013_c0_g2_i4_orf1	33.33	2	2	2.38E+05	1	1	1		81057	ORF type:3prime_partial len:712 hit:XP_012176368.1 TRINITY_DN1013_c0_g2_i4:1-2136(+)
1348	1053	TRINITY_DN8596_c0_g1_i1_orf1	33.3	2	2	2.45E+05	1	1	1		35868	ORF type:complete len:311 hit:XP_015603268.1 TRINITY_DN8596_c0_g1_i1:118-1050(-)
1990	1771	TRINITY_DN2567_c0_g4_i1_orf1	33.2	11	11	2.48E+05	1	1	1		12717	ORF type:5prime_partial len:112 hit:XP_015602301.1 TRINITY_DN2567_c0_g4_i1:1-336(-)
1455	1433	TRINITY_DN67_c0_g3_i8_orf1	33.14	5	5	4.81E+05	1	1	1		22412	ORF type:3prime_partial len:209 hit:XP_011149147.1 TRINITY_DN67_c0_g3_i8:2358-2984(-)
1222	1131	TRINITY_DN101_c0_g1_i3_orf1	33.08	2	2	2.44E+05	1	1	1	Carbamidomethylation	78797	ORF type:complete len:692 hit:XP_015598427.1 TRINITY_DN101_c0_g1_i3:144-2219(+)
1992	1791	TRINITY_DN1644_c0_g2_i1_orf1	33.08	6	6	2.50E+05	1	1	1		13181	ORF type:internal len:118 hit:XP_012266420.1 TRINITY_DN1644_c0_g2_i1:1-354(-)
1629	1007	TRINITY_DN8371_c0_g1_i1_orf1	32.51	2	2	1.92E+05	1	1	1		74305	ORF type:3prime_partial len:671 hit:XP_015588290.1 TRINITY_DN8371_c0_g1_i1:1-2013(+)
1814	1620	TRINITY_DN111_c0_g1_i2_orf1	32.19	5	5	3.05E+05	1	1	1		45342	ORF type:complete len:390 hit:XP_028524637.1 TRINITY_DN111_c0_g1_i2:432-1601(-)
1346	1049	TRINITY_DN2269_c0_g3_i1_orf1	32.18	1	1	2.56E+05	1	1	1		98347	ORF type:complete len:871 hit:XP_012280845.1 TRINITY_DN2269_c0_g3_i1:371-2983(-)
1991	1784	TRINITY_DN862_c0_g1_i2_orf1	32.15	4	4	3.51E+05	1	1	1	Carbamidomethylation	22395	ORF type:complete len:212 hit:XP_015593975.1 TRINITY_DN862_c0_g1_i2:988-1623(+)
1781	1334	TRINITY_DN1882_c0_g3_i1_orf1	32.11	4	4	1.82E+05	1	1	1		29525	ORF type:3prime_partial len:267 hit:XP_011259003.1 TRINITY_DN1882_c0_g3_i1:426-1226(-)
851	1490	TRINITY_DN6719_c0_g1_i2_orf1	31.86	4	4	2.55E+05	1	1	1		22187	ORF type:complete len:198 hit:XP_016839371.1 TRINITY_DN6719_c0_g1_i2:756-1349(-)
1788	1401	TRINITY_DN2238_c0_g1_i1_orf1	31.78	4	4	4.40E+04	1	1	1		47825	ORF type:complete len:425 hit:XP_020300008.1 TRINITY_DN2238_c0_g1_i1:85-1359(+)
1457	1483	TRINITY_DN1499_c0_g2_i9_orf1	31.73	9	9	1.32E+05	1	1	1		13134	ORF type:3prime_partial len:121 hit:XP_024936236.1 TRINITY_DN1499_c0_g2_i9:61-423(+)
1466	1608	TRINITY_DN6648_c0_g1_i1_orf1	31.6	1	1	4.15E+06	1	1	1		46988	ORF type:complete len:415 hit:XP_012270169.1 TRINITY_DN6648_c0_g1_i1:56-1300(-)
1483	1810	TRINITY_DN650_c0_g1_i1_orfp1	31.51	9	9	4.29E+05	1	1	2		10404	TRINITY_DN650_c0_g1::TRINITY_DN650_c0_g1_i1::g.7277::m.7277 TRINITY_DN650_c0_g1::TRINITY_DN650_c0_g1_i1::g.7277 ORF type:complete len:93 (+) score=11.92 TRINITY_DN650_c0_g1_i1:44-322(+)
1797	1514	TRINITY_DN5231_c1_g1_i1_orf1	30.92	13	13	8.23E+05	1	1	1		8194	ORF type:3prime_partial len:72 hit:OXU28868.1 TRINITY_DN5231_c1_g1_i1:2-217(+)
1150	2755	TRINITY_DN1782_c0_g1_i1_orf1	30.9	1	1	3.07E+06	1	1	1		45738	ORF type:internal len:435 hit:XP_029168583.1 TRINITY_DN1782_c0_g1_i1:3-1307(+)
1784	1344	TRINITY_DN7240_c0_g2_i1_orf1	30.77	6	6	2.71E+05	1	1	1	Carbamidomethylation	43809	ORF type:3prime_partial len:403 hit:XP_015600408.1 TRINITY_DN7240_c0_g2_i1:1466-2674(-)
1793	1468	TRINITY_DN10844_c0_g1_i1_orf1	30.49	5	5	2.07E+05	1	1	1		20619	ORF type:complete len:183 hit:XP_029043663.1 TRINITY_DN10844_c0_g1_i1:82-630(-)
1993	1836	TRINITY_DN3560_c0_g3_i1_orf1	30.34	5	5	6.06E+05	1	1	1		22675	ORF type:internal len:206 hit:XP_012172800.1 TRINITY_DN3560_c0_g3_i1:1-618(+)
2002	1924	TRINITY_DN4767_c0_g1_i1_orf1	30.24	3	3	5.06E+05	1	1	1		20189	ORF type:complete len:181 hit:XP_015591717.1 TRINITY_DN4767_c0_g1_i1:2506-3048(-)
1312	1761	TRINITY_DN283_c0_g2_i1_orf1	30.22	1	1	1.06E+06	1	1	1		107467	ORF type:complete len:993 hit:XP_015186024.1 TRINITY_DN283_c0_g2_i1:2343-5321(-)
1994	1840	TRINITY_DN5318_c0_g1_i1_orf1	30.11	5	5	6.06E+05	1	1	1	Carbamidomethylation	18015	ORF type:internal len:163 hit:XP_015590667.1 TRINITY_DN5318_c0_g1_i1:2-490(+)
1048	1582	TRINITY_DN8607_c0_g2_i3_orf1	29.9	1	1	1.70E+06	1	1	3		59864	ORF type:3prime_partial len:528 hit:XP_012285795.1 TRINITY_DN8607_c0_g2_i3:1-1584(+)
1180	1181	TRINITY_DN612_c0_g5_i1_orf1	29.8	1	1	1.91E+06	1	1	1		74928	ORF type:3prime_partial len:663 hit:XP_024937298.1 TRINITY_DN612_c0_g5_i1:2-1990(+)
1995	1855	TRINITY_DN719_c0_g7_i1_orf1	29.43	5	5	2.44E+05	1	1	1		25084	ORF type:complete len:231 hit:XP_012255070.1 TRINITY_DN719_c0_g7_i1:145-837(-)
1996	1856	TRINITY_DN7287_c0_g3_i1_orf1	29.35	8	8	6.05E+05	1	1	1		28071	ORF type:3prime_partial len:245 hit:XP_015510720.1 TRINITY_DN7287_c0_g3_i1:1-735(+)
1800	1543	TRINITY_DN10836_c0_g1_i1_orf1	29.33	4	4	8.18E+04	1	1	1		41798	ORF type:complete len:384 hit:XP_012286987.1 TRINITY_DN10836_c0_g1_i1:6-1157(+)
1302	1445	TRINITY_DN529_c0_g1_i1_orf1	29.25	1	1	8.46E+05	1	1	1		71405	ORF type:3prime_partial len:632 hit:XP_015586051.1 TRINITY_DN529_c0_g1_i1:146-2041(+)
1997	1862	TRINITY_DN1109_c0_g3_i3_orf1	29.19	6	6	1.12E+06	1	1	1		25683	ORF type:3prime_partial len:238 hit:XP_014472073.1 TRINITY_DN1109_c0_g3_i3:3578-4291(-)
1998	1867	TRINITY_DN10285_c0_g1_i1_orf1	29.07	4	4	4.58E+05	1	1	1		29251	ORF type:complete len:252 hit:XP_015602202.1 TRINITY_DN10285_c0_g1_i1:136-891(+)
1823	1842	TRINITY_DN5097_c0_g1_i1_orf1	28.76	1	1	1.25E+05	1	1	1		67775	ORF type:complete len:611 hit:XP_015587168.1 TRINITY_DN5097_c0_g1_i1:113-1945(+)
1818	1661	TRINITY_DN1351_c0_g1_i1_orf1	28.74	5	5	3.37E+05	1	1	1		23243	ORF type:complete len:204 hit:XP_015432248.1 TRINITY_DN1351_c0_g1_i1:1222-1833(-)
2010	1978	TRINITY_DN10296_c0_g1_i1_orf1	28.69	3	3	2.90E+05	1	1	1		21310	ORF type:internal len:182 hit:XP_014203641.1 TRINITY_DN10296_c0_g1_i1:3-548(-)
2000	1921	TRINITY_DN3864_c0_g1_i1_orf1	28.44	4	4	2.75E+05	1	1	1	Oxidation (M)	20477	ORF type:internal len:185 hit:KMQ94008.1 TRINITY_DN3864_c0_g1_i1:2-556(-)
1999	1907	TRINITY_DN3737_c0_g1_i1_orf1	28.3	4	4	0.00E+00	1	1	1		22084	ORF type:3prime_partial len:185 hit:XP_015601701.1 TRINITY_DN3737_c0_g1_i1:263-817(-)
1822	1807	TRINITY_DN284_c0_g1_i1_orf1	27.82	2	2	1.85E+05	1	1	1		57400	ORF type:complete len:499 hit:XP_015591641.1 TRINITY_DN284_c0_g1_i1:528-2024(-)
1799	1532	TRINITY_DN922_c0_g1_i4_orf1	27.77	3	3	1.23E+05	1	1	1		37626	ORF type:complete len:332 hit:XP_029159060.1 TRINITY_DN922_c0_g1_i4:3764-4759(-)
2003	1947	TRINITY_DN2772_c0_g1_i1_orf1	27.19	6	6	5.21E+05	1	1	1		16488	ORF type:internal len:142 hit:XP_015597657.1 TRINITY_DN2772_c0_g1_i1:1-426(+)
1867	3228	TRINITY_DN9569_c0_g1_i1_orf1	27.07	1	1	6.54E+05	1	1	1		54237	ORF type:3prime_partial len:477 hit:XP_015610049.1 TRINITY_DN9569_c0_g1_i1:3-1433(+)
2004	1950	TRINITY_DN2265_c0_g1_i1_orf1	26.94	4	4	6.55E+05	1	1	1	Carbamidomethylation	28810	ORF type:complete len:253 hit:XP_015108957.1 TRINITY_DN2265_c0_g1_i1:1294-2052(-)
1796	1510	TRINITY_DN3301_c0_g2_i1_orf1	26.59	9	9	1.64E+05	1	1	1		10032	ORF type:3prime_partial len:91 hit:XP_014477757.1 TRINITY_DN3301_c0_g2_i1:943-1215(-)
2009	1977	TRINITY_DN1195_c0_g2_i1_orf1	26.46	5	5	8.34E+05	1	1	1	Carbamidomethylation	16570	ORF type:3prime_partial len:144 hit:XP_015589558.1 TRINITY_DN1195_c0_g2_i1:65-496(-)
2006	1957	TRINITY_DN321_c0_g1_i3_orf1	26.43	2	2	4.61E+05	1	1	1		49236	ORF type:complete len:430 hit:XP_015509442.1 TRINITY_DN321_c0_g1_i3:813-2102(-)
2005	1955	TRINITY_DN91_c0_g1_i1_orf1	26.12	3	3	8.00E+05	1	1	1	Carbamidomethylation	39990	ORF type:3prime_partial len:360 hit:XP_017791774.1 TRINITY_DN91_c0_g1_i1:696-1775(-)
1681	1016	TRINITY_DN6267_c0_g1_i1_orf1	26.02	2	2	1.26E+05	1	1	1		53150	ORF type:complete len:465 hit:XP_015609604.1 TRINITY_DN6267_c0_g1_i1:190-1584(+)
2007	1965	TRINITY_DN5883_c0_g1_i1_orf1	25.98	3	3	1.33E+05	1	1	1		32922	ORF type:3prime_partial len:278 hit:XP_011691931.1 TRINITY_DN5883_c0_g1_i1:414-1247(-)
1826	1982	TRINITY_DN2013_c0_g1_i8_orfp1	25.67	7	7	2.86E+06	1	1	1		10525	TRINITY_DN2013_c0_g1::TRINITY_DN2013_c0_g1_i8::g.4804::m.4804 TRINITY_DN2013_c0_g1::TRINITY_DN2013_c0_g1_i8::g.4804 ORF type:5prime_partial len:102 (+) score=80.88 TRINITY_DN2013_c0_g1_i8:3-308(+)
1493	1970	TRINITY_DN1356_c0_g1_i2_orf1	25.65	2	2	2.43E+06	1	1	2		62236	ORF type:3prime_partial len:556 hit:XP_015512566.1 TRINITY_DN1356_c0_g1_i2:2794-4461(-)
2008	1973	TRINITY_DN459_c0_g2_i1_orf1	25.56	23	23	1.27E+05	1	1	1		12607	ORF type:3prime_partial len:121 hit:XP_015604383.1 TRINITY_DN459_c0_g2_i1:3-365(+)
1238	1256	TRINITY_DN109_c0_g1_i1_orf1	25.46	2	2	1.27E+07	1	1	2		35791	ORF type:complete len:324 hit:XP_029161385.1 TRINITY_DN109_c0_g1_i1:1593-2564(-)
1691	1516	TRINITY_DN2772_c0_g2_i1_orf1	25.35	6	6	7.67E+05	1	1	1		22765	ORF type:3prime_partial len:205 hit:XP_015597657.1 TRINITY_DN2772_c0_g2_i1:2-616(+)
2012	2062	TRINITY_DN2176_c0_g2_i1_orf1	25.13	8	8	3.04E+05	1	1	1		22041	ORF type:5prime_partial len:188 hit:XP_015518983.1 TRINITY_DN2176_c0_g2_i1:2-565(-)
2013	2074	TRINITY_DN2763_c0_g2_i1_orf1	25.07	3	3	2.94E+04	1	1	1		80326	ORF type:3prime_partial len:733 hit:XP_015601161.1 TRINITY_DN2763_c0_g2_i1:1-2199(+)
2014	2077	TRINITY_DN6559_c0_g1_i2_orf1	25.06	3	3	4.76E+05	1	1	1		57716	ORF type:complete len:522 hit:XP_015602951.1 TRINITY_DN6559_c0_g1_i2:152-1717(-)
1142	2202	TRINITY_DN212_c0_g3_i1_orf1	24.86	4	4	0.00E+00	1	1	3		15404	ORF type:internal len:140 hit:XP_014616017.1 TRINITY_DN212_c0_g3_i1:3-422(-)
2015	2134	TRINITY_DN3560_c0_g1_i1_orf1	24.82	10	10	3.58E+05	1	1	1		11414	ORF type:internal len:105 hit:XP_012260269.1 TRINITY_DN3560_c0_g1_i1:2-316(-)
2016	2144	TRINITY_DN706_c0_g1_i1_orf1	24.71	10	10	3.50E+05	1	1	1		8831	ORF type:5prime_partial len:79 hit:XP_012285284.1 TRINITY_DN706_c0_g1_i1:1-237(-)
2030	2402	TRINITY_DN1486_c0_g3_i1_orf1	24.61	1	1	2.44E+05	1	1	1		48415	ORF type:3prime_partial len:433 hit:XP_015606268.1 TRINITY_DN1486_c0_g3_i1:1-1299(+)
1808	1593	TRINITY_DN10567_c0_g1_i1_orf1	24.56	7	7	1.82E+05	1	1	1		13158	ORF type:internal len:113 hit:XP_015607065.1 TRINITY_DN10567_c0_g1_i1:3-341(-)
1687	1428	TRINITY_DN9169_c0_g1_i4_orf1	24.39	4	4	2.33E+05	1	1	1	Carbamidomethylation	73940	ORF type:3prime_partial len:639 hit:XP_015591370.1 TRINITY_DN9169_c0_g1_i4:357-2273(+)
1827	2040	TRINITY_DN438_c0_g1_i7_orf1	24.22	7	7	9.01E+04	1	1	1		15474	ORF type:3prime_partial len:137 hit:XP_029049108.1 TRINITY_DN438_c0_g1_i7:457-867(-)
2028	2356	TRINITY_DN7658_c0_g2_i1_orf1	24.12	2	2	2.21E+06	1	1	1		31989	ORF type:complete len:284 hit:XP_017792303.1 TRINITY_DN7658_c0_g2_i1:1207-2058(-)
1824	1910	TRINITY_DN37_c0_g1_i1_orf1	24.12	6	6	5.13E+05	1	1	1		14426	ORF type:3prime_partial len:122 hit:PNF39469.1 TRINITY_DN37_c0_g1_i1:285-650(+)
2019	2199	TRINITY_DN5475_c0_g2_i1_orf1	24.03	7	7	2.37E+05	1	1	1		14846	ORF type:internal len:131 hit:XP_011639981.1 TRINITY_DN5475_c0_g2_i1:1-393(-)
2021	2217	TRINITY_DN3664_c0_g1_i1_orf1	23.93	2	2	0.00E+00	1	1	1		44072	ORF type:complete len:384 hit:XP_015592233.1 TRINITY_DN3664_c0_g1_i1:1360-2511(-)
1689	1465	TRINITY_DN4786_c0_g1_i1_orf1	23.91	2	2	9.21E+04	1	1	1		60638	ORF type:complete len:521 hit:XP_015594456.1 TRINITY_DN4786_c0_g1_i1:89-1651(+)
2022	2223	TRINITY_DN4401_c0_g1_i1_orf1	23.87	1	1	6.87E+05	1	1	1		61702	ORF type:complete len:558 hit:XP_015592700.1 TRINITY_DN4401_c0_g1_i1:847-2520(-)
2020	2213	TRINITY_DN10428_c0_g1_i1_orf1	23.86	11	11	6.33E+05	1	1	1		10162	ORF type:3prime_partial len:95 hit:XP_018043719.1 TRINITY_DN10428_c0_g1_i1:247-531(+)
1583	1397	TRINITY_DN224_c0_g1_i5_orf1	23.85	3	3	3.14E+05	1	1	1		63071	ORF type:3prime_partial len:560 hit:XP_012277238.1 TRINITY_DN224_c0_g1_i5:1868-3547(-)
2025	2295	TRINITY_DN3965_c0_g1_i1_orf1	23.75	5	5	5.83E+05	1	1	1		14833	ORF type:5prime_partial len:132 hit:XP_015439651.1 TRINITY_DN3965_c0_g1_i1:15-410(+)
1830	2126	TRINITY_DN4182_c0_g2_i1_orf1	23.54	6	6	4.02E+05	1	1	1		13506	ORF type:5prime_partial len:122 hit:XP_011252785.1 TRINITY_DN4182_c0_g2_i1:2-367(-)
2024	2283	TRINITY_DN4757_c0_g1_i1_orf1	23.47	2	2	3.39E+05	1	1	1		36583	ORF type:complete len:317 hit:XP_014602001.1 TRINITY_DN4757_c0_g1_i1:127-1077(+)
2023	2246	TRINITY_DN6181_c0_g1_i1_orf1	23.47	4	4	5.99E+05	1	1	1	Carbamidomethylation	23008	ORF type:3prime_partial len:210 hit:XP_015602307.1 TRINITY_DN6181_c0_g1_i1:406-1035(-)
2026	2316	TRINITY_DN6175_c0_g2_i1_orfp1	23.18	10	10	1.05E+06	1	1	1		6997	TRINITY_DN6175_c0_g2::TRINITY_DN6175_c0_g2_i1::g.7146::m.7146 TRINITY_DN6175_c0_g2::TRINITY_DN6175_c0_g2_i1::g.7146 ORF type:5prime_partial len:63 (+) score=5.54 TRINITY_DN6175_c0_g2_i1:2-190(+)
1630	1195	TRINITY_DN3761_c0_g1_i1_orf1	23.18	3	3	2.90E+05	1	1	1		22877	ORF type:3prime_partial len:204 hit:XP_014608248.1 TRINITY_DN3761_c0_g1_i1:1-612(+)
1641	1908	TRINITY_DN785_c0_g1_i1_orf1	23.07	29	29	2.03E+06	1	1	1	Carbamidomethylation	7503	ORF type:complete len:69 hit:XP_011329806.1 TRINITY_DN785_c0_g1_i1:147-353(-)
1507	2305	TRINITY_DN1728_c0_g1_i1_orf1	23.04	1	1	3.19E+06	1	1	1		83081	ORF type:internal len:725 hit:XP_015523316.1 TRINITY_DN1728_c0_g1_i1:1-2175(-)
2027	2328	TRINITY_DN3715_c0_g2_i1_orf1	23.01	4	4	1.87E+05	1	1	1		20111	ORF type:3prime_partial len:183 hit:XP_012524294.1 TRINITY_DN3715_c0_g2_i1:762-1310(-)
2029	2375	TRINITY_DN202_c0_g1_i3_orf1	22.93	3	3	6.14E+05	1	1	1	Oxidation (M)	31273	ORF type:complete len:274 hit:XP_015175988.1 TRINITY_DN202_c0_g1_i3:282-1103(+)
1684	1317	TRINITY_DN246_c0_g2_i1_orf1	22.65	1	1	7.31E+05	1	1	1		46175	ORF type:complete len:412 hit:XP_029044206.1 TRINITY_DN246_c0_g2_i1:305-1540(+)
2031	2421	TRINITY_DN2711_c0_g2_i1_orf1	22.62	3	3	1.80E+05	1	1	1		37987	ORF type:internal len:337 hit:XP_012282641.1 TRINITY_DN2711_c0_g2_i1:1-1011(-)
1833	2299	TRINITY_DN5047_c0_g1_i1_orf1	22.45	2	2	5.97E+05	1	1	1		46266	ORF type:3prime_partial len:418 hit:XP_012272888.1 TRINITY_DN5047_c0_g1_i1:13-1266(-)
1152	2815	TRINITY_DN4063_c0_g1_i1_orf1	22.45	4	4	4.25E+05	1	1	1		14500	ORF type:internal len:128 hit:XP_015592819.1 TRINITY_DN4063_c0_g1_i1:3-386(-)
1695	1800	TRINITY_DN1647_c0_g3_i1_orf1	22.37	1	1	6.28E+06	1	1	1		94543	ORF type:3prime_partial len:874 hit:XP_012262788.1 TRINITY_DN1647_c0_g3_i1:641-3262(-)
1701	1951	TRINITY_DN4113_c0_g1_i1_orf1	22.29	4	4	6.30E+05	1	1	1		25326	ORF type:3prime_partial len:225 hit:XP_015590694.1 TRINITY_DN4113_c0_g1_i1:1-675(+)
1834	2311	TRINITY_DN1479_c0_g1_i4_orf1	22.25	8	8	3.57E+05	1	1	1	Carbamidomethylation	30715	ORF type:3prime_partial len:262 hit:KMQ88680.1 TRINITY_DN1479_c0_g1_i4:2510-3295(-)
1704	2033	TRINITY_DN128_c0_g1_i1_orf1	22.09	4	4	3.34E+05	1	1	1		42820	ORF type:complete len:381 hit:XP_015604142.1 TRINITY_DN128_c0_g1_i1:1608-2750(-)
2034	2496	TRINITY_DN2990_c0_g4_i1_orf1	22.05	6	6	6.34E+05	1	1	1		15653	ORF type:internal len:125 hit:XP_011693927.1 TRINITY_DN2990_c0_g4_i1:3-377(-)
1838	2512	TRINITY_DN8357_c0_g4_i1_orf1	21.97	2	2	3.48E+06	1	1	1		57911	ORF type:3prime_partial len:518 hit:XP_015605696.1 TRINITY_DN8357_c0_g4_i1:1842-3395(-)
1842	2600	TRINITY_DN4491_c0_g1_i1_orf1	21.84	1	1	1.54E+05	1	1	1		79877	ORF type:3prime_partial len:692 hit:XP_015607806.1 TRINITY_DN4491_c0_g1_i1:580-2655(-)
1846	2664	TRINITY_DN5549_c0_g1_i1_orf1	21.83	1	1	3.16E+05	1	1	1		94535	ORF type:3prime_partial len:835 hit:XP_012282772.1 TRINITY_DN5549_c0_g1_i1:1-2505(+)
2038	2924	TRINITY_DN217_c0_g1_i5_orf1	21.71	6	6	1.85E+05	1	1	1		15416	ORF type:complete len:143 hit:XP_029046845.1 TRINITY_DN217_c0_g1_i5:633-1061(-)
1839	2530	TRINITY_DN598_c0_g2_i2_orf1	21.49	2	2	1.49E+06	1	1	1		51755	ORF type:complete len:463 hit:XP_015605867.1 TRINITY_DN598_c0_g2_i2:3032-4420(-)
2040	2972	TRINITY_DN5588_c0_g2_i1_orf1	21.37	16	16	4.22E+05	1	1	1		19505	ORF type:3prime_partial len:167 hit:XP_015600677.1 TRINITY_DN5588_c0_g2_i1:2-502(+)
2041	2980	TRINITY_DN5188_c0_g1_i1_orf1	21.37	4	4	4.00E+05	1	1	1		21672	ORF type:complete len:192 hit:XP_015601068.1 TRINITY_DN5188_c0_g1_i1:976-1551(-)
