# Supplementary material for: Proteo-Transcriptomic Characterization of Sirex nitobei (Hymenoptera: Siricidae) Venom
Source: Toxins (Basel). 2021 Aug 11;13(8):562. doi: 10.3390/toxins13080562 (PMC8402507; doi:10.3390/toxins13080562)
Supplement: Supplementary file 1 [file toxins-13-00562-s001.zip › Table_S6.csv]

Protein Group	Protein ID	Protein Accession	Peptide	Unique	-10lgP	Mass	Length	ppm	m/z	z	RT	Area Snitobei_VS	Fraction	Scan	Source File	#Spec	#Spec Snitobei_VS	Start	End	PTM	AScore
1	1	TRINITY_DN1487_c0_g1_i1_orf1	K.KLVLGGEVTLWTEQADGTSVDSR.L	Y	112.18	2460.2495	23	4.4	821.0941	3	58.59	3.93E7	1	44646	Dl21GCL_Snitobei_VS.raw	41	41	520	542
1	1	TRINITY_DN1487_c0_g1_i1_orf1	K.IYTHEDVEEIVEYGLLHGVR.V	Y	109.99	2370.1855	20	3.9	791.0722	3	64.81	3.42E8	1	48755	Dl21GCL_Snitobei_VS.raw	14	14	273	292
1	1	TRINITY_DN1487_c0_g1_i1_orf1	K.EIPVVLWTSGLTEEDTIGYLDPK.K	Y	109.28	2574.3105	23	4.6	859.1147	3	69.76	3.52E7	1	52796	Dl21GCL_Snitobei_VS.raw	2	2	419	441
1	1	TRINITY_DN1487_c0_g1_i1_orf1	K.LNTLHWHITDSHSFPYVSR.T	Y	104.81	2309.1340	19	3.9	770.7216	3	43.21	7.39E7	1	32926	Dl21GCL_Snitobei_VS.raw	24	24	239	257
1	1	TRINITY_DN1487_c0_g1_i1_orf1	K.EIPVVLWTSGLTEEDTIGYLDPKK.Y	Y	102.14	2702.4053	24	6.5	901.8149	3	69.33	5.28E5	1	52403	Dl21GCL_Snitobei_VS.raw	1	1	419	442
1	1	TRINITY_DN1487_c0_g1_i1_orf1	R.VILSNYDALYLDC(+57.02)GFGAWVGQGNNWC(+57.02)SPYK.G	Y	101.33	3466.5750	30	8.5	1156.5421	3	69.64	3.71E6	1	52686	Dl21GCL_Snitobei_VS.raw	1	1	466	495	Carbamidomethylation	C13:Carbamidomethylation:1000.00;C26:Carbamidomethylation:1000.00
1	1	TRINITY_DN1487_c0_g1_i1_orf1	S.ESLSSPWHYEC(+57.02)ESGLC(+57.02)K.K	Y	100.07	2067.8667	17	3.5	1034.9442	2	40.01	2.34E7	1	30087	Dl21GCL_Snitobei_VS.raw	12	12	19	35	Carbamidomethylation	C11:Carbamidomethylation:1000.00;C16:Carbamidomethylation:1000.00
1	1	TRINITY_DN1487_c0_g1_i1_orf1	K.NYC(+57.02)VEPPC(+57.02)GQLNPASDR.V	Y	96.34	1975.8516	17	4.5	659.6274	3	36.38	7.73E7	1	26957	Dl21GCL_Snitobei_VS.raw	8	8	325	341	Carbamidomethylation	C3:Carbamidomethylation:1000.00;C8:Carbamidomethylation:1000.00
1	1	TRINITY_DN1487_c0_g1_i1_orf1	K.LVLGGEVTLWTEQADGTSVDSR.L	Y	96.08	2332.1545	22	7.3	778.3978	3	67.02	2.29E7	1	50517	Dl21GCL_Snitobei_VS.raw	19	19	521	542
1	1	TRINITY_DN1487_c0_g1_i1_orf1	R.PLPLGIC(+57.02)QLFC(+57.02)GEAGAMWPK.P	Y	94.34	2244.0894	20	2.4	1123.0547	2	69.70	3.33E7	1	52737	Dl21GCL_Snitobei_VS.raw	2	2	48	67	Carbamidomethylation	C7:Carbamidomethylation:1000.00;C11:Carbamidomethylation:1000.00
1	1	TRINITY_DN1487_c0_g1_i1_orf1	R.HALETVSQLIVYDELR.H	Y	93.33	1884.9945	16	3.4	943.5077	2	57.87	1.39E8	1	44183	Dl21GCL_Snitobei_VS.raw	27	27	176	191
1	1	TRINITY_DN1487_c0_g1_i1_orf1	I.YTHEDVEEIVEYGLLHGVR.V	Y	90.24	2257.1016	19	0.5	753.3748	3	64.68	3.57E5	1	48651	Dl21GCL_Snitobei_VS.raw	1	1	274	292
1	1	TRINITY_DN1487_c0_g1_i1_orf1	R.LWSEPDSTWIHAEQR.M	Y	88.11	1853.8696	15	3.5	927.9454	2	43.55	4.2E8	1	33236	Dl21GCL_Snitobei_VS.raw	9	9	554	568
1	1	TRINITY_DN1487_c0_g1_i1_orf1	L.SSPWHYEC(+57.02)ESGLC(+57.02)K.K	Y	86.78	1738.7079	14	6.2	870.3666	2	39.93	4.45E5	1	30010	Dl21GCL_Snitobei_VS.raw	1	1	22	35	Carbamidomethylation	C8:Carbamidomethylation:1000.00;C13:Carbamidomethylation:1000.00
1	1	TRINITY_DN1487_c0_g1_i1_orf1	K.YIIQIWTSSTDATIAR.L	Y	85.48	1837.9574	16	4.2	613.6623	3	61.77	1.3E7	1	46747	Dl21GCL_Snitobei_VS.raw	12	12	443	458
1	1	TRINITY_DN1487_c0_g1_i1_orf1	K.PTGHLSLGNFVVHLDPDSIEISETFPQSR.F	Y	85.25	3191.5886	29	5.4	798.9088	4	68.71	2.2E7	1	51908	Dl21GCL_Snitobei_VS.raw	10	10	68	96
1	1	TRINITY_DN1487_c0_g1_i1_orf1	R.PLPLGIC(+57.02)QLFC(+57.02)GEAGAM(+15.99)WPK.P	Y	85.19	2260.0842	20	2.5	754.3706	3	69.49	3.13E6	1	52550	Dl21GCL_Snitobei_VS.raw	2	2	48	67	Carbamidomethylation; Oxidation (M)	C7:Carbamidomethylation:1000.00;C11:Carbamidomethylation:1000.00;M17:Oxidation (M):1000.00
1	1	TRINITY_DN1487_c0_g1_i1_orf1	K.KYIIQIWTSSTDATIAR.L	Y	83.00	1966.0524	17	2.8	656.3599	3	51.25	3.47E6	1	39655	Dl21GCL_Snitobei_VS.raw	4	4	442	458
1	1	TRINITY_DN1487_c0_g1_i1_orf1	R.GIKADSLEPEWC(+57.02)LQNQGHC(+57.02)YA	Y	82.36	2475.0947	21	3.9	826.0421	3	44.36	2.63E6	1	33939	Dl21GCL_Snitobei_VS.raw	2	2	580	600	Carbamidomethylation	C12:Carbamidomethylation:1000.00;C19:Carbamidomethylation:1000.00
1	1	TRINITY_DN1487_c0_g1_i1_orf1	K.STQGLVIHVAGK.I	Y	81.48	1208.6877	12	3.0	605.3530	2	20.49	2.09E8	1	13016	Dl21GCL_Snitobei_VS.raw	17	17	123	134
1	1	TRINITY_DN1487_c0_g1_i1_orf1	R.DVFIVDGPVYPYR.G	Y	80.58	1538.7769	13	3.7	513.9348	3	61.38	1.47E8	1	46546	Dl21GCL_Snitobei_VS.raw	12	12	199	211
1	1	TRINITY_DN1487_c0_g1_i1_orf1	K.ENYTLQIYQMEDGR.L	Y	80.41	1758.7883	14	4.0	880.4050	2	49.63	4.6E5	1	38250	Dl21GCL_Snitobei_VS.raw	1	1	148	161
1	1	TRINITY_DN1487_c0_g1_i1_orf1	K.GWQLLYDNSPFSIIAK.Q	Y	79.34	1850.9567	16	6.3	926.4914	2	68.72	5.45E7	1	51909	Dl21GCL_Snitobei_VS.raw	3	3	496	511
1	1	TRINITY_DN1487_c0_g1_i1_orf1	S.PWHYEC(+57.02)ESGLC(+57.02)K.K	Y	78.40	1564.6439	12	6.2	783.3341	2	40.02	2.23E5	1	30096	Dl21GCL_Snitobei_VS.raw	1	1	24	35	Carbamidomethylation	C6:Carbamidomethylation:1000.00;C11:Carbamidomethylation:1000.00
1	1	TRINITY_DN1487_c0_g1_i1_orf1	L.WSEPDSTWIHAEQR.M	Y	77.73	1740.7855	14	0.8	871.4007	2	43.41	2.85E5	1	33102	Dl21GCL_Snitobei_VS.raw	1	1	555	568
1	1	TRINITY_DN1487_c0_g1_i1_orf1	K.ADSLEPEWC(+57.02)LQNQGHC(+57.02)YA	Y	77.55	2176.8943	18	4.0	1089.4587	2	48.56	6.5E7	1	37308	Dl21GCL_Snitobei_VS.raw	5	5	583	600	Carbamidomethylation	C9:Carbamidomethylation:1000.00;C16:Carbamidomethylation:1000.00
1	1	TRINITY_DN1487_c0_g1_i1_orf1	E.PDSTWIHAEQR.M	Y	75.38	1338.6316	11	1.5	670.3241	2	43.45	2.06E6	1	33147	Dl21GCL_Snitobei_VS.raw	1	1	558	568
1	1	TRINITY_DN1487_c0_g1_i1_orf1	R.PLPLGIC(+57.02)QLFC(+57.02)GEAGAMWPKPTGH.L	Y	73.90	2636.2703	24	3.9	879.7675	3	69.36	1.13E6	1	52432	Dl21GCL_Snitobei_VS.raw	1	1	48	71	Carbamidomethylation	C7:Carbamidomethylation:1000.00;C11:Carbamidomethylation:1000.00
1	1	TRINITY_DN1487_c0_g1_i1_orf1	R.VYEILEGIYK.D	Y	73.08	1225.6594	10	5.6	613.8404	2	53.75	9.57E7	1	41341	Dl21GCL_Snitobei_VS.raw	10	10	342	351
1	1	TRINITY_DN1487_c0_g1_i1_orf1	W.VGQGNNWC(+57.02)SPYK.G	Y	72.35	1408.6194	12	4.2	705.3199	2	25.28	7E5	1	17156	Dl21GCL_Snitobei_VS.raw	1	1	484	495	Carbamidomethylation	C8:Carbamidomethylation:1000.00
1	1	TRINITY_DN1487_c0_g1_i1_orf1	F.GAWVGQGNNWC(+57.02)SPYK.G	Y	71.61	1722.7572	15	4.9	862.3901	2	42.34	3.06E5	1	32152	Dl21GCL_Snitobei_VS.raw	1	1	481	495	Carbamidomethylation	C11:Carbamidomethylation:1000.00
1	1	TRINITY_DN1487_c0_g1_i1_orf1	W.SEPDSTWIHAEQR.M	Y	71.58	1554.7063	13	4.0	778.3635	2	43.30	3.01E6	1	33009	Dl21GCL_Snitobei_VS.raw	1	1	556	568
1	1	TRINITY_DN1487_c0_g1_i1_orf1	F.VVHLDPDSIEISETFPQSR.F	Y	71.42	2168.0750	19	3.0	723.7011	3	51.31	9.55E6	1	39709	Dl21GCL_Snitobei_VS.raw	7	7	78	96
1	1	TRINITY_DN1487_c0_g1_i1_orf1	L.GIC(+57.02)QLFC(+57.02)GEAGAMWPK.P	Y	68.21	1823.8157	16	4.8	912.9195	2	66.01	6.45E6	1	49690	Dl21GCL_Snitobei_VS.raw	3	3	52	67	Carbamidomethylation	C3:Carbamidomethylation:1000.00;C7:Carbamidomethylation:1000.00
1	1	TRINITY_DN1487_c0_g1_i1_orf1	K.IYTHEDVEEIVEYGLLHGVRV.L	Y	66.30	2469.2539	21	3.5	618.3229	4	66.48	2.25E6	1	50073	Dl21GCL_Snitobei_VS.raw	2	2	273	293
1	1	TRINITY_DN1487_c0_g1_i1_orf1	I.VEYGLLHGVR.V	Y	65.71	1141.6244	10	5.8	571.8228	2	64.91	1.22E6	1	48838	Dl21GCL_Snitobei_VS.raw	2	2	283	292
1	1	TRINITY_DN1487_c0_g1_i1_orf1	W.TSGLTEEDTIGYLDPK.K	Y	65.68	1737.8308	16	6.1	869.9280	2	47.99	8.5E5	1	36821	Dl21GCL_Snitobei_VS.raw	1	1	426	441
1	1	TRINITY_DN1487_c0_g1_i1_orf1	W.HITDSHSFPYVSR.T	Y	63.79	1544.7372	13	4.4	515.9219	3	23.87	1.87E7	1	15890	Dl21GCL_Snitobei_VS.raw	3	3	245	257
1	1	TRINITY_DN1487_c0_g1_i1_orf1	S.LSSPWHYEC(+57.02)ESGLC(+57.02)K.K	Y	62.47	1851.7920	15	3.2	618.2733	3	35.68	3.75E6	1	26327	Dl21GCL_Snitobei_VS.raw	1	1	21	35	Carbamidomethylation	C9:Carbamidomethylation:1000.00;C14:Carbamidomethylation:1000.00
1	1	TRINITY_DN1487_c0_g1_i1_orf1	K.AWDYFQSK.A	Y	59.97	1043.4712	8	4.8	522.7454	2	38.36	1.55E8	1	28640	Dl21GCL_Snitobei_VS.raw	6	6	399	406
1	1	TRINITY_DN1487_c0_g1_i1_orf1	V.EYGLLHGVR.V	Y	59.73	1042.5559	9	3.7	522.2872	2	64.63	7.7E5	1	48612	Dl21GCL_Snitobei_VS.raw	1	1	284	292
1	1	TRINITY_DN1487_c0_g1_i1_orf1	K.ADSLEPEWC(+57.02)LQNQGH.C	Y	59.35	1782.7632	15	4.0	892.3924	2	44.65	3.24E6	1	34174	Dl21GCL_Snitobei_VS.raw	3	3	583	597	Carbamidomethylation	C9:Carbamidomethylation:1000.00
1	1	TRINITY_DN1487_c0_g1_i1_orf1	H.ITDSHSFPYVSR.T	Y	57.64	1407.6782	12	3.8	470.2351	3	27.87	2.14E7	1	19517	Dl21GCL_Snitobei_VS.raw	8	8	246	257
1	1	TRINITY_DN1487_c0_g1_i1_orf1	V.FIVDGPVYPYR.G	Y	55.35	1324.6815	11	3.9	663.3506	2	61.21	2.32E5	1	46454	Dl21GCL_Snitobei_VS.raw	1	1	201	211
1	1	TRINITY_DN1487_c0_g1_i1_orf1	R.TIEAMSASK.L	Y	54.05	936.4586	9	3.0	469.2380	2	11.00	4.88E5	1	4795	Dl21GCL_Snitobei_VS.raw	1	1	230	238
1	1	TRINITY_DN1487_c0_g1_i1_orf1	L.WTSGLTEEDTIGYLDPK.K	Y	53.98	1923.9102	17	5.4	962.9676	2	57.17	3.87E5	1	43684	Dl21GCL_Snitobei_VS.raw	1	1	425	441
1	1	TRINITY_DN1487_c0_g1_i1_orf1	E.IVEYGLLHGVR.V	Y	53.96	1254.7084	11	6.5	628.3655	2	64.72	3.37E5	1	48684	Dl21GCL_Snitobei_VS.raw	1	1	282	292
1	1	TRINITY_DN1487_c0_g1_i1_orf1	K.GWNDSESSFFK.A	Y	53.13	1302.5516	11	4.5	652.2860	2	45.65	1.29E6	1	34872	Dl21GCL_Snitobei_VS.raw	2	2	388	398
1	1	TRINITY_DN1487_c0_g1_i1_orf1	T.QGLVIHVAGK.I	Y	52.69	1020.6080	10	4.8	511.3137	2	20.24	5.92E6	1	12796	Dl21GCL_Snitobei_VS.raw	4	4	125	134
1	1	TRINITY_DN1487_c0_g1_i1_orf1	E.YGLLHGVR.V	Y	52.57	913.5134	8	6.6	457.7670	2	64.68	2.29E5	1	48653	Dl21GCL_Snitobei_VS.raw	1	1	285	292
1	1	TRINITY_DN1487_c0_g1_i1_orf1	F.C(+57.02)GEAGAMWPK.P	Y	52.48	1105.4685	10	3.6	553.7435	2	26.65	6.05E6	1	18410	Dl21GCL_Snitobei_VS.raw	3	3	58	67	Carbamidomethylation	C1:Carbamidomethylation:1000.00
1	1	TRINITY_DN1487_c0_g1_i1_orf1	K.LNTLHWHITDSHSFPY.V	Y	49.41	1966.9326	16	3.4	492.7421	4	47.49	1.44E7	1	36387	Dl21GCL_Snitobei_VS.raw	4	4	239	254
1	1	TRINITY_DN1487_c0_g1_i1_orf1	K.IYTHEDVEEIVEY.G	Y	49.27	1637.7461	13	4.2	819.8837	2	48.76	5.31E6	1	37489	Dl21GCL_Snitobei_VS.raw	6	6	273	285
1	1	TRINITY_DN1487_c0_g1_i1_orf1	R.DWMLSK.G	Y	48.18	778.3683	6	3.4	390.1928	2	35.38	1.1E8	1	26054	Dl21GCL_Snitobei_VS.raw	6	6	382	387
1	1	TRINITY_DN1487_c0_g1_i1_orf1	E.SLSSPWHYEC(+57.02)ESGLC(+57.02)K.K	Y	47.11	1938.8240	16	6.9	647.2864	3	37.13	4.36E5	1	27631	Dl21GCL_Snitobei_VS.raw	1	1	20	35	Carbamidomethylation	C10:Carbamidomethylation:1000.00;C15:Carbamidomethylation:1000.00
1	1	TRINITY_DN1487_c0_g1_i1_orf1	H.WHITDSHSFPYVSR.T	Y	46.82	1730.8165	14	4.9	433.7135	4	40.83	3.83E6	1	30813	Dl21GCL_Snitobei_VS.raw	3	3	244	257
1	1	TRINITY_DN1487_c0_g1_i1_orf1	K.SNVEMLK.K	Y	46.71	819.4160	7	3.5	410.7167	2	13.23	3.77E6	1	6674	Dl21GCL_Snitobei_VS.raw	3	3	103	109
1	1	TRINITY_DN1487_c0_g1_i1_orf1	L.YDNSPFSIIAK.Q	Y	46.57	1253.6292	11	3.2	627.8239	2	48.97	6.65E5	1	37672	Dl21GCL_Snitobei_VS.raw	1	1	501	511
1	1	TRINITY_DN1487_c0_g1_i1_orf1	L.FC(+57.02)GEAGAMWPK.P	Y	45.96	1252.5369	11	3.6	627.2780	2	38.57	1.82E6	1	28819	Dl21GCL_Snitobei_VS.raw	3	3	57	67	Carbamidomethylation	C2:Carbamidomethylation:1000.00
1	1	TRINITY_DN1487_c0_g1_i1_orf1	R.HEVHMVR.D	Y	44.99	906.4494	7	1.3	303.1575	3	8.06	4.18E5	1	2253	Dl21GCL_Snitobei_VS.raw	1	1	192	198
1	1	TRINITY_DN1487_c0_g1_i1_orf1	Y.DNSPFSIIAK.Q	Y	44.09	1090.5658	10	4.6	546.2927	2	49.18	4.01E5	1	37852	Dl21GCL_Snitobei_VS.raw	1	1	502	511
1	1	TRINITY_DN1487_c0_g1_i1_orf1	A.WDYFQSK.A	Y	43.70	972.4341	7	4.1	487.2263	2	34.81	1.35E6	1	25550	Dl21GCL_Snitobei_VS.raw	2	2	400	406
1	1	TRINITY_DN1487_c0_g1_i1_orf1	K.IDTNDVR.L	Y	43.22	831.4086	7	2.1	416.7125	2	10.36	6.81E5	1	4190	Dl21GCL_Snitobei_VS.raw	1	1	135	141
1	1	TRINITY_DN1487_c0_g1_i1_orf1	S.FPYVSR.T	Y	42.79	767.3966	6	4.5	384.7073	2	35.09	6.29E5	1	25793	Dl21GCL_Snitobei_VS.raw	1	1	252	257
1	1	TRINITY_DN1487_c0_g1_i1_orf1	R.DWM(+15.99)LSK.G	Y	42.47	794.3633	6	2.9	398.1901	2	33.94	5.89E7	1	24773	Dl21GCL_Snitobei_VS.raw	23	23	382	387	Oxidation (M)	M3:Oxidation (M):1000.00
1	1	TRINITY_DN1487_c0_g1_i1_orf1	R.VLPELDAPAHVGEGWQWVGDNATLC(+57.02)FK.A	Y	40.21	3008.4490	27	2.9	1003.8265	3	67.45	2.04E5	1	50890	Dl21GCL_Snitobei_VS.raw	1	1	293	319	Carbamidomethylation	C25:Carbamidomethylation:1000.00
1	1	TRINITY_DN1487_c0_g1_i1_orf1	R.TWPNMSFYGAYAPHK.I	Y	37.79	1768.8031	15	3.7	590.6105	3	50.02	1.1E6	1	38593	Dl21GCL_Snitobei_VS.raw	1	1	258	272
1	1	TRINITY_DN1487_c0_g1_i1_orf1	K.DMVEDFHPDMF.H	Y	36.84	1381.5319	11	4.7	691.7764	2	65.12	1.55E6	1	48983	Dl21GCL_Snitobei_VS.raw	1	1	352	362
1	1	TRINITY_DN1487_c0_g1_i1_orf1	R.GILLDTSR.N	Y	36.26	873.4919	8	4.4	437.7552	2	27.44	2.56E8	1	19122	Dl21GCL_Snitobei_VS.raw	8	8	212	219
1	1	TRINITY_DN1487_c0_g1_i1_orf1	K.DMVEDFHPDMFHMGGDEINLN.C	Y	35.36	2461.9978	21	2.6	821.6754	3	67.16	1.13E6	1	50639	Dl21GCL_Snitobei_VS.raw	1	1	352	372
1	1	TRINITY_DN1487_c0_g1_i1_orf1	K.GWQLLYDNSPF.S	Y	34.67	1338.6244	11	0.3	670.3196	2	69.84	1.25E6	1	52874	Dl21GCL_Snitobei_VS.raw	1	1	496	506
1	1	TRINITY_DN1487_c0_g1_i1_orf1	K.LNTLHW.H	Y	33.98	782.4075	6	4.1	392.2126	2	36.10	5.81E6	1	26706	Dl21GCL_Snitobei_VS.raw	2	2	239	244
1	1	TRINITY_DN1487_c0_g1_i1_orf1	L.LYDNSPFSIIAK.Q	Y	33.82	1366.7133	12	2.0	684.3653	2	54.56	1.01E5	1	41878	Dl21GCL_Snitobei_VS.raw	1	1	500	511
1	1	TRINITY_DN1487_c0_g1_i1_orf1	K.SNVEM(+15.99)LK.K	Y	33.32	835.4109	7	3.5	418.7142	2	13.00	4.14E5	1	6509	Dl21GCL_Snitobei_VS.raw	1	1	103	109	Oxidation (M)	M5:Oxidation (M):1000.00
1	1	TRINITY_DN1487_c0_g1_i1_orf1	N.SPFSIIAK.Q	Y	33.28	861.4960	8	4.4	431.7571	2	37.09	2.55E6	1	27598	Dl21GCL_Snitobei_VS.raw	1	1	504	511
1	1	TRINITY_DN1487_c0_g1_i1_orf1	E.EIVEYGLLHGVR.V	Y	32.31	1383.7510	12	3.8	692.8854	2	64.72	2.61E5	1	48681	Dl21GCL_Snitobei_VS.raw	1	1	281	292
1	1	TRINITY_DN1487_c0_g1_i1_orf1	S.TQGLVIHVAGK.I	Y	32.26	1121.6556	11	2.7	374.8935	3	20.34	1.77E6	1	12886	Dl21GCL_Snitobei_VS.raw	3	3	124	134
1	1	TRINITY_DN1487_c0_g1_i1_orf1	W.QLLYDNSPFSIIAK.Q	Y	32.07	1607.8558	14	5.9	804.9399	2	64.04	4.72E5	1	48179	Dl21GCL_Snitobei_VS.raw	1	1	498	511
1	1	TRINITY_DN1487_c0_g1_i1_orf1	Q.GLVIHVAGK.I	Y	31.73	892.5494	9	2.8	447.2833	2	20.60	2.68E6	1	13115	Dl21GCL_Snitobei_VS.raw	2	2	126	134
1	1	TRINITY_DN1487_c0_g1_i1_orf1	R.FTSLLK.S	Y	30.72	707.4218	6	3.1	354.7192	2	26.05	2.19E8	1	17864	Dl21GCL_Snitobei_VS.raw	8	8	97	102
1	1	TRINITY_DN1487_c0_g1_i1_orf1	I.LLDTSR.N	Y	29.98	703.3864	6	2.9	352.7015	2	27.55	3.66E6	1	19227	Dl21GCL_Snitobei_VS.raw	2	2	214	219
1	1	TRINITY_DN1487_c0_g1_i1_orf1	R.LTLDTK.E	Y	28.21	689.3959	6	4.6	345.7068	2	12.01	3.52E5	1	5700	Dl21GCL_Snitobei_VS.raw	1	1	142	147
1	1	TRINITY_DN1487_c0_g1_i1_orf1	F.IVDGPVYPYR.G	Y	27.63	1177.6132	10	7.8	589.8184	2	32.61	1.09E6	1	23591	Dl21GCL_Snitobei_VS.raw	1	1	202	211
1	1	TRINITY_DN1487_c0_g1_i1_orf1	R.HALETVSQLIVYDELRHEVHMVR.D	Y	25.92	2773.4333	23	5.4	555.6970	5	56.57	5.86E5	1	43289	Dl21GCL_Snitobei_VS.raw	1	1	176	198
1	1	TRINITY_DN1487_c0_g1_i1_orf1	K.KYIIQIW.T	Y	25.87	962.5589	7	2.6	482.2880	2	56.18	2.55E6	1	43025	Dl21GCL_Snitobei_VS.raw	1	1	442	448
1	1	TRINITY_DN1487_c0_g1_i1_orf1	Q.IWTSSTDATIAR.L	Y	25.48	1320.6674	12	3.5	661.3433	2	30.41	4.33E5	1	21632	Dl21GCL_Snitobei_VS.raw	1	1	447	458
1	1	TRINITY_DN1487_c0_g1_i1_orf1	K.LNTLHWH.I	Y	25.39	919.4664	7	4.0	307.4973	3	19.97	8.35E6	1	12563	Dl21GCL_Snitobei_VS.raw	1	1	239	245
1	1	TRINITY_DN1487_c0_g1_i1_orf1	K.PTGHLSLGN.F	Y	25.26	894.4559	9	3.7	448.2369	2	16.23	4.02E6	1	9167	Dl21GCL_Snitobei_VS.raw	1	1	68	76
1	1	TRINITY_DN1487_c0_g1_i1_orf1	L.VIHVAGK.I	Y	23.89	722.4439	7	1.9	362.2299	2	20.43	1.1E5	1	12966	Dl21GCL_Snitobei_VS.raw	1	1	128	134
1	1	TRINITY_DN1487_c0_g1_i1_orf1	K.PTGHLSLGNF.V	Y	22.38	1041.5243	10	3.8	521.7714	2	40.58	5.6E6	1	30592	Dl21GCL_Snitobei_VS.raw	1	1	68	77
3	5	TRINITY_DN406_c0_g1_i4_orf1	K.VPYLVHNDQWIGFDDEK.S	Y	103.07	2073.9795	17	3.3	1038.0005	2	51.19	9.69E7	1	39596	Dl21GCL_Snitobei_VS.raw	7	7	402	418
3	5	TRINITY_DN406_c0_g1_i4_orf1	R.EVGHNAPLYASSLDSEWQK.Q	Y	102.91	2130.0017	19	6.0	1066.0145	2	41.76	1.32E8	1	31645	Dl21GCL_Snitobei_VS.raw	6	6	299	317
3	5	TRINITY_DN406_c0_g1_i4_orf1	K.LILSAAVPASFEAIAAGYDVTEISK.Y	Y	102.55	2535.3472	25	4.2	846.1266	3	69.69	1.11E7	1	52733	Dl21GCL_Snitobei_VS.raw	2	2	682	706
3	5	TRINITY_DN406_c0_g1_i4_orf1	R.QVGHNSPLFPLESTTSYQK.K	Y	101.00	2132.0537	19	4.7	1067.0392	2	40.65	1.14E8	1	30655	Dl21GCL_Snitobei_VS.raw	3	3	725	743
3	5	TRINITY_DN406_c0_g1_i4_orf1	K.YLDFINVMTYDFHGQWER.Q	Y	96.92	2333.0576	18	0.9	778.6938	3	69.39	5.53E6	1	52462	Dl21GCL_Snitobei_VS.raw	2	2	707	724
3	5	TRINITY_DN406_c0_g1_i4_orf1	K.EEGFGGIMIWSVDMDDFR.G	Y	95.78	2102.9077	18	3.1	1052.4644	2	69.83	5.7E5	1	52867	Dl21GCL_Snitobei_VS.raw	1	1	856	873
3	5	TRINITY_DN406_c0_g1_i4_orf1	K.SGYDVPAVASYLDFINLMAYDFHGK.W	Y	94.97	2792.3154	25	0.0	931.7791	3	69.86	3.13E6	1	52902	Dl21GCL_Snitobei_VS.raw	1	1	271	295
3	5	TRINITY_DN406_c0_g1_i4_orf1	K.DVDWTAVATTIMETVVK.K	Y	94.53	1877.9445	17	3.8	939.9831	2	69.86	8.18E6	1	52903	Dl21GCL_Snitobei_VS.raw	2	2	477	493
3	5	TRINITY_DN406_c0_g1_i4_orf1	K.DYLLTESNDKDMEIYQR.L	Y	91.93	2131.9731	17	5.3	1066.9995	2	44.44	6.01E7	1	34011	Dl21GCL_Snitobei_VS.raw	6	6	571	587
3	5	TRINITY_DN406_c0_g1_i4_orf1	K.FDGLDVDWEYPR.G	Y	88.82	1510.6729	12	5.2	756.3477	2	62.44	3.84E7	1	47155	Dl21GCL_Snitobei_VS.raw	9	9	640	651
3	5	TRINITY_DN406_c0_g1_i4_orf1	R.EAQTMC(+57.02)YLTNWSHK.R	Y	88.48	1767.7709	14	4.1	884.8963	2	40.69	5.86E7	1	30683	Dl21GCL_Snitobei_VS.raw	6	6	529	542	Carbamidomethylation	C6:Carbamidomethylation:1000.00
3	5	TRINITY_DN406_c0_g1_i4_orf1	K.QLSVDNAASMWVQLGAPK.E	Y	87.26	1913.9669	18	5.7	957.9962	2	66.34	8.32E6	1	49953	Dl21GCL_Snitobei_VS.raw	5	5	318	335
3	5	TRINITY_DN406_c0_g1_i4_orf1	K.TQKPLTQISISAPSHER.E	Y	84.60	1892.0115	17	4.3	474.0122	4	21.53	6.84E7	1	13832	Dl21GCL_Snitobei_VS.raw	9	9	512	528
3	5	TRINITY_DN406_c0_g1_i4_orf1	K.GGSPGLYEGIMNLK.K	Y	84.48	1434.7177	14	4.1	718.3690	2	51.13	2.3E7	1	39546	Dl21GCL_Snitobei_VS.raw	2	2	153	166
3	5	TRINITY_DN406_c0_g1_i4_orf1	K.IVC(+57.02)YYTNWSQYR.T	Y	84.17	1651.7454	12	4.0	826.8833	2	46.73	2.12E6	1	35714	Dl21GCL_Snitobei_VS.raw	2	2	100	111	Carbamidomethylation	C3:Carbamidomethylation:1000.00
3	5	TRINITY_DN406_c0_g1_i4_orf1	K.YKFDGLDVDWEYPR.G	Y	81.58	1801.8311	14	3.9	601.6200	3	59.56	1.57E7	1	45313	Dl21GCL_Snitobei_VS.raw	4	4	638	651
3	5	TRINITY_DN406_c0_g1_i4_orf1	K.FLPEDVDAALC(+57.02)THVIYAFATLK.D	Y	80.87	2493.2612	22	2.4	624.3241	4	69.54	8.85E5	1	52592	Dl21GCL_Snitobei_VS.raw	1	1	549	570	Carbamidomethylation	C11:Carbamidomethylation:1000.00
3	5	TRINITY_DN406_c0_g1_i4_orf1	K.LEYDGPYETLMR.N	Y	80.72	1485.6809	12	4.5	743.8511	2	50.19	4.96E7	1	38739	Dl21GCL_Snitobei_VS.raw	4	4	898	909
3	5	TRINITY_DN406_c0_g1_i4_orf1	Y.LVHNDQWIGFDDEK.S	Y	80.57	1714.7950	14	4.3	858.4084	2	37.71	2.95E7	1	28108	Dl21GCL_Snitobei_VS.raw	4	4	405	418
3	5	TRINITY_DN406_c0_g1_i4_orf1	K.ILLAIGGWAFGSTPFK.E	Y	79.26	1676.9290	16	3.5	839.4747	2	69.67	4.62E6	1	52715	Dl21GCL_Snitobei_VS.raw	1	1	600	615
3	5	TRINITY_DN406_c0_g1_i4_orf1	R.NFDGLDVDWEYPK.G	Y	77.47	1596.7096	13	3.8	799.3651	2	62.09	2.69E7	1	46930	Dl21GCL_Snitobei_VS.raw	5	5	213	225
3	5	TRINITY_DN406_c0_g1_i4_orf1	R.M(+15.99)NQFVYEAIDFLR.K	Y	77.41	1660.7919	13	3.8	554.6067	3	68.53	2.07E6	1	51761	Dl21GCL_Snitobei_VS.raw	2	2	624	636	Oxidation (M)	M1:Oxidation (M):1000.00
3	5	TRINITY_DN406_c0_g1_i4_orf1	K.VLLALGGWSFGTQK.F	Y	77.11	1475.8136	14	6.3	738.9187	2	66.51	1.88E7	1	50090	Dl21GCL_Snitobei_VS.raw	4	4	174	187
3	5	TRINITY_DN406_c0_g1_i4_orf1	K.GGSPGLYEGIM(+15.99)NLK.K	Y	74.31	1450.7125	14	0.4	726.3638	2	50.97	1.35E7	1	39408	Dl21GCL_Snitobei_VS.raw	4	4	153	166	Oxidation (M)	M11:Oxidation (M):1000.00
3	5	TRINITY_DN406_c0_g1_i4_orf1	K.QLSVDNAASM(+15.99)WVQLGAPK.E	Y	73.98	1929.9618	18	4.9	644.3311	3	57.63	9.71E5	1	44018	Dl21GCL_Snitobei_VS.raw	2	2	318	335	Oxidation (M)	M10:Oxidation (M):1000.00
3	5	TRINITY_DN406_c0_g1_i4_orf1	R.NDQWVGFDDER.S	Y	71.74	1379.5742	11	3.7	690.7969	2	40.34	4.17E7	1	30381	Dl21GCL_Snitobei_VS.raw	1	1	835	845
3	5	TRINITY_DN406_c0_g1_i4_orf1	K.DYLLTESNDKDM(+15.99)EIYQR.L	Y	71.38	2147.9680	17	3.4	716.9991	3	44.70	1.25E7	1	34213	Dl21GCL_Snitobei_VS.raw	8	8	571	587	Oxidation (M)	M12:Oxidation (M):1000.00
3	5	TRINITY_DN406_c0_g1_i4_orf1	N.APLYASSLDSEWQK.Q	Y	69.55	1593.7675	14	4.3	797.8944	2	45.05	5.66E5	1	34478	Dl21GCL_Snitobei_VS.raw	1	1	304	317
3	5	TRINITY_DN406_c0_g1_i4_orf1	R.LLLTAAVPVGPDNIK.S	Y	69.42	1519.8973	15	6.0	760.9605	2	54.56	4.73E7	1	41881	Dl21GCL_Snitobei_VS.raw	4	4	256	270
3	5	TRINITY_DN406_c0_g1_i4_orf1	K.NDC(+57.02)TMYYMC(+57.02)EGER.K	Y	66.98	1727.6049	13	3.1	864.8124	2	34.49	1.79E6	1	25264	Dl21GCL_Snitobei_VS.raw	1	1	937	949	Carbamidomethylation	C3:Carbamidomethylation:1000.00;C9:Carbamidomethylation:1000.00
3	5	TRINITY_DN406_c0_g1_i4_orf1	N.FDGLDVDWEYPK.G	Y	66.93	1482.6666	12	2.1	742.3422	2	61.00	3.31E5	1	46319	Dl21GCL_Snitobei_VS.raw	1	1	214	225
3	5	TRINITY_DN406_c0_g1_i4_orf1	K.LMIGMPTYGR.S	Y	66.01	1137.5675	10	5.0	569.7939	2	44.77	4.47E7	1	34269	Dl21GCL_Snitobei_VS.raw	3	3	764	773
3	5	TRINITY_DN406_c0_g1_i4_orf1	N.SPLFPLESTTSYQK.K	Y	64.83	1596.8035	14	7.9	799.4153	2	48.40	1.34E6	1	37175	Dl21GCL_Snitobei_VS.raw	1	1	730	743
3	5	TRINITY_DN406_c0_g1_i4_orf1	K.LTSFESNDETK.G	Y	63.82	1269.5725	11	4.8	635.7966	2	16.20	1.85E7	1	9144	Dl21GCL_Snitobei_VS.raw	3	3	142	152
3	5	TRINITY_DN406_c0_g1_i4_orf1	R.SFTLSNPANYK.V	Y	63.53	1240.6088	11	3.0	621.3135	2	35.54	5.83E7	1	26201	Dl21GCL_Snitobei_VS.raw	2	2	348	358
3	5	TRINITY_DN406_c0_g1_i4_orf1	K.KLTVDYSAR.E	Y	62.83	1051.5662	9	3.8	351.5307	3	11.90	3.84E7	1	5599	Dl21GCL_Snitobei_VS.raw	7	7	744	752
3	5	TRINITY_DN406_c0_g1_i4_orf1	R.SFTLVDKDK.F	Y	61.74	1051.5549	9	2.2	351.5264	3	16.51	5.59E7	1	9407	Dl21GCL_Snitobei_VS.raw	4	4	774	782
3	5	TRINITY_DN406_c0_g1_i4_orf1	K.LEYDGPYETLM(+15.99)R.N	Y	61.29	1501.6759	12	3.9	751.8481	2	50.26	1.02E7	1	38803	Dl21GCL_Snitobei_VS.raw	12	12	898	909	Oxidation (M)	M11:Oxidation (M):1000.00
3	5	TRINITY_DN406_c0_g1_i4_orf1	K.PLTQISISAPSHER.E	Y	60.56	1534.8103	14	3.8	512.6127	3	27.42	2.8E6	1	19104	Dl21GCL_Snitobei_VS.raw	2	2	515	528
3	5	TRINITY_DN406_c0_g1_i4_orf1	K.DYLLTESNDK.D	Y	60.51	1196.5560	10	2.7	599.2869	2	29.87	1.43E6	1	21174	Dl21GCL_Snitobei_VS.raw	2	2	571	580
3	5	TRINITY_DN406_c0_g1_i4_orf1	R.EAFEAEAQER.K	Y	60.16	1178.5203	10	2.7	590.2690	2	16.68	4.15E7	1	9564	Dl21GCL_Snitobei_VS.raw	4	4	242	251
3	5	TRINITY_DN406_c0_g1_i4_orf1	K.LIIGMPTYGR.S	Y	58.75	1119.6111	10	4.3	560.8152	2	46.62	7.98E7	1	35622	Dl21GCL_Snitobei_VS.raw	3	3	338	347
3	5	TRINITY_DN406_c0_g1_i4_orf1	M.TYDFHGQWER.Q	Y	57.95	1337.5789	10	3.3	446.8684	3	27.90	4.31E6	1	19540	Dl21GCL_Snitobei_VS.raw	3	3	715	724
3	5	TRINITY_DN406_c0_g1_i4_orf1	K.SGYDVPAVASYLDFINLM(+15.99)AYDFHGK.W	Y	56.15	2808.3105	25	-1.4	937.1094	3	69.61	9.81E5	1	52655	Dl21GCL_Snitobei_VS.raw	1	1	271	295	Oxidation (M)	M18:Oxidation (M):1000.00
3	5	TRINITY_DN406_c0_g1_i4_orf1	R.EAQTM(+15.99)C(+57.02)YLTNWSHK.R	Y	52.65	1783.7657	14	2.2	595.5972	3	31.20	4.1E6	1	22331	Dl21GCL_Snitobei_VS.raw	2	2	529	542	Oxidation (M); Carbamidomethylation	M5:Oxidation (M):1000.00;C6:Carbamidomethylation:1000.00
3	5	TRINITY_DN406_c0_g1_i4_orf1	K.KELLNYSVK.L	Y	52.16	1092.6179	9	4.6	547.3187	2	18.86	1.16E7	1	11580	Dl21GCL_Snitobei_VS.raw	2	2	889	897
3	5	TRINITY_DN406_c0_g1_i4_orf1	V.PVGPDNIK.S	Y	51.56	838.4548	8	2.7	420.2358	2	54.44	2.03E5	1	41797	Dl21GCL_Snitobei_VS.raw	1	1	263	270
3	5	TRINITY_DN406_c0_g1_i4_orf1	K.DMEIYQR.L	Y	51.11	953.4277	7	4.0	477.7230	2	24.48	1.64E6	1	16441	Dl21GCL_Snitobei_VS.raw	2	2	581	587
3	5	TRINITY_DN406_c0_g1_i4_orf1	K.ELTNNMFR.M	Y	49.84	1023.4808	8	3.9	512.7496	2	29.29	3.55E7	1	20685	Dl21GCL_Snitobei_VS.raw	4	4	616	623
3	5	TRINITY_DN406_c0_g1_i4_orf1	K.LIIGM(+15.99)PTYGR.S	Y	49.56	1135.6060	10	3.2	568.8121	2	33.97	1.74E7	1	24796	Dl21GCL_Snitobei_VS.raw	10	10	338	347	Oxidation (M)	M5:Oxidation (M):1000.00
3	5	TRINITY_DN406_c0_g1_i4_orf1	Y.YTNWSQYR.T	Y	49.55	1116.4989	8	3.3	559.2585	2	25.96	1.61E6	1	17782	Dl21GCL_Snitobei_VS.raw	1	1	104	111
3	5	TRINITY_DN406_c0_g1_i4_orf1	Y.DFHGQWER.Q	Y	49.11	1073.4679	8	3.9	358.8313	3	18.45	6.13E7	1	11200	Dl21GCL_Snitobei_VS.raw	3	3	717	724
3	5	TRINITY_DN406_c0_g1_i4_orf1	K.LM(+15.99)IGMPTYGR.S	Y	48.93	1153.5624	10	4.3	577.7910	2	44.86	8.72E7	1	34332	Dl21GCL_Snitobei_VS.raw	7	7	764	773	Oxidation (M)	M2:Oxidation (M):46.91
3	5	TRINITY_DN406_c0_g1_i4_orf1	R.LAFEGETK.S	Y	48.34	893.4494	8	2.8	447.7332	2	18.04	5.91E7	1	10820	Dl21GCL_Snitobei_VS.raw	2	2	668	675
3	5	TRINITY_DN406_c0_g1_i4_orf1	K.LMIGM(+15.99)PTYGR.S	Y	47.95	1153.5624	10	4.2	577.7909	2	32.89	3.52E6	1	23836	Dl21GCL_Snitobei_VS.raw	1	1	764	773	Oxidation (M)	M5:Oxidation (M):49.37
3	5	TRINITY_DN406_c0_g1_i4_orf1	K.ELLNYSVK.L	Y	47.23	964.5229	8	3.3	483.2704	2	31.05	3.27E7	1	22197	Dl21GCL_Snitobei_VS.raw	3	3	890	897
3	5	TRINITY_DN406_c0_g1_i4_orf1	H.NAPLYASSLDSEWQK.Q	Y	46.99	1707.8104	15	4.3	854.9162	2	46.18	2.95E5	1	35266	Dl21GCL_Snitobei_VS.raw	1	1	303	317
3	5	TRINITY_DN406_c0_g1_i4_orf1	W.AFGSTPFK.E	Y	46.04	853.4333	8	2.8	427.7251	2	25.66	1.8E7	1	17508	Dl21GCL_Snitobei_VS.raw	2	2	608	615
3	5	TRINITY_DN406_c0_g1_i4_orf1	F.VYEAIDFLR.K	Y	45.41	1124.5865	9	-8.2	563.2960	2	53.41	0	1	41153	Dl21GCL_Snitobei_VS.raw	1	1	628	636
3	5	TRINITY_DN406_c0_g1_i4_orf1	H.NSPLFPLESTTSYQK.K	Y	45.29	1710.8464	15	7.4	856.4368	2	48.71	8.33E5	1	37440	Dl21GCL_Snitobei_VS.raw	1	1	729	743
3	5	TRINITY_DN406_c0_g1_i4_orf1	W.SVDMDDFR.G	Y	45.13	983.4019	8	3.9	492.7101	2	30.61	2.82E6	1	21813	Dl21GCL_Snitobei_VS.raw	2	2	866	873
3	5	TRINITY_DN406_c0_g1_i4_orf1	R.YPLISAMR.E	Y	44.35	949.5055	8	3.3	475.7616	2	37.83	8.29E7	1	28201	Dl21GCL_Snitobei_VS.raw	6	6	456	463
3	5	TRINITY_DN406_c0_g1_i4_orf1	C.YLTNWSHK.R	Y	44.32	1047.5138	8	2.5	350.1794	3	15.49	2.59E6	1	8541	Dl21GCL_Snitobei_VS.raw	3	3	535	542
3	5	TRINITY_DN406_c0_g1_i4_orf1	L.TQISISAPSHER.E	Y	44.19	1324.6735	12	5.0	442.5673	3	15.36	7.96E5	1	8435	Dl21GCL_Snitobei_VS.raw	1	1	517	528
3	5	TRINITY_DN406_c0_g1_i4_orf1	M.C(+57.02)YLTNWSHK.R	Y	43.88	1207.5444	9	2.0	403.5229	3	23.44	1.28E7	1	15503	Dl21GCL_Snitobei_VS.raw	1	1	534	542	Carbamidomethylation	C1:Carbamidomethylation:1000.00
3	5	TRINITY_DN406_c0_g1_i4_orf1	M.WVQLGAPK.E	Y	43.85	897.5072	8	5.5	449.7634	2	28.74	7.93E5	1	20283	Dl21GCL_Snitobei_VS.raw	2	2	328	335
3	5	TRINITY_DN406_c0_g1_i4_orf1	K.LTVDYSAR.E	Y	42.88	923.4712	8	3.5	462.7445	2	20.23	2.22E7	1	12788	Dl21GCL_Snitobei_VS.raw	3	3	745	752
3	5	TRINITY_DN406_c0_g1_i4_orf1	K.ILVSEVLIK.T	Y	42.44	1012.6532	9	3.2	507.3355	2	46.46	2.76E7	1	35493	Dl21GCL_Snitobei_VS.raw	3	3	500	508
3	5	TRINITY_DN406_c0_g1_i4_orf1	R.YPLISAM(+15.99)R.E	Y	42.30	965.5004	8	4.1	483.7595	2	26.95	2.25E7	1	18685	Dl21GCL_Snitobei_VS.raw	16	16	456	463	Oxidation (M)	M7:Oxidation (M):1000.00
3	5	TRINITY_DN406_c0_g1_i4_orf1	K.NYVLLLK.E	Y	41.97	861.5323	7	3.7	431.7751	2	41.54	6.52E7	1	31449	Dl21GCL_Snitobei_VS.raw	4	4	232	238
3	5	TRINITY_DN406_c0_g1_i4_orf1	K.YLDFINVM(+15.99)TYDFHGQWER.Q	Y	41.93	2349.0525	18	8.3	784.0312	3	65.43	3.12E5	1	49220	Dl21GCL_Snitobei_VS.raw	1	1	707	724	Oxidation (M)	M8:Oxidation (M):1000.00
3	5	TRINITY_DN406_c0_g1_i4_orf1	K.KNYVLLLK.E	Y	41.87	989.6273	8	3.9	495.8228	2	28.02	6.47E6	1	19646	Dl21GCL_Snitobei_VS.raw	4	4	231	238
3	5	TRINITY_DN406_c0_g1_i4_orf1	N.DQWVGFDDER.S	Y	41.65	1265.5312	10	3.2	633.7749	2	42.76	3.02E5	1	32536	Dl21GCL_Snitobei_VS.raw	1	1	836	845
3	5	TRINITY_DN406_c0_g1_i4_orf1	R.LAYVNLLK.E	Y	41.43	932.5695	8	3.5	467.2936	2	44.08	6.8E7	1	33696	Dl21GCL_Snitobei_VS.raw	3	3	657	664
3	5	TRINITY_DN406_c0_g1_i4_orf1	L.LTAAVPVGPDNIK.S	Y	41.40	1293.7292	13	6.2	647.8759	2	54.60	4.82E4	1	41913	Dl21GCL_Snitobei_VS.raw	1	1	258	270
3	5	TRINITY_DN406_c0_g1_i4_orf1	K.ELTNNM(+15.99)FR.M	Y	40.93	1039.4757	8	4.7	520.7476	2	29.12	1.39E7	1	20564	Dl21GCL_Snitobei_VS.raw	13	13	616	623	Oxidation (M)	M6:Oxidation (M):1000.00
3	5	TRINITY_DN406_c0_g1_i4_orf1	K.MHWIK.D	Y	40.00	713.3683	5	3.1	357.6925	2	11.23	9.22E5	1	5004	Dl21GCL_Snitobei_VS.raw	1	1	424	428
3	5	TRINITY_DN406_c0_g1_i4_orf1	Y.TNWSQYR.T	Y	39.63	953.4355	7	4.5	477.7272	2	18.70	8.93E6	1	11437	Dl21GCL_Snitobei_VS.raw	2	2	105	111
3	5	TRINITY_DN406_c0_g1_i4_orf1	K.MMWLK.E	Y	38.11	707.3499	5	2.5	354.6831	2	35.63	4.26E7	1	26285	Dl21GCL_Snitobei_VS.raw	3	3	851	855
3	5	TRINITY_DN406_c0_g1_i4_orf1	R.SFTLVDK.D	Y	36.78	808.4330	7	2.0	405.2246	2	25.50	9.3E6	1	17361	Dl21GCL_Snitobei_VS.raw	2	2	774	780
3	5	TRINITY_DN406_c0_g1_i4_orf1	K.KTQKPLTQISISAPSHER.E	Y	34.94	2020.1064	18	4.6	506.0362	4	17.04	3.66E6	1	9896	Dl21GCL_Snitobei_VS.raw	1	1	511	528
3	5	TRINITY_DN406_c0_g1_i4_orf1	R.SFTLVDKDKF.D	Y	34.00	1198.6233	10	4.4	400.5501	3	35.71	4.75E5	1	26356	Dl21GCL_Snitobei_VS.raw	1	1	774	783
3	5	TRINITY_DN406_c0_g1_i4_orf1	F.AFGWLK.K	Y	33.62	720.3959	6	2.8	361.2062	2	41.12	1.14E7	1	31071	Dl21GCL_Snitobei_VS.raw	1	1	133	138
3	5	TRINITY_DN406_c0_g1_i4_orf1	V.DYSAR.E	N	32.43	610.2711	5	2.1	306.1434	2	11.81	2.79E5	1	5520	Dl21GCL_Snitobei_VS.raw	1	1	748	752
3	5	TRINITY_DN406_c0_g1_i4_orf1	F.TLVDKDK.F	Y	31.19	817.4545	7	-9.5	409.7307	2	16.38	1.82E6	1	9292	Dl21GCL_Snitobei_VS.raw	2	2	776	782
3	5	TRINITY_DN406_c0_g1_i4_orf1	K.FLPEDVDAALC(+57.02)THVIY.A	Y	31.10	1861.8920	16	3.4	931.9564	2	67.13	2.86E6	1	50619	Dl21GCL_Snitobei_VS.raw	1	1	549	564	Carbamidomethylation	C11:Carbamidomethylation:1000.00
3	5	TRINITY_DN406_c0_g1_i4_orf1	K.MM(+15.99)WLK.E	Y	30.55	723.3448	5	3.0	362.6808	2	32.77	2.63E7	1	23730	Dl21GCL_Snitobei_VS.raw	16	16	851	855	Oxidation (M)	M2:Oxidation (M):14.02
3	5	TRINITY_DN406_c0_g1_i4_orf1	A.VPVGPDNIK.S	Y	30.37	937.5233	9	1.5	469.7696	2	54.59	4.43E4	1	41905	Dl21GCL_Snitobei_VS.raw	1	1	262	270
3	5	TRINITY_DN406_c0_g1_i4_orf1	K.M(+15.99)MWLK.E	Y	29.60	723.3448	5	3.3	362.6809	2	30.57	1.78E7	1	21776	Dl21GCL_Snitobei_VS.raw	3	3	851	855	Oxidation (M)	M1:Oxidation (M):12.28
3	5	TRINITY_DN406_c0_g1_i4_orf1	K.YPLIK.A	Y	27.24	632.3897	5	4.0	317.2034	2	20.15	6.5E7	1	12711	Dl21GCL_Snitobei_VS.raw	5	5	881	885
3	5	TRINITY_DN406_c0_g1_i4_orf1	Y.VWDDEMK.V	Y	26.90	921.3902	7	-2.7	461.7011	2	22.02	1.82E5	1	14252	Dl21GCL_Snitobei_VS.raw	1	1	395	401
3	5	TRINITY_DN406_c0_g1_i4_orf1	R.DRNFDGLDVDWEYPK.G	Y	26.50	1867.8376	15	-0.3	623.6196	3	56.37	5.7E5	1	43163	Dl21GCL_Snitobei_VS.raw	1	1	211	225
3	5	TRINITY_DN406_c0_g1_i4_orf1	R.EVGHNAPLYAS.S	Y	24.71	1156.5513	11	5.3	579.2859	2	19.00	3.58E5	1	11711	Dl21GCL_Snitobei_VS.raw	1	1	299	309
3	5	TRINITY_DN406_c0_g1_i4_orf1	P.LTQISISAPSHER.E	Y	24.62	1437.7576	13	2.7	480.2611	3	22.80	4.64E5	1	14938	Dl21GCL_Snitobei_VS.raw	1	1	516	528
3	5	TRINITY_DN406_c0_g1_i4_orf1	S.EVLIK.T	N	24.28	600.3846	5	2.2	301.2003	2	22.31	6.62E5	1	14507	Dl21GCL_Snitobei_VS.raw	2	2	504	508
3	5	TRINITY_DN406_c0_g1_i4_orf1	L.GGWSFGTQK.F	Y	24.12	966.4559	9	1.9	484.2361	2	27.38	4.86E5	1	19074	Dl21GCL_Snitobei_VS.raw	1	1	179	187
3	5	TRINITY_DN406_c0_g1_i4_orf1	S.FTLVDKDK.F	Y	22.17	964.5229	8	4.2	483.2707	2	16.44	7E5	1	9340	Dl21GCL_Snitobei_VS.raw	1	1	775	782
3	5	TRINITY_DN406_c0_g1_i4_orf1	L.MAYDFHGK.W	Y	21.86	967.4222	8	3.7	323.4825	3	12.20	9.91E5	1	5859	Dl21GCL_Snitobei_VS.raw	1	1	288	295
3	5	TRINITY_DN406_c0_g1_i4_orf1	S.SLDSEWQK.Q	Y	21.60	991.4611	8	1.2	496.7384	2	20.70	5.19E5	1	13210	Dl21GCL_Snitobei_VS.raw	1	1	310	317
3	5	TRINITY_DN406_c0_g1_i4_orf1	F.PLESTTSYQK.K	Y	21.45	1152.5663	10	-0.4	577.2902	2	52.71	5.91E5	1	40728	Dl21GCL_Snitobei_VS.raw	1	1	734	743
5	60	TRINITY_DN3752_c0_g1_i1_orf1	K.ESGTMTATVHQKPNAQC(+57.02)IGNAVAIPDTSK.K	Y	124.18	3025.4597	29	4.3	1009.4982	3	33.00	1.96E8	1	23939	Dl21GCL_Snitobei_VS.raw	5	5	216	244	Carbamidomethylation	C17:Carbamidomethylation:1000.00
5	60	TRINITY_DN3752_c0_g1_i1_orf1	T.THLDHNYEHASDQSEINDVHQNK.H	Y	109.55	2730.2019	23	3.6	683.5602	4	10.59	1.84E8	1	4401	Dl21GCL_Snitobei_VS.raw	12	12	26	48
5	60	TRINITY_DN3752_c0_g1_i1_orf1	R.FIDYEYNC(+57.02)NDNNLSPHSSEK.N	Y	107.78	2445.0178	20	3.3	1223.5203	2	33.97	6.31E8	1	24795	Dl21GCL_Snitobei_VS.raw	12	12	80	99	Carbamidomethylation	C8:Carbamidomethylation:1000.00
5	60	TRINITY_DN3752_c0_g1_i1_orf1	K.YILAEC(+57.02)NEGQHFDNTLQK.C	Y	105.01	2179.0005	18	2.6	1090.5104	2	35.63	5.95E8	1	26286	Dl21GCL_Snitobei_VS.raw	25	25	110	127	Carbamidomethylation	C6:Carbamidomethylation:1000.00
5	60	TRINITY_DN3752_c0_g1_i1_orf1	K.SNQDLC(+57.02)NATQYYDEEEGR.C	Y	100.59	2190.8760	18	4.2	1096.4498	2	36.45	2.7E7	1	27020	Dl21GCL_Snitobei_VS.raw	6	6	51	68	Carbamidomethylation	C6:Carbamidomethylation:1000.00
5	60	TRINITY_DN3752_c0_g1_i1_orf1	K.SNKYILAEC(+57.02)NEGQHFDNTLQK.C	Y	99.60	2508.1704	21	3.3	628.0519	4	31.76	1.72E7	1	22828	Dl21GCL_Snitobei_VS.raw	4	4	107	127	Carbamidomethylation	C9:Carbamidomethylation:1000.00
5	60	TRINITY_DN3752_c0_g1_i1_orf1	R.LNQEEYNHIPLPPC(+57.02)TTSGR.F	Y	92.68	2225.0535	19	4.4	1113.5389	2	36.91	1.31E9	1	27437	Dl21GCL_Snitobei_VS.raw	27	27	142	160	Carbamidomethylation	C14:Carbamidomethylation:1000.00
5	60	TRINITY_DN3752_c0_g1_i1_orf1	I.LAEC(+57.02)NEGQHFDNTLQK.C	Y	91.59	1902.8530	16	1.7	952.4354	2	35.39	3.11E6	1	26067	Dl21GCL_Snitobei_VS.raw	2	2	112	127	Carbamidomethylation	C4:Carbamidomethylation:1000.00
5	60	TRINITY_DN3752_c0_g1_i1_orf1	L.AEC(+57.02)NEGQHFDNTLQK.C	Y	90.34	1789.7689	15	1.8	895.8933	2	35.42	1.23E6	1	26094	Dl21GCL_Snitobei_VS.raw	1	1	113	127	Carbamidomethylation	C3:Carbamidomethylation:1000.00
5	60	TRINITY_DN3752_c0_g1_i1_orf1	R.FIDYEYNC(+57.02)NDNNLSPHSSEKNYYYVC(+57.02)K.S	Y	90.25	3435.4448	27	4.3	859.8722	4	41.20	8.61E6	1	31134	Dl21GCL_Snitobei_VS.raw	3	3	80	106	Carbamidomethylation	C8:Carbamidomethylation:1000.00;C26:Carbamidomethylation:1000.00
5	60	TRINITY_DN3752_c0_g1_i1_orf1	K.PNAQC(+57.02)IGNAVAIPDTSK.K	Y	83.98	1754.8621	17	3.0	878.4409	2	35.99	1.02E6	1	26606	Dl21GCL_Snitobei_VS.raw	1	1	228	244	Carbamidomethylation	C5:Carbamidomethylation:1000.00
5	60	TRINITY_DN3752_c0_g1_i1_orf1	A.EC(+57.02)NEGQHFDNTLQK.C	Y	80.89	1718.7318	14	6.9	860.3791	2	35.48	3.91E5	1	26146	Dl21GCL_Snitobei_VS.raw	1	1	114	127	Carbamidomethylation	C2:Carbamidomethylation:1000.00
5	60	TRINITY_DN3752_c0_g1_i1_orf1	K.ESGTMTATVHQKPNAQC(+57.02)IGN.A	Y	80.60	2142.9788	20	-0.8	1072.4958	2	17.33	3.44E7	1	10167	Dl21GCL_Snitobei_VS.raw	2	2	216	235	Carbamidomethylation	C17:Carbamidomethylation:1000.00
5	60	TRINITY_DN3752_c0_g1_i1_orf1	H.QKPNAQC(+57.02)IGNAVAIPDTSK.K	Y	79.83	2011.0156	19	4.9	671.3491	3	27.99	2.88E7	1	19624	Dl21GCL_Snitobei_VS.raw	4	4	226	244	Carbamidomethylation	C7:Carbamidomethylation:1000.00
5	60	TRINITY_DN3752_c0_g1_i1_orf1	H.TSGSQIIQIVFAC(+57.02)PPPTGYDPVAK.I	Y	77.87	2545.2886	24	5.1	849.4411	3	67.95	7.32E6	1	51308	Dl21GCL_Snitobei_VS.raw	3	3	175	198	Carbamidomethylation	C13:Carbamidomethylation:1000.00
5	60	TRINITY_DN3752_c0_g1_i1_orf1	F.YM(+15.99)C(+57.02)HTSGSQIIQIVFAC(+57.02)PPPTGYDPVAK.I	Y	75.60	3152.4768	28	3.8	1051.8369	3	62.78	1.69E6	1	47364	Dl21GCL_Snitobei_VS.raw	3	3	171	198	Oxidation (M); Carbamidomethylation	M2:Oxidation (M):1000.00;C3:Carbamidomethylation:1000.00;C17:Carbamidomethylation:1000.00
5	60	TRINITY_DN3752_c0_g1_i1_orf1	R.FIDYEYNC(+57.02)NDNNLSPH.S	Y	73.99	2013.8163	16	5.9	1007.9214	2	42.77	4.26E6	1	32544	Dl21GCL_Snitobei_VS.raw	1	1	80	95	Carbamidomethylation	C8:Carbamidomethylation:1000.00
5	60	TRINITY_DN3752_c0_g1_i1_orf1	F.YMC(+57.02)HTSGSQIIQIVFAC(+57.02)PPPTGYDPVAK.I	Y	71.87	3136.4819	28	5.3	1046.5068	3	64.91	1.83E7	1	48834	Dl21GCL_Snitobei_VS.raw	5	5	171	198	Carbamidomethylation	C3:Carbamidomethylation:1000.00;C17:Carbamidomethylation:1000.00
5	60	TRINITY_DN3752_c0_g1_i1_orf1	K.IC(+57.02)TYMQTC(+57.02)AK.G	Y	70.81	1274.5458	10	4.8	638.2832	2	19.18	1.22E8	1	11871	Dl21GCL_Snitobei_VS.raw	4	4	199	208	Carbamidomethylation	C2:Carbamidomethylation:1000.00;C8:Carbamidomethylation:1000.00
5	60	TRINITY_DN3752_c0_g1_i1_orf1	F.AC(+57.02)PPPTGYDPVAK.I	Y	70.11	1371.6493	13	4.6	686.8351	2	23.67	2.2E7	1	15707	Dl21GCL_Snitobei_VS.raw	5	5	186	198	Carbamidomethylation	C2:Carbamidomethylation:1000.00
5	60	TRINITY_DN3752_c0_g1_i1_orf1	K.ESGTMTATVHQKPNAQ.C	Y	69.26	1698.7996	16	0.4	567.2740	3	9.82	1.42E7	1	3657	Dl21GCL_Snitobei_VS.raw	1	1	216	231
5	60	TRINITY_DN3752_c0_g1_i1_orf1	C.HTSGSQIIQIVFAC(+57.02)PPPTGYDPVAK.I	Y	67.81	2682.3474	25	3.2	895.1260	3	61.47	1.44E6	1	46596	Dl21GCL_Snitobei_VS.raw	3	3	174	198	Carbamidomethylation	C14:Carbamidomethylation:1000.00
5	60	TRINITY_DN3752_c0_g1_i1_orf1	K.YILAEC(+57.02)NEGQHFDN.T	Y	66.59	1708.7151	14	1.4	855.3660	2	35.01	1.15E6	1	25726	Dl21GCL_Snitobei_VS.raw	1	1	110	123	Carbamidomethylation	C6:Carbamidomethylation:1000.00
5	60	TRINITY_DN3752_c0_g1_i1_orf1	C.PPPTGYDPVAK.I	Y	64.58	1140.5814	11	5.3	571.3010	2	23.82	0	1	15846	Dl21GCL_Snitobei_VS.raw	1	1	188	198
5	60	TRINITY_DN3752_c0_g1_i1_orf1	Q.C(+57.02)IGNAVAIPDTSK.K	Y	64.41	1344.6708	13	4.9	673.3459	2	31.19	3.93E6	1	22328	Dl21GCL_Snitobei_VS.raw	2	2	232	244	Carbamidomethylation	C1:Carbamidomethylation:1000.00
5	60	TRINITY_DN3752_c0_g1_i1_orf1	K.ESGTM(+15.99)TATVHQKPNAQC(+57.02)IGNAVAIPDTSK.K	Y	62.64	3041.4546	29	4.5	761.3743	4	31.54	4.37E7	1	22640	Dl21GCL_Snitobei_VS.raw	11	11	216	244	Oxidation (M); Carbamidomethylation	M5:Oxidation (M):1000.00;C17:Carbamidomethylation:1000.00
5	60	TRINITY_DN3752_c0_g1_i1_orf1	K.IC(+57.02)TYM(+15.99)QTC(+57.02)AK.G	Y	62.35	1290.5406	10	4.5	646.2805	2	15.65	4.11E7	1	8676	Dl21GCL_Snitobei_VS.raw	13	13	199	208	Carbamidomethylation; Oxidation (M)	C2:Carbamidomethylation:1000.00;M5:Oxidation (M):1000.00;C8:Carbamidomethylation:1000.00
5	60	TRINITY_DN3752_c0_g1_i1_orf1	Y.ILAEC(+57.02)NEGQHFDNTLQK.C	Y	61.10	2015.9370	17	3.4	672.9886	3	26.67	2.34E6	1	18433	Dl21GCL_Snitobei_VS.raw	1	1	111	127	Carbamidomethylation	C5:Carbamidomethylation:1000.00
5	60	TRINITY_DN3752_c0_g1_i1_orf1	Y.MC(+57.02)HTSGSQIIQIVFAC(+57.02)PPPTGYDPVAK.I	Y	60.87	2973.4187	27	3.9	992.1508	3	63.35	5.98E6	1	47752	Dl21GCL_Snitobei_VS.raw	4	4	172	198	Carbamidomethylation	C2:Carbamidomethylation:1000.00;C16:Carbamidomethylation:1000.00
5	60	TRINITY_DN3752_c0_g1_i1_orf1	R.C(+57.02)IGLPGGGNVR.F	Y	59.66	1098.5604	11	5.8	550.2906	2	27.14	3.01E8	1	18851	Dl21GCL_Snitobei_VS.raw	10	10	69	79	Carbamidomethylation	C1:Carbamidomethylation:1000.00
5	60	TRINITY_DN3752_c0_g1_i1_orf1	K.SNSFAGDYLK.K	Y	59.40	1100.5138	10	4.7	551.2668	2	31.92	2E8	1	22973	Dl21GCL_Snitobei_VS.raw	8	8	565	574
5	60	TRINITY_DN3752_c0_g1_i1_orf1	K.ESGTMTATVHQKPN.A	Y	59.19	1499.7039	14	0.5	500.9088	3	9.67	1.92E6	1	3505	Dl21GCL_Snitobei_VS.raw	1	1	216	229
5	60	TRINITY_DN3752_c0_g1_i1_orf1	R.LNQEEYNHIPLPPC(+57.02)TTSGRFPVPK.N	Y	59.03	2793.3909	24	2.1	699.3564	4	43.44	3.01E6	1	33131	Dl21GCL_Snitobei_VS.raw	2	2	142	165	Carbamidomethylation	C14:Carbamidomethylation:1000.00
5	60	TRINITY_DN3752_c0_g1_i1_orf1	I.GNAVAIPDTSKK.V	Y	55.21	1199.6510	12	3.1	600.8347	2	10.97	6.37E5	1	4765	Dl21GCL_Snitobei_VS.raw	1	1	234	245
5	60	TRINITY_DN3752_c0_g1_i1_orf1	K.IHHDHLR.H	Y	54.77	926.4835	7	2.1	309.8358	3	6.76	2.59E6	1	1864	Dl21GCL_Snitobei_VS.raw	3	3	623	629
5	60	TRINITY_DN3752_c0_g1_i1_orf1	N.AQC(+57.02)IGNAVAIPDTSK.K	Y	54.72	1543.7664	15	4.3	772.8938	2	33.67	2.16E6	1	24528	Dl21GCL_Snitobei_VS.raw	1	1	230	244	Carbamidomethylation	C3:Carbamidomethylation:1000.00
5	60	TRINITY_DN3752_c0_g1_i1_orf1	I.GNAVAIPDTSK.K	Y	54.42	1071.5560	11	2.8	536.7868	2	18.70	1.2E7	1	11429	Dl21GCL_Snitobei_VS.raw	1	1	234	244
5	60	TRINITY_DN3752_c0_g1_i1_orf1	K.NYYYVC(+57.02)K.S	Y	53.63	1008.4375	7	4.9	505.2285	2	19.68	2.67E8	1	12312	Dl21GCL_Snitobei_VS.raw	14	14	100	106	Carbamidomethylation	C6:Carbamidomethylation:1000.00
5	60	TRINITY_DN3752_c0_g1_i1_orf1	K.C(+57.02)IVNSPSEKQINIR.L	Y	53.30	1656.8617	14	4.6	553.2971	3	25.83	3.63E5	1	17662	Dl21GCL_Snitobei_VS.raw	1	1	128	141	Carbamidomethylation	C1:Carbamidomethylation:1000.00
5	60	TRINITY_DN3752_c0_g1_i1_orf1	M.TATVHQKPNAQC(+57.02)IGNAVAIPDTSK.K	Y	48.69	2520.2754	24	0.9	631.0767	4	25.43	6.2E5	1	17290	Dl21GCL_Snitobei_VS.raw	1	1	221	244	Carbamidomethylation	C12:Carbamidomethylation:1000.00
5	60	TRINITY_DN3752_c0_g1_i1_orf1	C.IGNAVAIPDTSK.K	Y	47.83	1184.6400	12	4.1	593.3297	2	26.24	4.18E5	1	18037	Dl21GCL_Snitobei_VS.raw	1	1	233	244
5	60	TRINITY_DN3752_c0_g1_i1_orf1	K.C(+57.02)IVNSPSEK.Q	Y	46.58	1032.4910	9	4.5	517.2551	2	11.03	1.32E8	1	4822	Dl21GCL_Snitobei_VS.raw	2	2	128	136	Carbamidomethylation	C1:Carbamidomethylation:1000.00
5	60	TRINITY_DN3752_c0_g1_i1_orf1	K.FNISTISK.W	Y	45.63	908.4967	8	7.6	455.2591	2	30.24	1.75E5	1	21492	Dl21GCL_Snitobei_VS.raw	1	1	576	583
5	60	TRINITY_DN3752_c0_g1_i1_orf1	N.HIPLPPC(+57.02)TTSGR.F	Y	43.21	1334.6765	12	4.6	445.9015	3	19.10	2.04E6	1	11797	Dl21GCL_Snitobei_VS.raw	3	3	149	160	Carbamidomethylation	C7:Carbamidomethylation:1000.00
5	60	TRINITY_DN3752_c0_g1_i1_orf1	C.NEGQHFDNTLQK.C	Y	40.24	1429.6586	12	3.2	477.5617	3	10.70	5.49E5	1	4512	Dl21GCL_Snitobei_VS.raw	1	1	116	127
5	60	TRINITY_DN3752_c0_g1_i1_orf1	N.SFAGDYLK.K	Y	40.14	899.4388	8	3.4	450.7282	2	31.61	1.04E7	1	22700	Dl21GCL_Snitobei_VS.raw	2	2	567	574
5	60	TRINITY_DN3752_c0_g1_i1_orf1	N.QEEYNHIPLPPC(+57.02)TTSGR.F	Y	38.81	1997.9265	17	4.8	666.9860	3	34.26	1.54E6	1	25055	Dl21GCL_Snitobei_VS.raw	3	3	144	160	Carbamidomethylation	C12:Carbamidomethylation:1000.00
5	60	TRINITY_DN3752_c0_g1_i1_orf1	N.AVAIPDTSK.K	Y	38.68	900.4916	9	0.8	451.2534	2	16.79	9.93E6	1	9665	Dl21GCL_Snitobei_VS.raw	1	1	236	244
5	60	TRINITY_DN3752_c0_g1_i1_orf1	C.IGLPGGGNVR.F	Y	37.49	938.5297	10	3.6	470.2738	2	24.90	4.74E6	1	16815	Dl21GCL_Snitobei_VS.raw	1	1	70	79
5	60	TRINITY_DN3752_c0_g1_i1_orf1	M.C(+57.02)HTSGSQIIQIVFAC(+57.02)PPPTGYDPVAK.I	Y	37.40	2842.3782	26	7.7	948.4740	3	61.09	6.44E5	1	46374	Dl21GCL_Snitobei_VS.raw	2	2	173	198	Carbamidomethylation	C1:Carbamidomethylation:1000.00;C15:Carbamidomethylation:1000.00
5	60	TRINITY_DN3752_c0_g1_i1_orf1	N.YYYVC(+57.02)K.S	Y	34.54	894.3945	6	2.8	448.2058	2	17.02	6.3E6	1	9879	Dl21GCL_Snitobei_VS.raw	1	1	101	106	Carbamidomethylation	C5:Carbamidomethylation:1000.00
5	60	TRINITY_DN3752_c0_g1_i1_orf1	K.ESGTMTATVHQKPNAQC(+57.02)IGNAVAIPDTSKK.V	Y	30.58	3153.5547	30	1.8	631.7194	5	27.72	6.99E6	1	19376	Dl21GCL_Snitobei_VS.raw	2	2	216	245	Carbamidomethylation	C17:Carbamidomethylation:1000.00
5	60	TRINITY_DN3752_c0_g1_i1_orf1	K.ESGTM(+15.99)TATVHQKPNAQC(+57.02)IGN.A	Y	29.53	2158.9736	20	3.1	720.6674	3	10.54	2.32E6	1	4360	Dl21GCL_Snitobei_VS.raw	1	1	216	235	Oxidation (M); Carbamidomethylation	M5:Oxidation (M):1000.00;C17:Carbamidomethylation:1000.00
5	60	TRINITY_DN3752_c0_g1_i1_orf1	Q.C(+57.02)IGNAVAIPDTSKK.V	Y	27.96	1472.7656	14	4.8	491.9315	3	22.19	4.38E5	1	14397	Dl21GCL_Snitobei_VS.raw	1	1	232	245	Carbamidomethylation	C1:Carbamidomethylation:1000.00
5	60	TRINITY_DN3752_c0_g1_i1_orf1	K.GIYSLK.K	Y	26.11	679.3904	6	5.4	340.7043	2	18.93	5.4E7	1	11639	Dl21GCL_Snitobei_VS.raw	3	3	697	702
5	60	TRINITY_DN3752_c0_g1_i1_orf1	K.ESGTMTATVHQK.P	Y	25.88	1288.6082	12	-0.3	430.5432	3	9.31	0	1	3140	Dl21GCL_Snitobei_VS.raw	1	1	216	227
5	60	TRINITY_DN3752_c0_g1_i1_orf1	K.QINIR.L	N	24.84	642.3813	5	2.9	322.1989	2	10.52	5.09E5	1	4343	Dl21GCL_Snitobei_VS.raw	1	1	137	141
6	8	TRINITY_DN4985_c0_g6_i1_orf1	R.FFGPIGYGGIQVSPIQENVIISSRPWWER.Y	Y	110.18	3331.7141	29	3.5	1111.5825	3	69.44	4.95E6	1	52503	Dl21GCL_Snitobei_VS.raw	2	2	47	75
6	8	TRINITY_DN4985_c0_g6_i1_orf1	R.NC(+57.02)ELVGLHDLNQSSDYVK.E	Y	109.81	2089.9739	18	4.4	1045.9988	2	41.43	1.1E8	1	31349	Dl21GCL_Snitobei_VS.raw	8	8	165	182	Carbamidomethylation	C2:Carbamidomethylation:1000.00
6	8	TRINITY_DN4985_c0_g6_i1_orf1	R.FFGPIGYGGIQVSPIQENVIISSR.P	Y	104.56	2577.3591	24	4.4	1289.6925	2	69.11	1.9E7	1	52215	Dl21GCL_Snitobei_VS.raw	2	2	47	70
6	8	TRINITY_DN4985_c0_g6_i1_orf1	K.YGYEISNALHGNNLLK.W	Y	102.67	1804.9108	16	5.2	903.4673	2	43.96	6.3E7	1	33592	Dl21GCL_Snitobei_VS.raw	7	7	265	280
6	8	TRINITY_DN4985_c0_g6_i1_orf1	K.GTSLSNWWDNDSNQIAFC(+57.02)R.G	Y	101.79	2269.9810	19	4.8	1136.0032	2	64.60	5.47E7	1	48596	Dl21GCL_Snitobei_VS.raw	6	6	399	417	Carbamidomethylation	C18:Carbamidomethylation:1000.00
6	8	TRINITY_DN4985_c0_g6_i1_orf1	K.IVNFMNAAIEAGVAGFR.I	Y	96.44	1778.9137	17	1.9	890.4658	2	69.41	8.64E7	1	52481	Dl21GCL_Snitobei_VS.raw	2	2	185	201
6	8	TRINITY_DN4985_c0_g6_i1_orf1	R.DTHDTMVHLFEWK.F	Y	94.14	1657.7559	13	4.8	829.8892	2	50.93	2.11E8	1	39370	Dl21GCL_Snitobei_VS.raw	10	10	24	36
6	8	TRINITY_DN4985_c0_g6_i1_orf1	R.LNNLNTDHGFPSNSSPYIYQEVIDLGGEGVTK.M	Y	93.95	3477.6687	32	1.0	1160.2313	3	65.67	9.02E5	1	49407	Dl21GCL_Snitobei_VS.raw	1	1	220	251
6	8	TRINITY_DN4985_c0_g6_i1_orf1	V.PSEDALVFIDNHDNQR.G	Y	92.71	1868.8652	16	4.9	935.4445	2	54.19	1.9E5	1	41607	Dl21GCL_Snitobei_VS.raw	1	1	293	308
6	8	TRINITY_DN4985_c0_g6_i1_orf1	K.MDYVNIAAVTEFK.Y	Y	89.28	1499.7330	13	4.4	750.8771	2	61.11	2.76E7	1	46389	Dl21GCL_Snitobei_VS.raw	10	10	252	264
6	8	TRINITY_DN4985_c0_g6_i1_orf1	Y.GPNDFNIEC(+57.02)SVSNYEDPSNVR.N	Y	88.78	2412.0288	21	3.4	1207.0258	2	50.91	1.89E6	1	39347	Dl21GCL_Snitobei_VS.raw	2	2	144	164	Carbamidomethylation	C9:Carbamidomethylation:1000.00
6	8	TRINITY_DN4985_c0_g6_i1_orf1	K.YC(+57.02)DLISGNLGVGSC(+57.02)TGR.T	Y	88.35	1827.8243	17	3.9	914.9230	2	46.04	1.17E7	1	35150	Dl21GCL_Snitobei_VS.raw	4	4	445	461	Carbamidomethylation	C2:Carbamidomethylation:1000.00;C14:Carbamidomethylation:1000.00
6	8	TRINITY_DN4985_c0_g6_i1_orf1	W.ALVPSEDALVFIDNHDNQR.G	Y	87.76	2152.0549	19	5.0	718.3625	3	54.42	4.89E7	1	41777	Dl21GCL_Snitobei_VS.raw	6	6	290	308
6	8	TRINITY_DN4985_c0_g6_i1_orf1	Y.AVPYGPNDFNIEC(+57.02)SVSNYEDPSNVR.N	Y	87.65	2842.2505	25	2.4	1422.1360	2	59.23	9.6E6	1	45084	Dl21GCL_Snitobei_VS.raw	3	3	140	164	Carbamidomethylation	C13:Carbamidomethylation:1000.00
6	8	TRINITY_DN4985_c0_g6_i1_orf1	R.GHGGAGSILTYK.D	Y	83.93	1159.5985	12	2.3	580.8079	2	17.13	3.01E8	1	9980	Dl21GCL_Snitobei_VS.raw	10	10	309	320
6	8	TRINITY_DN4985_c0_g6_i1_orf1	R.DTHDTM(+15.99)VHLFEWK.F	Y	83.45	1673.7507	13	3.7	558.9263	3	41.27	3.53E7	1	31199	Dl21GCL_Snitobei_VS.raw	16	16	24	36	Oxidation (M)	M6:Oxidation (M):1000.00
6	8	TRINITY_DN4985_c0_g6_i1_orf1	K.M(+15.99)DYVNIAAVTEFK.Y	Y	81.69	1515.7279	13	3.9	758.8742	2	60.21	2.9E6	1	45826	Dl21GCL_Snitobei_VS.raw	4	4	252	264	Oxidation (M)	M1:Oxidation (M):1000.00
6	8	TRINITY_DN4985_c0_g6_i1_orf1	K.IVNFM(+15.99)NAAIEAGVAGFR.I	Y	81.42	1794.9087	17	4.0	898.4652	2	61.02	7.32E6	1	46330	Dl21GCL_Snitobei_VS.raw	8	8	185	201	Oxidation (M)	M5:Oxidation (M):1000.00
6	8	TRINITY_DN4985_c0_g6_i1_orf1	R.GSVGFIAINADSWDLR.Q	Y	79.74	1719.8580	16	3.7	860.9395	2	67.16	2.95E7	1	50638	Dl21GCL_Snitobei_VS.raw	9	9	418	433
6	8	TRINITY_DN4985_c0_g6_i1_orf1	D.THDTMVHLFEWK.F	Y	74.12	1542.7289	12	1.8	515.2512	3	50.97	9.01E5	1	39400	Dl21GCL_Snitobei_VS.raw	2	2	25	36
6	8	TRINITY_DN4985_c0_g6_i1_orf1	T.HDTMVHLFEWK.F	Y	71.16	1441.6813	11	3.8	481.5695	3	50.74	2.27E5	1	39199	Dl21GCL_Snitobei_VS.raw	1	1	26	36
6	8	TRINITY_DN4985_c0_g6_i1_orf1	N.IISPSFNADDTC(+57.02)NNNWVC(+57.02)EHR.W	Y	69.64	2548.0859	21	5.0	850.3735	3	42.86	1.14E6	1	32623	Dl21GCL_Snitobei_VS.raw	1	1	363	383	Carbamidomethylation	C12:Carbamidomethylation:1000.00;C18:Carbamidomethylation:1000.00
6	8	TRINITY_DN4985_c0_g6_i1_orf1	K.FSDIADEC(+57.02)ER.F	Y	65.03	1240.5029	10	5.2	621.2620	2	21.35	1.42E8	1	13703	Dl21GCL_Snitobei_VS.raw	9	9	37	46	Carbamidomethylation	C8:Carbamidomethylation:1000.00
6	8	TRINITY_DN4985_c0_g6_i1_orf1	Y.IYQEVIDLGGEGVTK.M	Y	62.63	1619.8406	15	6.8	810.9331	2	47.26	2.16E6	1	36181	Dl21GCL_Snitobei_VS.raw	1	1	237	251
6	8	TRINITY_DN4985_c0_g6_i1_orf1	N.C(+57.02)ELVGLHDLNQSSDYVK.E	Y	60.45	1975.9309	17	3.1	659.6530	3	41.39	1.27E6	1	31310	Dl21GCL_Snitobei_VS.raw	1	1	166	182	Carbamidomethylation	C1:Carbamidomethylation:1000.00
6	8	TRINITY_DN4985_c0_g6_i1_orf1	N.SSPYIYQEVIDLGGEGVTK.M	Y	60.06	2054.0208	19	5.5	1028.0233	2	65.07	6.27E5	1	48951	Dl21GCL_Snitobei_VS.raw	2	2	233	251
6	8	TRINITY_DN4985_c0_g6_i1_orf1	Y.GGIQVSPIQENVIISSRPWWER.Y	Y	59.23	2550.3342	22	2.5	851.1208	3	64.23	9.64E6	1	48311	Dl21GCL_Snitobei_VS.raw	2	2	54	75
6	8	TRINITY_DN4985_c0_g6_i1_orf1	F.IAINADSWDLR.Q	Y	55.90	1272.6462	11	4.7	637.3334	2	49.55	1.62E7	1	38184	Dl21GCL_Snitobei_VS.raw	3	3	423	433
6	8	TRINITY_DN4985_c0_g6_i1_orf1	F.MNAAIEAGVAGFR.I	Y	55.81	1305.6499	13	4.8	653.8354	2	42.41	2.23E6	1	32222	Dl21GCL_Snitobei_VS.raw	1	1	189	201
6	8	TRINITY_DN4985_c0_g6_i1_orf1	R.LQTC(+57.02)LPAGK.Y	Y	55.79	986.5219	9	5.8	494.2711	2	17.63	1.51E8	1	10442	Dl21GCL_Snitobei_VS.raw	4	4	436	444	Carbamidomethylation	C4:Carbamidomethylation:1000.00
6	8	TRINITY_DN4985_c0_g6_i1_orf1	M.VHLFEWK.F	Y	54.19	957.5072	7	5.6	479.7635	2	50.65	5E5	1	39121	Dl21GCL_Snitobei_VS.raw	1	1	30	36
6	8	TRINITY_DN4985_c0_g6_i1_orf1	R.IYVDAVINHMSGNHDNAVGTGGSTADTYNYQYY.A	Y	54.05	3609.5742	33	3.9	1204.2034	3	57.43	1.77E7	1	43891	Dl21GCL_Snitobei_VS.raw	5	5	107	139
6	8	TRINITY_DN4985_c0_g6_i1_orf1	Y.YAVPYGPNDFNIEC(+57.02)SVSNYEDPSNVR.N	Y	52.89	3005.3137	26	5.0	1002.7836	3	63.93	3.27E5	1	48117	Dl21GCL_Snitobei_VS.raw	1	1	139	164	Carbamidomethylation	C14:Carbamidomethylation:1000.00
6	8	TRINITY_DN4985_c0_g6_i1_orf1	Y.NYQYYAVPYGPNDFNIEC(+57.02)SVSNYEDPSNVR.N	Y	52.60	3573.5417	30	0.2	1192.1881	3	66.70	2.9E5	1	50253	Dl21GCL_Snitobei_VS.raw	1	1	135	164	Carbamidomethylation	C18:Carbamidomethylation:1000.00
6	8	TRINITY_DN4985_c0_g6_i1_orf1	K.YGYEISNALHGN.N	Y	51.87	1336.6047	12	3.2	669.3118	2	37.65	8.41E5	1	28067	Dl21GCL_Snitobei_VS.raw	2	2	265	276
6	8	TRINITY_DN4985_c0_g6_i1_orf1	Y.GGIQVSPIQENVIISSR.P	Y	51.56	1795.9791	17	4.1	899.0005	2	49.35	1.97E6	1	38003	Dl21GCL_Snitobei_VS.raw	1	1	54	70
6	8	TRINITY_DN4985_c0_g6_i1_orf1	K.DLTAIYGR.L	Y	51.16	907.4763	8	4.3	454.7474	2	35.98	1.75E8	1	26600	Dl21GCL_Snitobei_VS.raw	9	9	212	219
6	8	TRINITY_DN4985_c0_g6_i1_orf1	R.IYVDAVINHM(+15.99)SGNHDNAVGTGGSTADTYNYQYYAVPYGPNDFNIEC(+57.02)SVSNYEDPSNVR.N	Y	51.09	6449.8091	58	6.3	1290.9772	5	65.59	0	1	49341	Dl21GCL_Snitobei_VS.raw	1	1	107	164	Oxidation (M); Carbamidomethylation	M10:Oxidation (M):1000.00;C46:Carbamidomethylation:1000.00
6	8	TRINITY_DN4985_c0_g6_i1_orf1	F.M(+15.99)LAHPYGTAR.I	Y	50.60	1131.5494	10	0.9	378.1908	3	9.68	2.15E7	1	3519	Dl21GCL_Snitobei_VS.raw	4	4	332	341	Oxidation (M)	M1:Oxidation (M):1000.00
6	8	TRINITY_DN4985_c0_g6_i1_orf1	F.MLAHPYGTAR.I	Y	50.04	1115.5546	10	2.0	372.8596	3	10.32	2.29E8	1	4150	Dl21GCL_Snitobei_VS.raw	2	2	332	341
6	8	TRINITY_DN4985_c0_g6_i1_orf1	T.MVHLFEWK.F	Y	49.54	1088.5477	8	4.5	545.2836	2	50.81	1.64E5	1	39261	Dl21GCL_Snitobei_VS.raw	1	1	29	36
6	8	TRINITY_DN4985_c0_g6_i1_orf1	R.YQPISYK.W	Y	49.17	897.4596	7	3.4	449.7386	2	18.40	1.85E8	1	11156	Dl21GCL_Snitobei_VS.raw	4	4	76	82
6	8	TRINITY_DN4985_c0_g6_i1_orf1	R.IYVDAVINHMSGN.H	Y	48.86	1431.6816	13	6.4	716.8527	2	48.34	4.28E5	1	37125	Dl21GCL_Snitobei_VS.raw	1	1	107	119
6	8	TRINITY_DN4985_c0_g6_i1_orf1	M.NAAIEAGVAGFR.I	Y	45.87	1174.6094	12	4.9	588.3148	2	35.24	2.73E6	1	25928	Dl21GCL_Snitobei_VS.raw	1	1	190	201
6	8	TRINITY_DN4985_c0_g6_i1_orf1	M.LAHPYGTAR.I	Y	45.75	984.5141	9	2.0	493.2653	2	10.34	1.05E7	1	4175	Dl21GCL_Snitobei_VS.raw	1	1	333	341
6	8	TRINITY_DN4985_c0_g6_i1_orf1	R.DTHDTMVHLF.E	Y	45.26	1214.5391	10	3.7	405.8551	3	43.82	3.15E6	1	33470	Dl21GCL_Snitobei_VS.raw	3	3	24	33
6	8	TRINITY_DN4985_c0_g6_i1_orf1	C.SVSNYEDPSNVR.N	Y	45.08	1365.6161	12	5.4	683.8190	2	18.22	1.32E6	1	10995	Dl21GCL_Snitobei_VS.raw	1	1	153	164
6	8	TRINITY_DN4985_c0_g6_i1_orf1	N.AAIEAGVAGFR.I	Y	44.79	1060.5665	11	1.8	531.2915	2	33.78	7.38E6	1	24627	Dl21GCL_Snitobei_VS.raw	1	1	191	201
6	8	TRINITY_DN4985_c0_g6_i1_orf1	L.AHPYGTAR.I	Y	44.44	871.4301	8	2.8	436.7235	2	10.35	5.01E6	1	4177	Dl21GCL_Snitobei_VS.raw	1	1	334	341
6	8	TRINITY_DN4985_c0_g6_i1_orf1	R.QIYNMVR.F	Y	43.39	922.4695	7	3.0	462.2434	2	22.85	8.8E7	1	14983	Dl21GCL_Snitobei_VS.raw	3	3	386	392
6	8	TRINITY_DN4985_c0_g6_i1_orf1	R.QIYNM(+15.99)VR.F	Y	41.82	938.4644	7	3.8	470.2412	2	22.99	2.82E7	1	15109	Dl21GCL_Snitobei_VS.raw	16	16	386	392	Oxidation (M)	M5:Oxidation (M):1000.00
6	8	TRINITY_DN4985_c0_g6_i1_orf1	A.HPYGTAR.I	Y	40.30	800.3929	7	2.2	401.2046	2	10.40	1.49E5	1	4230	Dl21GCL_Snitobei_VS.raw	1	1	335	341
6	8	TRINITY_DN4985_c0_g6_i1_orf1	H.GGAGSILTYK.D	Y	39.86	965.5182	10	2.4	483.7675	2	26.20	1.49E5	1	17999	Dl21GCL_Snitobei_VS.raw	1	1	311	320
6	8	TRINITY_DN4985_c0_g6_i1_orf1	N.YEDPSNVR.N	Y	39.65	978.4407	8	3.8	490.2295	2	10.82	2.44E5	1	4621	Dl21GCL_Snitobei_VS.raw	1	1	157	164
6	8	TRINITY_DN4985_c0_g6_i1_orf1	R.IYVDAVINHMSGNHDNAVGTGGSTADTYNYQYYAVPYGPNDFNIEC(+57.02)SVSNYEDPSNVR.N	Y	36.68	6433.8140	58	4.5	1287.7759	5	67.09	5.64E6	1	50581	Dl21GCL_Snitobei_VS.raw	3	3	107	164	Carbamidomethylation	C46:Carbamidomethylation:1000.00
6	8	TRINITY_DN4985_c0_g6_i1_orf1	R.GHGGAGSILTY.K	Y	36.17	1031.5035	11	4.4	516.7613	2	29.30	7.43E5	1	20693	Dl21GCL_Snitobei_VS.raw	2	2	309	319
6	8	TRINITY_DN4985_c0_g6_i1_orf1	L.VPSEDALVFIDNHDNQR.G	Y	35.35	1967.9337	17	-2.7	656.9834	3	54.12	2.35E5	1	41564	Dl21GCL_Snitobei_VS.raw	1	1	292	308
6	8	TRINITY_DN4985_c0_g6_i1_orf1	H.PYGTAR.I	Y	35.34	663.3340	6	2.9	332.6752	2	10.37	8.28E5	1	4201	Dl21GCL_Snitobei_VS.raw	1	1	336	341
6	8	TRINITY_DN4985_c0_g6_i1_orf1	K.MAIAFMLAHPYGTAR.I	Y	35.33	1648.8218	15	6.5	550.6181	3	50.87	1.12E6	1	39314	Dl21GCL_Snitobei_VS.raw	1	1	327	341
6	8	TRINITY_DN4985_c0_g6_i1_orf1	R.IYVDAVINHMSGNHDNAVGTGGSTADTY.N	Y	34.72	2878.2827	28	2.6	960.4374	3	48.56	5.07E6	1	37310	Dl21GCL_Snitobei_VS.raw	2	2	107	134
6	8	TRINITY_DN4985_c0_g6_i1_orf1	K.WFVNWGEAWALVPSEDALVFIDNHDNQR.G	Y	33.41	3327.5737	28	2.8	1110.2017	3	69.96	3.12E5	1	52981	Dl21GCL_Snitobei_VS.raw	1	1	281	308
6	8	TRINITY_DN4985_c0_g6_i1_orf1	N.GNIISPSFNADDTC(+57.02)NNNWVC(+57.02)EHR.W	Y	31.79	2719.1504	23	7.4	907.3975	3	44.88	2.96E5	1	34348	Dl21GCL_Snitobei_VS.raw	1	1	361	383	Carbamidomethylation	C14:Carbamidomethylation:1000.00;C20:Carbamidomethylation:1000.00
6	8	TRINITY_DN4985_c0_g6_i1_orf1	N.IAAVTEFK.Y	Y	31.52	877.4909	8	3.0	439.7540	2	24.53	1.32E6	1	16488	Dl21GCL_Snitobei_VS.raw	1	1	257	264
6	8	TRINITY_DN4985_c0_g6_i1_orf1	L.TAIYGR.L	Y	29.94	679.3653	6	4.3	340.6914	2	35.81	9.74E5	1	26448	Dl21GCL_Snitobei_VS.raw	1	1	214	219
6	8	TRINITY_DN4985_c0_g6_i1_orf1	R.IYVDAVINHM.S	Y	29.78	1173.5852	10	5.9	587.8033	2	48.74	7.62E5	1	37472	Dl21GCL_Snitobei_VS.raw	1	1	107	116
6	8	TRINITY_DN4985_c0_g6_i1_orf1	Q.IAFC(+57.02)R.G	N	29.46	665.3319	5	3.4	333.6743	2	15.91	3.15E6	1	8906	Dl21GCL_Snitobei_VS.raw	2	2	413	417	Carbamidomethylation	C4:Carbamidomethylation:1000.00
6	8	TRINITY_DN4985_c0_g6_i1_orf1	N.ADSWDLR.Q	Y	28.06	861.3981	7	5.3	431.7086	2	26.70	8.36E5	1	18455	Dl21GCL_Snitobei_VS.raw	1	1	427	433
6	8	TRINITY_DN4985_c0_g6_i1_orf1	S.ILTYK.D	N	27.09	636.3846	5	0.6	319.1998	2	17.09	1.15E6	1	9947	Dl21GCL_Snitobei_VS.raw	1	1	316	320
6	8	TRINITY_DN4985_c0_g6_i1_orf1	R.PWWER.Y	Y	26.96	772.3657	5	4.2	387.1917	2	34.77	1.4E8	1	25508	Dl21GCL_Snitobei_VS.raw	3	3	71	75
6	8	TRINITY_DN4985_c0_g6_i1_orf1	D.LTAIYGR.L	Y	22.89	792.4493	7	-0.6	397.2317	2	35.86	1.77E5	1	26491	Dl21GCL_Snitobei_VS.raw	1	1	213	219
6	8	TRINITY_DN4985_c0_g6_i1_orf1	N.ADDTC(+57.02)NNNWVC(+57.02)EHR.W	Y	22.31	1789.6897	14	5.2	597.5736	3	17.98	9.06E5	1	10764	Dl21GCL_Snitobei_VS.raw	1	1	370	383	Carbamidomethylation	C5:Carbamidomethylation:1000.00;C11:Carbamidomethylation:1000.00
9	2	TRINITY_DN212_c0_g1_i2_orf1	R.DIFIQHVGTDAVLYTTDGASK.K	Y	115.55	2250.1167	21	3.7	1126.0698	2	56.29	3.55E8	1	43110	Dl21GCL_Snitobei_VS.raw	32	32	207	227
9	2	TRINITY_DN212_c0_g1_i2_orf1	R.AAGLNAVC(+57.02)TYVEWSLHQPEPDKWK.W	Y	110.45	2798.3486	24	6.1	700.5987	4	62.77	1.27E8	1	47350	Dl21GCL_Snitobei_VS.raw	13	13	75	98	Carbamidomethylation	C8:Carbamidomethylation:1000.00
9	2	TRINITY_DN212_c0_g1_i2_orf1	R.AAGLNAVC(+57.02)TYVEWSLHQPEPDK.W	Y	107.31	2484.1743	22	4.3	829.0689	3	63.03	1.73E7	1	47524	Dl21GCL_Snitobei_VS.raw	5	5	75	96	Carbamidomethylation	C8:Carbamidomethylation:1000.00
9	2	TRINITY_DN212_c0_g1_i2_orf1	R.GNFEITDDPLDTFLDTTGWGK.G	Y	104.33	2341.0750	21	3.8	781.3685	3	69.85	8.79E6	1	52887	Dl21GCL_Snitobei_VS.raw	2	2	550	570
9	2	TRINITY_DN212_c0_g1_i2_orf1	R.YSFAIDFENNQFLLDGKPFR.Y	Y	102.84	2420.1799	20	4.3	807.7374	3	68.32	1.62E7	1	51590	Dl21GCL_Snitobei_VS.raw	4	4	31	50
9	2	TRINITY_DN212_c0_g1_i2_orf1	K.LRDIFIQHVGTDAVLYTTDGASK.K	Y	102.28	2519.3020	23	5.9	840.7795	3	48.87	8.84E6	1	37584	Dl21GCL_Snitobei_VS.raw	5	5	205	227
9	2	TRINITY_DN212_c0_g1_i2_orf1	R.YWPIPGPQVTLYVPAPYLR.S	Y	100.38	2229.1985	19	4.5	1115.6116	2	69.65	8.26E6	1	52692	Dl21GCL_Snitobei_VS.raw	2	2	583	601
9	2	TRINITY_DN212_c0_g1_i2_orf1	K.GNYGSVLMEPVIELFETLSR.N	Y	97.35	2253.1350	20	4.6	1127.5800	2	69.85	4.83E6	1	52895	Dl21GCL_Snitobei_VS.raw	2	2	376	395
9	2	TRINITY_DN212_c0_g1_i2_orf1	K.SYTMPLENPQGHSLK.L	Y	92.87	1700.8192	15	4.6	851.4208	2	30.08	5.62E7	1	21360	Dl21GCL_Snitobei_VS.raw	6	6	464	478
9	2	TRINITY_DN212_c0_g1_i2_orf1	F.AIDFENNQFLLDGKPFR.Y	Y	86.75	2023.0162	17	3.1	1012.5185	2	58.18	1.33E7	1	44393	Dl21GCL_Snitobei_VS.raw	5	5	34	50
9	2	TRINITY_DN212_c0_g1_i2_orf1	R.YSFAIDFENNQFLLDGK.P	Y	83.78	2019.9578	17	3.4	1010.9896	2	69.13	2.22E6	1	52233	Dl21GCL_Snitobei_VS.raw	2	2	31	47
9	2	TRINITY_DN212_c0_g1_i2_orf1	K.SYTM(+15.99)PLENPQGHSLK.L	Y	80.10	1716.8141	15	3.4	573.2806	3	29.99	9.75E6	1	21281	Dl21GCL_Snitobei_VS.raw	6	6	464	478	Oxidation (M)	M4:Oxidation (M):1000.00
9	2	TRINITY_DN212_c0_g1_i2_orf1	R.YMQYVEVYLNEVLR.R	Y	79.83	1817.9022	14	3.3	606.9767	3	69.56	2.38E6	1	52608	Dl21GCL_Snitobei_VS.raw	1	1	156	169
9	2	TRINITY_DN212_c0_g1_i2_orf1	R.GNGGPVIMVQLENEYGSYK.A	Y	79.58	2053.9778	19	1.1	1027.9973	2	59.84	6.6E5	1	45528	Dl21GCL_Snitobei_VS.raw	1	1	177	195
9	2	TRINITY_DN212_c0_g1_i2_orf1	F.GFTSGANSGPQYSPQITSYDYDAPLTEAGDPTTK.Y	Y	77.79	3535.5903	34	3.5	1179.5415	3	57.07	1.06E6	1	43617	Dl21GCL_Snitobei_VS.raw	1	1	317	350
9	2	TRINITY_DN212_c0_g1_i2_orf1	K.GNYGSVLM(+15.99)EPVIELFETLSR.N	Y	77.59	2269.1299	20	3.1	757.3862	3	69.89	1.3E6	1	52926	Dl21GCL_Snitobei_VS.raw	1	1	376	395	Oxidation (M)	M8:Oxidation (M):1000.00
9	2	TRINITY_DN212_c0_g1_i2_orf1	K.NEVVLLELEYIPK.T	Y	76.71	1557.8654	13	4.8	779.9437	2	67.12	8.07E6	1	50607	Dl21GCL_Snitobei_VS.raw	3	3	605	617
9	2	TRINITY_DN212_c0_g1_i2_orf1	Y.DYDAPLTEAGDPTTK.Y	Y	74.79	1592.7206	15	4.6	797.3712	2	35.06	4.06E5	1	25768	Dl21GCL_Snitobei_VS.raw	1	1	336	350
9	2	TRINITY_DN212_c0_g1_i2_orf1	L.ALYETHLPQDLSDPSVLHAIVR.D	Y	74.68	2473.2964	22	3.5	619.3336	4	56.41	4.53E6	1	43189	Dl21GCL_Snitobei_VS.raw	2	2	422	443
9	2	TRINITY_DN212_c0_g1_i2_orf1	R.DMGGFPYWLLR.R	Y	74.50	1353.6539	11	2.8	677.8361	2	69.70	4E7	1	52739	Dl21GCL_Snitobei_VS.raw	2	2	132	142
9	2	TRINITY_DN212_c0_g1_i2_orf1	K.FQTIPNLNYTQQQTK.A	Y	72.47	1822.9214	15	4.5	912.4720	2	42.24	6.31E5	1	32070	Dl21GCL_Snitobei_VS.raw	1	1	623	637
9	2	TRINITY_DN212_c0_g1_i2_orf1	Y.MFYGGTNFGFTSGANSGPQYSPQITSYDYDAPLTEAGDPTTK.Y	Y	69.91	4452.9644	42	5.2	1485.3364	3	68.20	5.28E5	1	51503	Dl21GCL_Snitobei_VS.raw	2	2	309	350
9	2	TRINITY_DN212_c0_g1_i2_orf1	K.SYTMPLENPQGH.S	Y	67.95	1372.6082	12	4.8	687.3146	2	34.58	3.92E7	1	25340	Dl21GCL_Snitobei_VS.raw	3	3	464	475
9	2	TRINITY_DN212_c0_g1_i2_orf1	K.GPLVNSEFYPGWLTH.W	Y	67.69	1715.8307	15	3.7	858.9258	2	66.34	5.42E5	1	49956	Dl21GCL_Snitobei_VS.raw	1	1	264	278
9	2	TRINITY_DN212_c0_g1_i2_orf1	R.DM(+15.99)GGFPYWLLR.R	Y	66.78	1369.6488	11	4.5	685.8348	2	69.05	9.6E6	1	52169	Dl21GCL_Snitobei_VS.raw	3	3	132	142	Oxidation (M)	M2:Oxidation (M):1000.00
9	2	TRINITY_DN212_c0_g1_i2_orf1	Y.SFAIDFENNQFLLDGKPFR.Y	Y	66.01	2257.1167	19	5.8	753.3839	3	66.81	4.2E5	1	50346	Dl21GCL_Snitobei_VS.raw	1	1	32	50
9	2	TRINITY_DN212_c0_g1_i2_orf1	Y.TMPLENPQGHSLK.L	Y	63.85	1450.7239	13	9.5	726.3761	2	30.04	3.92E5	1	21319	Dl21GCL_Snitobei_VS.raw	1	1	466	478
9	2	TRINITY_DN212_c0_g1_i2_orf1	R.LNYGSGIEDFK.G	Y	63.12	1241.5928	11	4.5	621.8065	2	39.23	1.39E8	1	29400	Dl21GCL_Snitobei_VS.raw	3	3	487	497
9	2	TRINITY_DN212_c0_g1_i2_orf1	R.YVSGSFHYFR.A	Y	60.95	1261.5880	10	4.5	421.5385	3	30.19	1.42E8	1	21455	Dl21GCL_Snitobei_VS.raw	14	14	51	60
9	2	TRINITY_DN212_c0_g1_i2_orf1	F.AIDFENNQFLLDGK.P	Y	60.92	1622.7939	14	5.8	812.4089	2	56.91	9.55E5	1	43501	Dl21GCL_Snitobei_VS.raw	2	2	34	47
9	2	TRINITY_DN212_c0_g1_i2_orf1	R.PGPYIC(+57.02)AER.D	Y	60.52	1061.4963	9	4.2	531.7577	2	18.49	7.77E7	1	11240	Dl21GCL_Snitobei_VS.raw	2	2	123	131	Carbamidomethylation	C6:Carbamidomethylation:1000.00
9	2	TRINITY_DN212_c0_g1_i2_orf1	H.WLALYETHLPQDLSDPSVLHAIVR.D	Y	58.96	2772.4600	24	3.0	694.1243	4	66.92	6.97E6	1	50433	Dl21GCL_Snitobei_VS.raw	1	1	420	443
9	2	TRINITY_DN212_c0_g1_i2_orf1	W.SLHQPEPDKWK.W	Y	58.79	1363.6884	11	3.8	455.5718	3	10.81	3.81E7	1	4611	Dl21GCL_Snitobei_VS.raw	3	3	88	98
9	2	TRINITY_DN212_c0_g1_i2_orf1	V.SGSFHYFR.A	Y	57.24	999.4562	8	4.7	500.7378	2	30.32	5.35E6	1	21561	Dl21GCL_Snitobei_VS.raw	4	4	53	60
9	2	TRINITY_DN212_c0_g1_i2_orf1	M.PLENPQGHSLK.L	Y	56.52	1218.6356	11	6.9	610.3293	2	30.05	1.8E5	1	21328	Dl21GCL_Snitobei_VS.raw	1	1	468	478
9	2	TRINITY_DN212_c0_g1_i2_orf1	Y.ETHLPQDLSDPSVLHAIVR.D	Y	54.92	2126.1121	19	3.5	532.5372	4	48.65	1.97E6	1	37393	Dl21GCL_Snitobei_VS.raw	2	2	425	443
9	2	TRINITY_DN212_c0_g1_i2_orf1	K.SYTM(+15.99)PLENPQGH.S	Y	52.94	1388.6030	12	6.8	695.3135	2	31.44	5.74E6	1	22550	Dl21GCL_Snitobei_VS.raw	7	7	464	475	Oxidation (M)	M4:Oxidation (M):1000.00
9	2	TRINITY_DN212_c0_g1_i2_orf1	N.IAQEEGLLVLLR.P	Y	50.04	1352.8027	12	4.3	677.4116	2	64.13	5.2E5	1	48236	Dl21GCL_Snitobei_VS.raw	1	1	111	122
9	2	TRINITY_DN212_c0_g1_i2_orf1	N.IAQEEGLLVLLRPGPYIC(+57.02)AER.D	Y	49.53	2396.2886	21	3.4	799.7729	3	65.97	1.25E5	1	49658	Dl21GCL_Snitobei_VS.raw	1	1	111	131	Carbamidomethylation	C18:Carbamidomethylation:1000.00
9	2	TRINITY_DN212_c0_g1_i2_orf1	R.SLVYVDGR.L	Y	47.35	907.4763	8	3.9	454.7472	2	23.99	1.3E8	1	15995	Dl21GCL_Snitobei_VS.raw	5	5	446	453
9	2	TRINITY_DN212_c0_g1_i2_orf1	R.DIFIQHVGTDAVLY.T	Y	46.08	1589.8090	14	3.1	795.9142	2	65.97	4.14E6	1	49653	Dl21GCL_Snitobei_VS.raw	2	2	207	220
9	2	TRINITY_DN212_c0_g1_i2_orf1	F.HGPLFLR.G	Y	42.60	838.4813	7	4.3	420.2498	2	21.06	3.19E7	1	13493	Dl21GCL_Snitobei_VS.raw	5	5	543	549
9	2	TRINITY_DN212_c0_g1_i2_orf1	Y.VPAPYLR.S	Y	42.28	814.4701	7	3.0	408.2435	2	21.81	2.23E7	1	14068	Dl21GCL_Snitobei_VS.raw	2	2	595	601
9	2	TRINITY_DN212_c0_g1_i2_orf1	K.LLIEDQGR.L	Y	38.70	942.5134	8	4.4	472.2661	2	21.66	1.87E8	1	13939	Dl21GCL_Snitobei_VS.raw	4	4	479	486
9	2	TRINITY_DN212_c0_g1_i2_orf1	E.GTLFHGPLFLR.G	Y	36.83	1256.7029	11	2.3	419.9092	3	48.50	8.96E5	1	37261	Dl21GCL_Snitobei_VS.raw	2	2	539	549
9	2	TRINITY_DN212_c0_g1_i2_orf1	L.IEDQGR.L	Y	36.06	716.3453	6	4.4	359.1815	2	21.77	2.83E5	1	14028	Dl21GCL_Snitobei_VS.raw	1	1	481	486
9	2	TRINITY_DN212_c0_g1_i2_orf1	Q.VTLYVPAPYLR.S	Y	34.79	1290.7335	11	2.9	646.3759	2	53.75	3.75E5	1	41344	Dl21GCL_Snitobei_VS.raw	1	1	591	601
9	2	TRINITY_DN212_c0_g1_i2_orf1	Y.VSGSFHYFR.A	Y	34.13	1098.5247	9	4.3	367.1837	3	23.11	7.16E5	1	15209	Dl21GCL_Snitobei_VS.raw	1	1	52	60
9	2	TRINITY_DN212_c0_g1_i2_orf1	L.LRPGPYIC(+57.02)AER.D	Y	32.45	1330.6815	11	5.4	444.5702	3	18.96	1.02E6	1	11668	Dl21GCL_Snitobei_VS.raw	1	1	121	131	Carbamidomethylation	C8:Carbamidomethylation:1000.00
9	2	TRINITY_DN212_c0_g1_i2_orf1	R.NLFGTR.S	Y	32.18	706.3762	6	3.7	354.1967	2	20.88	9.92E7	1	13355	Dl21GCL_Snitobei_VS.raw	3	3	396	401
9	2	TRINITY_DN212_c0_g1_i2_orf1	Y.TMPLENPQGH.S	Y	26.12	1122.5128	10	3.5	562.2656	2	19.45	2.07E5	1	12113	Dl21GCL_Snitobei_VS.raw	1	1	466	475
9	2	TRINITY_DN212_c0_g1_i2_orf1	H.GPLFLR.G	N	26.03	701.4224	6	3.4	351.7197	2	32.94	4.73E5	1	23883	Dl21GCL_Snitobei_VS.raw	1	1	544	549
9	2	TRINITY_DN212_c0_g1_i2_orf1	Y.VEWSLHQPEPDKWK.W	Y	23.95	1777.8787	14	2.7	593.6351	3	34.75	1.04E6	1	25494	Dl21GCL_Snitobei_VS.raw	1	1	85	98
9	2	TRINITY_DN212_c0_g1_i2_orf1	L.LVLLR.P	N	23.18	612.4323	5	3.7	307.2245	2	21.30	6.18E5	1	13668	Dl21GCL_Snitobei_VS.raw	1	1	118	122
9	2	TRINITY_DN212_c0_g1_i2_orf1	V.PAPYLR.S	Y	22.53	715.4017	6	4.1	358.7096	2	21.81	4.88E5	1	14063	Dl21GCL_Snitobei_VS.raw	1	1	596	601
9	2	TRINITY_DN212_c0_g1_i2_orf1	S.LVYVDGR.L	Y	21.79	820.4443	7	6.4	411.2321	2	19.00	6.4E5	1	11706	Dl21GCL_Snitobei_VS.raw	1	1	447	453
9	2	TRINITY_DN212_c0_g1_i2_orf1	L.YVPAPYLR.S	Y	21.33	977.5334	8	4.8	489.7763	2	31.40	3.17E6	1	22517	Dl21GCL_Snitobei_VS.raw	1	1	594	601
9	2	TRINITY_DN212_c0_g1_i2_orf1	R.YVSGSFHYF.R	Y	21.33	1105.4868	9	3.7	553.7527	2	43.46	4.51E5	1	33153	Dl21GCL_Snitobei_VS.raw	1	1	51	59
10	36	TRINITY_DN768_c0_g1_i2_orf1	R.IPGGPGSTPVLLQHGLLGSSSDWVITGK.G	Y	125.68	2772.4810	28	3.8	925.1711	3	65.98	1.11E8	1	49661	Dl21GCL_Snitobei_VS.raw	7	7	86	113
10	36	TRINITY_DN768_c0_g1_i2_orf1	K.TLIHYAQEIASGNFC(+57.02)PYDYGSK.K	Y	113.62	2533.1582	22	8.8	845.4008	3	64.04	9.59E7	1	48178	Dl21GCL_Snitobei_VS.raw	12	12	308	329	Carbamidomethylation	C15:Carbamidomethylation:1000.00
10	36	TRINITY_DN768_c0_g1_i2_orf1	K.SLAFILADQGYDVWLGNAR.G	Y	101.94	2108.0691	19	3.5	703.6995	3	69.62	1.32E7	1	52670	Dl21GCL_Snitobei_VS.raw	2	2	116	134
10	36	TRINITY_DN768_c0_g1_i2_orf1	K.AEFNYTLMPVVLSHTPAGASTK.T	Y	101.33	2333.1726	22	3.0	778.7338	3	57.42	8.84E6	1	43883	Dl21GCL_Snitobei_VS.raw	2	2	286	307
10	36	TRINITY_DN768_c0_g1_i2_orf1	F.AYDIELLAHLLGVDEFLPQNALLK.F	Y	95.57	2694.4631	24	4.7	899.1659	3	69.87	1.46E6	1	52907	Dl21GCL_Snitobei_VS.raw	1	1	233	256
10	36	TRINITY_DN768_c0_g1_i2_orf1	K.FNHLDFLWAIDVPK.L	Y	91.27	1713.8878	14	3.5	857.9542	2	67.00	3.96E7	1	50506	Dl21GCL_Snitobei_VS.raw	5	5	389	402
10	36	TRINITY_DN768_c0_g1_i2_orf1	P.GGPGSTPVLLQHGLLGSSSDWVITGK.G	Y	90.12	2562.3442	26	5.2	855.1265	3	63.21	4.94E6	1	47647	Dl21GCL_Snitobei_VS.raw	2	2	88	113
10	36	TRINITY_DN768_c0_g1_i2_orf1	R.IPGGPGSTPVLLQHGLLGSSSDW.V	Y	85.50	2274.1643	23	1.9	1138.0916	2	67.23	3.49E6	1	50704	Dl21GCL_Snitobei_VS.raw	2	2	86	108
10	36	TRINITY_DN768_c0_g1_i2_orf1	F.ILADQGYDVWLGNAR.G	Y	81.72	1689.8474	15	2.7	845.9333	2	56.06	1.03E7	1	42932	Dl21GCL_Snitobei_VS.raw	3	3	120	134
10	36	TRINITY_DN768_c0_g1_i2_orf1	A.ELHSIDEILSNDVPSTYSNYNPDVDLTTPEIVK.R	Y	81.04	3716.7944	33	3.8	1239.9435	3	67.89	2.62E7	1	51258	Dl21GCL_Snitobei_VS.raw	4	4	30	62
10	36	TRINITY_DN768_c0_g1_i2_orf1	R.AGYPAEAHVVQTEDGYLLTLHR.I	Y	80.24	2439.2183	22	9.0	814.0873	3	45.59	3.15E7	1	34834	Dl21GCL_Snitobei_VS.raw	8	8	64	85
10	36	TRINITY_DN768_c0_g1_i2_orf1	K.AEFNYTLM(+15.99)PVVLSHTPAGASTK.T	Y	79.66	2349.1675	22	2.3	784.0649	3	47.50	3.74E5	1	36390	Dl21GCL_Snitobei_VS.raw	1	1	286	307	Oxidation (M)	M8:Oxidation (M):1000.00
10	36	TRINITY_DN768_c0_g1_i2_orf1	H.SMGTTSFYVMASQRPDIASK.I	Y	78.99	2176.0293	20	5.8	726.3546	3	44.28	1.92E6	1	33874	Dl21GCL_Snitobei_VS.raw	2	2	187	206
10	36	TRINITY_DN768_c0_g1_i2_orf1	L.YYADNDWLANPTDVER.L	Y	77.52	1940.8540	16	3.6	971.4377	2	52.26	4.08E5	1	40439	Dl21GCL_Snitobei_VS.raw	1	1	355	370
10	36	TRINITY_DN768_c0_g1_i2_orf1	Y.YADNDWLANPTDVER.L	Y	76.07	1777.7906	15	3.6	889.9058	2	49.04	1.69E6	1	37727	Dl21GCL_Snitobei_VS.raw	2	2	356	370
10	36	TRINITY_DN768_c0_g1_i2_orf1	Y.SNYNPDVDLTTPEIVK.R	Y	75.30	1803.8890	16	4.5	902.9559	2	46.61	1.69E6	1	35616	Dl21GCL_Snitobei_VS.raw	2	2	47	62
10	36	TRINITY_DN768_c0_g1_i2_orf1	K.YFC(+57.02)DTTTAGEK.I	Y	69.49	1291.5391	11	2.9	646.7787	2	16.57	2.51E7	1	9467	Dl21GCL_Snitobei_VS.raw	2	2	261	271	Carbamidomethylation	C3:Carbamidomethylation:1000.00
10	36	TRINITY_DN768_c0_g1_i2_orf1	R.IPGGPGSTPVLLQH.G	Y	68.82	1371.7510	14	3.3	686.8850	2	41.22	7.44E6	1	31156	Dl21GCL_Snitobei_VS.raw	2	2	86	99
10	36	TRINITY_DN768_c0_g1_i2_orf1	Y.TLMPVVLSHTPAGASTK.T	Y	68.42	1708.9182	17	3.3	570.6486	3	36.83	1.82E6	1	27366	Dl21GCL_Snitobei_VS.raw	2	2	291	307
10	36	TRINITY_DN768_c0_g1_i2_orf1	H.VVQTEDGYLLTLHR.I	Y	67.83	1642.8678	14	5.6	548.6329	3	39.87	2.17E6	1	29964	Dl21GCL_Snitobei_VS.raw	2	2	72	85
10	36	TRINITY_DN768_c0_g1_i2_orf1	R.AMFSLSAVAFMK.H	Y	66.83	1301.6511	12	4.0	651.8354	2	66.40	8.28E5	1	50002	Dl21GCL_Snitobei_VS.raw	1	1	209	220
10	36	TRINITY_DN768_c0_g1_i2_orf1	K.RAGYPAEAHVVQTEDGYLLTLHR.I	Y	65.32	2595.3193	23	4.3	649.8399	4	41.20	1.5E6	1	31140	Dl21GCL_Snitobei_VS.raw	2	2	63	85
10	36	TRINITY_DN768_c0_g1_i2_orf1	A.ELHSIDEILSNDVPSTYSNYNPDVDLTTPEIVKR.A	Y	64.38	3872.8955	34	6.6	969.2375	4	65.32	6.43E5	1	49138	Dl21GCL_Snitobei_VS.raw	1	1	30	63
10	36	TRINITY_DN768_c0_g1_i2_orf1	H.GLLGSSSDWVITGK.G	Y	64.07	1418.7405	14	3.7	710.3801	2	55.41	4.17E6	1	42443	Dl21GCL_Snitobei_VS.raw	2	2	100	113
10	36	TRINITY_DN768_c0_g1_i2_orf1	K.TLIHYAQEIASGN.F	Y	63.34	1415.7045	13	3.9	708.8623	2	46.52	5.99E5	1	35536	Dl21GCL_Snitobei_VS.raw	2	2	308	320
10	36	TRINITY_DN768_c0_g1_i2_orf1	K.TLIHYAQEIASGNFC(+57.02)PY.D	Y	61.77	1982.9196	17	5.1	992.4721	2	67.36	9.46E5	1	50811	Dl21GCL_Snitobei_VS.raw	1	1	308	324	Carbamidomethylation	C15:Carbamidomethylation:1000.00
10	36	TRINITY_DN768_c0_g1_i2_orf1	R.LYEELPIK.L	Y	59.37	1003.5590	8	3.8	502.7887	2	38.36	4.96E7	1	28641	Dl21GCL_Snitobei_VS.raw	5	5	371	378
10	36	TRINITY_DN768_c0_g1_i2_orf1	R.QIDSLLYIGHSMGTTSFYVMASQRPDIASK.I	Y	58.38	3315.6267	30	5.0	829.9181	4	65.50	7.96E5	1	49283	Dl21GCL_Snitobei_VS.raw	1	1	177	206
10	36	TRINITY_DN768_c0_g1_i2_orf1	N.TLFILC(+57.02)GFDK.A	Y	56.95	1212.6212	10	4.4	607.3206	2	63.95	3.46E7	1	48125	Dl21GCL_Snitobei_VS.raw	8	8	276	285	Carbamidomethylation	C6:Carbamidomethylation:1000.00
10	36	TRINITY_DN768_c0_g1_i2_orf1	Y.VMASQRPDIASK.I	Y	54.52	1301.6761	12	2.2	651.8468	2	10.39	6.92E5	1	4215	Dl21GCL_Snitobei_VS.raw	1	1	195	206
10	36	TRINITY_DN768_c0_g1_i2_orf1	R.QIDSLLYIGHSMGTTSF.Y	Y	51.84	1868.8978	17	7.3	935.4630	2	66.70	2.73E5	1	50254	Dl21GCL_Snitobei_VS.raw	1	1	177	193
10	36	TRINITY_DN768_c0_g1_i2_orf1	M.ASQRPDIASK.I	Y	49.26	1071.5673	10	1.2	536.7916	2	10.40	5.18E5	1	4228	Dl21GCL_Snitobei_VS.raw	1	1	197	206
10	36	TRINITY_DN768_c0_g1_i2_orf1	A.ELHSIDEILSNDVPSTY.S	Y	48.10	1930.9160	17	5.0	966.4702	2	65.12	3.96E6	1	48982	Dl21GCL_Snitobei_VS.raw	2	2	30	46
10	36	TRINITY_DN768_c0_g1_i2_orf1	L.QHGLLGSSSDWVITGK.G	Y	47.12	1683.8580	16	4.2	562.2957	3	43.50	5.26E5	1	33189	Dl21GCL_Snitobei_VS.raw	1	1	98	113
10	36	TRINITY_DN768_c0_g1_i2_orf1	K.VDWPK.F	Y	44.93	643.3329	5	4.4	322.6752	2	19.04	6.39E7	1	11744	Dl21GCL_Snitobei_VS.raw	5	5	384	388
10	36	TRINITY_DN768_c0_g1_i2_orf1	F.SLSAVAFMK.H	Y	43.70	952.5052	9	4.3	477.2619	2	40.12	1.38E6	1	30184	Dl21GCL_Snitobei_VS.raw	2	2	212	220
10	36	TRINITY_DN768_c0_g1_i2_orf1	R.QIDSLLYIGHSMGTTSFY.V	Y	39.38	2031.9612	18	5.9	1016.9938	2	67.95	1.04E6	1	51307	Dl21GCL_Snitobei_VS.raw	1	1	177	194
10	36	TRINITY_DN768_c0_g1_i2_orf1	S.SSDWVITGK.G	Y	39.32	991.4974	9	6.5	496.7592	2	30.41	1.51E5	1	21635	Dl21GCL_Snitobei_VS.raw	1	1	105	113
10	36	TRINITY_DN768_c0_g1_i2_orf1	R.QIDSLLYIGH.S	Y	39.30	1157.6080	10	4.9	579.8141	2	51.86	3.58E6	1	40165	Dl21GCL_Snitobei_VS.raw	1	1	177	186
10	36	TRINITY_DN768_c0_g1_i2_orf1	K.LDYYK.V	N	38.47	700.3431	5	2.8	351.1798	2	12.72	1.22E7	1	6281	Dl21GCL_Snitobei_VS.raw	4	4	379	383
10	36	TRINITY_DN768_c0_g1_i2_orf1	F.ILC(+57.02)GFDK.A	Y	36.16	851.4211	7	3.7	426.7194	2	24.29	1.08E7	1	16271	Dl21GCL_Snitobei_VS.raw	2	2	279	285	Carbamidomethylation	C3:Carbamidomethylation:1000.00
10	36	TRINITY_DN768_c0_g1_i2_orf1	R.VLTLMK.V	Y	34.81	703.4302	6	3.9	352.7238	2	24.90	4.73E7	1	16814	Dl21GCL_Snitobei_VS.raw	3	3	408	413
10	36	TRINITY_DN768_c0_g1_i2_orf1	L.FILC(+57.02)GFDK.A	Y	31.78	998.4895	8	4.1	500.2541	2	45.67	2.4E7	1	34884	Dl21GCL_Snitobei_VS.raw	1	1	278	285	Carbamidomethylation	C4:Carbamidomethylation:1000.00
10	36	TRINITY_DN768_c0_g1_i2_orf1	R.IPGGPGSTPVLLQHGLLGSSSDWVITGKG.K	Y	29.19	2829.5024	29	7.9	944.1823	3	65.72	2.55E5	1	49447	Dl21GCL_Snitobei_VS.raw	1	1	86	114
10	36	TRINITY_DN768_c0_g1_i2_orf1	K.LIYDR.V	N	28.15	678.3701	5	3.0	340.1933	2	14.47	9.34E7	1	7741	Dl21GCL_Snitobei_VS.raw	6	6	403	407
10	36	TRINITY_DN768_c0_g1_i2_orf1	Y.VM(+15.99)ASQRPDIASK.I	Y	27.94	1317.6710	12	1.8	440.2318	3	10.43	7.82E5	1	4260	Dl21GCL_Snitobei_VS.raw	1	1	195	206	Oxidation (M)	M2:Oxidation (M):1000.00
10	36	TRINITY_DN768_c0_g1_i2_orf1	L.YITNYR.Q	Y	26.47	828.4130	6	3.4	415.2152	2	11.84	4.16E5	1	5548	Dl21GCL_Snitobei_VS.raw	1	1	171	176
10	36	TRINITY_DN768_c0_g1_i2_orf1	K.FNHLDFLW.A	Y	26.01	1090.5236	8	3.7	546.2711	2	66.49	2.1E5	1	50077	Dl21GCL_Snitobei_VS.raw	1	1	389	396
10	36	TRINITY_DN768_c0_g1_i2_orf1	V.LTLMK.V	N	25.61	604.3618	5	1.3	303.1886	2	17.58	2.29E5	1	10397	Dl21GCL_Snitobei_VS.raw	1	1	409	413
10	36	TRINITY_DN768_c0_g1_i2_orf1	R.VLTLM(+15.99)K.V	Y	25.40	719.4252	6	2.9	360.7209	2	22.78	1.36E7	1	14927	Dl21GCL_Snitobei_VS.raw	9	9	408	413	Oxidation (M)	M5:Oxidation (M):1000.00
10	36	TRINITY_DN768_c0_g1_i2_orf1	S.NYNPDVDLTTPEIVK.R	Y	23.85	1716.8569	15	4.6	859.4397	2	46.82	1.6E5	1	35794	Dl21GCL_Snitobei_VS.raw	1	1	48	62
7	4	TRINITY_DN295_c2_g1_i3_orf1	R.YVFPVYDVGTYFYHSHAGFHR.D	Y	106.83	2561.1917	21	4.4	513.2479	5	57.10	1.59E7	1	43637	Dl21GCL_Snitobei_VS.raw	7	7	172	192
7	4	TRINITY_DN295_c2_g1_i3_orf1	R.EHVMVLSDYMHDTATMFFPGLPSR.S	Y	104.96	2780.2761	24	4.9	927.7705	3	68.62	4.44E7	1	51832	Dl21GCL_Snitobei_VS.raw	5	5	221	244
7	4	TRINITY_DN295_c2_g1_i3_orf1	S.TIIEIDDQLDESNPYTWLYK.K	Y	93.85	2455.1794	20	3.9	1228.6018	2	69.46	6.91E6	1	52525	Dl21GCL_Snitobei_VS.raw	2	2	22	41
7	4	TRINITY_DN295_c2_g1_i3_orf1	R.HVGPDIQIC(+57.02)YGDLVVVK.V	Y	93.53	1910.9924	17	3.7	638.0071	3	58.68	1.67E7	1	44707	Dl21GCL_Snitobei_VS.raw	19	19	112	128	Carbamidomethylation	C9:Carbamidomethylation:1000.00
7	4	TRINITY_DN295_c2_g1_i3_orf1	R.VC(+57.02)VFDFVLENYSAMGSAC(+57.02)GNC(+57.02)YQGVLEDC(+57.02)LHPQC(+57.02)FPGDGTER.G	Y	92.48	4858.0322	42	-0.7	1215.5145	4	69.56	1.05E6	1	52614	Dl21GCL_Snitobei_VS.raw	1	1	62	103	Carbamidomethylation	C2:Carbamidomethylation:1000.00;C18:Carbamidomethylation:1000.00;C21:Carbamidomethylation:1000.00;C29:Carbamidomethylation:1000.00;C34:Carbamidomethylation:1000.00
7	4	TRINITY_DN295_c2_g1_i3_orf1	N.C(+57.02)YQGVLEDC(+57.02)LHPQC(+57.02)FPGDGTER.G	Y	86.88	2637.1045	22	3.2	880.0449	3	46.21	4.96E7	1	35286	Dl21GCL_Snitobei_VS.raw	8	8	82	103	Carbamidomethylation	C1:Carbamidomethylation:1000.00;C9:Carbamidomethylation:1000.00;C14:Carbamidomethylation:1000.00
7	4	TRINITY_DN295_c2_g1_i3_orf1	R.DLSNNPAVAHPFHLHGYK.F	Y	85.79	2015.9966	18	5.1	505.0090	4	30.05	1.79E8	1	21332	Dl21GCL_Snitobei_VS.raw	17	17	541	558
7	4	TRINITY_DN295_c2_g1_i3_orf1	R.EHVMVLSDYM(+15.99)HDTATMFFPGLPSR.S	Y	81.31	2796.2710	24	-1.1	933.0966	3	68.48	5.92E6	1	51719	Dl21GCL_Snitobei_VS.raw	3	3	221	244	Oxidation (M)	M10:Oxidation (M):22.09
7	4	TRINITY_DN295_c2_g1_i3_orf1	R.SPGIFPYSFLINGYGR.Y	Y	79.20	1786.9042	16	2.3	894.4614	2	69.51	2.35E6	1	52567	Dl21GCL_Snitobei_VS.raw	1	1	245	260
7	4	TRINITY_DN295_c2_g1_i3_orf1	E.DC(+57.02)LHPQC(+57.02)FPGDGTER.G	Y	75.78	1787.7355	15	3.2	894.8779	2	26.56	1.9E7	1	18328	Dl21GCL_Snitobei_VS.raw	2	2	89	103	Carbamidomethylation	C2:Carbamidomethylation:1000.00;C7:Carbamidomethylation:1000.00
7	4	TRINITY_DN295_c2_g1_i3_orf1	K.YYSFHQLDR.T	Y	75.28	1227.5673	9	3.4	614.7930	2	25.98	1.87E8	1	17802	Dl21GCL_Snitobei_VS.raw	4	4	466	474
7	4	TRINITY_DN295_c2_g1_i3_orf1	R.EHVM(+15.99)VLSDYMHDTATMFFPGLPSR.S	Y	75.25	2796.2710	24	3.3	933.1007	3	67.17	5.81E6	1	50651	Dl21GCL_Snitobei_VS.raw	2	2	221	244	Oxidation (M)	M4:Oxidation (M):11.86
7	4	TRINITY_DN295_c2_g1_i3_orf1	H.LIQIQDHSM(+15.99)TIVSTDGSDIVPTNVDALTMLPGQR.V	Y	74.89	3680.8389	34	3.0	921.2197	4	66.43	1.46E5	1	50027	Dl21GCL_Snitobei_VS.raw	1	1	300	333	Oxidation (M)	M9:Oxidation (M):47.73
7	4	TRINITY_DN295_c2_g1_i3_orf1	K.VTQC(+57.02)PIPEASSFR.Y	Y	74.61	1490.7188	13	3.7	497.9153	3	35.03	6.35E7	1	25741	Dl21GCL_Snitobei_VS.raw	5	5	159	171	Carbamidomethylation	C4:Carbamidomethylation:1000.00
7	4	TRINITY_DN295_c2_g1_i3_orf1	H.SMTIVSTDGSDIVPTNVDALTMLPGQR.V	Y	74.19	2817.3889	27	7.3	940.1438	3	68.62	1.49E5	1	51838	Dl21GCL_Snitobei_VS.raw	1	1	307	333
7	4	TRINITY_DN295_c2_g1_i3_orf1	R.YVFPVYDVGTYFYHSH.A	Y	73.76	1992.9045	16	3.8	997.4633	2	66.27	7.79E6	1	49903	Dl21GCL_Snitobei_VS.raw	2	2	172	187
7	4	TRINITY_DN295_c2_g1_i3_orf1	R.DEGIFGALIVR.Q	Y	73.06	1188.6503	11	3.9	595.3347	2	67.65	4.4E7	1	51060	Dl21GCL_Snitobei_VS.raw	7	7	193	203
7	4	TRINITY_DN295_c2_g1_i3_orf1	K.GSATTIHWHGILQK.G	Y	72.90	1547.8208	14	4.4	516.9498	3	26.79	3.78E7	1	18536	Dl21GCL_Snitobei_VS.raw	7	7	135	148
7	4	TRINITY_DN295_c2_g1_i3_orf1	R.EHVMVLSDYMHDTATM(+15.99)FFPGLPSR.S	Y	72.10	2796.2710	24	3.6	700.0775	4	68.38	1.06E7	1	51636	Dl21GCL_Snitobei_VS.raw	4	4	221	244	Oxidation (M)	M16:Oxidation (M):5.14
7	4	TRINITY_DN295_c2_g1_i3_orf1	H.LIQIQDHSMTIVSTDGSDIVPTNVDALTMLPGQR.V	Y	70.47	3664.8440	34	-3.7	1222.6174	3	68.29	7.39E6	1	51566	Dl21GCL_Snitobei_VS.raw	5	5	300	333
7	4	TRINITY_DN295_c2_g1_i3_orf1	L.SNNPAVAHPFHLHGYK.F	Y	68.11	1787.8855	16	4.4	596.9717	3	29.81	3.49E6	1	21119	Dl21GCL_Snitobei_VS.raw	4	4	543	558
7	4	TRINITY_DN295_c2_g1_i3_orf1	R.TSNETTPTPLATFHVK.T	Y	66.82	1742.8839	16	3.8	581.9708	3	34.88	2.24E6	1	25610	Dl21GCL_Snitobei_VS.raw	1	1	265	280
7	4	TRINITY_DN295_c2_g1_i3_orf1	F.SLYEWTAEQLHGSASFPDTK.Y	Y	66.46	2266.0542	20	3.2	756.3611	3	55.01	8.06E5	1	42190	Dl21GCL_Snitobei_VS.raw	2	2	446	465
7	4	TRINITY_DN295_c2_g1_i3_orf1	K.FYVMEMVGQNETLK.M	N	65.17	1687.7949	14	3.0	844.9073	2	55.31	2.69E5	1	42380	Dl21GCL_Snitobei_VS.raw	1	1	559	572
7	4	TRINITY_DN295_c2_g1_i3_orf1	K.GTQWMDGVPK.V	Y	64.88	1117.5226	10	3.4	559.7704	2	33.82	5.02E7	1	24668	Dl21GCL_Snitobei_VS.raw	4	4	149	158
7	4	TRINITY_DN295_c2_g1_i3_orf1	Y.FYHSHAGFHR.D	Y	64.15	1257.5791	10	0.2	420.2004	3	9.33	4.79E6	1	3156	Dl21GCL_Snitobei_VS.raw	2	2	183	192
7	4	TRINITY_DN295_c2_g1_i3_orf1	Y.EWTAEQLHGSASFPDTK.Y	Y	63.87	1902.8748	17	4.1	635.3015	3	36.48	2.26E6	1	27052	Dl21GCL_Snitobei_VS.raw	2	2	449	465
7	4	TRINITY_DN295_c2_g1_i3_orf1	R.VIDAGSMVC(+57.02)PH.L	Y	61.93	1184.5319	11	5.1	593.2762	2	31.33	2.55E7	1	22449	Dl21GCL_Snitobei_VS.raw	3	3	289	299	Carbamidomethylation	C9:Carbamidomethylation:1000.00
7	4	TRINITY_DN295_c2_g1_i3_orf1	R.VIDAGSM(+15.99)VC(+57.02)PHLIQIQDHSMTIVSTDGSDIVPTNVDALTMLPGQR.V	Y	61.45	4847.3604	45	-0.8	1212.8464	4	67.35	5.26E5	1	50808	Dl21GCL_Snitobei_VS.raw	1	1	289	333	Oxidation (M); Carbamidomethylation	M7:Oxidation (M):0.97;C9:Carbamidomethylation:1000.00
7	4	TRINITY_DN295_c2_g1_i3_orf1	R.YVFPVYDVGTYFYHSHAGF.H	Y	61.41	2268.0315	19	5.5	757.0219	3	68.12	1.58E6	1	51437	Dl21GCL_Snitobei_VS.raw	1	1	172	190
7	4	TRINITY_DN295_c2_g1_i3_orf1	R.QNPDLNVGLLK.N	Y	61.14	1209.6718	11	5.1	605.8463	2	41.80	3.72E7	1	31680	Dl21GCL_Snitobei_VS.raw	3	3	204	214
7	4	TRINITY_DN295_c2_g1_i3_orf1	N.PAVAHPFHLHGYK.F	Y	60.14	1472.7677	13	4.8	491.9322	3	29.98	1.85E6	1	21264	Dl21GCL_Snitobei_VS.raw	4	4	546	558
7	4	TRINITY_DN295_c2_g1_i3_orf1	R.SVVEIIFR.D	Y	57.97	961.5596	8	3.8	481.7889	2	51.38	2.51E7	1	39770	Dl21GCL_Snitobei_VS.raw	11	11	533	540
7	4	TRINITY_DN295_c2_g1_i3_orf1	M.VLSDYMHDTATMFFPGLPSR.S	Y	57.89	2284.0657	20	1.7	762.3638	3	67.48	2.57E5	1	50915	Dl21GCL_Snitobei_VS.raw	1	1	225	244
7	4	TRINITY_DN295_c2_g1_i3_orf1	Y.YSFHQLDR.T	Y	57.71	1064.5039	8	3.9	533.2613	2	26.03	8.31E6	1	17844	Dl21GCL_Snitobei_VS.raw	3	3	467	474
7	4	TRINITY_DN295_c2_g1_i3_orf1	S.TIIEIDDQLDESNPYTWLYKK.G	Y	56.37	2583.2744	21	2.1	862.1006	3	66.33	6.8E5	1	49944	Dl21GCL_Snitobei_VS.raw	1	1	22	42
7	4	TRINITY_DN295_c2_g1_i3_orf1	R.VIDAGSMVC(+57.02)PHLIQIQDHSMTIVSTDGSDIVPTNVDALTMLPGQR.V	Y	55.51	4831.3652	45	7.9	1208.8582	4	68.60	1.09E7	1	51819	Dl21GCL_Snitobei_VS.raw	3	3	289	333	Carbamidomethylation	C9:Carbamidomethylation:1000.00
7	4	TRINITY_DN295_c2_g1_i3_orf1	M.TIVSTDGSDIVPTNVDALTMLPGQR.V	Y	54.47	2599.3164	25	6.9	867.4520	3	67.07	1.1E5	1	50560	Dl21GCL_Snitobei_VS.raw	1	1	309	333
7	4	TRINITY_DN295_c2_g1_i3_orf1	K.GTQWM(+15.99)DGVPK.V	Y	53.61	1133.5176	10	1.9	567.7672	2	22.71	1.11E7	1	14860	Dl21GCL_Snitobei_VS.raw	7	7	149	158	Oxidation (M)	M5:Oxidation (M):1000.00
7	4	TRINITY_DN295_c2_g1_i3_orf1	S.ATTIHWHGILQK.G	Y	53.01	1403.7673	12	1.3	468.9303	3	26.59	9.5E6	1	18355	Dl21GCL_Snitobei_VS.raw	1	1	137	148
7	4	TRINITY_DN295_c2_g1_i3_orf1	R.DLSNNPAVAHPF.H	Y	52.15	1280.6149	12	5.5	641.3182	2	40.92	2.79E7	1	30889	Dl21GCL_Snitobei_VS.raw	2	2	541	552
7	4	TRINITY_DN295_c2_g1_i3_orf1	N.C(+57.02)LDSEIC(+57.02)EC(+57.02)VHIVNLPQR.S	Y	50.66	2241.0339	18	4.4	748.0219	3	49.56	1.38E7	1	38194	Dl21GCL_Snitobei_VS.raw	1	1	515	532	Carbamidomethylation	C1:Carbamidomethylation:1000.00;C7:Carbamidomethylation:1000.00;C9:Carbamidomethylation:1000.00
7	4	TRINITY_DN295_c2_g1_i3_orf1	C.GNC(+57.02)YQGVLEDC(+57.02)LHPQC(+57.02)FPGDGTER.G	Y	49.70	2808.1689	24	7.4	937.0705	3	48.08	3.1E5	1	36900	Dl21GCL_Snitobei_VS.raw	1	1	80	103	Carbamidomethylation	C3:Carbamidomethylation:1000.00;C11:Carbamidomethylation:1000.00;C16:Carbamidomethylation:1000.00
7	4	TRINITY_DN295_c2_g1_i3_orf1	R.EHVMVLSDYM(+15.99)HDTATM(+15.99)FFPGLPSR.S	Y	49.50	2812.2659	24	6.3	704.0782	4	57.07	1.25E6	1	43614	Dl21GCL_Snitobei_VS.raw	3	3	221	244	Oxidation (M)	M10:Oxidation (M):9.45;M16:Oxidation (M):6.69
7	4	TRINITY_DN295_c2_g1_i3_orf1	M.FFPGLPSR.S	Y	48.91	919.4915	8	2.7	460.7543	2	42.51	7.73E6	1	32310	Dl21GCL_Snitobei_VS.raw	2	2	237	244
7	4	TRINITY_DN295_c2_g1_i3_orf1	K.GSATTIHWH.G	Y	47.04	1008.4777	9	3.3	337.1676	3	14.89	6.32E6	1	8065	Dl21GCL_Snitobei_VS.raw	5	5	135	143
7	4	TRINITY_DN295_c2_g1_i3_orf1	S.FMTSNC(+57.02)LDSEIC(+57.02)EC(+57.02)VHIVNLPQR.S	Y	46.28	2821.2656	23	6.2	941.4349	3	59.10	9.55E4	1	45006	Dl21GCL_Snitobei_VS.raw	1	1	510	532	Carbamidomethylation	C6:Carbamidomethylation:1000.00;C12:Carbamidomethylation:1000.00;C14:Carbamidomethylation:1000.00
7	4	TRINITY_DN295_c2_g1_i3_orf1	R.VIDAGSM(+15.99)VC(+57.02)PHLIQIQDHSMTIVSTDGSDIVPTNVDALTM(+15.99)LPGQR.V	Y	44.58	4863.3550	45	1.7	1216.8481	4	66.69	0	1	50246	Dl21GCL_Snitobei_VS.raw	1	1	289	333	Oxidation (M); Carbamidomethylation	M7:Oxidation (M):0.00;C9:Carbamidomethylation:1000.00;M40:Oxidation (M):29.09
7	4	TRINITY_DN295_c2_g1_i3_orf1	K.MTNVPSANGIPVLR.P	Y	43.85	1467.7867	14	3.6	734.9033	2	43.42	2.88E6	1	33110	Dl21GCL_Snitobei_VS.raw	1	1	573	586
7	4	TRINITY_DN295_c2_g1_i3_orf1	R.VDFVLNATK.T	Y	43.41	1005.5494	9	6.3	503.7852	2	35.91	5.05E5	1	26534	Dl21GCL_Snitobei_VS.raw	1	1	334	342
7	4	TRINITY_DN295_c2_g1_i3_orf1	N.PDLNVGLLK.N	Y	43.31	967.5702	9	0.6	484.7927	2	42.71	6.11E5	1	32486	Dl21GCL_Snitobei_VS.raw	1	1	206	214
7	4	TRINITY_DN295_c2_g1_i3_orf1	R.EHVM(+15.99)VLSDYMHDTATM(+15.99)FFPGLPSR.S	Y	42.50	2812.2659	24	4.0	704.0765	4	64.54	7.25E5	1	48550	Dl21GCL_Snitobei_VS.raw	1	1	221	244	Oxidation (M)	M4:Oxidation (M):0.00;M16:Oxidation (M):0.00
7	4	TRINITY_DN295_c2_g1_i3_orf1	L.SDYMHDTATMFFPGLPSR.S	Y	38.85	2071.9131	18	4.0	691.6477	3	63.15	3.19E5	1	47606	Dl21GCL_Snitobei_VS.raw	1	1	227	244
7	4	TRINITY_DN295_c2_g1_i3_orf1	K.GSATTIHW.H	Y	38.32	871.4188	8	4.6	436.7187	2	28.88	9.33E5	1	20396	Dl21GCL_Snitobei_VS.raw	1	1	135	142
7	4	TRINITY_DN295_c2_g1_i3_orf1	F.FPGLPSR.S	Y	33.86	772.4232	7	2.3	387.2197	2	31.02	2.1E6	1	22177	Dl21GCL_Snitobei_VS.raw	2	2	238	244
7	4	TRINITY_DN295_c2_g1_i3_orf1	R.VIDAGSM(+15.99)VC(+57.02)PH.L	Y	31.38	1200.5267	11	5.1	601.2737	2	17.50	2.48E6	1	10327	Dl21GCL_Snitobei_VS.raw	3	3	289	299	Oxidation (M); Carbamidomethylation	M7:Oxidation (M):1000.00;C9:Carbamidomethylation:1000.00
7	4	TRINITY_DN295_c2_g1_i3_orf1	K.NVKDEREHVMVLSDYMHDTATMFFPGLPSR.S	Y	30.98	3521.6531	30	0.5	705.3383	5	66.37	1.13E6	1	49979	Dl21GCL_Snitobei_VS.raw	1	1	215	244
7	4	TRINITY_DN295_c2_g1_i3_orf1	R.EHVMVLSDYMHDTATMF.F	Y	30.66	2025.8635	17	3.1	676.2972	3	64.87	4.31E5	1	48806	Dl21GCL_Snitobei_VS.raw	1	1	221	237
7	4	TRINITY_DN295_c2_g1_i3_orf1	Y.SFHQLDR.T	Y	29.53	901.4406	7	1.6	451.7283	2	26.03	3.27E6	1	17847	Dl21GCL_Snitobei_VS.raw	2	2	468	474
7	4	TRINITY_DN295_c2_g1_i3_orf1	N.NLC(+57.02)DADLR.S	Y	28.08	975.4443	8	5.2	488.7320	2	19.03	6.14E5	1	11738	Dl21GCL_Snitobei_VS.raw	1	1	411	418	Carbamidomethylation	C3:Carbamidomethylation:1000.00
7	4	TRINITY_DN295_c2_g1_i3_orf1	H.LIQIQDHSMTIVSTDGSDIVPTNVDALTM(+15.99)LPGQR.V	Y	26.32	3680.8389	34	4.3	921.2209	4	66.81	4.37E5	1	50343	Dl21GCL_Snitobei_VS.raw	1	1	300	333	Oxidation (M)	M29:Oxidation (M):40.46
7	4	TRINITY_DN295_c2_g1_i3_orf1	V.EIIFR.D	N	25.42	676.3907	5	4.3	339.2041	2	27.21	9.98E6	1	18920	Dl21GCL_Snitobei_VS.raw	1	1	536	540
7	4	TRINITY_DN295_c2_g1_i3_orf1	Y.SFLINGYGR.Y	Y	25.07	1025.5294	9	4.4	513.7742	2	39.12	1.32E6	1	29311	Dl21GCL_Snitobei_VS.raw	2	2	252	260
7	4	TRINITY_DN295_c2_g1_i3_orf1	F.PGLPSR.S	N	22.27	625.3547	6	2.9	313.6855	2	42.41	3.77E5	1	32218	Dl21GCL_Snitobei_VS.raw	1	1	239	244
17	14	TRINITY_DN714_c0_g2_i1_orf1	K.APILTYLDSHC(+57.02)EC(+57.02)TEGWLEPLLDR.I	Y	123.78	2887.3521	24	2.0	963.4599	3	69.20	2.84E7	1	52296	Dl21GCL_Snitobei_VS.raw	2	2	245	268	Carbamidomethylation	C11:Carbamidomethylation:1000.00;C13:Carbamidomethylation:1000.00
17	14	TRINITY_DN714_c0_g2_i1_orf1	R.SPDHLIQEIILVDDFSDMPHLK.R	Y	108.90	2561.2834	22	3.9	641.3306	4	68.49	1.81E7	1	51728	Dl21GCL_Snitobei_VS.raw	3	3	187	208
17	14	TRINITY_DN714_c0_g2_i1_orf1	R.HQNQAEPVWSPTMAGGLFSIDR.A	Y	105.72	2440.1594	22	4.9	814.3978	3	61.61	1.37E7	1	46661	Dl21GCL_Snitobei_VS.raw	3	3	323	344
17	14	TRINITY_DN714_c0_g2_i1_orf1	K.SDIHKPVGLYPC(+57.02)HEQGGNQYWMLSK.I	Y	104.15	2943.3796	25	4.1	736.8552	4	40.02	5.4E6	1	30088	Dl21GCL_Snitobei_VS.raw	2	2	494	518	Carbamidomethylation	C12:Carbamidomethylation:1000.00
17	14	TRINITY_DN714_c0_g2_i1_orf1	K.WYLDNVYPELFIPDDAVASGEVR.N	Y	99.97	2667.2856	23	3.7	890.1058	3	69.76	3.89E6	1	52797	Dl21GCL_Snitobei_VS.raw	2	2	455	477
17	14	TRINITY_DN714_c0_g2_i1_orf1	R.KSDIHKPVGLYPC(+57.02)HEQGGNQYWMLSK.I	Y	99.64	3071.4746	26	4.1	768.8791	4	36.47	8.49E6	1	27041	Dl21GCL_Snitobei_VS.raw	7	7	493	518	Carbamidomethylation	C13:Carbamidomethylation:1000.00
17	14	TRINITY_DN714_c0_g2_i1_orf1	R.SPDHLIQEIILVDDFSDM(+15.99)PHLK.R	Y	98.96	2577.2783	22	5.1	645.3301	4	65.64	1.55E6	1	49378	Dl21GCL_Snitobei_VS.raw	3	3	187	208	Oxidation (M)	M18:Oxidation (M):1000.00
17	14	TRINITY_DN714_c0_g2_i1_orf1	R.RDEVC(+57.02)LDYSGTDVVLYPC(+57.02)HGGK.G	Y	96.76	2539.1472	22	2.9	847.3922	3	43.32	1.25E7	1	33028	Dl21GCL_Snitobei_VS.raw	9	9	524	545	Carbamidomethylation	C5:Carbamidomethylation:1000.00;C18:Carbamidomethylation:1000.00
17	14	TRINITY_DN714_c0_g2_i1_orf1	K.QQGGPDQGGGVLAPPR.D	Y	85.09	1532.7695	16	4.0	767.3951	2	24.06	1.42E7	1	16059	Dl21GCL_Snitobei_VS.raw	5	5	76	91
17	14	TRINITY_DN714_c0_g2_i1_orf1	K.LVDDGWLNNAFNQYVSDLISVHR.T	Y	81.48	2674.3140	23	2.8	669.5876	4	69.79	0	1	52825	Dl21GCL_Snitobei_VS.raw	1	1	117	139
17	14	TRINITY_DN714_c0_g2_i1_orf1	R.IGHETGDYGDVSER.K	Y	79.60	1533.6696	14	2.2	767.8438	2	11.32	1.09E7	1	5088	Dl21GCL_Snitobei_VS.raw	3	3	428	441
17	14	TRINITY_DN714_c0_g2_i1_orf1	R.QLDDYMMNYPK.V	Y	76.17	1416.6053	11	1.3	709.3109	2	43.42	6.36E6	1	33112	Dl21GCL_Snitobei_VS.raw	2	2	210	220
17	14	TRINITY_DN714_c0_g2_i1_orf1	K.GNQQWTFNSQTK.Q	Y	72.87	1437.6637	12	3.2	719.8414	2	26.01	9.77E6	1	17823	Dl21GCL_Snitobei_VS.raw	2	2	546	557
17	14	TRINITY_DN714_c0_g2_i1_orf1	R.LSEVWLDEYAK.Y	Y	72.51	1351.6659	11	6.9	676.8449	2	50.02	1.9E7	1	38594	Dl21GCL_Snitobei_VS.raw	3	3	412	422
17	14	TRINITY_DN714_c0_g2_i1_orf1	R.QLDDYMM(+15.99)NYPK.V	Y	70.68	1432.6002	11	6.8	717.3123	2	37.16	4E5	1	27654	Dl21GCL_Snitobei_VS.raw	1	1	210	220	Oxidation (M)	M7:Oxidation (M):14.02
17	14	TRINITY_DN714_c0_g2_i1_orf1	R.LLMEEC(+57.02)SITAAR.Q	Y	69.45	1392.6741	12	3.7	697.3469	2	37.69	1.63E7	1	28097	Dl21GCL_Snitobei_VS.raw	3	3	577	588	Carbamidomethylation	C6:Carbamidomethylation:1000.00
17	14	TRINITY_DN714_c0_g2_i1_orf1	R.WSFENYDPSKL	Y	68.44	1384.6299	11	4.2	693.3251	2	57.86	1.3E7	1	44178	Dl21GCL_Snitobei_VS.raw	3	3	591	601
17	14	TRINITY_DN714_c0_g2_i1_orf1	K.RQLDDYMMNYPK.V	Y	68.02	1572.7064	12	2.0	525.2438	3	35.63	1.18E6	1	26282	Dl21GCL_Snitobei_VS.raw	1	1	209	220
17	14	TRINITY_DN714_c0_g2_i1_orf1	R.DEVC(+57.02)LDYSGTDVVLYPC(+57.02)HGGK.G	Y	67.50	2383.0459	21	1.1	795.3568	3	50.52	2.15E5	1	39017	Dl21GCL_Snitobei_VS.raw	1	1	525	545	Carbamidomethylation	C4:Carbamidomethylation:1000.00;C17:Carbamidomethylation:1000.00
17	14	TRINITY_DN714_c0_g2_i1_orf1	R.WSFENYDPSK.L	Y	66.16	1271.5458	10	4.1	636.7828	2	44.16	5.39E6	1	33768	Dl21GCL_Snitobei_VS.raw	2	2	591	600
17	14	TRINITY_DN714_c0_g2_i1_orf1	K.TWMC(+57.02)GGTLEIVPC(+57.02)SHVGHIFR.K	Y	60.84	2456.1553	21	4.6	615.0489	4	52.09	3.44E6	1	40327	Dl21GCL_Snitobei_VS.raw	4	4	371	391	Carbamidomethylation	C4:Carbamidomethylation:1000.00;C13:Carbamidomethylation:1000.00
17	14	TRINITY_DN714_c0_g2_i1_orf1	R.HQNQAEPVWSPTMAGGLF.S	Y	59.70	1968.9152	18	5.4	985.4702	2	65.65	4.12E6	1	49384	Dl21GCL_Snitobei_VS.raw	1	1	323	340
17	14	TRINITY_DN714_c0_g2_i1_orf1	R.KSDIHKPVGLYPC(+57.02)HEQGGNQYW.M	Y	59.42	2612.2229	22	5.1	654.0663	4	33.45	1.2E7	1	24340	Dl21GCL_Snitobei_VS.raw	3	3	493	514	Carbamidomethylation	C13:Carbamidomethylation:1000.00
17	14	TRINITY_DN714_c0_g2_i1_orf1	R.LLM(+15.99)EEC(+57.02)SITAAR.Q	Y	54.49	1408.6691	12	6.3	705.3463	2	37.59	2.27E6	1	28015	Dl21GCL_Snitobei_VS.raw	5	5	577	588	Oxidation (M); Carbamidomethylation	M3:Oxidation (M):1000.00;C6:Carbamidomethylation:1000.00
17	14	TRINITY_DN714_c0_g2_i1_orf1	P.ILTYLDSHC(+57.02)EC(+57.02)TEGWLEPLLDR.I	Y	54.30	2719.2622	22	7.5	907.4348	3	67.69	1.24E5	1	51092	Dl21GCL_Snitobei_VS.raw	1	1	247	268	Carbamidomethylation	C9:Carbamidomethylation:1000.00;C11:Carbamidomethylation:1000.00
17	14	TRINITY_DN714_c0_g2_i1_orf1	C.SHVGHIFR.K	Y	53.28	951.5038	8	0.5	318.1754	3	9.47	8.09E6	1	3291	Dl21GCL_Snitobei_VS.raw	1	1	384	391
17	14	TRINITY_DN714_c0_g2_i1_orf1	K.C(+57.02)LAITESK.Q	Y	43.11	920.4637	8	2.4	461.2402	2	14.07	3.77E6	1	7387	Dl21GCL_Snitobei_VS.raw	2	2	567	574	Carbamidomethylation	C1:Carbamidomethylation:1000.00
17	14	TRINITY_DN714_c0_g2_i1_orf1	R.HQNQAEPVWSPTM(+15.99)AGGLFSIDR.A	Y	39.33	2456.1543	22	6.1	819.7304	3	61.26	1.2E6	1	46478	Dl21GCL_Snitobei_VS.raw	2	2	323	344	Oxidation (M)	M13:Oxidation (M):1000.00
17	14	TRINITY_DN714_c0_g2_i1_orf1	K.TWMC(+57.02)GGTLEIVPC(+57.02)SHVGH.I	Y	37.56	2039.9016	18	2.3	680.9760	3	48.86	1.88E6	1	37571	Dl21GCL_Snitobei_VS.raw	1	1	371	388	Carbamidomethylation	C4:Carbamidomethylation:1000.00;C13:Carbamidomethylation:1000.00
17	14	TRINITY_DN714_c0_g2_i1_orf1	R.TLPDPR.D	Y	33.08	697.3759	6	2.6	349.6961	2	11.11	3.12E6	1	4892	Dl21GCL_Snitobei_VS.raw	1	1	140	145
17	14	TRINITY_DN714_c0_g2_i1_orf1	R.AFFDR.L	Y	32.32	654.3125	5	3.6	328.1647	2	22.24	2.77E7	1	14444	Dl21GCL_Snitobei_VS.raw	3	3	345	349
17	14	TRINITY_DN714_c0_g2_i1_orf1	K.KLVDDGWLNNAFNQYVSDLISVHR.T	Y	32.30	2802.4089	24	-0.8	935.1429	3	69.50	4.26E5	1	52559	Dl21GCL_Snitobei_VS.raw	1	1	116	139
17	14	TRINITY_DN714_c0_g2_i1_orf1	K.LPPTAVIIC(+57.02)FHNEAWSVLLR.T	Y	30.68	2335.2510	20	4.0	779.4274	3	69.40	3.6E5	1	52470	Dl21GCL_Snitobei_VS.raw	1	1	159	178	Carbamidomethylation	C9:Carbamidomethylation:1000.00
17	14	TRINITY_DN714_c0_g2_i1_orf1	N.GFVPPVLQFR.R	Y	30.45	1158.6549	10	4.3	580.3372	2	59.37	3.16E5	1	45176	Dl21GCL_Snitobei_VS.raw	1	1	54	63
17	14	TRINITY_DN714_c0_g2_i1_orf1	F.LIYTEDR.A	Y	28.06	908.4603	7	2.6	455.2386	2	17.10	6.88E6	1	9959	Dl21GCL_Snitobei_VS.raw	2	2	27	33
17	14	TRINITY_DN714_c0_g2_i1_orf1	K.SDIHKPVGLYPC(+57.02)HEQGGNQYW.M	Y	27.60	2484.1279	21	1.9	829.0515	3	37.29	7.27E5	1	27766	Dl21GCL_Snitobei_VS.raw	1	1	494	514	Carbamidomethylation	C12:Carbamidomethylation:1000.00
17	14	TRINITY_DN714_c0_g2_i1_orf1	Y.VSDLISVHR.T	Y	23.53	1024.5665	9	2.9	342.5304	3	18.43	1.75E6	1	11189	Dl21GCL_Snitobei_VS.raw	1	1	131	139
8	156	TRINITY_DN70_c7_g1_i2_orf1	R.VPNSC(+57.02)SMFFEC(+57.02)SSDGQGGFIK.S	Y	118.93	2352.9812	21	3.7	1177.5022	2	56.11	1.73E8	1	42966	Dl21GCL_Snitobei_VS.raw	21	21	36	56	Carbamidomethylation	C5:Carbamidomethylation:1000.00;C11:Carbamidomethylation:1000.00
8	156	TRINITY_DN70_c7_g1_i2_orf1	R.VPNSC(+57.02)SM(+15.99)FFEC(+57.02)SSDGQGGFIK.S	Y	109.85	2368.9763	21	1.6	1185.4973	2	55.99	4.17E7	1	42883	Dl21GCL_Snitobei_VS.raw	21	21	36	56	Carbamidomethylation; Oxidation (M)	C5:Carbamidomethylation:1000.00;M7:Oxidation (M):1000.00;C11:Carbamidomethylation:1000.00
8	156	TRINITY_DN70_c7_g1_i2_orf1	K.MNEC(+57.02)STTGFFAHPSNC(+57.02)QK.F	Y	106.13	2114.8608	18	3.9	1058.4418	2	26.35	5.95E8	1	18138	Dl21GCL_Snitobei_VS.raw	13	13	151	168	Carbamidomethylation	C4:Carbamidomethylation:1000.00;C16:Carbamidomethylation:1000.00
8	156	TRINITY_DN70_c7_g1_i2_orf1	R.FNQYLGAC(+57.02)DYVENVPEC(+57.02)SDGQSPVK.N	Y	104.32	2875.2429	25	8.1	1438.6404	2	50.03	1.45E8	1	38600	Dl21GCL_Snitobei_VS.raw	8	8	68	92	Carbamidomethylation	C8:Carbamidomethylation:1000.00;C17:Carbamidomethylation:1000.00
8	156	TRINITY_DN70_c7_g1_i2_orf1	K.FYNC(+57.02)AILDSNDDLQK.M	Y	99.45	1814.8145	15	5.6	908.4196	2	44.77	3.3E7	1	34264	Dl21GCL_Snitobei_VS.raw	5	5	169	183	Carbamidomethylation	C4:Carbamidomethylation:1000.00
8	156	TRINITY_DN70_c7_g1_i2_orf1	K.MEM(+15.99)TC(+57.02)PPELIFDETR.E	Y	96.36	1883.8103	15	5.1	628.9473	3	52.43	1.48E7	1	40545	Dl21GCL_Snitobei_VS.raw	2	2	184	198	Oxidation (M); Carbamidomethylation	M3:Oxidation (M):6.59;C5:Carbamidomethylation:1000.00
8	156	TRINITY_DN70_c7_g1_i2_orf1	N.SC(+57.02)SMFFEC(+57.02)SSDGQGGFIK.S	Y	94.60	2042.8173	18	3.8	1022.4198	2	53.82	5.16E6	1	41391	Dl21GCL_Snitobei_VS.raw	5	5	39	56	Carbamidomethylation	C2:Carbamidomethylation:1000.00;C8:Carbamidomethylation:1000.00
8	156	TRINITY_DN70_c7_g1_i2_orf1	K.M(+15.99)EMTC(+57.02)PPELIFDETR.E	Y	94.34	1883.8103	15	3.7	942.9160	2	60.12	6.08E7	1	45766	Dl21GCL_Snitobei_VS.raw	25	25	184	198	Oxidation (M); Carbamidomethylation	M1:Oxidation (M):14.04;C5:Carbamidomethylation:1000.00
8	156	TRINITY_DN70_c7_g1_i2_orf1	K.MEMTC(+57.02)PPELIFDETR.E	Y	89.99	1867.8154	15	5.0	623.6155	3	60.90	2.24E8	1	46249	Dl21GCL_Snitobei_VS.raw	14	14	184	198	Carbamidomethylation	C5:Carbamidomethylation:1000.00
8	156	TRINITY_DN70_c7_g1_i2_orf1	K.M(+15.99)NEC(+57.02)STTGFFAHPSNC(+57.02)QK.F	Y	89.46	2130.8557	18	4.2	1066.4396	2	22.14	1.07E8	1	14358	Dl21GCL_Snitobei_VS.raw	18	18	151	168	Oxidation (M); Carbamidomethylation	M1:Oxidation (M):1000.00;C4:Carbamidomethylation:1000.00;C16:Carbamidomethylation:1000.00
8	156	TRINITY_DN70_c7_g1_i2_orf1	K.M(+15.99)EM(+15.99)TC(+57.02)PPELIFDETR.E	Y	87.77	1899.8053	15	2.6	950.9124	2	60.84	5.68E6	1	46208	Dl21GCL_Snitobei_VS.raw	6	6	184	198	Oxidation (M); Carbamidomethylation	M1:Oxidation (M):1000.00;M3:Oxidation (M):1000.00;C5:Carbamidomethylation:1000.00
8	156	TRINITY_DN70_c7_g1_i2_orf1	Y.RVPNSC(+57.02)SMFFEC(+57.02)SSDGQGGFIK.S	Y	86.82	2509.0825	22	3.5	837.3710	3	47.70	2.72E6	1	36564	Dl21GCL_Snitobei_VS.raw	3	3	35	56	Carbamidomethylation	C6:Carbamidomethylation:1000.00;C12:Carbamidomethylation:1000.00
8	156	TRINITY_DN70_c7_g1_i2_orf1	K.SC(+57.02)DHISNVKVEPK.M	Y	84.93	1511.7402	13	3.1	504.9222	3	9.91	8.31E6	1	3747	Dl21GCL_Snitobei_VS.raw	2	2	138	150	Carbamidomethylation	C2:Carbamidomethylation:1000.00
8	156	TRINITY_DN70_c7_g1_i2_orf1	C.SMFFEC(+57.02)SSDGQGGFIK.S	Y	84.39	1795.7545	16	3.9	898.8881	2	54.41	3.91E7	1	41771	Dl21GCL_Snitobei_VS.raw	8	8	41	56	Carbamidomethylation	C6:Carbamidomethylation:1000.00
8	156	TRINITY_DN70_c7_g1_i2_orf1	N.SC(+57.02)SM(+15.99)FFEC(+57.02)SSDGQGGFIK.S	Y	80.60	2058.8120	18	0.8	1030.4141	2	46.73	5.06E5	1	35716	Dl21GCL_Snitobei_VS.raw	2	2	39	56	Carbamidomethylation; Oxidation (M)	C2:Carbamidomethylation:1000.00;M4:Oxidation (M):1000.00;C8:Carbamidomethylation:1000.00
8	156	TRINITY_DN70_c7_g1_i2_orf1	R.DSENLSTYYIC(+57.02)TK.T	Y	78.93	1592.7029	13	4.1	797.3620	2	42.84	1.08E8	1	32602	Dl21GCL_Snitobei_VS.raw	6	6	102	114	Carbamidomethylation	C11:Carbamidomethylation:1000.00
8	156	TRINITY_DN70_c7_g1_i2_orf1	K.TC(+57.02)PNNLVYNSQNK.S	Y	75.78	1550.7147	13	9.0	776.3716	2	18.20	3.74E6	1	10973	Dl21GCL_Snitobei_VS.raw	2	2	125	137	Carbamidomethylation	C2:Carbamidomethylation:1000.00
8	156	TRINITY_DN70_c7_g1_i2_orf1	R.EFC(+57.02)TYPAQIPEFSNITSSTLK	Y	72.27	2432.1570	21	7.1	1217.0944	2	65.71	3.17E6	1	49440	Dl21GCL_Snitobei_VS.raw	2	2	199	219	Carbamidomethylation	C3:Carbamidomethylation:1000.00
8	156	TRINITY_DN70_c7_g1_i2_orf1	C.SM(+15.99)FFEC(+57.02)SSDGQGGFIK.S	Y	71.76	1811.7494	16	4.7	906.8862	2	53.61	7.23E6	1	41254	Dl21GCL_Snitobei_VS.raw	11	11	41	56	Oxidation (M); Carbamidomethylation	M2:Oxidation (M):1000.00;C6:Carbamidomethylation:1000.00
8	156	TRINITY_DN70_c7_g1_i2_orf1	M.FFEC(+57.02)SSDGQGGFIK.S	Y	70.34	1577.6820	14	5.7	789.8528	2	42.50	1.77E6	1	32295	Dl21GCL_Snitobei_VS.raw	1	1	43	56	Carbamidomethylation	C4:Carbamidomethylation:1000.00
8	156	TRINITY_DN70_c7_g1_i2_orf1	Q.AITIPYEC(+57.02)PGVGVYR.V	Y	68.59	1693.8497	15	4.0	847.9355	2	50.95	7.51E7	1	39389	Dl21GCL_Snitobei_VS.raw	4	4	21	35	Carbamidomethylation	C8:Carbamidomethylation:1000.00
8	156	TRINITY_DN70_c7_g1_i2_orf1	K.MNEC(+57.02)STTGFFAHPSNC(+57.02).Q	Y	67.93	1858.7073	16	5.6	930.3661	2	38.00	5.63E5	1	28339	Dl21GCL_Snitobei_VS.raw	1	1	151	166	Carbamidomethylation	C4:Carbamidomethylation:1000.00;C16:Carbamidomethylation:1000.00
8	156	TRINITY_DN70_c7_g1_i2_orf1	K.TDDGHVLTTK.T	Y	67.12	1085.5353	10	0.9	362.8527	3	9.66	2.81E6	1	3494	Dl21GCL_Snitobei_VS.raw	2	2	115	124
8	156	TRINITY_DN70_c7_g1_i2_orf1	S.MFFEC(+57.02)SSDGQGGFIK.S	Y	65.15	1708.7225	15	3.8	855.3718	2	51.52	1.45E5	1	39889	Dl21GCL_Snitobei_VS.raw	1	1	42	56	Carbamidomethylation	C5:Carbamidomethylation:1000.00
8	156	TRINITY_DN70_c7_g1_i2_orf1	C.PPELIFDETR.E	Y	64.27	1215.6135	10	3.0	608.8159	2	60.89	8.72E5	1	46240	Dl21GCL_Snitobei_VS.raw	2	2	189	198
8	156	TRINITY_DN70_c7_g1_i2_orf1	A.ITIPYEC(+57.02)PGVGVYR.V	Y	59.66	1622.8126	14	4.7	812.4174	2	49.50	1.48E6	1	38135	Dl21GCL_Snitobei_VS.raw	1	1	22	35	Carbamidomethylation	C7:Carbamidomethylation:1000.00
8	156	TRINITY_DN70_c7_g1_i2_orf1	K.MNEC(+57.02)STTGFFAHPSN.C	Y	58.28	1698.6766	15	4.1	850.3491	2	35.99	1.02E6	1	26608	Dl21GCL_Snitobei_VS.raw	1	1	151	165	Carbamidomethylation	C4:Carbamidomethylation:1000.00
8	156	TRINITY_DN70_c7_g1_i2_orf1	F.FEC(+57.02)SSDGQGGFIK.S	Y	57.45	1430.6136	13	4.3	716.3172	2	27.86	1.64E6	1	19503	Dl21GCL_Snitobei_VS.raw	2	2	44	56	Carbamidomethylation	C3:Carbamidomethylation:1000.00
8	156	TRINITY_DN70_c7_g1_i2_orf1	M.TC(+57.02)PPELIFDETR.E	Y	51.25	1476.6919	12	-1.2	739.3524	2	48.13	3.14E5	1	36942	Dl21GCL_Snitobei_VS.raw	1	1	187	198	Carbamidomethylation	C2:Carbamidomethylation:1000.00
8	156	TRINITY_DN70_c7_g1_i2_orf1	I.PYEC(+57.02)PGVGVYR.V	Y	50.95	1295.5968	11	4.1	648.8083	2	50.78	3.65E5	1	39237	Dl21GCL_Snitobei_VS.raw	2	2	25	35	Carbamidomethylation	C4:Carbamidomethylation:1000.00
8	156	TRINITY_DN70_c7_g1_i2_orf1	C.STTGFFAHPSNC(+57.02)QK.F	Y	50.69	1580.7041	14	4.3	791.3627	2	16.37	4.44E5	1	9283	Dl21GCL_Snitobei_VS.raw	1	1	155	168	Carbamidomethylation	C12:Carbamidomethylation:1000.00
8	156	TRINITY_DN70_c7_g1_i2_orf1	K.MNEC(+57.02)STTGFFAHPS.N	Y	48.97	1584.6337	14	5.2	793.3282	2	37.14	4.03E5	1	27644	Dl21GCL_Snitobei_VS.raw	1	1	151	164	Carbamidomethylation	C4:Carbamidomethylation:1000.00
8	156	TRINITY_DN70_c7_g1_i2_orf1	N.LAPC(+57.02)PQAITIPYEC(+57.02)PGVGVYR.V	Y	48.46	2360.1658	21	4.5	787.7327	3	58.67	5.25E5	1	44699	Dl21GCL_Snitobei_VS.raw	1	1	15	35	Carbamidomethylation	C4:Carbamidomethylation:1000.00;C14:Carbamidomethylation:1000.00
8	156	TRINITY_DN70_c7_g1_i2_orf1	I.TIPYEC(+57.02)PGVGVYR.V	Y	40.48	1509.7285	13	2.3	755.8733	2	40.34	4.58E5	1	30376	Dl21GCL_Snitobei_VS.raw	1	1	23	35	Carbamidomethylation	C6:Carbamidomethylation:1000.00
8	156	TRINITY_DN70_c7_g1_i2_orf1	N.EC(+57.02)STTGFFAHPSNC(+57.02)QK.F	Y	37.67	1869.7773	16	3.8	624.2687	3	20.47	2.68E6	1	13004	Dl21GCL_Snitobei_VS.raw	1	1	153	168	Carbamidomethylation	C2:Carbamidomethylation:1000.00;C14:Carbamidomethylation:1000.00
8	156	TRINITY_DN70_c7_g1_i2_orf1	Y.EC(+57.02)PGVGVYR.V	Y	35.69	1035.4807	9	3.9	518.7496	2	18.33	1.51E7	1	11094	Dl21GCL_Snitobei_VS.raw	1	1	27	35	Carbamidomethylation	C2:Carbamidomethylation:1000.00
8	156	TRINITY_DN70_c7_g1_i2_orf1	K.SC(+57.02)DHISNVK.V	Y	31.93	1058.4814	9	0.9	353.8347	3	8.41	8.48E5	1	2496	Dl21GCL_Snitobei_VS.raw	1	1	138	146	Carbamidomethylation	C2:Carbamidomethylation:1000.00
8	156	TRINITY_DN70_c7_g1_i2_orf1	F.EC(+57.02)SSDGQGGFIK.S	Y	29.90	1283.5452	12	5.3	642.7833	2	16.98	2.03E5	1	9842	Dl21GCL_Snitobei_VS.raw	1	1	45	56	Carbamidomethylation	C2:Carbamidomethylation:1000.00
8	156	TRINITY_DN70_c7_g1_i2_orf1	Y.LGAC(+57.02)DYVENVPEC(+57.02)SDGQSPVK.N	Y	29.72	2323.0095	21	4.6	775.3474	3	41.03	4.5E5	1	30985	Dl21GCL_Snitobei_VS.raw	1	1	72	92	Carbamidomethylation	C4:Carbamidomethylation:1000.00;C13:Carbamidomethylation:1000.00
8	156	TRINITY_DN70_c7_g1_i2_orf1	N.QYLGAC(+57.02)DYVENVPEC(+57.02)SDGQSPVK.N	Y	26.01	2614.1316	23	6.6	872.3902	3	44.04	1.45E5	1	33661	Dl21GCL_Snitobei_VS.raw	1	1	70	92	Carbamidomethylation	C6:Carbamidomethylation:1000.00;C15:Carbamidomethylation:1000.00
16	6	TRINITY_DN1047_c0_g1_i1_orf1	R.DTNYFLHNDATNLGYYIK.T	Y	104.36	2161.0117	18	5.0	721.3481	3	58.16	1.23E7	1	44377	Dl21GCL_Snitobei_VS.raw	4	4	410	427
16	6	TRINITY_DN1047_c0_g1_i1_orf1	R.HSGSVSIPVTLHSTPVFQR.G	Y	101.28	2048.0803	19	3.7	683.7032	3	38.54	1.49E7	1	28789	Dl21GCL_Snitobei_VS.raw	7	7	724	742
16	6	TRINITY_DN1047_c0_g1_i1_orf1	R.YEVEYSLQDNPQLSK.L	Y	93.40	1811.8577	15	1.0	906.9370	2	41.72	1.23E6	1	31607	Dl21GCL_Snitobei_VS.raw	1	1	61	75
16	6	TRINITY_DN1047_c0_g1_i1_orf1	R.STAVWTGDNTADWDHLR.I	Y	92.80	1943.8762	17	4.4	648.9689	3	44.17	1.52E7	1	33776	Dl21GCL_Snitobei_VS.raw	4	4	547	563
16	6	TRINITY_DN1047_c0_g1_i1_orf1	K.SHHDSKPFGPEAVALDFSFPGAENAYGIPEHADSLPLK.S	Y	92.11	4046.9438	38	-0.3	810.3958	5	64.37	5.01E6	1	48422	Dl21GCL_Snitobei_VS.raw	2	2	169	206
16	6	TRINITY_DN1047_c0_g1_i1_orf1	R.TRPEPKPEQEEGAEKVEVPEPEYPGDGADNDPGAWEENFK.S	Y	88.39	4466.0098	40	4.7	894.2134	5	45.10	1.38E7	1	34513	Dl21GCL_Snitobei_VS.raw	8	8	129	168
16	6	TRINITY_DN1047_c0_g1_i1_orf1	K.FHGTTNDVYIWNDMNEPSVFNGPEVTMPK.D	Y	85.77	3338.5012	29	2.9	1113.8442	3	65.32	1.34E6	1	49136	Dl21GCL_Snitobei_VS.raw	1	1	466	494
16	6	TRINITY_DN1047_c0_g1_i1_orf1	R.WNQAAAWLPFFR.Q	Y	82.62	1505.7567	12	2.9	753.8878	2	69.53	1.59E6	1	52586	Dl21GCL_Snitobei_VS.raw	1	1	599	610
16	6	TRINITY_DN1047_c0_g1_i1_orf1	R.DIHNINGLMNTMATYEALFR.R	Y	82.14	2323.1089	20	0.5	775.3773	3	69.64	8.15E5	1	52687	Dl21GCL_Snitobei_VS.raw	1	1	506	525
16	6	TRINITY_DN1047_c0_g1_i1_orf1	R.EPWTYDDETVQIVK.E	Y	82.06	1721.8148	14	8.4	861.9219	2	50.41	2.33E6	1	38932	Dl21GCL_Snitobei_VS.raw	2	2	621	634
16	6	TRINITY_DN1047_c0_g1_i1_orf1	K.DVIHHGGWEHR.D	Y	81.88	1341.6327	11	1.9	671.8249	2	9.93	2.13E7	1	3775	Dl21GCL_Snitobei_VS.raw	3	3	495	505
16	6	TRINITY_DN1047_c0_g1_i1_orf1	R.PVFVPSATDVYVYLPGEGK.V	Y	81.35	2037.0458	19	3.7	1019.5339	2	67.02	9.87E5	1	50518	Dl21GCL_Snitobei_VS.raw	1	1	692	710
16	6	TRINITY_DN1047_c0_g1_i1_orf1	R.REPWTYDDETVQIVK.E	Y	79.75	1877.9159	15	3.6	626.9815	3	42.47	4.46E6	1	32275	Dl21GCL_Snitobei_VS.raw	2	2	620	634
16	6	TRINITY_DN1047_c0_g1_i1_orf1	R.LYNLDVFEYEINER.M	Y	77.22	1815.8679	14	3.7	908.9446	2	66.56	2.5E6	1	50133	Dl21GCL_Snitobei_VS.raw	3	3	216	229
16	6	TRINITY_DN1047_c0_g1_i1_orf1	R.EYYIEQFALDK.F	Y	76.65	1417.6765	11	3.0	709.8477	2	55.04	4.04E6	1	42203	Dl21GCL_Snitobei_VS.raw	3	3	455	465
16	6	TRINITY_DN1047_c0_g1_i1_orf1	R.PLWTHYPTEEQTFIMDDHLLVGDSILVR.P	Y	72.88	3324.6489	28	5.6	832.1742	4	67.69	7.29E5	1	51088	Dl21GCL_Snitobei_VS.raw	1	1	664	691
16	6	TRINITY_DN1047_c0_g1_i1_orf1	K.VAWYEIDTLR.E	Y	72.38	1264.6451	10	3.6	633.3321	2	55.00	1.09E7	1	42178	Dl21GCL_Snitobei_VS.raw	4	4	711	720
16	6	TRINITY_DN1047_c0_g1_i1_orf1	R.MSLYGAVPVLYAHGK.D	Y	70.55	1604.8385	15	4.7	535.9559	3	48.12	8.37E6	1	36930	Dl21GCL_Snitobei_VS.raw	4	4	230	244
16	6	TRINITY_DN1047_c0_g1_i1_orf1	K.VEVPEPEYPGDGADNDPGAWEENFK.S	Y	69.58	2760.1826	25	2.4	921.0703	3	58.88	5.96E5	1	44845	Dl21GCL_Snitobei_VS.raw	1	1	144	168
16	6	TRINITY_DN1047_c0_g1_i1_orf1	I.PVTLHSTPVFQR.G	Y	64.20	1380.7513	12	3.3	461.2592	3	38.49	3.16E5	1	28746	Dl21GCL_Snitobei_VS.raw	1	1	731	742
16	6	TRINITY_DN1047_c0_g1_i1_orf1	K.FANPIDMVR.N	Y	63.95	1061.5327	9	3.8	531.7756	2	45.94	9.29E6	1	35063	Dl21GCL_Snitobei_VS.raw	3	3	382	390
16	6	TRINITY_DN1047_c0_g1_i1_orf1	R.EHEIHGTPVIR.P	Y	63.39	1286.6731	11	2.0	429.8992	3	10.34	1.67E7	1	4174	Dl21GCL_Snitobei_VS.raw	3	3	653	663
16	6	TRINITY_DN1047_c0_g1_i1_orf1	K.YNPNSNVLTVR.K	Y	61.74	1275.6571	11	4.6	638.8387	2	27.65	6.67E6	1	19312	Dl21GCL_Snitobei_VS.raw	2	2	856	866
16	6	TRINITY_DN1047_c0_g1_i1_orf1	K.YFTWDPR.K	Y	60.20	983.4501	7	4.1	492.7343	2	42.09	1.05E7	1	31932	Dl21GCL_Snitobei_VS.raw	2	2	374	380
16	6	TRINITY_DN1047_c0_g1_i1_orf1	K.DTGIFYVVR.F	Y	59.11	1068.5603	9	4.0	535.2896	2	50.15	2.05E6	1	38701	Dl21GCL_Snitobei_VS.raw	1	1	30	38
16	6	TRINITY_DN1047_c0_g1_i1_orf1	R.VDIANPPK.G	Y	58.56	852.4705	8	2.7	427.2437	2	14.44	3.96E6	1	7715	Dl21GCL_Snitobei_VS.raw	5	5	828	835
16	6	TRINITY_DN1047_c0_g1_i1_orf1	R.M(+15.99)SLYGAVPVLYAHGK.D	Y	56.27	1620.8334	15	4.9	541.2877	3	41.81	0	1	31689	Dl21GCL_Snitobei_VS.raw	1	1	230	244	Oxidation (M)	M1:Oxidation (M):1000.00
16	6	TRINITY_DN1047_c0_g1_i1_orf1	K.GIQSAVLTSR.S	Y	47.86	1030.5771	10	4.5	516.2982	2	23.62	8.74E6	1	15665	Dl21GCL_Snitobei_VS.raw	2	2	836	845
16	6	TRINITY_DN1047_c0_g1_i1_orf1	R.HSGSVSIPVTLH.S	Y	45.48	1232.6514	12	2.7	411.8922	3	28.04	9.71E5	1	19669	Dl21GCL_Snitobei_VS.raw	1	1	724	735
16	6	TRINITY_DN1047_c0_g1_i1_orf1	R.SGGSLRPF.I	Y	43.62	819.4239	8	2.9	410.7204	2	24.18	6.19E6	1	16167	Dl21GCL_Snitobei_VS.raw	3	3	527	534
16	6	TRINITY_DN1047_c0_g1_i1_orf1	K.FANPIDM(+15.99)VR.N	Y	42.97	1077.5277	9	4.5	539.7736	2	45.66	4.77E5	1	34874	Dl21GCL_Snitobei_VS.raw	1	1	382	390	Oxidation (M)	M7:Oxidation (M):1000.00
16	6	TRINITY_DN1047_c0_g1_i1_orf1	K.LSSVFINK.L	Y	42.66	906.5175	8	6.8	454.2691	2	27.20	3.93E6	1	18913	Dl21GCL_Snitobei_VS.raw	2	2	808	815
16	6	TRINITY_DN1047_c0_g1_i1_orf1	K.LVVIIDPHIK.R	Y	42.19	1145.7172	10	2.7	382.9140	3	40.02	2.74E6	1	30091	Dl21GCL_Snitobei_VS.raw	2	2	399	408
16	6	TRINITY_DN1047_c0_g1_i1_orf1	R.MSLYGAVPVLYAH.G	Y	41.88	1419.7220	13	4.6	710.8716	2	61.48	2.29E5	1	46602	Dl21GCL_Snitobei_VS.raw	1	1	230	242
16	6	TRINITY_DN1047_c0_g1_i1_orf1	K.LTFDGR.K	Y	41.12	707.3602	6	3.7	354.6887	2	18.31	9.2E6	1	11073	Dl21GCL_Snitobei_VS.raw	2	2	801	806
16	6	TRINITY_DN1047_c0_g1_i1_orf1	R.RREPWTYDDETVQIVK.E	Y	40.55	2034.0170	16	2.0	509.5125	4	35.76	2.91E6	1	26401	Dl21GCL_Snitobei_VS.raw	2	2	619	634
16	6	TRINITY_DN1047_c0_g1_i1_orf1	K.YLYLK.L	N	36.69	698.4003	5	2.7	350.2083	2	24.44	7.03E6	1	16404	Dl21GCL_Snitobei_VS.raw	2	2	796	800
16	6	TRINITY_DN1047_c0_g1_i1_orf1	H.STPVFQR.G	Y	35.65	833.4395	7	-0.2	417.7270	2	12.73	4.64E5	1	6296	Dl21GCL_Snitobei_VS.raw	2	2	736	742
16	6	TRINITY_DN1047_c0_g1_i1_orf1	R.EHEIHGTPVIRPL.W	Y	32.27	1496.8099	13	2.7	499.9453	3	24.79	4.61E5	1	16719	Dl21GCL_Snitobei_VS.raw	1	1	653	665
16	6	TRINITY_DN1047_c0_g1_i1_orf1	K.SWLER.V	N	31.41	689.3497	5	4.0	345.6835	2	20.70	9.15E6	1	13203	Dl21GCL_Snitobei_VS.raw	2	2	823	827
16	6	TRINITY_DN1047_c0_g1_i1_orf1	K.PLDVFR.Q	Y	30.81	745.4122	6	3.9	373.7148	2	31.42	9.31E6	1	22532	Dl21GCL_Snitobei_VS.raw	1	1	308	313
16	6	TRINITY_DN1047_c0_g1_i1_orf1	K.LNLIEK.T	N	30.33	728.4432	6	2.9	365.2299	2	20.62	9.05E6	1	13133	Dl21GCL_Snitobei_VS.raw	2	2	76	81
16	6	TRINITY_DN1047_c0_g1_i1_orf1	R.KLSSVFINK.L	Y	28.95	1034.6124	9	3.6	518.3154	2	18.69	1.06E6	1	11423	Dl21GCL_Snitobei_VS.raw	1	1	807	815
16	6	TRINITY_DN1047_c0_g1_i1_orf1	R.KFANPIDMVR.N	Y	28.22	1189.6277	10	1.8	595.8222	2	35.59	1.17E5	1	26250	Dl21GCL_Snitobei_VS.raw	1	1	381	390
16	6	TRINITY_DN1047_c0_g1_i1_orf1	Y.GAVPVLYAHGK.D	Y	28.05	1110.6185	11	3.0	371.2146	3	17.98	1.54E6	1	10767	Dl21GCL_Snitobei_VS.raw	1	1	234	244
16	6	TRINITY_DN1047_c0_g1_i1_orf1	K.LVVIIDPH.I	Y	26.39	904.5382	8	4.0	453.2782	2	40.97	2.63E5	1	30932	Dl21GCL_Snitobei_VS.raw	1	1	399	406
16	6	TRINITY_DN1047_c0_g1_i1_orf1	R.ELFIR.W	N	26.21	676.3907	5	3.2	339.2037	2	27.53	9.98E6	1	19207	Dl21GCL_Snitobei_VS.raw	1	1	594	598
16	6	TRINITY_DN1047_c0_g1_i1_orf1	T.IELIR	N	22.70	642.4064	5	4.0	322.2118	2	23.67	2.68E6	1	15709	Dl21GCL_Snitobei_VS.raw	2	2	878	882
16	6	TRINITY_DN1047_c0_g1_i1_orf1	Y.VYLPGEGK.V	Y	22.44	861.4596	8	5.5	431.7394	2	19.08	4.92E5	1	11781	Dl21GCL_Snitobei_VS.raw	1	1	703	710
16	6	TRINITY_DN1047_c0_g1_i1_orf1	F.LLGPKPLDVFR.Q	Y	21.75	1253.7495	11	4.6	418.9257	3	43.68	5.04E5	1	33350	Dl21GCL_Snitobei_VS.raw	1	1	303	313
16	6	TRINITY_DN1047_c0_g1_i1_orf1	F.FLLGPK.P	N	21.56	673.4163	6	3.4	337.7166	2	30.44	4.8E5	1	21662	Dl21GCL_Snitobei_VS.raw	1	1	302	307
15	21	TRINITY_DN2893_c1_g2_i2_orf1	R.RTDIAILGLGGSVGTPAEGITAEAIVVR.N	Y	120.05	2735.5181	28	1.0	912.8475	3	69.08	1.8E6	1	52191	Dl21GCL_Snitobei_VS.raw	2	2	133	160
15	21	TRINITY_DN2893_c1_g2_i2_orf1	R.FVM(+15.99)ESDEGTFAPVGLSFTGSK.K	Y	108.48	2221.0249	21	4.4	1111.5247	2	59.21	7.08E5	1	45066	Dl21GCL_Snitobei_VS.raw	2	2	365	385	Oxidation (M)	M3:Oxidation (M):1000.00
15	21	TRINITY_DN2893_c1_g2_i2_orf1	R.FVMESDEGTFAPVGLSFTGSK.K	Y	103.55	2205.0300	21	4.9	1103.5277	2	65.71	1.32E7	1	49436	Dl21GCL_Snitobei_VS.raw	4	4	365	385
15	21	TRINITY_DN2893_c1_g2_i2_orf1	R.SVELELENVHGEEVAIPHWVR.G	Y	101.94	2441.2339	21	4.6	814.7557	3	54.88	7.91E7	1	42099	Dl21GCL_Snitobei_VS.raw	8	8	100	120
15	21	TRINITY_DN2893_c1_g2_i2_orf1	R.SPHGGPDIADWVTAGVPGASLWTK.N	Y	101.71	2418.1968	24	5.9	1210.1128	2	67.79	3.59E7	1	51172	Dl21GCL_Snitobei_VS.raw	4	4	408	431
15	21	TRINITY_DN2893_c1_g2_i2_orf1	R.LAGTPVLEDSIDYLLNR.S	Y	96.00	1887.9941	17	3.5	945.0077	2	69.53	3.65E6	1	52588	Dl21GCL_Snitobei_VS.raw	1	1	83	99
15	21	TRINITY_DN2893_c1_g2_i2_orf1	R.AIMWTAEEVGVVGAEAYIK.A	Y	87.30	2036.0288	19	2.6	679.6853	3	69.28	3.35E6	1	52366	Dl21GCL_Snitobei_VS.raw	4	4	336	354
15	21	TRINITY_DN2893_c1_g2_i2_orf1	K.IPAASITVEDAGLLHR.M	Y	86.45	1661.9100	16	4.8	554.9799	3	43.73	1.05E8	1	33393	Dl21GCL_Snitobei_VS.raw	7	7	235	250
15	21	TRINITY_DN2893_c1_g2_i2_orf1	M.IAAVSYVLADLSAELPR.H	Y	78.62	1786.9828	17	2.7	894.5010	2	69.74	5.86E6	1	52779	Dl21GCL_Snitobei_VS.raw	2	2	461	477
15	21	TRINITY_DN2893_c1_g2_i2_orf1	F.SMYTPHTGWMAYDR.N	Y	77.64	1714.7231	14	3.5	858.3718	2	38.51	4.01E7	1	28765	Dl21GCL_Snitobei_VS.raw	6	6	217	230
15	21	TRINITY_DN2893_c1_g2_i2_orf1	K.IVVYDQEFESYGK.T	Y	77.46	1575.7456	13	3.5	788.8829	2	43.83	3.56E7	1	33479	Dl21GCL_Snitobei_VS.raw	4	4	176	188
15	21	TRINITY_DN2893_c1_g2_i2_orf1	R.GAAESATLLEPR.R	Y	76.39	1213.6302	12	6.2	607.8262	2	29.37	5.2E7	1	20753	Dl21GCL_Snitobei_VS.raw	8	8	121	132
15	21	TRINITY_DN2893_c1_g2_i2_orf1	K.SNVDRDDC(+57.02)VLPDK.L	Y	75.17	1531.6936	13	4.9	511.5743	3	16.44	9.82E7	1	9345	Dl21GCL_Snitobei_VS.raw	8	8	28	40	Carbamidomethylation	C8:Carbamidomethylation:1000.00
15	21	TRINITY_DN2893_c1_g2_i2_orf1	I.PAASITVEDAGLLHR.M	Y	72.48	1548.8259	15	-1.1	775.4194	2	43.47	6.94E5	1	33161	Dl21GCL_Snitobei_VS.raw	2	2	236	250
15	21	TRINITY_DN2893_c1_g2_i2_orf1	F.SM(+15.99)YTPHTGWMAYDR.N	Y	69.35	1730.7181	14	3.8	577.9155	3	33.24	7.77E6	1	24150	Dl21GCL_Snitobei_VS.raw	4	4	217	230	Oxidation (M)	M2:Oxidation (M):81.34
15	21	TRINITY_DN2893_c1_g2_i2_orf1	P.HGGPDIADWVTAGVPGASLWTK.N	Y	67.80	2234.1121	22	5.3	745.7152	3	68.07	2.29E5	1	51404	Dl21GCL_Snitobei_VS.raw	1	1	410	431
15	21	TRINITY_DN2893_c1_g2_i2_orf1	M.YTPHTGWMAYDR.N	Y	59.83	1496.6506	12	-2.1	749.3310	2	38.49	2.08E5	1	28752	Dl21GCL_Snitobei_VS.raw	1	1	219	230
15	21	TRINITY_DN2893_c1_g2_i2_orf1	H.TGWMAYDR.N	Y	59.59	998.4280	8	4.0	500.2233	2	31.24	7.74E6	1	22366	Dl21GCL_Snitobei_VS.raw	3	3	223	230
15	21	TRINITY_DN2893_c1_g2_i2_orf1	R.SPHGGPDIADWVTAGVPGASLW.T	Y	55.16	2189.0542	22	1.3	1095.5358	2	69.74	6.48E5	1	52777	Dl21GCL_Snitobei_VS.raw	2	2	408	429
15	21	TRINITY_DN2893_c1_g2_i2_orf1	V.ELELENVHGEEVAIPHWVR.G	Y	54.46	2255.1333	19	4.6	752.7218	3	54.60	2.61E5	1	41915	Dl21GCL_Snitobei_VS.raw	1	1	102	120
15	21	TRINITY_DN2893_c1_g2_i2_orf1	Y.VLADLSAELPR.H	Y	54.03	1182.6608	11	3.1	592.3395	2	47.33	1.87E7	1	36243	Dl21GCL_Snitobei_VS.raw	3	3	467	477
15	21	TRINITY_DN2893_c1_g2_i2_orf1	R.YFWYHHTNADTMLVENSHSLDQGTAM.I	Y	54.00	3067.3230	26	3.9	767.8410	4	50.95	5.56E6	1	39390	Dl21GCL_Snitobei_VS.raw	2	2	435	460
15	21	TRINITY_DN2893_c1_g2_i2_orf1	R.ELSVFVDK.F	Y	50.96	935.4963	8	2.9	468.7568	2	35.45	3.6E7	1	26117	Dl21GCL_Snitobei_VS.raw	2	2	71	78
15	21	TRINITY_DN2893_c1_g2_i2_orf1	W.NALVLLNALK.L	Y	48.56	1067.6703	10	4.7	534.8449	2	56.48	4.06E6	1	43242	Dl21GCL_Snitobei_VS.raw	2	2	318	327
15	21	TRINITY_DN2893_c1_g2_i2_orf1	R.NGIAEITGNR.K	Y	47.06	1043.5359	10	4.4	522.7775	2	21.48	8.03E6	1	13797	Dl21GCL_Snitobei_VS.raw	2	2	276	285
15	21	TRINITY_DN2893_c1_g2_i2_orf1	R.NFAELEER.R	Y	46.34	1006.4719	8	3.0	504.2448	2	26.03	6.81E7	1	17845	Dl21GCL_Snitobei_VS.raw	3	3	161	168
15	21	TRINITY_DN2893_c1_g2_i2_orf1	R.DDC(+57.02)VLPDK.L	Y	44.90	960.4222	8	2.9	481.2198	2	19.20	4.69E5	1	11884	Dl21GCL_Snitobei_VS.raw	1	1	33	40	Carbamidomethylation	C3:Carbamidomethylation:1000.00
15	21	TRINITY_DN2893_c1_g2_i2_orf1	P.AASITVEDAGLLHR.M	Y	44.65	1451.7732	14	2.4	484.9328	3	35.51	1.44E6	1	26170	Dl21GCL_Snitobei_VS.raw	1	1	237	250
15	21	TRINITY_DN2893_c1_g2_i2_orf1	R.LLTPLGATK.L	Y	43.72	912.5644	9	2.7	457.2907	2	30.98	6.88E7	1	22133	Dl21GCL_Snitobei_VS.raw	3	3	397	405
15	21	TRINITY_DN2893_c1_g2_i2_orf1	F.SMYTPHTGWMAY.D	Y	34.03	1443.5952	12	3.2	722.8072	2	48.31	6.11E5	1	37095	Dl21GCL_Snitobei_VS.raw	1	1	217	228
15	21	TRINITY_DN2893_c1_g2_i2_orf1	K.FEESNIR.F	Y	32.30	893.4243	7	-1.9	447.7186	2	11.52	3.8E7	1	5252	Dl21GCL_Snitobei_VS.raw	1	1	358	364
15	21	TRINITY_DN2893_c1_g2_i2_orf1	N.ALVLLNALK.L	Y	31.59	953.6273	9	4.5	477.8231	2	51.24	4.07E6	1	39645	Dl21GCL_Snitobei_VS.raw	2	2	319	327
15	21	TRINITY_DN2893_c1_g2_i2_orf1	R.SVELELENVHGEEVAIPH.W	Y	31.27	1999.9850	18	3.1	667.6710	3	48.54	3.79E6	1	37298	Dl21GCL_Snitobei_VS.raw	2	2	100	117
15	21	TRINITY_DN2893_c1_g2_i2_orf1	N.VDRDDC(+57.02)VLPDK.L	Y	30.86	1330.6187	11	3.0	666.3186	2	16.51	3.1E5	1	9411	Dl21GCL_Snitobei_VS.raw	1	1	30	40	Carbamidomethylation	C6:Carbamidomethylation:1000.00
15	21	TRINITY_DN2893_c1_g2_i2_orf1	N.FAELEER.R	Y	29.61	892.4290	7	5.1	447.2241	2	18.93	1.18E6	1	11645	Dl21GCL_Snitobei_VS.raw	1	1	162	168
15	21	TRINITY_DN2893_c1_g2_i2_orf1	H.TGWM(+15.99)AYDR.N	Y	27.70	1014.4229	8	3.9	508.2207	2	29.76	1.19E6	1	21072	Dl21GCL_Snitobei_VS.raw	3	3	223	230	Oxidation (M)	M4:Oxidation (M):1000.00
15	21	TRINITY_DN2893_c1_g2_i2_orf1	E.LENVHGEEVAIPHWVR.G	Y	24.41	1883.9642	16	-6.0	628.9916	3	54.68	4.84E5	1	41958	Dl21GCL_Snitobei_VS.raw	1	1	105	120
12	20	TRINITY_DN52_c0_g3_i1_orf1	K.LC(+57.02)YVALDFEQEMATAASSSSLEK.S	Y	116.63	2549.1665	23	6.6	1275.5989	2	68.83	5.43E6	1	51996	Dl21GCL_Snitobei_VS.raw	2	2	223	245	Carbamidomethylation	C2:Carbamidomethylation:1000.00
12	20	TRINITY_DN52_c0_g3_i1_orf1	R.TTGIVLDSGDGVSHTVPIYEGYALPHAILR.L	Y	109.11	3150.6350	30	4.8	788.6698	4	60.19	4.16E7	1	45812	Dl21GCL_Snitobei_VS.raw	8	8	155	184
12	20	TRINITY_DN52_c0_g3_i1_orf1	R.VAPEEHPVLLTEAPLNPK.A	Y	104.29	1953.0570	18	4.0	977.5397	2	40.60	1.6E8	1	30613	Dl21GCL_Snitobei_VS.raw	6	6	103	120
12	20	TRINITY_DN52_c0_g3_i1_orf1	R.KDLYANTVLSGGTTMYPGIADR.M	Y	101.87	2342.1577	22	4.5	781.7300	3	49.84	1.2E7	1	38436	Dl21GCL_Snitobei_VS.raw	1	1	298	319
12	20	TRINITY_DN52_c0_g3_i1_orf1	A.PEEHPVLLTEAPLNPK.A	Y	100.46	1782.9515	16	5.3	892.4877	2	40.42	5.79E5	1	30446	Dl21GCL_Snitobei_VS.raw	1	1	105	120
12	20	TRINITY_DN52_c0_g3_i1_orf1	R.C(+57.02)PEALFQPSFLGMEAC(+57.02)GIHETTYNSIMK.C	Y	97.56	3230.4546	28	3.1	808.6234	4	66.78	6.62E6	1	50323	Dl21GCL_Snitobei_VS.raw	2	2	264	291	Carbamidomethylation	C1:Carbamidomethylation:1000.00;C16:Carbamidomethylation:1000.00
12	20	TRINITY_DN52_c0_g3_i1_orf1	K.DLYANTVLSGGTTMYPGIADR.M	Y	95.47	2214.0627	21	4.3	1108.0435	2	64.48	6.19E6	1	48506	Dl21GCL_Snitobei_VS.raw	5	5	299	319
12	20	TRINITY_DN52_c0_g3_i1_orf1	K.SYELPDGQVITIGNER.F	Y	91.03	1789.8846	16	4.2	895.9534	2	54.58	4E7	1	41895	Dl21GCL_Snitobei_VS.raw	6	6	246	261
12	20	TRINITY_DN52_c0_g3_i1_orf1	R.KDLYANTVLSGGTTM(+15.99)YPGIADR.M	Y	76.24	2358.1526	22	1.8	787.0596	3	49.73	1.63E6	1	38334	Dl21GCL_Snitobei_VS.raw	3	3	298	319	Oxidation (M)	M15:Oxidation (M):1000.00
12	20	TRINITY_DN52_c0_g3_i1_orf1	K.IWHHTFYNELR.V	Y	72.93	1514.7418	11	4.8	505.9236	3	31.26	8.73E7	1	22385	Dl21GCL_Snitobei_VS.raw	15	15	92	102
12	20	TRINITY_DN52_c0_g3_i1_orf1	R.TTGIVLDSGDGVSHTVPIYEGYALPH.A	Y	69.58	2697.3286	26	6.9	900.1230	3	59.15	4.14E7	1	45033	Dl21GCL_Snitobei_VS.raw	6	6	155	180
12	20	TRINITY_DN52_c0_g3_i1_orf1	R.C(+57.02)PEALFQPSFLGM(+15.99)EAC(+57.02)GIHETTYNSIMK.C	Y	68.61	3246.4495	28	1.9	1083.1592	3	64.91	7.42E5	1	48835	Dl21GCL_Snitobei_VS.raw	1	1	264	291	Carbamidomethylation; Oxidation (M)	C1:Carbamidomethylation:1000.00;M13:Oxidation (M):37.92;C16:Carbamidomethylation:1000.00
12	20	TRINITY_DN52_c0_g3_i1_orf1	R.GYSFTTTAER.E	Y	64.75	1131.5197	10	4.3	566.7695	2	23.60	5.07E7	1	15645	Dl21GCL_Snitobei_VS.raw	4	4	204	213
12	20	TRINITY_DN52_c0_g3_i1_orf1	K.QEYDESGPSIVHR.K	Y	64.00	1515.6953	13	2.8	758.8571	2	18.59	2.79E7	1	11336	Dl21GCL_Snitobei_VS.raw	3	3	367	379
12	20	TRINITY_DN52_c0_g3_i1_orf1	H.GIVTNWDDMEK.I	Y	63.88	1306.5863	11	2.7	654.3022	2	42.12	4.85E5	1	31960	Dl21GCL_Snitobei_VS.raw	1	1	81	91
12	20	TRINITY_DN52_c0_g3_i1_orf1	K.EITALAPSTMK.I	Y	63.55	1160.6111	11	4.4	581.3154	2	31.89	7.18E6	1	22952	Dl21GCL_Snitobei_VS.raw	2	2	323	333
12	20	TRINITY_DN52_c0_g3_i1_orf1	K.DSYVGDEAQSK.R	Y	62.94	1197.5149	11	4.3	599.7673	2	11.10	1.26E7	1	4887	Dl21GCL_Snitobei_VS.raw	1	1	58	68
12	20	TRINITY_DN52_c0_g3_i1_orf1	R.HQGVM(+15.99)VGMGQK.D	Y	62.72	1186.5587	11	4.7	594.2894	2	10.79	8.84E6	1	4593	Dl21GCL_Snitobei_VS.raw	4	4	47	57	Oxidation (M)	M5:Oxidation (M):25.58
12	20	TRINITY_DN52_c0_g3_i1_orf1	K.AGFAGDDAPR.A	Y	62.26	975.4410	10	3.9	488.7297	2	12.42	1.63E7	1	6033	Dl21GCL_Snitobei_VS.raw	2	2	26	35
12	20	TRINITY_DN52_c0_g3_i1_orf1	N.TVLSGGTTMYPGIADR.M	Y	56.13	1637.8083	16	6.0	819.9164	2	42.85	6.93E5	1	32609	Dl21GCL_Snitobei_VS.raw	1	1	304	319
12	20	TRINITY_DN52_c0_g3_i1_orf1	R.DLTDYLMK.I	Y	53.77	997.4790	8	5.8	499.7497	2	53.64	3.59E7	1	41273	Dl21GCL_Snitobei_VS.raw	5	5	191	198
12	20	TRINITY_DN52_c0_g3_i1_orf1	R.TTGIVLDSGDGVSHTVPIYEGY.A	Y	50.07	2279.0957	22	2.3	1140.5577	2	59.14	5.43E5	1	45030	Dl21GCL_Snitobei_VS.raw	1	1	155	176
12	20	TRINITY_DN52_c0_g3_i1_orf1	R.DLTDYLM(+15.99)K.I	Y	47.91	1013.4739	8	3.9	507.7462	2	53.76	1.36E7	1	41350	Dl21GCL_Snitobei_VS.raw	17	17	191	198	Oxidation (M)	M7:Oxidation (M):1000.00
12	20	TRINITY_DN52_c0_g3_i1_orf1	K.DLYANTVLSGGTTM(+15.99)YPGIADR.M	Y	46.04	2230.0576	21	5.2	744.3637	3	57.56	4.98E5	1	43973	Dl21GCL_Snitobei_VS.raw	1	1	299	319	Oxidation (M)	M14:Oxidation (M):1000.00
12	20	TRINITY_DN52_c0_g3_i1_orf1	R.HQGVM(+15.99)VGM(+15.99)GQK.D	Y	45.44	1202.5536	11	2.7	401.8596	3	10.76	3.66E5	1	4561	Dl21GCL_Snitobei_VS.raw	1	1	47	57	Oxidation (M)	M5:Oxidation (M):1000.00;M8:Oxidation (M):1000.00
12	20	TRINITY_DN52_c0_g3_i1_orf1	K.YPIEHGIVTNWDDMEK.I	Y	44.26	1945.8879	16	4.1	649.6392	3	45.95	3.72E5	1	35077	Dl21GCL_Snitobei_VS.raw	1	1	76	91
12	20	TRINITY_DN52_c0_g3_i1_orf1	R.AVFPSIVGR.P	Y	41.16	944.5443	9	3.6	473.2811	2	41.57	1.02E8	1	31470	Dl21GCL_Snitobei_VS.raw	2	2	36	44
12	20	TRINITY_DN52_c0_g3_i1_orf1	R.TTGIVLDSGDGVSHTVPIYEGYALPHAILRL.D	Y	40.97	3263.7190	31	8.0	816.9435	4	64.84	6.68E4	1	48787	Dl21GCL_Snitobei_VS.raw	1	1	155	185
12	20	TRINITY_DN52_c0_g3_i1_orf1	K.IIAPPER.K	Y	35.24	794.4650	7	2.5	398.2408	2	13.97	6.97E7	1	7299	Dl21GCL_Snitobei_VS.raw	5	5	336	342
12	20	TRINITY_DN52_c0_g3_i1_orf1	K.EITALAPSTM(+15.99)K.I	Y	33.80	1176.6060	11	-4.3	589.3077	2	22.44	3.37E5	1	14620	Dl21GCL_Snitobei_VS.raw	1	1	323	333	Oxidation (M)	M10:Oxidation (M):1000.00
12	20	TRINITY_DN52_c0_g3_i1_orf1	M.VGMGQK.D	Y	32.07	618.3159	6	2.3	310.1660	2	10.77	2.52E5	1	4578	Dl21GCL_Snitobei_VS.raw	1	1	52	57
12	20	TRINITY_DN52_c0_g3_i1_orf1	R.LDLAGR.D	Y	31.74	643.3653	6	3.9	322.6912	2	15.30	9.35E6	1	8383	Dl21GCL_Snitobei_VS.raw	3	3	185	190
12	20	TRINITY_DN52_c0_g3_i1_orf1	V.FPSIVGR.P	Y	29.21	774.4388	7	3.7	388.2281	2	41.68	3.21E6	1	31577	Dl21GCL_Snitobei_VS.raw	2	2	38	44
12	20	TRINITY_DN52_c0_g3_i1_orf1	R.HQGVMVGMGQK.D	Y	29.19	1170.5638	11	2.9	391.1964	3	10.68	2.52E7	1	4490	Dl21GCL_Snitobei_VS.raw	1	1	47	57
12	20	TRINITY_DN52_c0_g3_i1_orf1	Y.ALPHAILR.L	Y	25.16	889.5497	8	1.5	445.7828	2	17.99	1.31E6	1	10774	Dl21GCL_Snitobei_VS.raw	1	1	177	184
12	20	TRINITY_DN52_c0_g3_i1_orf1	R.VAPEEHPVLLTEAPLN.P	Y	24.27	1727.9093	16	4.2	864.9655	2	47.54	1.73E5	1	36431	Dl21GCL_Snitobei_VS.raw	1	1	103	118
12	20	TRINITY_DN52_c0_g3_i1_orf1	R.GILTLK.Y	N	23.81	643.4268	6	4.6	322.7222	2	27.14	5.31E7	1	18852	Dl21GCL_Snitobei_VS.raw	1	1	70	75
12	20	TRINITY_DN52_c0_g3_i1_orf1	L.PHAILR.L	Y	23.62	705.4286	6	4.3	353.7231	2	17.96	1.96E6	1	10750	Dl21GCL_Snitobei_VS.raw	1	1	179	184
28	9	TRINITY_DN3051_c0_g1_i1_orf1	K.KGSITSVQAIYVPADDLTDPAPATTFAHLDATTVLSR.A	Y	125.37	3841.9736	37	3.9	961.5044	4	65.77	7.95E5	1	49491	Dl21GCL_Snitobei_VS.raw	1	1	343	379
28	9	TRINITY_DN3051_c0_g1_i1_orf1	K.LAAIHADAPEFVEMSVEQEILVTGIK.V	Y	96.86	2809.4570	26	5.0	937.4976	3	69.28	1.35E6	1	52359	Dl21GCL_Snitobei_VS.raw	1	1	155	180
28	9	TRINITY_DN3051_c0_g1_i1_orf1	K.SLQDIIAILGMDELSEEDKLTVSR.A	Y	94.93	2674.3735	24	3.8	892.4685	3	69.80	3.57E6	1	52841	Dl21GCL_Snitobei_VS.raw	1	1	425	448
28	9	TRINITY_DN3051_c0_g1_i1_orf1	R.IPSAVGYQPTLATDMGTMQER.I	Y	87.77	2265.0769	21	2.9	756.0351	3	51.13	3.97E6	1	39550	Dl21GCL_Snitobei_VS.raw	2	2	317	337
28	9	TRINITY_DN3051_c0_g1_i1_orf1	R.FLSQPFQVAEIFTGHAGK.L	Y	86.57	1976.0155	18	3.7	659.6816	3	64.81	1.02E7	1	48758	Dl21GCL_Snitobei_VS.raw	2	2	455	472
28	9	TRINITY_DN3051_c0_g1_i1_orf1	R.AIAELGIYPAVDPLDSTSR.I	Y	86.15	1987.0261	19	4.6	663.3524	3	65.18	2.13E6	1	49023	Dl21GCL_Snitobei_VS.raw	2	2	380	398
28	9	TRINITY_DN3051_c0_g1_i1_orf1	R.IMDPNVIGAEHYNIAR.G	Y	83.89	1811.8988	16	6.8	906.9628	2	40.78	1.18E7	1	30770	Dl21GCL_Snitobei_VS.raw	3	3	399	414
28	9	TRINITY_DN3051_c0_g1_i1_orf1	K.ILAGELDHLPEIAFYMVGPIEEVVAK.A	Y	83.10	2852.5034	26	7.3	951.8487	3	69.89	9.49E5	1	52929	Dl21GCL_Snitobei_VS.raw	1	1	486	511
28	9	TRINITY_DN3051_c0_g1_i1_orf1	R.LVLEVAQHLGENTVR.T	Y	80.37	1676.9209	15	2.6	839.4699	2	42.45	9.68E6	1	32254	Dl21GCL_Snitobei_VS.raw	2	2	87	101
28	9	TRINITY_DN3051_c0_g1_i1_orf1	R.EGNDLYHEMIESGVISLK.D	Y	78.53	2032.9775	18	3.9	678.6691	3	63.25	2.68E6	1	47680	Dl21GCL_Snitobei_VS.raw	2	2	234	251
28	9	TRINITY_DN3051_c0_g1_i1_orf1	K.TVLIMELINNVAK.A	Y	75.51	1456.8323	13	3.5	729.4260	2	69.57	1.24E6	1	52623	Dl21GCL_Snitobei_VS.raw	1	1	205	217
28	9	TRINITY_DN3051_c0_g1_i1_orf1	K.VALVYGQMNEPPGAR.A	Y	74.79	1600.8031	15	3.0	801.4113	2	38.24	3.72E6	1	28539	Dl21GCL_Snitobei_VS.raw	4	4	257	271
28	9	TRINITY_DN3051_c0_g1_i1_orf1	R.VALTGLTVAEYFR.D	Y	72.83	1438.7820	13	3.5	720.4008	2	64.42	3.99E6	1	48454	Dl21GCL_Snitobei_VS.raw	2	2	274	286
28	9	TRINITY_DN3051_c0_g1_i1_orf1	R.FTQAGSEVSALLGR.I	Y	72.15	1434.7467	14	4.4	718.3838	2	48.83	9.53E6	1	37546	Dl21GCL_Snitobei_VS.raw	3	3	303	316
28	9	TRINITY_DN3051_c0_g1_i1_orf1	K.VVDLLAPYAK.G	Y	71.65	1087.6277	10	4.5	544.8235	2	46.23	4.92E6	1	35301	Dl21GCL_Snitobei_VS.raw	2	2	181	190
28	9	TRINITY_DN3051_c0_g1_i1_orf1	R.IPSAVGYQPTLATDM(+15.99)GTMQER.I	Y	71.27	2281.0718	21	4.5	761.3679	3	51.23	4.22E4	1	39635	Dl21GCL_Snitobei_VS.raw	1	1	317	337	Oxidation (M)	M15:Oxidation (M):32.97
28	9	TRINITY_DN3051_c0_g1_i1_orf1	K.GSITSVQAIYVPADDLTDPAPATTFAHLDATTVLSR.A	Y	66.12	3713.8787	36	4.5	1238.9724	3	68.47	9.16E4	1	51708	Dl21GCL_Snitobei_VS.raw	1	1	344	379
28	9	TRINITY_DN3051_c0_g1_i1_orf1	R.GQSVLDSGYPIR.I	Y	63.95	1290.6567	12	4.3	646.3384	2	36.52	7.86E6	1	27084	Dl21GCL_Snitobei_VS.raw	3	3	114	125
28	9	TRINITY_DN3051_c0_g1_i1_orf1	R.TIAMDGTEGLVR.G	Y	62.43	1261.6337	12	3.8	631.8265	2	36.56	4.91E6	1	27124	Dl21GCL_Snitobei_VS.raw	2	2	102	113
28	9	TRINITY_DN3051_c0_g1_i1_orf1	R.IINVIGEPIDER.G	Y	62.03	1366.7456	12	4.3	684.3830	2	44.17	7.02E6	1	33777	Dl21GCL_Snitobei_VS.raw	1	1	136	147
28	9	TRINITY_DN3051_c0_g1_i1_orf1	Y.MVGPIEEVVAK.A	Y	58.61	1170.6318	11	3.1	586.3250	2	40.02	1.86E6	1	30089	Dl21GCL_Snitobei_VS.raw	1	1	501	511
28	9	TRINITY_DN3051_c0_g1_i1_orf1	R.IM(+15.99)DPNVIGAEHYNIAR.G	Y	56.55	1827.8937	16	4.8	610.3081	3	34.80	1.5E6	1	25535	Dl21GCL_Snitobei_VS.raw	2	2	399	414	Oxidation (M)	M2:Oxidation (M):1000.00
28	9	TRINITY_DN3051_c0_g1_i1_orf1	K.IGLFGGAGVGK.T	Y	55.41	974.5549	11	3.7	488.2865	2	39.94	4.78E6	1	30024	Dl21GCL_Snitobei_VS.raw	1	1	194	204
28	9	TRINITY_DN3051_c0_g1_i1_orf1	F.QVAEIFTGHAGK.L	Y	46.84	1256.6512	12	4.6	419.8929	3	20.37	2.84E6	1	12914	Dl21GCL_Snitobei_VS.raw	3	3	461	472
28	9	TRINITY_DN3051_c0_g1_i1_orf1	R.IMDPNVIGAEHYN.I	Y	46.51	1471.6765	13	5.7	736.8497	2	39.46	3.43E5	1	29607	Dl21GCL_Snitobei_VS.raw	1	1	399	411
28	9	TRINITY_DN3051_c0_g1_i1_orf1	K.AHGGYSVFAGVGER.T	Y	45.43	1405.6738	14	3.9	469.5670	3	28.85	2.38E6	1	20375	Dl21GCL_Snitobei_VS.raw	2	2	218	231
28	9	TRINITY_DN3051_c0_g1_i1_orf1	R.IPVGAETLGR.I	Y	41.15	1011.5713	10	4.7	506.7953	2	26.33	1.26E7	1	18116	Dl21GCL_Snitobei_VS.raw	2	2	126	135
28	9	TRINITY_DN3051_c0_g1_i1_orf1	R.IMDPNVIGAEHY.N	Y	39.65	1357.6337	12	3.8	679.8267	2	42.40	1.61E6	1	32208	Dl21GCL_Snitobei_VS.raw	1	1	399	410
28	9	TRINITY_DN3051_c0_g1_i1_orf1	K.LVPLAETIK.G	Y	36.31	982.6063	9	3.5	492.3121	2	35.66	5.79E6	1	26311	Dl21GCL_Snitobei_VS.raw	2	2	473	481
28	9	TRINITY_DN3051_c0_g1_i1_orf1	F.AHLDATTVLSR.A	Y	34.49	1182.6356	11	3.5	592.3271	2	24.44	4.28E5	1	16409	Dl21GCL_Snitobei_VS.raw	1	1	369	379
28	9	TRINITY_DN3051_c0_g1_i1_orf1	R.IPSAVGYQPTLATDMGTM(+15.99)QER.I	Y	32.21	2281.0718	21	3.5	761.3672	3	46.18	2.65E5	1	35267	Dl21GCL_Snitobei_VS.raw	1	1	317	337	Oxidation (M)	M18:Oxidation (M):9.42
28	9	TRINITY_DN3051_c0_g1_i1_orf1	V.PLAETIK.G	Y	28.94	770.4538	7	2.0	386.2350	2	35.69	4.84E5	1	26337	Dl21GCL_Snitobei_VS.raw	1	1	475	481
28	9	TRINITY_DN3051_c0_g1_i1_orf1	K.AHGGYSVF.A	Y	23.80	836.3817	8	3.4	419.1995	2	27.07	1.44E6	1	18791	Dl21GCL_Snitobei_VS.raw	1	1	218	225
11	27	TRINITY_DN2351_c0_g1_i2_orf1	R.C(+57.02)SMGDAC(+57.02)SNPPTPDGVYK.M	Y	108.69	1954.7859	18	4.0	978.4042	2	30.48	5.2E6	1	21691	Dl21GCL_Snitobei_VS.raw	3	3	655	672	Carbamidomethylation	C1:Carbamidomethylation:1000.00;C7:Carbamidomethylation:1000.00
11	27	TRINITY_DN2351_c0_g1_i2_orf1	R.NPTPTSQLNNFEPFSC(+57.02)NYPDRPK.K	Y	106.65	2722.2446	23	5.3	908.4269	3	46.76	9.4E7	1	35739	Dl21GCL_Snitobei_VS.raw	6	6	734	756	Carbamidomethylation	C16:Carbamidomethylation:1000.00
11	27	TRINITY_DN2351_c0_g1_i2_orf1	R.YPPVRPAPIYPTPQVDK.T	Y	96.43	1937.0410	17	4.8	969.5324	2	35.57	1.98E8	1	26227	Dl21GCL_Snitobei_VS.raw	5	5	425	441
11	27	TRINITY_DN2351_c0_g1_i2_orf1	P.TPTSQLNNFEPFSC(+57.02)NYPDRPK.K	Y	89.41	2511.1489	21	3.1	838.0595	3	44.01	3.6E6	1	33636	Dl21GCL_Snitobei_VS.raw	1	1	736	756	Carbamidomethylation	C14:Carbamidomethylation:1000.00
11	27	TRINITY_DN2351_c0_g1_i2_orf1	K.LFHDC(+57.02)MIPPC(+57.02)PTK.S	Y	86.17	1614.7357	13	5.4	808.3795	2	33.63	1.74E8	1	24495	Dl21GCL_Snitobei_VS.raw	12	12	622	634	Carbamidomethylation	C5:Carbamidomethylation:1000.00;C10:Carbamidomethylation:1000.00
11	27	TRINITY_DN2351_c0_g1_i2_orf1	K.TC(+57.02)QPC(+57.02)PDIYPWTGK.T	Y	75.07	1721.7542	14	4.5	861.8882	2	44.17	3.52E7	1	33774	Dl21GCL_Snitobei_VS.raw	4	4	777	790	Carbamidomethylation	C2:Carbamidomethylation:1000.00;C5:Carbamidomethylation:1000.00
11	27	TRINITY_DN2351_c0_g1_i2_orf1	R.APFLSVGGNNMFK.M	Y	74.36	1380.6860	13	3.9	691.3530	2	51.54	3.82E7	1	39905	Dl21GCL_Snitobei_VS.raw	6	6	579	591
11	27	TRINITY_DN2351_c0_g1_i2_orf1	P.PVRPAPIYPTPQVDK.T	Y	73.31	1676.9249	15	2.4	839.4717	2	35.68	1.12E6	1	26334	Dl21GCL_Snitobei_VS.raw	2	2	427	441
11	27	TRINITY_DN2351_c0_g1_i2_orf1	F.GGALLESC(+57.02)TGGLMYSHELQTC(+57.02)DWPR.N	Y	72.41	2837.2571	25	6.1	946.7654	3	56.39	7.81E5	1	43177	Dl21GCL_Snitobei_VS.raw	1	1	62	86	Carbamidomethylation	C8:Carbamidomethylation:1000.00;C21:Carbamidomethylation:1000.00
11	27	TRINITY_DN2351_c0_g1_i2_orf1	N.PTPTSQLNNFEPFSC(+57.02)NYPDRPK.K	Y	71.29	2608.2017	22	3.6	870.4109	3	46.33	2.69E6	1	35385	Dl21GCL_Snitobei_VS.raw	2	2	735	756	Carbamidomethylation	C15:Carbamidomethylation:1000.00
11	27	TRINITY_DN2351_c0_g1_i2_orf1	R.PAPIYPTPQVDK.T	Y	70.55	1324.7026	12	4.2	663.3614	2	30.61	5.05E6	1	21814	Dl21GCL_Snitobei_VS.raw	3	3	430	441
11	27	TRINITY_DN2351_c0_g1_i2_orf1	K.AQEFIDIYR.Y	Y	70.08	1153.5768	9	5.3	577.7987	2	43.25	8.26E7	1	32961	Dl21GCL_Snitobei_VS.raw	2	2	416	424
11	27	TRINITY_DN2351_c0_g1_i2_orf1	K.ETVDDPLLER.A	Y	69.16	1185.5876	10	4.2	593.8036	2	36.19	3.23E7	1	26789	Dl21GCL_Snitobei_VS.raw	3	3	99	108
11	27	TRINITY_DN2351_c0_g1_i2_orf1	F.YVSHEWTDYSQVQNLYADGHEMASHTVSHSFGEQFSHR.K	Y	67.79	4465.9473	38	5.6	894.2017	5	54.41	5.52E6	1	41773	Dl21GCL_Snitobei_VS.raw	3	3	513	550
11	27	TRINITY_DN2351_c0_g1_i2_orf1	R.APFGLFYHAAWF.T	Y	65.27	1425.6869	12	2.9	713.8528	2	69.63	0	1	52679	Dl21GCL_Snitobei_VS.raw	1	1	687	698
11	27	TRINITY_DN2351_c0_g1_i2_orf1	R.APFGLFYHAAWFTQAHHK.E	Y	62.33	2128.0430	18	4.8	533.0206	4	50.38	2.42E6	1	38908	Dl21GCL_Snitobei_VS.raw	2	2	687	704
11	27	TRINITY_DN2351_c0_g1_i2_orf1	R.APFLSVGGNNM(+15.99)FK.M	Y	62.19	1396.6809	13	4.2	699.3506	2	42.56	1.14E7	1	32353	Dl21GCL_Snitobei_VS.raw	13	13	579	591	Oxidation (M)	M11:Oxidation (M):1000.00
11	27	TRINITY_DN2351_c0_g1_i2_orf1	K.LFHDC(+57.02)M(+15.99)IPPC(+57.02)PTK.S	Y	60.70	1630.7306	13	3.2	544.5859	3	34.42	3.16E7	1	25197	Dl21GCL_Snitobei_VS.raw	21	21	622	634	Carbamidomethylation; Oxidation (M)	C5:Carbamidomethylation:1000.00;M6:Oxidation (M):1000.00;C10:Carbamidomethylation:1000.00
11	27	TRINITY_DN2351_c0_g1_i2_orf1	Y.SQVQNLYADGHEMASHTVSHSFGEQFSHR.K	Y	59.77	3285.4646	29	1.2	658.1010	5	41.41	3.27E6	1	31328	Dl21GCL_Snitobei_VS.raw	1	1	522	550
11	27	TRINITY_DN2351_c0_g1_i2_orf1	H.TVSHSFGEQFSHR.K	Y	59.72	1517.7012	13	3.0	506.9092	3	12.82	1.15E7	1	6368	Dl21GCL_Snitobei_VS.raw	8	8	538	550
11	27	TRINITY_DN2351_c0_g1_i2_orf1	T.SQLNNFEPFSC(+57.02)NYPDRPK.K	Y	59.19	2212.0007	18	2.9	738.3430	3	42.04	1.81E6	1	31892	Dl21GCL_Snitobei_VS.raw	1	1	739	756	Carbamidomethylation	C11:Carbamidomethylation:1000.00
11	27	TRINITY_DN2351_c0_g1_i2_orf1	R.NVGC(+57.02)LDNGAPAK.E	Y	58.46	1214.5713	12	2.6	608.2945	2	12.11	1.13E6	1	5783	Dl21GCL_Snitobei_VS.raw	1	1	87	98	Carbamidomethylation	C4:Carbamidomethylation:1000.00
11	27	TRINITY_DN2351_c0_g1_i2_orf1	Y.VSHEWTDYSQVQNLYADGHEMASH.T	Y	56.74	2803.1934	24	2.9	701.8077	4	47.99	6.36E5	1	36824	Dl21GCL_Snitobei_VS.raw	1	1	514	537
11	27	TRINITY_DN2351_c0_g1_i2_orf1	K.VC(+57.02)NLWHK.S	Y	55.55	955.4698	7	3.0	319.4982	3	11.76	9.82E7	1	5473	Dl21GCL_Snitobei_VS.raw	5	5	763	769	Carbamidomethylation	C2:Carbamidomethylation:1000.00
11	27	TRINITY_DN2351_c0_g1_i2_orf1	Y.VSHEWTDYSQVQNLYADGHEMASHTVSHSFGEQFSHR.K	Y	53.38	4302.8838	37	2.4	861.5861	5	53.56	7.36E5	1	41229	Dl21GCL_Snitobei_VS.raw	1	1	514	550
11	27	TRINITY_DN2351_c0_g1_i2_orf1	R.LSDGQQSFR.T	Y	52.95	1036.4938	9	3.7	519.2561	2	11.23	2.3E7	1	5011	Dl21GCL_Snitobei_VS.raw	2	2	334	342
11	27	TRINITY_DN2351_c0_g1_i2_orf1	R.IDNEVDTHE	Y	50.85	1070.4517	9	3.7	536.2351	2	10.68	1.66E7	1	4487	Dl21GCL_Snitobei_VS.raw	1	1	798	806
11	27	TRINITY_DN2351_c0_g1_i2_orf1	R.EILSAYGGVK.L	Y	50.27	1035.5601	10	5.4	518.7901	2	30.77	6.19E7	1	21946	Dl21GCL_Snitobei_VS.raw	5	5	561	570
11	27	TRINITY_DN2351_c0_g1_i2_orf1	F.YVSHEWTDYSQVQNLYADGHEMASH.T	Y	49.03	2966.2566	25	5.4	742.5754	4	49.31	1.1E6	1	37966	Dl21GCL_Snitobei_VS.raw	1	1	513	537
11	27	TRINITY_DN2351_c0_g1_i2_orf1	V.C(+57.02)NLWHK.S	Y	46.93	856.4014	6	1.4	429.2086	2	11.52	3.86E6	1	5256	Dl21GCL_Snitobei_VS.raw	1	1	764	769	Carbamidomethylation	C1:Carbamidomethylation:1000.00
11	27	TRINITY_DN2351_c0_g1_i2_orf1	R.NDAALNFEC(+57.02)PEEFGYYPHPQDC(+57.02)TQYY.V	Y	44.60	3227.2913	26	5.2	1076.7766	3	66.25	1.4E6	1	49886	Dl21GCL_Snitobei_VS.raw	1	1	32	57	Carbamidomethylation	C9:Carbamidomethylation:1000.00;C22:Carbamidomethylation:1000.00
11	27	TRINITY_DN2351_c0_g1_i2_orf1	R.APFGLFYH.A	Y	44.28	950.4650	8	3.8	476.2416	2	52.22	1.43E6	1	40412	Dl21GCL_Snitobei_VS.raw	2	2	687	694
11	27	TRINITY_DN2351_c0_g1_i2_orf1	R.NDAALNFEC(+57.02)PEEFGYYPHPQDC(+57.02)TQY.Y	Y	43.76	3064.2280	25	1.7	1022.4183	3	64.29	1.26E6	1	48357	Dl21GCL_Snitobei_VS.raw	1	1	32	56	Carbamidomethylation	C9:Carbamidomethylation:1000.00;C22:Carbamidomethylation:1000.00
11	27	TRINITY_DN2351_c0_g1_i2_orf1	P.FLSVGGNNMFK.M	Y	43.46	1212.5961	11	3.8	607.3076	2	44.32	7.17E5	1	33907	Dl21GCL_Snitobei_VS.raw	1	1	581	591
11	27	TRINITY_DN2351_c0_g1_i2_orf1	R.SSRIDNEVDTHE	Y	42.29	1400.6168	12	3.7	467.8813	3	10.46	8.48E5	1	4280	Dl21GCL_Snitobei_VS.raw	1	1	795	806
11	27	TRINITY_DN2351_c0_g1_i2_orf1	Y.SHELQTC(+57.02)DWPR.N	Y	39.88	1427.6252	11	4.7	476.8846	3	22.21	1.01E6	1	14416	Dl21GCL_Snitobei_VS.raw	1	1	76	86	Carbamidomethylation	C7:Carbamidomethylation:1000.00
11	27	TRINITY_DN2351_c0_g1_i2_orf1	F.LSVGGNNMFK.M	Y	39.45	1065.5277	10	4.9	533.7737	2	32.91	1.71E6	1	23858	Dl21GCL_Snitobei_VS.raw	2	2	582	591
11	27	TRINITY_DN2351_c0_g1_i2_orf1	R.PLYSELFENGR.K	Y	38.17	1323.6459	11	5.5	662.8339	2	49.77	3.84E5	1	38372	Dl21GCL_Snitobei_VS.raw	1	1	490	500
11	27	TRINITY_DN2351_c0_g1_i2_orf1	R.APFGLFYHAAW.F	Y	37.62	1278.6185	11	4.3	640.3193	2	66.42	2.23E5	1	50021	Dl21GCL_Snitobei_VS.raw	1	1	687	697
11	27	TRINITY_DN2351_c0_g1_i2_orf1	H.SFGEQFSHR.K	Y	36.20	1093.4940	9	3.2	365.5064	3	15.81	2.34E6	1	8815	Dl21GCL_Snitobei_VS.raw	1	1	542	550
11	27	TRINITY_DN2351_c0_g1_i2_orf1	W.QALQWVR.N	Y	34.32	899.4977	7	4.1	450.7580	2	29.02	2.34E6	1	20494	Dl21GCL_Snitobei_VS.raw	2	2	727	733
11	27	TRINITY_DN2351_c0_g1_i2_orf1	R.NDAALNFEC(+57.02)PEEFGYYPHPQDC(+57.02)TQYYVC(+57.02).V	Y	30.75	3486.3904	28	4.7	1163.1428	3	66.86	1.52E5	1	50387	Dl21GCL_Snitobei_VS.raw	1	1	32	59	Carbamidomethylation	C9:Carbamidomethylation:1000.00;C22:Carbamidomethylation:1000.00;C28:Carbamidomethylation:1000.00
13	31	TRINITY_DN112_c0_g1_i3_orf1	K.YPHLVYGAIASSAPVLATVDFQDYIVTVQNSLAR.Y	Y	110.84	3677.9092	34	5.8	1226.9841	3	69.81	1.45E6	1	52849	Dl21GCL_Snitobei_VS.raw	2	2	184	217
13	31	TRINITY_DN112_c0_g1_i3_orf1	K.PLNLQAPVFLLDGTAHC(+57.02)ADMYPPSER.D	Y	107.71	2911.3997	26	6.2	728.8617	4	66.47	1.85E7	1	50060	Dl21GCL_Snitobei_VS.raw	3	3	442	467	Carbamidomethylation	C17:Carbamidomethylation:1000.00
13	31	TRINITY_DN112_c0_g1_i3_orf1	K.KVDIASLYYGIADYVFGVVQYNK.D	Y	94.01	2624.3525	23	5.2	875.7960	3	69.91	3.92E5	1	52946	Dl21GCL_Snitobei_VS.raw	1	1	261	283
13	31	TRINITY_DN112_c0_g1_i3_orf1	K.NLAYLSSEQALADAAYFIEEFNR.I	Y	89.61	2634.2600	23	3.7	879.0972	3	69.87	1.18E6	1	52909	Dl21GCL_Snitobei_VS.raw	1	1	133	155
13	31	TRINITY_DN112_c0_g1_i3_orf1	R.YSQSC(+57.02)VTAIEDASK.E	Y	86.19	1557.6981	14	3.4	779.8590	2	31.11	1.85E7	1	22253	Dl21GCL_Snitobei_VS.raw	3	3	218	231	Carbamidomethylation	C5:Carbamidomethylation:1000.00
13	31	TRINITY_DN112_c0_g1_i3_orf1	K.FTIDYTC(+57.02)DILLNDK.I	Y	86.05	1729.8232	14	3.0	865.9215	2	63.74	4.99E6	1	47998	Dl21GCL_Snitobei_VS.raw	6	6	294	307	Carbamidomethylation	C7:Carbamidomethylation:1000.00
13	31	TRINITY_DN112_c0_g1_i3_orf1	K.NGPVFLMLGGESEISSQR.M	Y	74.82	1919.9410	18	5.0	960.9826	2	60.56	3.99E6	1	46035	Dl21GCL_Snitobei_VS.raw	5	5	78	95
13	31	TRINITY_DN112_c0_g1_i3_orf1	K.KFNLC(+57.02)DPLDDIK.K	Y	74.53	1476.7283	12	5.3	739.3753	2	49.39	4.4E7	1	38040	Dl21GCL_Snitobei_VS.raw	4	4	249	260	Carbamidomethylation	C5:Carbamidomethylation:1000.00
13	31	TRINITY_DN112_c0_g1_i3_orf1	K.KFNLC(+57.02)DPLDDIKK.V	Y	71.90	1604.8231	13	4.1	535.9505	3	41.61	1.67E7	1	31510	Dl21GCL_Snitobei_VS.raw	4	4	249	261	Carbamidomethylation	C5:Carbamidomethylation:1000.00
13	31	TRINITY_DN112_c0_g1_i3_orf1	K.KVDIASLYYGIADY.V	Y	64.67	1589.7976	14	1.8	795.9075	2	67.33	1.06E6	1	50787	Dl21GCL_Snitobei_VS.raw	1	1	261	274
13	31	TRINITY_DN112_c0_g1_i3_orf1	R.DLPQLIQVR.L	Y	63.82	1080.6292	9	4.7	541.3244	2	51.11	5.21E7	1	39525	Dl21GCL_Snitobei_VS.raw	5	5	468	476
13	31	TRINITY_DN112_c0_g1_i3_orf1	R.NFINMNFLK.Q	Y	61.84	1139.5797	9	3.5	570.7991	2	57.95	2.08E7	1	44245	Dl21GCL_Snitobei_VS.raw	3	3	26	34
13	31	TRINITY_DN112_c0_g1_i3_orf1	K.FNLC(+57.02)DPLDDIKK.V	Y	60.90	1476.7283	12	4.3	493.2522	3	49.94	4E7	1	38517	Dl21GCL_Snitobei_VS.raw	1	1	250	261	Carbamidomethylation	C4:Carbamidomethylation:1000.00
13	31	TRINITY_DN112_c0_g1_i3_orf1	K.ALYIQLEHR.F	Y	60.76	1141.6244	9	3.4	381.5500	3	28.20	7.26E7	1	19811	Dl21GCL_Snitobei_VS.raw	9	9	110	118
13	31	TRINITY_DN112_c0_g1_i3_orf1	K.FNLC(+57.02)DPLDDIK.K	Y	60.49	1348.6333	11	3.3	675.3262	2	61.16	1.22E7	1	46418	Dl21GCL_Snitobei_VS.raw	3	3	250	260	Carbamidomethylation	C4:Carbamidomethylation:1000.00
13	31	TRINITY_DN112_c0_g1_i3_orf1	R.YLINSEYYEK.N	Y	60.33	1320.6238	10	3.9	661.3217	2	35.98	3.15E7	1	26601	Dl21GCL_Snitobei_VS.raw	2	2	68	77
13	31	TRINITY_DN112_c0_g1_i3_orf1	L.MLGGESEISSQR.M	Y	59.88	1292.6030	12	1.6	647.3098	2	20.33	2.33E6	1	12879	Dl21GCL_Snitobei_VS.raw	2	2	84	95
13	31	TRINITY_DN112_c0_g1_i3_orf1	R.MTNDMWIK.Y	Y	59.86	1037.4674	8	3.7	519.7429	2	34.46	1.81E7	1	25235	Dl21GCL_Snitobei_VS.raw	2	2	96	103
13	31	TRINITY_DN112_c0_g1_i3_orf1	K.PLNLQAPVFLLDGTAH.C	Y	55.51	1704.9199	16	7.6	853.4737	2	68.94	4.54E5	1	52081	Dl21GCL_Snitobei_VS.raw	1	1	442	457
13	31	TRINITY_DN112_c0_g1_i3_orf1	F.GGSYSGNLAAWAR.L	Y	51.41	1308.6211	13	5.1	655.3212	2	38.89	5.39E5	1	29104	Dl21GCL_Snitobei_VS.raw	1	1	169	181
13	31	TRINITY_DN112_c0_g1_i3_orf1	Y.SGNLAAWAR.L	Y	51.13	944.4828	9	2.6	473.2499	2	26.19	7.37E5	1	17995	Dl21GCL_Snitobei_VS.raw	1	1	173	181
13	31	TRINITY_DN112_c0_g1_i3_orf1	K.PLNLQAPVFLLDGTAHC(+57.02)ADM(+15.99)YPPSER.D	Y	48.25	2927.3945	26	2.0	976.8074	3	64.38	1.13E6	1	48428	Dl21GCL_Snitobei_VS.raw	2	2	442	467	Carbamidomethylation; Oxidation (M)	C17:Carbamidomethylation:1000.00;M20:Oxidation (M):1000.00
13	31	TRINITY_DN112_c0_g1_i3_orf1	Y.VFGVVQYNK.D	Y	47.63	1052.5654	9	4.5	527.2924	2	30.46	3.84E6	1	21680	Dl21GCL_Snitobei_VS.raw	2	2	275	283
13	31	TRINITY_DN112_c0_g1_i3_orf1	R.NFINM(+15.99)NFLK.Q	Y	44.80	1155.5747	9	4.5	578.7972	2	45.76	1.24E6	1	34936	Dl21GCL_Snitobei_VS.raw	2	2	26	34	Oxidation (M)	M5:Oxidation (M):1000.00
13	31	TRINITY_DN112_c0_g1_i3_orf1	R.FNLDFVK.S	Y	44.43	881.4647	7	3.2	441.7410	2	47.74	6.21E7	1	36604	Dl21GCL_Snitobei_VS.raw	4	4	398	404
13	31	TRINITY_DN112_c0_g1_i3_orf1	L.YIQLEHR.F	Y	42.97	957.5032	7	3.7	479.7606	2	28.11	5.24E6	1	19728	Dl21GCL_Snitobei_VS.raw	2	2	112	118
13	31	TRINITY_DN112_c0_g1_i3_orf1	L.QAPVFLLDGTAHC(+57.02)ADMYPPSER.D	Y	42.79	2474.1357	22	2.6	825.7214	3	50.98	4.9E5	1	39409	Dl21GCL_Snitobei_VS.raw	1	1	446	467	Carbamidomethylation	C13:Carbamidomethylation:1000.00
13	31	TRINITY_DN112_c0_g1_i3_orf1	A.LYIQLEHR.F	Y	41.60	1070.5873	8	4.9	536.3035	2	28.07	8.73E5	1	19696	Dl21GCL_Snitobei_VS.raw	1	1	111	118
13	31	TRINITY_DN112_c0_g1_i3_orf1	K.VIDKWITDK	Y	41.47	1116.6179	9	1.6	373.2138	3	24.36	3.51E6	1	16332	Dl21GCL_Snitobei_VS.raw	3	3	482	490
13	31	TRINITY_DN112_c0_g1_i3_orf1	K.EIHIMLR.H	Y	41.03	910.5059	7	3.7	304.5103	3	26.46	2.03E7	1	18242	Dl21GCL_Snitobei_VS.raw	4	4	232	238
13	31	TRINITY_DN112_c0_g1_i3_orf1	R.M(+15.99)TNDMWIK.Y	Y	40.08	1053.4624	8	4.4	527.7408	2	28.20	5.1E6	1	19814	Dl21GCL_Snitobei_VS.raw	1	1	96	103	Oxidation (M)	M1:Oxidation (M):42.89
13	31	TRINITY_DN112_c0_g1_i3_orf1	K.FIELISK.A	Y	39.99	848.5007	7	1.2	425.2581	2	42.44	5.85E7	1	32241	Dl21GCL_Snitobei_VS.raw	15	15	318	324
13	31	TRINITY_DN112_c0_g1_i3_orf1	R.MTNDM(+15.99)WIK.Y	Y	34.98	1053.4624	8	2.6	527.7399	2	32.54	3.65E6	1	23527	Dl21GCL_Snitobei_VS.raw	2	2	96	103	Oxidation (M)	M5:Oxidation (M):17.70
13	31	TRINITY_DN112_c0_g1_i3_orf1	L.PQLIQVR.L	Y	34.27	852.5181	7	4.2	427.2681	2	51.22	2.47E6	1	39625	Dl21GCL_Snitobei_VS.raw	2	2	470	476
13	31	TRINITY_DN112_c0_g1_i3_orf1	Y.IVTVQNSLAR.Y	Y	31.36	1099.6349	10	4.2	550.8270	2	23.43	8.69E5	1	15494	Dl21GCL_Snitobei_VS.raw	1	1	208	217
13	31	TRINITY_DN112_c0_g1_i3_orf1	L.NLQAPVFLLDGTAHC(+57.02)ADMYPPSER.D	Y	30.89	2701.2627	24	-6.2	901.4226	3	59.70	0	1	45427	Dl21GCL_Snitobei_VS.raw	1	1	444	467	Carbamidomethylation	C15:Carbamidomethylation:1000.00
13	31	TRINITY_DN112_c0_g1_i3_orf1	K.WITDK	N	29.03	661.3435	5	0.9	331.6793	2	13.96	3.72E5	1	7290	Dl21GCL_Snitobei_VS.raw	1	1	486	490
13	31	TRINITY_DN112_c0_g1_i3_orf1	L.GITKPLNLQAPVFLLDGTAHC(+57.02)ADMYPPSER.D	Y	28.34	3310.6477	30	4.7	828.6731	4	60.99	1.35E6	1	46311	Dl21GCL_Snitobei_VS.raw	1	1	438	467	Carbamidomethylation	C21:Carbamidomethylation:1000.00
13	31	TRINITY_DN112_c0_g1_i3_orf1	D.PLDDIK.K	Y	27.97	699.3802	6	3.5	350.6986	2	49.54	2.07E5	1	38169	Dl21GCL_Snitobei_VS.raw	1	1	255	260
13	31	TRINITY_DN112_c0_g1_i3_orf1	T.VDFQDYIVTVQNSLAR.Y	Y	27.00	1866.9475	16	3.1	623.3250	3	69.45	1.63E6	1	52510	Dl21GCL_Snitobei_VS.raw	1	1	202	217
13	31	TRINITY_DN112_c0_g1_i3_orf1	K.KVDIASLYY.G	Y	24.93	1070.5648	9	3.7	536.2917	2	46.56	0	1	35573	Dl21GCL_Snitobei_VS.raw	1	1	261	269
13	31	TRINITY_DN112_c0_g1_i3_orf1	N.FINMNFLK.Q	Y	24.62	1025.5369	8	4.4	513.7780	2	51.93	2.55E5	1	40214	Dl21GCL_Snitobei_VS.raw	1	1	27	34
13	31	TRINITY_DN112_c0_g1_i3_orf1	C.IDIFGPR.F	Y	23.92	816.4493	7	1.5	409.2325	2	39.01	3.57E5	1	29207	Dl21GCL_Snitobei_VS.raw	1	1	391	397
13	31	TRINITY_DN112_c0_g1_i3_orf1	K.YPHLVY.G	Y	23.48	790.4014	6	2.7	396.2090	2	34.96	1.85E6	1	25677	Dl21GCL_Snitobei_VS.raw	1	1	184	189
21	12	TRINITY_DN9617_c0_g1_i1_orf1	K.LTSDSQISGVPPITTDGPGPEGPHTAIPGLLSYAEVC(+57.02)SR.L	Y	107.57	3975.9524	39	4.7	995.0000	4	66.10	2.67E7	1	49762	Dl21GCL_Snitobei_VS.raw	4	4	321	359	Carbamidomethylation	C37:Carbamidomethylation:1000.00
21	12	TRINITY_DN9617_c0_g1_i1_orf1	R.LLSDYEFDGVDLAWQFPPVK.V	Y	102.48	2338.1521	20	3.7	780.3942	3	69.72	5.11E6	1	52758	Dl21GCL_Snitobei_VS.raw	2	2	157	176
21	12	TRINITY_DN9617_c0_g1_i1_orf1	L.VPNVEAFHLLAFDQK.T	Y	91.10	1726.9042	15	2.2	864.4613	2	67.93	6.36E4	1	51286	Dl21GCL_Snitobei_VS.raw	1	1	250	264
21	12	TRINITY_DN9617_c0_g1_i1_orf1	R.NPQEADYPAPIYESYGR.I	Y	89.25	1968.8853	17	4.0	985.4539	2	42.94	1.58E7	1	32689	Dl21GCL_Snitobei_VS.raw	4	4	269	285
21	12	TRINITY_DN9617_c0_g1_i1_orf1	V.PNVEAFHLLAFDQK.T	Y	87.75	1627.8358	14	4.7	814.9290	2	67.93	1.72E5	1	51293	Dl21GCL_Snitobei_VS.raw	1	1	251	264
21	12	TRINITY_DN9617_c0_g1_i1_orf1	K.YGSYAYQTYNEETGADGIWVGYEDPDSAGNK.A	Y	86.92	3419.4377	31	5.5	1140.8262	3	60.57	1.09E6	1	46045	Dl21GCL_Snitobei_VS.raw	3	3	378	408
21	12	TRINITY_DN9617_c0_g1_i1_orf1	R.LLVPNVEAFHLLAFDQK.T	Y	85.43	1953.0723	17	5.4	652.0349	3	67.99	3.08E7	1	51335	Dl21GCL_Snitobei_VS.raw	3	3	248	264
21	12	TRINITY_DN9617_c0_g1_i1_orf1	R.GTFSSIWHSVK.K	Y	82.24	1247.6299	11	3.6	624.8245	2	36.84	3.08E7	1	27376	Dl21GCL_Snitobei_VS.raw	7	7	182	192
21	12	TRINITY_DN9617_c0_g1_i1_orf1	K.GLGGVAIYELSLDDFR.G	Y	81.54	1723.8781	16	1.2	862.9473	2	69.17	9.74E6	1	52274	Dl21GCL_Snitobei_VS.raw	2	2	416	431
21	12	TRINITY_DN9617_c0_g1_i1_orf1	K.VYIGIGGNADPYEETHK.Y	Y	80.58	1861.8846	17	2.0	931.9514	2	35.59	5.61E7	1	26248	Dl21GCL_Snitobei_VS.raw	4	4	120	136
21	12	TRINITY_DN9617_c0_g1_i1_orf1	R.YFLEHGTPGTK.I	Y	78.51	1248.6139	11	3.1	417.2132	3	18.74	6.86E7	1	11471	Dl21GCL_Snitobei_VS.raw	4	4	297	307
21	12	TRINITY_DN9617_c0_g1_i1_orf1	K.KYGSYAYQTYNEETGADGIWVGYEDPDSAGNK.A	Y	75.17	3547.5327	32	2.8	1183.5215	3	52.13	1.62E6	1	40355	Dl21GCL_Snitobei_VS.raw	2	2	377	408
21	12	TRINITY_DN9617_c0_g1_i1_orf1	R.IPQDNIDSLVR.Y	Y	69.11	1268.6725	11	5.1	635.3467	2	39.55	5.15E7	1	29685	Dl21GCL_Snitobei_VS.raw	3	3	286	296
21	12	TRINITY_DN9617_c0_g1_i1_orf1	R.GIC(+57.02)TGDKFPVLK.A	Y	68.44	1333.7064	12	3.8	667.8630	2	32.53	5.22E7	1	23519	Dl21GCL_Snitobei_VS.raw	5	5	432	443	Carbamidomethylation	C3:Carbamidomethylation:1000.00
21	12	TRINITY_DN9617_c0_g1_i1_orf1	K.YLLVTETSEAR.T	Y	57.87	1280.6613	11	4.4	641.3407	2	33.43	2.06E7	1	24317	Dl21GCL_Snitobei_VS.raw	2	2	137	147
21	12	TRINITY_DN9617_c0_g1_i1_orf1	T.FSSIWHSVK.K	Y	56.10	1089.5607	9	4.7	545.7902	2	36.62	1.66E6	1	27171	Dl21GCL_Snitobei_VS.raw	3	3	184	192
21	12	TRINITY_DN9617_c0_g1_i1_orf1	F.HLLAFDQK.T	Y	54.45	970.5236	8	3.4	486.2707	2	20.44	1.95E6	1	12977	Dl21GCL_Snitobei_VS.raw	2	2	257	264
21	12	TRINITY_DN9617_c0_g1_i1_orf1	K.FQVEDLRPALAF.C	Y	53.61	1404.7401	12	4.4	703.3804	2	66.00	4.59E6	1	49684	Dl21GCL_Snitobei_VS.raw	1	1	60	71
21	12	TRINITY_DN9617_c0_g1_i1_orf1	K.IVVGIPTFAR.T	Y	52.84	1071.6440	10	4.4	536.8317	2	50.68	3.25E7	1	39146	Dl21GCL_Snitobei_VS.raw	2	2	308	317
21	12	TRINITY_DN9617_c0_g1_i1_orf1	R.DGFTLLVR.D	Y	51.85	919.5127	8	2.8	460.7649	2	50.86	4.65E6	1	39302	Dl21GCL_Snitobei_VS.raw	1	1	210	217
21	12	TRINITY_DN9617_c0_g1_i1_orf1	R.LLVPNVEAFHLL.A	Y	45.92	1363.7864	12	2.8	682.9024	2	69.47	2.13E5	1	52534	Dl21GCL_Snitobei_VS.raw	1	1	248	259
21	12	TRINITY_DN9617_c0_g1_i1_orf1	K.FINSVGR.L	Y	43.33	791.4290	7	4.1	396.7234	2	13.21	2.25E7	1	6659	Dl21GCL_Snitobei_VS.raw	2	2	150	156
21	12	TRINITY_DN9617_c0_g1_i1_orf1	K.DLTVTILPH.T	Y	43.22	1007.5651	9	4.1	504.7919	2	53.50	6.06E6	1	41201	Dl21GCL_Snitobei_VS.raw	3	3	229	237
21	12	TRINITY_DN9617_c0_g1_i1_orf1	R.SFPDVK.V	Y	40.14	691.3541	6	2.2	346.6851	2	17.08	1.92E7	1	9939	Dl21GCL_Snitobei_VS.raw	5	5	114	119
21	12	TRINITY_DN9617_c0_g1_i1_orf1	Y.ELSLDDFR.G	Y	37.65	993.4767	8	5.1	497.7481	2	45.78	6.93E5	1	34950	Dl21GCL_Snitobei_VS.raw	1	1	424	431
21	12	TRINITY_DN9617_c0_g1_i1_orf1	I.C(+57.02)TGDKFPVLK.A	Y	37.06	1163.6008	10	-1.4	582.8069	2	32.56	2.79E7	1	23542	Dl21GCL_Snitobei_VS.raw	1	1	434	443	Carbamidomethylation	C1:Carbamidomethylation:1000.00
21	12	TRINITY_DN9617_c0_g1_i1_orf1	F.C(+57.02)THLIYGFAGINPENFEAVPLNPSLDTGAGY.A	Y	32.98	3336.5762	31	1.5	1113.2010	3	69.64	0	1	52683	Dl21GCL_Snitobei_VS.raw	1	1	72	102	Carbamidomethylation	C1:Carbamidomethylation:1000.00
21	12	TRINITY_DN9617_c0_g1_i1_orf1	K.FPVLK.A	N	29.39	602.3792	5	3.0	302.1978	2	24.20	1.08E7	1	16184	Dl21GCL_Snitobei_VS.raw	3	3	439	443
21	12	TRINITY_DN9617_c0_g1_i1_orf1	F.SSIWHSVK.K	Y	26.40	942.4923	8	2.8	315.1723	3	11.58	5.23E5	1	5309	Dl21GCL_Snitobei_VS.raw	1	1	185	192
18	61	TRINITY_DN1603_c0_g1_i3_orf1	K.KAQWEQDSDYC(+57.02)SLVK.E	Y	108.25	1855.8411	15	5.1	928.9326	2	34.82	5.84E6	1	25555	Dl21GCL_Snitobei_VS.raw	3	3	1029	1043	Carbamidomethylation	C11:Carbamidomethylation:1000.00
18	61	TRINITY_DN1603_c0_g1_i3_orf1	K.YVDQLLHEMATKPILHVVQK.S	Y	98.65	2361.2878	20	4.3	788.1066	3	49.01	3.37E7	1	37705	Dl21GCL_Snitobei_VS.raw	6	6	859	878
18	61	TRINITY_DN1603_c0_g1_i3_orf1	R.KQQTLPNHFYFTDFER.H	Y	90.91	2069.9958	16	3.4	691.0082	3	42.65	1.87E7	1	32436	Dl21GCL_Snitobei_VS.raw	3	3	906	921
18	61	TRINITY_DN1603_c0_g1_i3_orf1	K.LVIDYPDETQALFKPMR.F	Y	84.63	2035.0448	17	3.9	679.3582	3	58.36	1.41E6	1	44514	Dl21GCL_Snitobei_VS.raw	2	2	886	902
18	61	TRINITY_DN1603_c0_g1_i3_orf1	K.DPVSPVLWEPHLTALDR.R	Y	84.20	1944.0105	17	4.7	649.0138	3	61.44	3.41E7	1	46581	Dl21GCL_Snitobei_VS.raw	5	5	1145	1161
18	61	TRINITY_DN1603_c0_g1_i3_orf1	K.AQWEQDSDYC(+57.02)SLVK.E	Y	83.82	1727.7461	14	4.6	864.8843	2	42.47	4.88E6	1	32269	Dl21GCL_Snitobei_VS.raw	2	2	1030	1043	Carbamidomethylation	C10:Carbamidomethylation:1000.00
18	61	TRINITY_DN1603_c0_g1_i3_orf1	K.QQTLPNHFYFTDFER.H	Y	78.84	1941.9009	15	4.4	648.3104	3	50.17	6.76E6	1	38720	Dl21GCL_Snitobei_VS.raw	3	3	907	921
18	61	TRINITY_DN1603_c0_g1_i3_orf1	K.YVDQLLHEMATK.P	Y	77.80	1446.7177	12	2.9	724.3682	2	41.46	7.67E6	1	31375	Dl21GCL_Snitobei_VS.raw	3	3	859	870
18	61	TRINITY_DN1603_c0_g1_i3_orf1	R.HTAEIAAFHLDR.L	Y	76.68	1379.6946	12	2.7	460.9067	3	25.84	1.38E7	1	17675	Dl21GCL_Snitobei_VS.raw	4	4	922	933
18	61	TRINITY_DN1603_c0_g1_i3_orf1	K.TFFVSPVGNLC(+57.02)FHGR.C	Y	73.03	1736.8457	15	5.9	869.4352	2	51.40	1.01E7	1	39786	Dl21GCL_Snitobei_VS.raw	4	4	965	979	Carbamidomethylation	C11:Carbamidomethylation:1000.00
18	61	TRINITY_DN1603_c0_g1_i3_orf1	K.LVIDYPDETQALFK.P	Y	68.91	1650.8505	14	2.6	826.4347	2	60.85	5.95E6	1	46214	Dl21GCL_Snitobei_VS.raw	2	2	886	899
18	61	TRINITY_DN1603_c0_g1_i3_orf1	R.GFGRPFHDEISILAPLLQC(+57.02)C(+57.02).M	Y	65.96	2329.1348	20	2.9	777.3878	3	69.27	4.93E6	1	52356	Dl21GCL_Snitobei_VS.raw	1	1	1095	1114	Carbamidomethylation	C19:Carbamidomethylation:1000.00;C20:Carbamidomethylation:1000.00
18	61	TRINITY_DN1603_c0_g1_i3_orf1	R.GFGRPFHDEISILAPLLQC(+57.02)C(+57.02)MIR.R	Y	63.11	2729.3604	23	3.8	683.3500	4	68.54	4.13E5	1	51764	Dl21GCL_Snitobei_VS.raw	1	1	1095	1117	Carbamidomethylation	C19:Carbamidomethylation:1000.00;C20:Carbamidomethylation:1000.00
18	61	TRINITY_DN1603_c0_g1_i3_orf1	R.PFHDEISILAPLLQC(+57.02)C(+57.02).M	Y	59.79	1911.9222	16	3.2	956.9715	2	69.70	9.94E5	1	52741	Dl21GCL_Snitobei_VS.raw	2	2	1099	1114	Carbamidomethylation	C15:Carbamidomethylation:1000.00;C16:Carbamidomethylation:1000.00
18	61	TRINITY_DN1603_c0_g1_i3_orf1	K.FHNEHEHLSLAMR.N	Y	56.81	1619.7627	13	2.9	405.9491	4	18.07	4.27E6	1	10846	Dl21GCL_Snitobei_VS.raw	2	2	1127	1139
18	61	TRINITY_DN1603_c0_g1_i3_orf1	K.EIPPYDEGHR.L	Y	56.15	1211.5570	10	4.3	404.8613	3	12.13	2.38E7	1	5804	Dl21GCL_Snitobei_VS.raw	14	14	1044	1053
18	61	TRINITY_DN1603_c0_g1_i3_orf1	I.PPYDEGHR.L	Y	54.58	969.4304	8	7.7	485.7262	2	11.07	8.83E5	1	4860	Dl21GCL_Snitobei_VS.raw	1	1	1046	1053
18	61	TRINITY_DN1603_c0_g1_i3_orf1	R.GFGRPFHDEISILAPLLQC(+57.02).C	Y	54.21	2169.1040	19	1.6	724.0431	3	69.27	1.05E6	1	52358	Dl21GCL_Snitobei_VS.raw	1	1	1095	1113	Carbamidomethylation	C19:Carbamidomethylation:1000.00
18	61	TRINITY_DN1603_c0_g1_i3_orf1	R.STLTTLLK.F	Y	49.68	875.5328	8	2.3	438.7747	2	35.52	1.62E7	1	26180	Dl21GCL_Snitobei_VS.raw	2	2	1119	1126
18	61	TRINITY_DN1603_c0_g1_i3_orf1	R.C(+57.02)SYYC(+57.02)DTAHAIC(+57.02)GNPDNLEGSFAAFLPNK.E	Y	49.44	3291.4060	29	8.1	1098.1515	3	65.26	5.8E6	1	49087	Dl21GCL_Snitobei_VS.raw	2	2	980	1008	Carbamidomethylation	C1:Carbamidomethylation:1000.00;C5:Carbamidomethylation:1000.00;C12:Carbamidomethylation:1000.00
18	61	TRINITY_DN1603_c0_g1_i3_orf1	R.HHYETFK.I	Y	41.18	960.4453	7	1.0	321.1560	3	8.42	8.66E4	1	2505	Dl21GCL_Snitobei_VS.raw	1	1	1073	1079
18	61	TRINITY_DN1603_c0_g1_i3_orf1	K.PILHVVQK.S	Y	37.86	932.5807	8	1.9	311.8681	3	11.17	6.74E6	1	4949	Dl21GCL_Snitobei_VS.raw	2	2	871	878
18	61	TRINITY_DN1603_c0_g1_i3_orf1	K.DPVSPVLWEPH.L	Y	37.28	1274.6295	11	2.8	638.3238	2	54.33	1.2E5	1	41710	Dl21GCL_Snitobei_VS.raw	1	1	1145	1155
18	61	TRINITY_DN1603_c0_g1_i3_orf1	R.VGLILQAVR.D	Y	34.79	967.6178	9	3.6	484.8179	2	41.64	1.02E7	1	31534	Dl21GCL_Snitobei_VS.raw	2	2	1163	1171
18	61	TRINITY_DN1603_c0_g1_i3_orf1	R.FHLDIAR.L	Y	32.92	870.4711	7	3.4	436.2443	2	26.52	3.32E6	1	18293	Dl21GCL_Snitobei_VS.raw	2	2	843	849
18	61	TRINITY_DN1603_c0_g1_i3_orf1	R.LELYPK.N	Y	31.36	761.4323	6	3.2	381.7246	2	25.75	1.28E7	1	17591	Dl21GCL_Snitobei_VS.raw	2	2	850	855
18	61	TRINITY_DN1603_c0_g1_i3_orf1	V.VDLQMDLGYSGHHLLPSHGR.V	Y	29.89	2231.0906	20	5.3	558.7829	4	39.67	8.48E5	1	29789	Dl21GCL_Snitobei_VS.raw	1	1	720	739
18	61	TRINITY_DN1603_c0_g1_i3_orf1	R.HTAEIAAF.H	Y	29.55	858.4235	8	3.4	430.2205	2	27.14	2.92E6	1	18854	Dl21GCL_Snitobei_VS.raw	1	1	922	929
18	61	TRINITY_DN1603_c0_g1_i3_orf1	R.LLNFR.R	N	28.66	661.3911	5	3.7	331.7040	2	26.52	1.52E7	1	18292	Dl21GCL_Snitobei_VS.raw	2	2	934	938
24	40	TRINITY_DN713_c0_g1_i2_orf1	K.GNFNHVVSEELGAHVLQLPYK.G	Y	116.25	2350.2070	21	5.7	784.4141	3	51.63	2.45E7	1	39985	Dl21GCL_Snitobei_VS.raw	4	4	246	266
24	40	TRINITY_DN713_c0_g1_i2_orf1	K.VRDC(+57.02)MLDFFGDELEQVDFR.I	Y	91.25	2390.0671	19	1.8	797.6978	3	69.40	4.16E5	1	52467	Dl21GCL_Snitobei_VS.raw	1	1	148	166	Carbamidomethylation	C4:Carbamidomethylation:1000.00
24	40	TRINITY_DN713_c0_g1_i2_orf1	R.DLIPSGGITEDSDLVLANAVYFK.G	Y	83.73	2436.2424	23	2.1	813.0898	3	69.74	1.4E5	1	52784	Dl21GCL_Snitobei_VS.raw	1	1	190	212
24	40	TRINITY_DN713_c0_g1_i2_orf1	R.AMGAGELLMPSSADLR.G	Y	78.44	1617.7854	16	5.0	809.9040	2	52.21	8.08E6	1	40402	Dl21GCL_Snitobei_VS.raw	2	2	356	371
24	40	TRINITY_DN713_c0_g1_i2_orf1	R.SSRPIEPAIFNANHPFLYFIYDR.L	Y	77.88	2766.3916	23	2.9	692.6072	4	65.85	7.54E5	1	49553	Dl21GCL_Snitobei_VS.raw	1	1	412	434
24	40	TRINITY_DN713_c0_g1_i2_orf1	K.SLHLGDAVHR.A	Y	75.84	1103.5836	10	3.2	368.8697	3	11.06	2.07E7	1	4844	Dl21GCL_Snitobei_VS.raw	2	2	380	389
24	40	TRINITY_DN713_c0_g1_i2_orf1	K.KDIFYVSGSR.S	Y	65.14	1170.6033	10	2.4	391.2093	3	22.30	2.56E6	1	14494	Dl21GCL_Snitobei_VS.raw	4	4	226	235
24	40	TRINITY_DN713_c0_g1_i2_orf1	K.NNLFYSPYSLHQALTLAYFGAR.G	Y	65.11	2545.2754	22	6.1	849.4376	3	68.59	7.13E6	1	51806	Dl21GCL_Snitobei_VS.raw	1	1	66	87
24	40	TRINITY_DN713_c0_g1_i2_orf1	L.HLGDAVHR.A	Y	64.40	903.4675	8	2.0	302.1637	3	11.12	4.65E5	1	4904	Dl21GCL_Snitobei_VS.raw	1	1	382	389
24	40	TRINITY_DN713_c0_g1_i2_orf1	Y.SLHQALTLAYFGAR.G	Y	62.40	1546.8256	14	1.4	516.6165	3	47.04	1.88E6	1	35988	Dl21GCL_Snitobei_VS.raw	2	2	74	87
24	40	TRINITY_DN713_c0_g1_i2_orf1	R.SSRPIEPAIFNANHPFLY.F	Y	60.64	2072.0479	18	4.0	691.6927	3	55.37	1.46E6	1	42413	Dl21GCL_Snitobei_VS.raw	1	1	412	429
24	40	TRINITY_DN713_c0_g1_i2_orf1	R.FEFALETLK.K	Y	57.81	1096.5804	9	4.3	549.2999	2	55.30	7.1E6	1	42372	Dl21GCL_Snitobei_VS.raw	3	3	49	57
24	40	TRINITY_DN713_c0_g1_i2_orf1	R.ELLDDGILPR.E	Y	55.14	1139.6187	10	2.9	570.8182	2	50.31	1.39E7	1	38844	Dl21GCL_Snitobei_VS.raw	4	4	324	333
24	40	TRINITY_DN713_c0_g1_i2_orf1	R.FEFALETLKK.T	Y	54.56	1224.6754	10	2.2	613.3463	2	42.71	4.38E6	1	32488	Dl21GCL_Snitobei_VS.raw	2	2	49	58
24	40	TRINITY_DN713_c0_g1_i2_orf1	R.DGVHQLIER.I	Y	53.83	1065.5566	9	3.9	533.7877	2	18.24	9.98E6	1	11012	Dl21GCL_Snitobei_VS.raw	4	4	303	311
24	40	TRINITY_DN713_c0_g1_i2_orf1	R.SSFITFMR.Q	Y	53.45	987.4847	8	4.4	494.7518	2	48.25	1.24E6	1	37041	Dl21GCL_Snitobei_VS.raw	2	2	236	243
24	40	TRINITY_DN713_c0_g1_i2_orf1	R.EVEVSLPR.F	Y	52.32	927.5025	8	4.4	464.7606	2	29.71	8.01E6	1	21034	Dl21GCL_Snitobei_VS.raw	3	3	334	341
24	40	TRINITY_DN713_c0_g1_i2_orf1	R.AM(+15.99)GAGELLMPSSADLR.G	Y	51.71	1633.7804	16	3.0	817.9000	2	52.06	7.83E5	1	40304	Dl21GCL_Snitobei_VS.raw	3	3	356	371	Oxidation (M)	M2:Oxidation (M):55.73
24	40	TRINITY_DN713_c0_g1_i2_orf1	R.AMGAGELLM(+15.99)PSSADLR.G	Y	45.67	1633.7804	16	5.8	817.9022	2	45.07	8.99E5	1	34491	Dl21GCL_Snitobei_VS.raw	2	2	356	371	Oxidation (M)	M9:Oxidation (M):61.82
24	40	TRINITY_DN713_c0_g1_i2_orf1	R.YYSYENSVK.R	Y	45.33	1151.5134	9	6.6	576.7678	2	18.61	6.44E6	1	11355	Dl21GCL_Snitobei_VS.raw	1	1	112	120
24	40	TRINITY_DN713_c0_g1_i2_orf1	Y.SLHQALTLAY.F	Y	42.56	1115.5975	10	4.1	558.8083	2	41.64	1.6E6	1	31535	Dl21GCL_Snitobei_VS.raw	1	1	74	83
24	40	TRINITY_DN713_c0_g1_i2_orf1	R.PIEPAIFNANHPFLY.F	Y	42.24	1741.8827	15	4.1	871.9521	2	66.36	2.66E6	1	49970	Dl21GCL_Snitobei_VS.raw	2	2	415	429
24	40	TRINITY_DN713_c0_g1_i2_orf1	R.SSRPIEPAIFNANHPFLYF.I	Y	42.01	2219.1162	19	3.7	740.7154	3	66.12	5.72E5	1	49787	Dl21GCL_Snitobei_VS.raw	1	1	412	430
24	40	TRINITY_DN713_c0_g1_i2_orf1	R.TILFSGIYR.V	Y	41.97	1068.5968	9	4.4	535.3080	2	49.01	1.03E7	1	37702	Dl21GCL_Snitobei_VS.raw	1	1	438	446
24	40	TRINITY_DN713_c0_g1_i2_orf1	K.LWLTSTK.K	Y	41.63	847.4803	7	3.5	424.7489	2	31.28	1.54E7	1	22407	Dl21GCL_Snitobei_VS.raw	3	3	140	146
24	40	TRINITY_DN713_c0_g1_i2_orf1	K.GLWQSR.F	Y	40.45	745.3871	6	2.9	373.7019	2	18.24	7.64E6	1	11010	Dl21GCL_Snitobei_VS.raw	1	1	213	218
24	40	TRINITY_DN713_c0_g1_i2_orf1	R.PIEPAIFNANHPFLYF.I	Y	39.11	1888.9512	16	3.1	945.4858	2	69.63	1.5E5	1	52680	Dl21GCL_Snitobei_VS.raw	1	1	415	430
24	40	TRINITY_DN713_c0_g1_i2_orf1	Y.IFLPPFATAR.S	Y	37.84	1131.6440	10	2.9	566.8309	2	56.10	7.98E6	1	42956	Dl21GCL_Snitobei_VS.raw	2	2	274	283
24	40	TRINITY_DN713_c0_g1_i2_orf1	L.TLAYFGAR.G	Y	37.42	897.4708	8	5.2	449.7450	2	30.58	6.75E5	1	21782	Dl21GCL_Snitobei_VS.raw	1	1	80	87
24	40	TRINITY_DN713_c0_g1_i2_orf1	Y.SLHQALTLAYF.G	Y	30.64	1262.6659	11	3.3	632.3423	2	58.10	2.28E6	1	44342	Dl21GCL_Snitobei_VS.raw	1	1	74	84
24	40	TRINITY_DN713_c0_g1_i2_orf1	H.VLQLPYK.G	Y	26.18	859.5167	7	3.5	430.7672	2	32.97	6.71E5	1	23908	Dl21GCL_Snitobei_VS.raw	1	1	260	266
24	40	TRINITY_DN713_c0_g1_i2_orf1	K.ELIDAR.F	Y	21.70	715.3864	6	3.1	358.7016	2	13.78	0	1	7137	Dl21GCL_Snitobei_VS.raw	1	1	43	48
24	40	TRINITY_DN713_c0_g1_i2_orf1	Y.FIYDR.L	N	21.58	712.3544	5	3.5	357.1857	2	18.63	4.75E6	1	11371	Dl21GCL_Snitobei_VS.raw	1	1	430	434
30	11	TRINITY_DN10900_c0_g1_i1_orf1	K.FWEIISDEHGIDPTGAYHGDSDLQLER.I	Y	103.51	3099.4209	27	3.5	775.8652	4	59.61	8.21E6	1	45353	Dl21GCL_Snitobei_VS.raw	3	3	20	46
30	11	TRINITY_DN10900_c0_g1_i1_orf1	R.KEAESC(+57.02)DC(+57.02)LQGFQLTHSLGGGTGSGMGTLLISK.I	Y	92.85	3438.6218	33	3.3	860.6655	4	55.87	2.45E6	1	42785	Dl21GCL_Snitobei_VS.raw	2	2	122	154	Carbamidomethylation	C6:Carbamidomethylation:1000.00;C8:Carbamidomethylation:1000.00
30	11	TRINITY_DN10900_c0_g1_i1_orf1	K.GHYTEGAELVDSVLDVVR.K	Y	91.35	1957.9745	18	2.0	653.6667	3	65.95	1.09E7	1	49640	Dl21GCL_Snitobei_VS.raw	3	3	104	121
30	11	TRINITY_DN10900_c0_g1_i1_orf1	K.NSSYFVEWIPNNVK.T	Y	85.63	1695.8257	14	3.2	848.9229	2	59.78	2.5E6	1	45484	Dl21GCL_Snitobei_VS.raw	2	2	337	350
30	11	TRINITY_DN10900_c0_g1_i1_orf1	K.LSTPTYGDLNHLVSLTMSGVTTC(+57.02)LR.F	Y	84.04	2735.3623	25	1.7	912.7963	3	69.37	3.08E6	1	52439	Dl21GCL_Snitobei_VS.raw	1	1	217	241	Carbamidomethylation	C23:Carbamidomethylation:1000.00
30	11	TRINITY_DN10900_c0_g1_i1_orf1	R.ALSVPELTQQMFDAK.N	Y	82.49	1676.8444	15	4.3	839.4330	2	63.50	4.98E6	1	47845	Dl21GCL_Snitobei_VS.raw	3	3	283	297
30	11	TRINITY_DN10900_c0_g1_i1_orf1	R.AILVDLEPGTMDSVR.S	Y	79.50	1614.8286	15	4.6	808.4253	2	55.27	4.18E6	1	42351	Dl21GCL_Snitobei_VS.raw	3	3	63	77
30	11	TRINITY_DN10900_c0_g1_i1_orf1	R.LHFFMPGFAPLTSR.G	Y	79.11	1619.8282	14	3.6	540.9520	3	62.08	3.77E6	1	46926	Dl21GCL_Snitobei_VS.raw	2	2	263	276
30	11	TRINITY_DN10900_c0_g1_i1_orf1	K.EVDEQMLNIQNK.N	Y	77.54	1459.6976	12	2.6	730.8580	2	34.94	1.2E6	1	25664	Dl21GCL_Snitobei_VS.raw	1	1	325	336
30	11	TRINITY_DN10900_c0_g1_i1_orf1	R.EIVHIQAGQC(+57.02)GNQIGAK.F	Y	71.03	1821.9155	17	3.6	608.3146	3	24.15	8.81E6	1	16144	Dl21GCL_Snitobei_VS.raw	2	2	3	19	Carbamidomethylation	C10:Carbamidomethylation:1000.00
30	11	TRINITY_DN10900_c0_g1_i1_orf1	R.INVYYNEASGGK.Y	Y	68.41	1313.6251	12	4.2	657.8226	2	24.04	4.69E6	1	16041	Dl21GCL_Snitobei_VS.raw	2	2	47	58
30	11	TRINITY_DN10900_c0_g1_i1_orf1	R.IMNTYSVVPSPK.V	Y	63.99	1334.6904	12	4.5	668.3555	2	35.06	2.77E6	1	25773	Dl21GCL_Snitobei_VS.raw	1	1	163	174
30	11	TRINITY_DN10900_c0_g1_i1_orf1	R.FPGQLNADLR.K	Y	63.81	1129.5880	10	4.0	565.8035	2	37.54	1.08E7	1	27981	Dl21GCL_Snitobei_VS.raw	8	8	242	251
30	11	TRINITY_DN10900_c0_g1_i1_orf1	K.EAESC(+57.02)DC(+57.02)LQGFQLTHSLGGGTGSGMGTLLISK.I	Y	60.83	3310.5269	32	2.8	1104.5193	3	62.82	2.34E6	1	47388	Dl21GCL_Snitobei_VS.raw	1	1	123	154	Carbamidomethylation	C5:Carbamidomethylation:1000.00;C7:Carbamidomethylation:1000.00
30	11	TRINITY_DN10900_c0_g1_i1_orf1	F.QLTHSLGGGTGSGMGTLLISK.I	Y	59.50	2014.0518	21	6.7	672.3624	3	40.99	4.29E5	1	30951	Dl21GCL_Snitobei_VS.raw	1	1	134	154
30	11	TRINITY_DN10900_c0_g1_i1_orf1	R.ISEQFTAMFR.R	Y	57.21	1228.5911	10	4.8	615.3058	2	49.58	4.88E6	1	38205	Dl21GCL_Snitobei_VS.raw	2	2	381	390
30	11	TRINITY_DN10900_c0_g1_i1_orf1	R.AILVDLEPGTM(+15.99)DSVR.S	Y	56.31	1630.8236	15	4.3	816.4225	2	47.69	4E5	1	36559	Dl21GCL_Snitobei_VS.raw	1	1	63	77	Oxidation (M)	M11:Oxidation (M):1000.00
30	11	TRINITY_DN10900_c0_g1_i1_orf1	F.VFGQSGAGNNWAK.G	Y	55.11	1334.6367	13	4.1	668.3284	2	26.34	7.92E5	1	18131	Dl21GCL_Snitobei_VS.raw	1	1	91	103
30	11	TRINITY_DN10900_c0_g1_i1_orf1	R.YLTVAAIFR.G	Y	54.28	1052.6018	9	2.9	527.3097	2	56.32	2.48E6	1	43134	Dl21GCL_Snitobei_VS.raw	3	3	310	318
30	11	TRINITY_DN10900_c0_g1_i1_orf1	F.IGNSTAIQELFK.R	Y	52.84	1319.7085	12	6.3	660.8657	2	50.16	5.85E5	1	38711	Dl21GCL_Snitobei_VS.raw	1	1	368	379
30	11	TRINITY_DN10900_c0_g1_i1_orf1	K.MSATFIGNSTAIQELFK.R	Y	50.18	1856.9342	17	3.2	619.9873	3	67.83	1.62E6	1	51199	Dl21GCL_Snitobei_VS.raw	2	2	363	379
30	11	TRINITY_DN10900_c0_g1_i1_orf1	K.NMMAAC(+57.02)DPR.H	Y	48.95	1064.4202	9	4.7	533.2198	2	15.34	2.69E6	1	8418	Dl21GCL_Snitobei_VS.raw	3	3	298	306	Carbamidomethylation	C6:Carbamidomethylation:1000.00
30	11	TRINITY_DN10900_c0_g1_i1_orf1	K.LSTPTYGDLNHLVSLTM(+15.99)SGVTTC(+57.02)LR.F	Y	45.70	2751.3572	25	6.0	918.1318	3	66.07	8.2E4	1	49742	Dl21GCL_Snitobei_VS.raw	1	1	217	241	Oxidation (M); Carbamidomethylation	M17:Oxidation (M):1000.00;C23:Carbamidomethylation:1000.00
30	11	TRINITY_DN10900_c0_g1_i1_orf1	R.LHFFMPGFAPL.T	Y	45.13	1275.6473	11	2.3	638.8324	2	69.52	2E6	1	52571	Dl21GCL_Snitobei_VS.raw	1	1	263	273
30	11	TRINITY_DN10900_c0_g1_i1_orf1	R.SGPFGQIFRPDNF.V	Y	44.60	1480.7098	13	1.5	741.3633	2	61.15	5.43E5	1	46414	Dl21GCL_Snitobei_VS.raw	1	1	78	90
30	11	TRINITY_DN10900_c0_g1_i1_orf1	R.EIVHIQAGQC(+57.02)GN.Q	Y	37.94	1324.6194	12	-2.7	663.3152	2	22.68	1.16E6	1	14837	Dl21GCL_Snitobei_VS.raw	2	2	3	14	Carbamidomethylation	C10:Carbamidomethylation:1000.00
30	11	TRINITY_DN10900_c0_g1_i1_orf1	N.STAIQELFK.R	Y	35.84	1035.5601	9	7.6	518.7913	2	44.26	3.27E5	1	33854	Dl21GCL_Snitobei_VS.raw	1	1	371	379
30	11	TRINITY_DN10900_c0_g1_i1_orf1	N.MVPFPR.L	Y	27.04	745.3945	6	3.2	373.7057	2	27.44	2.64E6	1	19124	Dl21GCL_Snitobei_VS.raw	1	1	257	262
30	11	TRINITY_DN10900_c0_g1_i1_orf1	P.GQLNADLR.K	Y	26.83	885.4668	8	1.8	443.7415	2	15.24	1.72E5	1	8341	Dl21GCL_Snitobei_VS.raw	1	1	244	251
30	11	TRINITY_DN10900_c0_g1_i1_orf1	S.VLDVVR.K	Y	21.40	699.4279	6	1.8	350.7219	2	18.19	2.31E5	1	10961	Dl21GCL_Snitobei_VS.raw	1	1	116	121
22	7	TRINITY_DN9563_c0_g1_i1_orf1	K.FIDSDGIYGQAAEETQEEDEDDDVPR.K	Y	97.03	2942.2212	26	5.3	981.7529	3	50.54	1.24E6	1	39035	Dl21GCL_Snitobei_VS.raw	1	1	466	491
22	7	TRINITY_DN9563_c0_g1_i1_orf1	K.VTTEDLQNFITTQALPLIVEFNQDTAQK.I	Y	96.65	3176.6240	28	5.2	1059.8875	3	69.91	1.57E5	1	52942	Dl21GCL_Snitobei_VS.raw	1	1	218	245
22	7	TRINITY_DN9563_c0_g1_i1_orf1	R.HLLTQEVPEDWDKNPVK.V	Y	96.10	2047.0374	17	3.8	683.3557	3	36.87	2.35E7	1	27396	Dl21GCL_Snitobei_VS.raw	7	7	352	368
22	7	TRINITY_DN9563_c0_g1_i1_orf1	K.YKPENPELSSENILQFVTAFTEGK.L	Y	80.64	2740.3594	24	4.7	914.4647	3	69.67	1.13E7	1	52712	Dl21GCL_Snitobei_VS.raw	1	1	325	348
22	7	TRINITY_DN9563_c0_g1_i1_orf1	K.VDATVETELAEQHGVK.G	Y	79.16	1724.8580	16	5.0	863.4406	2	30.99	2.16E7	1	22150	Dl21GCL_Snitobei_VS.raw	5	5	83	98
22	7	TRINITY_DN9563_c0_g1_i1_orf1	K.VLVGTNFNEIAFDK.K	Y	76.46	1565.8090	14	4.7	783.9155	2	54.23	6.82E6	1	41631	Dl21GCL_Snitobei_VS.raw	2	2	369	382
22	7	TRINITY_DN9563_c0_g1_i1_orf1	K.SHLLVFLSK.E	Y	70.17	1042.6174	9	5.8	522.3190	2	39.11	5.5E6	1	29297	Dl21GCL_Snitobei_VS.raw	3	3	253	261
22	7	TRINITY_DN9563_c0_g1_i1_orf1	K.FIDSDGIYGQAAEETQEEDEDDDVPRKDEL	Y	69.16	3427.4697	30	4.6	1143.5024	3	50.17	3.36E6	1	38718	Dl21GCL_Snitobei_VS.raw	3	3	466	495
22	7	TRINITY_DN9563_c0_g1_i1_orf1	K.MDATANELDTIK.I	Y	66.65	1320.6232	12	7.5	661.3238	2	33.57	2.29E6	1	24446	Dl21GCL_Snitobei_VS.raw	2	2	423	434
22	7	TRINITY_DN9563_c0_g1_i1_orf1	K.TFLEVGNAIDDHVFGITSSEEVFGEYK.A	Y	64.67	3002.4185	27	6.0	1001.8194	3	69.04	2.36E6	1	52164	Dl21GCL_Snitobei_VS.raw	1	1	169	195
22	7	TRINITY_DN9563_c0_g1_i1_orf1	K.LFIDEHNVAIVGFFK.D	Y	63.29	1747.9297	15	3.5	583.6525	3	66.05	4.58E6	1	49727	Dl21GCL_Snitobei_VS.raw	1	1	146	160
22	7	TRINITY_DN9563_c0_g1_i1_orf1	K.EAGHFDKYEENIREPAK.K	Y	62.84	2031.9650	17	5.7	678.3328	3	18.46	9.23E6	1	11210	Dl21GCL_Snitobei_VS.raw	3	3	262	278
22	7	TRINITY_DN9563_c0_g1_i1_orf1	K.VLVGTNFNEIAFDKK.K	Y	62.36	1693.9038	15	5.3	565.6449	3	43.92	9.81E6	1	33555	Dl21GCL_Snitobei_VS.raw	1	1	369	383
22	7	TRINITY_DN9563_c0_g1_i1_orf1	K.QLVPIYDALGEK.Y	Y	60.43	1344.7289	12	5.2	673.3752	2	51.77	4.82E6	1	40094	Dl21GCL_Snitobei_VS.raw	2	2	400	411
22	7	TRINITY_DN9563_c0_g1_i1_orf1	K.YKDNEAVVIAK.M	Y	59.76	1248.6714	11	4.1	625.3455	2	11.73	5.84E6	1	5448	Dl21GCL_Snitobei_VS.raw	3	3	412	422
22	7	TRINITY_DN9563_c0_g1_i1_orf1	K.ISSFPTITLYK.K	Y	56.98	1268.7017	11	4.5	635.3610	2	52.58	5.98E6	1	40638	Dl21GCL_Snitobei_VS.raw	2	2	435	445
22	7	TRINITY_DN9563_c0_g1_i1_orf1	A.DIESEDGVLVITK.D	Y	55.94	1416.7347	13	4.4	709.3777	2	49.20	2.15E6	1	37871	Dl21GCL_Snitobei_VS.raw	2	2	20	32
22	7	TRINITY_DN9563_c0_g1_i1_orf1	R.KGSIIEYSGGR.Q	Y	54.67	1165.6091	11	3.6	389.5450	3	12.41	2.52E6	1	6030	Dl21GCL_Snitobei_VS.raw	3	3	108	118
22	7	TRINITY_DN9563_c0_g1_i1_orf1	R.HLLTQEVPEDWDK.N	Y	54.40	1608.7783	13	3.4	805.3992	2	38.56	1.41E6	1	28813	Dl21GCL_Snitobei_VS.raw	2	2	352	364
22	7	TRINITY_DN9563_c0_g1_i1_orf1	R.ILEFFGMK.K	Y	53.93	983.5150	8	2.2	492.7659	2	57.38	9.05E6	1	43852	Dl21GCL_Snitobei_VS.raw	3	3	299	306
22	7	TRINITY_DN9563_c0_g1_i1_orf1	K.DLAPEYAK.A	Y	53.91	905.4494	8	5.1	453.7343	2	18.93	8.23E5	1	11640	Dl21GCL_Snitobei_VS.raw	1	1	59	66
22	7	TRINITY_DN9563_c0_g1_i1_orf1	K.YEENIREPAK.K	Y	51.51	1247.6145	10	1.3	416.8793	3	10.28	2.08E6	1	4110	Dl21GCL_Snitobei_VS.raw	1	1	269	278
22	7	TRINITY_DN9563_c0_g1_i1_orf1	K.KEQIPAMR.L	Y	46.74	971.5222	8	1.0	324.8483	3	10.47	1.46E6	1	4292	Dl21GCL_Snitobei_VS.raw	2	2	307	314
22	7	TRINITY_DN9563_c0_g1_i1_orf1	K.GSIIEYSGGR.Q	Y	38.74	1037.5142	10	4.4	519.7667	2	23.81	2.03E6	1	15828	Dl21GCL_Snitobei_VS.raw	2	2	109	118
22	7	TRINITY_DN9563_c0_g1_i1_orf1	K.DLPTVETTK.L	Y	38.21	1002.5233	9	5.3	502.2716	2	22.99	1.39E6	1	15112	Dl21GCL_Snitobei_VS.raw	2	2	137	145
22	7	TRINITY_DN9563_c0_g1_i1_orf1	R.ILEFFGM(+15.99)K.K	Y	36.72	999.5099	8	6.9	500.7657	2	47.24	9.65E5	1	36167	Dl21GCL_Snitobei_VS.raw	2	2	299	306	Oxidation (M)	M7:Oxidation (M):1000.00
22	7	TRINITY_DN9563_c0_g1_i1_orf1	K.EQIPAMR.L	Y	33.35	843.4272	7	3.4	422.7223	2	17.86	4.01E6	1	10655	Dl21GCL_Snitobei_VS.raw	2	2	308	314
22	7	TRINITY_DN9563_c0_g1_i1_orf1	K.IFSGEIK.S	Y	33.17	792.4381	7	4.5	397.2281	2	19.68	8.26E6	1	12311	Dl21GCL_Snitobei_VS.raw	2	2	246	252
22	7	TRINITY_DN9563_c0_g1_i1_orf1	K.DNFETAMK.D	Y	32.64	954.4117	8	4.3	478.2151	2	20.50	8.39E5	1	13026	Dl21GCL_Snitobei_VS.raw	1	1	33	40
22	7	TRINITY_DN9563_c0_g1_i1_orf1	G.YPTLK.F	N	27.49	620.3533	5	4.0	311.1852	2	12.24	5.51E5	1	5893	Dl21GCL_Snitobei_VS.raw	2	2	100	104
22	7	TRINITY_DN9563_c0_g1_i1_orf1	K.SHLLVF.L	Y	27.36	714.4064	6	3.5	358.2117	2	43.43	1.45E5	1	33125	Dl21GCL_Snitobei_VS.raw	1	1	253	258
22	7	TRINITY_DN9563_c0_g1_i1_orf1	K.IILFK.K	N	26.05	632.4261	5	1.5	317.2208	2	34.02	1.27E7	1	24841	Dl21GCL_Snitobei_VS.raw	2	2	201	205
22	7	TRINITY_DN9563_c0_g1_i1_orf1	K.DHQYILF.E	Y	24.28	934.4548	7	2.9	468.2361	2	56.14	7.66E5	1	42995	Dl21GCL_Snitobei_VS.raw	1	1	41	47
22	7	TRINITY_DN9563_c0_g1_i1_orf1	T.ITLYK.K	N	23.90	636.3846	5	2.6	319.2004	2	16.77	1.15E6	1	9650	Dl21GCL_Snitobei_VS.raw	1	1	441	445
22	7	TRINITY_DN9563_c0_g1_i1_orf1	K.EAGHFDKYEENIR.E	Y	23.04	1606.7375	13	4.0	536.5886	3	17.98	2.3E6	1	10761	Dl21GCL_Snitobei_VS.raw	1	1	262	274
22	7	TRINITY_DN9563_c0_g1_i1_orf1	K.NVLVEFYAPWC(+57.02)GHC(+57.02)K.Q	Y	22.04	1878.8545	15	3.1	627.2941	3	55.06	4.08E5	1	42221	Dl21GCL_Snitobei_VS.raw	1	1	385	399	Carbamidomethylation	C11:Carbamidomethylation:1000.00;C14:Carbamidomethylation:1000.00
23	13	TRINITY_DN9298_c0_g1_i1_orf1	K.NIYSHTIDALQSVVTLLQSR.V	Y	103.39	2257.2065	20	3.5	753.4121	3	69.68	1.62E6	1	52719	Dl21GCL_Snitobei_VS.raw	1	1	334	353
23	13	TRINITY_DN9298_c0_g1_i1_orf1	K.FQIPESALSSLNEIVNSVK.A	Y	92.63	2074.0945	19	1.6	1038.0562	2	69.70	1.99E6	1	52746	Dl21GCL_Snitobei_VS.raw	2	2	280	298
23	13	TRINITY_DN9298_c0_g1_i1_orf1	R.HFTLPGSC(+57.02)NYVLAQDIR.D	Y	87.01	1989.9730	17	5.6	664.3353	3	49.22	8.18E6	1	37892	Dl21GCL_Snitobei_VS.raw	3	3	438	454	Carbamidomethylation	C8:Carbamidomethylation:1000.00
23	13	TRINITY_DN9298_c0_g1_i1_orf1	K.TLVEQVGEEIVTESK.D	Y	84.11	1659.8567	15	1.6	830.9370	2	55.83	5.56E6	1	42755	Dl21GCL_Snitobei_VS.raw	5	5	76	90
23	13	TRINITY_DN9298_c0_g1_i1_orf1	K.EALTVVSELAQDIVK.I	Y	77.00	1613.8876	15	3.0	538.9714	3	69.30	5.5E5	1	52383	Dl21GCL_Snitobei_VS.raw	1	1	223	237
23	13	TRINITY_DN9298_c0_g1_i1_orf1	K.VFGGVFTAVTETLK.K	Y	70.81	1467.7972	14	5.4	734.9099	2	65.56	1.27E6	1	49318	Dl21GCL_Snitobei_VS.raw	1	1	137	150
23	13	TRINITY_DN9298_c0_g1_i1_orf1	K.AQPNLKPLLEYYQTELDK.L	Y	70.55	2162.1260	18	4.1	721.7189	3	60.24	1.99E6	1	45847	Dl21GCL_Snitobei_VS.raw	2	2	99	116
23	13	TRINITY_DN9298_c0_g1_i1_orf1	K.DNIVSLIDYHR.K	Y	70.31	1343.6833	11	3.8	448.9034	3	46.65	1.7E7	1	35650	Dl21GCL_Snitobei_VS.raw	5	5	54	64
23	13	TRINITY_DN9298_c0_g1_i1_orf1	R.PTLRPLDVIPPFSK.T	Y	65.89	1578.9133	14	4.4	527.3140	3	52.41	2.27E6	1	40532	Dl21GCL_Snitobei_VS.raw	2	2	408	421
23	13	TRINITY_DN9298_c0_g1_i1_orf1	K.TGLIVDGGHFFTFDGR.H	Y	64.36	1737.8474	16	4.9	580.2926	3	58.66	2.93E6	1	44694	Dl21GCL_Snitobei_VS.raw	2	2	422	437
23	13	TRINITY_DN9298_c0_g1_i1_orf1	K.ALPIFDQIQDK.Y	Y	62.31	1286.6870	11	5.2	644.3541	2	51.50	2.71E6	1	39870	Dl21GCL_Snitobei_VS.raw	2	2	263	273
23	13	TRINITY_DN9298_c0_g1_i1_orf1	R.GELAEVHADLYK.E	Y	61.79	1343.6721	12	3.9	448.8997	3	29.77	7.8E6	1	21086	Dl21GCL_Snitobei_VS.raw	5	5	14	25
23	13	TRINITY_DN9298_c0_g1_i1_orf1	K.VTVQVQDLQK.Q	Y	58.25	1156.6451	10	4.8	579.3326	2	25.22	1.23E6	1	17105	Dl21GCL_Snitobei_VS.raw	1	1	152	161
23	13	TRINITY_DN9298_c0_g1_i1_orf1	K.GSLTSITITEPNER.I	Y	58.12	1516.7733	14	4.1	759.3970	2	38.73	2.49E6	1	28957	Dl21GCL_Snitobei_VS.raw	2	2	467	480
23	13	TRINITY_DN9298_c0_g1_i1_orf1	K.FLKPEYSYSK.D	Y	57.61	1260.6390	10	2.9	421.2215	3	21.67	1.58E7	1	13946	Dl21GCL_Snitobei_VS.raw	4	4	44	53
23	13	TRINITY_DN9298_c0_g1_i1_orf1	R.ELPSPLDAYYTYR.P	Y	56.66	1586.7616	13	3.1	794.3906	2	58.77	5.74E5	1	44768	Dl21GCL_Snitobei_VS.raw	1	1	395	407
23	13	TRINITY_DN9298_c0_g1_i1_orf1	K.ELITVVHSYVVK.R	Y	55.64	1385.7919	12	-0.7	693.9027	2	39.93	5.12E6	1	30017	Dl21GCL_Snitobei_VS.raw	3	3	308	319
23	13	TRINITY_DN9298_c0_g1_i1_orf1	N.LKPLLEYYQTELDK.L	Y	55.26	1751.9344	14	3.4	584.9874	3	48.56	6.29E6	1	37309	Dl21GCL_Snitobei_VS.raw	1	1	103	116
23	13	TRINITY_DN9298_c0_g1_i1_orf1	K.KVTVQVQDLQK.Q	Y	53.64	1284.7401	11	3.5	429.2555	3	16.80	1.12E6	1	9676	Dl21GCL_Snitobei_VS.raw	1	1	151	161
23	13	TRINITY_DN9298_c0_g1_i1_orf1	K.VDDVNEIK.N	Y	48.41	930.4658	8	3.9	466.2420	2	11.74	9.84E5	1	5462	Dl21GCL_Snitobei_VS.raw	1	1	326	333
23	13	TRINITY_DN9298_c0_g1_i1_orf1	R.ITINADGR.I	Y	45.74	858.4559	8	2.7	430.2364	2	13.55	7.61E6	1	6925	Dl21GCL_Snitobei_VS.raw	3	3	481	488
23	13	TRINITY_DN9298_c0_g1_i1_orf1	R.PLDVIPPFSK.T	Y	45.01	1111.6277	10	3.4	556.8230	2	50.20	7.57E5	1	38746	Dl21GCL_Snitobei_VS.raw	2	2	412	421
23	13	TRINITY_DN9298_c0_g1_i1_orf1	K.TLPGVVNFK.F	Y	42.86	973.5596	9	3.9	487.7890	2	38.03	2.97E6	1	28363	Dl21GCL_Snitobei_VS.raw	3	3	376	384
23	13	TRINITY_DN9298_c0_g1_i1_orf1	K.YVTELAK.Q	Y	42.38	822.4487	7	2.6	412.2327	2	14.64	1.85E6	1	7876	Dl21GCL_Snitobei_VS.raw	2	2	66	72
23	13	TRINITY_DN9298_c0_g1_i1_orf1	K.DLLEHLK.K	Y	41.51	866.4861	7	4.1	434.2521	2	27.94	5.66E6	1	19580	Dl21GCL_Snitobei_VS.raw	2	2	91	97
23	13	TRINITY_DN9298_c0_g1_i1_orf1	K.AVLPTAELK.E	Y	41.30	940.5593	9	5.0	471.2893	2	30.64	2.21E6	1	21835	Dl21GCL_Snitobei_VS.raw	2	2	299	307
23	13	TRINITY_DN9298_c0_g1_i1_orf1	K.DLLEHLKK.A	Y	39.53	994.5811	8	4.2	332.5357	3	18.46	1.33E6	1	11213	Dl21GCL_Snitobei_VS.raw	1	1	91	98
23	13	TRINITY_DN9298_c0_g1_i1_orf1	Y.ALIHFDESK.F	Y	38.44	1058.5397	9	2.0	353.8546	3	23.37	1.1E6	1	15439	Dl21GCL_Snitobei_VS.raw	1	1	35	43
23	13	TRINITY_DN9298_c0_g1_i1_orf1	K.EIVAILNK.V	Y	36.95	898.5487	8	3.9	450.2834	2	33.98	1.34E6	1	24803	Dl21GCL_Snitobei_VS.raw	1	1	129	136
23	13	TRINITY_DN9298_c0_g1_i1_orf1	K.MLVEQLK.A	Y	35.84	859.4837	7	3.5	430.7506	2	26.39	2.08E6	1	18172	Dl21GCL_Snitobei_VS.raw	1	1	256	262
23	13	TRINITY_DN9298_c0_g1_i1_orf1	K.M(+15.99)LVEQLK.A	Y	32.90	875.4786	7	4.1	438.7484	2	17.88	5.52E5	1	10671	Dl21GCL_Snitobei_VS.raw	1	1	256	262	Oxidation (M)	M1:Oxidation (M):1000.00
23	13	TRINITY_DN9298_c0_g1_i1_orf1	K.TGLIVDGGHFF.T	Y	29.33	1161.5818	11	5.0	581.8011	2	58.07	6.56E5	1	44321	Dl21GCL_Snitobei_VS.raw	1	1	422	432
23	13	TRINITY_DN9298_c0_g1_i1_orf1	Y.VLAQDIR.D	Y	25.42	813.4708	7	2.7	407.7438	2	13.67	2.72E6	1	7038	Dl21GCL_Snitobei_VS.raw	1	1	448	454
23	13	TRINITY_DN9298_c0_g1_i1_orf1	R.HFTLPGSC(+57.02)NY.V	Y	25.00	1194.5128	10	3.5	598.2657	2	37.79	1.67E6	1	28175	Dl21GCL_Snitobei_VS.raw	1	1	438	447	Carbamidomethylation	C8:Carbamidomethylation:1000.00
89	43	TRINITY_DN7570_c0_g1_i1_orf1	K.YDLEDALWVGLTDSHC(+57.02)NMPMGITAENLGAK.F	Y	106.82	3320.5151	30	3.4	1107.8494	3	69.56	0	1	52613	Dl21GCL_Snitobei_VS.raw	1	1	144	173	Carbamidomethylation	C16:Carbamidomethylation:1000.00
89	43	TRINITY_DN7570_c0_g1_i1_orf1	R.LVGFSVVGVDPTIMGIGPAPAIR.N	Y	105.24	2265.2554	23	2.2	756.0941	3	69.63	2.67E5	1	52674	Dl21GCL_Snitobei_VS.raw	1	1	281	303
89	43	TRINITY_DN7570_c0_g1_i1_orf1	K.TSTELSVIASNAAIQSAGLKPEK.I	Y	100.97	2314.2380	23	4.2	772.4232	3	48.64	2.23E6	1	37385	Dl21GCL_Snitobei_VS.raw	2	2	29	51
89	43	TRINITY_DN7570_c0_g1_i1_orf1	K.IDSVIFGNVMGISSC(+57.02)DGAFLPR.H	Y	100.05	2354.1399	22	3.3	785.7231	3	69.56	5.81E5	1	52615	Dl21GCL_Snitobei_VS.raw	1	1	52	73	Carbamidomethylation	C15:Carbamidomethylation:1000.00
89	43	TRINITY_DN7570_c0_g1_i1_orf1	R.IVLTGGAENMSQMPFVVR.N	Y	98.12	1947.9910	18	4.0	975.0067	2	60.39	6.17E5	1	45942	Dl21GCL_Snitobei_VS.raw	2	2	115	132
89	43	TRINITY_DN7570_c0_g1_i1_orf1	K.KTSTELSVIASNAAIQSAGLKPEK.I	Y	80.68	2442.3330	24	5.0	815.1224	3	41.73	2.36E6	1	31622	Dl21GCL_Snitobei_VS.raw	2	2	28	51
89	43	TRINITY_DN7570_c0_g1_i1_orf1	K.EINIDVDEYPRPQTK.I	Y	77.75	1815.9003	15	3.9	606.3098	3	35.79	4.34E6	1	26434	Dl21GCL_Snitobei_VS.raw	1	1	216	230
89	43	TRINITY_DN7570_c0_g1_i1_orf1	K.IDDLTTLSPVFK.K	Y	62.72	1347.7285	12	5.4	674.8752	2	56.78	2.03E6	1	43409	Dl21GCL_Snitobei_VS.raw	2	2	231	242
89	43	TRINITY_DN7570_c0_g1_i1_orf1	K.KDGLVTAGSASGIC(+57.02)DGAGAVIVASEEAVK.S	Y	59.19	2731.3696	29	2.3	911.4659	3	56.94	1.72E5	1	43524	Dl21GCL_Snitobei_VS.raw	1	1	243	271	Carbamidomethylation	C14:Carbamidomethylation:1000.00
89	43	TRINITY_DN7570_c0_g1_i1_orf1	R.EDADQFSLR.S	Y	53.56	1079.4883	9	5.2	540.7542	2	29.20	5.76E5	1	20621	Dl21GCL_Snitobei_VS.raw	1	1	179	187
89	43	TRINITY_DN7570_c0_g1_i1_orf1	R.FGTTLGQK.Y	Y	53.39	850.4548	8	3.8	426.2363	2	14.44	1.47E6	1	7716	Dl21GCL_Snitobei_VS.raw	2	2	136	143
89	43	TRINITY_DN7570_c0_g1_i1_orf1	R.ITAHLVHELR.R	Y	50.74	1187.6775	10	3.1	396.9010	3	16.28	1.38E6	1	9204	Dl21GCL_Snitobei_VS.raw	2	2	363	372
89	43	TRINITY_DN7570_c0_g1_i1_orf1	K.AEMAPVTLK.T	Y	50.51	958.5157	9	-0.1	480.2651	2	23.84	5.72E5	1	15856	Dl21GCL_Snitobei_VS.raw	1	1	203	211
89	43	TRINITY_DN7570_c0_g1_i1_orf1	I.TAHLVHELR.R	Y	47.54	1074.5934	9	1.9	359.2057	3	15.89	6.38E5	1	8885	Dl21GCL_Snitobei_VS.raw	2	2	364	372
89	43	TRINITY_DN7570_c0_g1_i1_orf1	K.AANDAGLFK.A	Y	47.31	905.4606	9	4.6	453.7397	2	20.03	1.78E6	1	12606	Dl21GCL_Snitobei_VS.raw	2	2	194	202
89	43	TRINITY_DN7570_c0_g1_i1_orf1	K.DLNLDINK.L	Y	44.88	943.4974	8	4.1	472.7579	2	35.10	1.8E6	1	25806	Dl21GCL_Snitobei_VS.raw	1	1	335	342
89	43	TRINITY_DN7570_c0_g1_i1_orf1	K.SEGLTPLAR.L	Y	44.40	942.5134	9	3.2	472.2655	2	22.58	4.91E6	1	14750	Dl21GCL_Snitobei_VS.raw	1	1	272	280
89	43	TRINITY_DN7570_c0_g1_i1_orf1	K.REDADQFSLR.S	Y	43.37	1235.5894	10	5.4	412.8726	3	19.28	7.56E5	1	11958	Dl21GCL_Snitobei_VS.raw	1	1	178	187
89	43	TRINITY_DN7570_c0_g1_i1_orf1	K.GIFIVAAK.R	Y	38.34	817.5061	8	3.8	409.7619	2	35.32	3.15E6	1	26005	Dl21GCL_Snitobei_VS.raw	2	2	7	14
89	43	TRINITY_DN7570_c0_g1_i1_orf1	K.C(+57.02)GIPIEKPAYAVNR.L	Y	37.50	1586.8239	14	5.4	529.9514	3	28.91	5.38E5	1	20419	Dl21GCL_Snitobei_VS.raw	1	1	79	92	Carbamidomethylation	C1:Carbamidomethylation:1000.00
89	43	TRINITY_DN7570_c0_g1_i1_orf1	K.MGGMYVK.K	Y	25.29	784.3611	7	3.4	393.1892	2	13.91	0	1	7251	Dl21GCL_Snitobei_VS.raw	1	1	21	27
25	24	TRINITY_DN5_c0_g1_i4_orf1	R.GHVFEEQQVTGTPMFVVK.A	Y	94.50	2032.0088	18	4.4	678.3465	3	44.72	3.84E6	1	34222	Dl21GCL_Snitobei_VS.raw	2	2	793	810
25	24	TRINITY_DN5_c0_g1_i4_orf1	R.KIWC(+57.02)FGPDGTGPNIIVDC(+57.02)SK.G	Y	93.90	2263.0764	20	5.7	755.3704	3	53.60	1.89E6	1	41247	Dl21GCL_Snitobei_VS.raw	3	3	673	692	Carbamidomethylation	C4:Carbamidomethylation:1000.00;C18:Carbamidomethylation:1000.00
25	24	TRINITY_DN5_c0_g1_i4_orf1	K.IWC(+57.02)FGPDGTGPNIIVDC(+57.02)SK.G	Y	84.93	2134.9814	19	5.6	1068.5040	2	63.75	3.4E5	1	48003	Dl21GCL_Snitobei_VS.raw	1	1	674	692	Carbamidomethylation	C3:Carbamidomethylation:1000.00;C17:Carbamidomethylation:1000.00
25	24	TRINITY_DN5_c0_g1_i4_orf1	R.ALLELQLDSEDLYQTFQR.I	Y	84.86	2181.0952	18	2.8	728.0411	3	69.33	1.73E5	1	52411	Dl21GCL_Snitobei_VS.raw	1	1	206	223
25	24	TRINITY_DN5_c0_g1_i4_orf1	R.YLSDKYDYDLTEAR.K	Y	83.81	1750.8049	14	2.0	876.4115	2	35.64	7.57E6	1	26298	Dl21GCL_Snitobei_VS.raw	2	2	659	672
25	24	TRINITY_DN5_c0_g1_i4_orf1	R.SFC(+57.02)MYVLDPIYK.V	Y	80.76	1534.7200	12	6.3	768.3721	2	64.62	7.99E5	1	48609	Dl21GCL_Snitobei_VS.raw	1	1	313	324	Carbamidomethylation	C3:Carbamidomethylation:1000.00
25	24	TRINITY_DN5_c0_g1_i4_orf1	K.DLEEDHAC(+57.02)IPIK.K	Y	74.71	1438.6761	12	4.6	720.3487	2	31.70	4.51E6	1	22780	Dl21GCL_Snitobei_VS.raw	3	3	585	596	Carbamidomethylation	C8:Carbamidomethylation:1000.00
25	24	TRINITY_DN5_c0_g1_i4_orf1	R.NMSVIAHVDHGK.S	Y	67.57	1306.6451	12	1.3	436.5562	3	10.68	5.42E6	1	4489	Dl21GCL_Snitobei_VS.raw	2	2	60	71
25	24	TRINITY_DN5_c0_g1_i4_orf1	K.DLVFITNVDQR.D	Y	63.48	1318.6881	11	4.7	660.3544	2	52.71	1.51E6	1	40725	Dl21GCL_Snitobei_VS.raw	2	2	124	134
25	24	TRINITY_DN5_c0_g1_i4_orf1	R.SNTGGQAFPQC(+57.02)VFDHWQILPGDPLEPGTRPFQVVQDTR.K	Y	62.99	4294.0654	38	2.8	1074.5266	4	69.08	3.97E6	1	52190	Dl21GCL_Snitobei_VS.raw	4	4	827	864	Carbamidomethylation	C11:Carbamidomethylation:1000.00
25	24	TRINITY_DN5_c0_g1_i4_orf1	K.DSVVAGFQWAAK.E	Y	61.55	1277.6404	12	1.9	639.8287	2	51.12	7.62E5	1	39536	Dl21GCL_Snitobei_VS.raw	2	2	702	713
25	24	TRINITY_DN5_c0_g1_i4_orf1	R.LWGESFFNPK.T	Y	61.42	1223.5974	10	4.3	612.8086	2	56.76	3.99E6	1	43393	Dl21GCL_Snitobei_VS.raw	2	2	289	298
25	24	TRINITY_DN5_c0_g1_i4_orf1	R.C(+57.02)LYAC(+57.02)LLTAAPR.L	Y	60.96	1407.7002	12	3.6	704.8599	2	50.95	5.34E5	1	39386	Dl21GCL_Snitobei_VS.raw	1	1	753	764	Carbamidomethylation	C1:Carbamidomethylation:1000.00;C5:Carbamidomethylation:1000.00
25	24	TRINITY_DN5_c0_g1_i4_orf1	K.KEEADTLLQK.L	Y	59.42	1173.6240	10	0.4	392.2155	3	11.60	4.11E6	1	5328	Dl21GCL_Snitobei_VS.raw	3	3	334	343
25	24	TRINITY_DN5_c0_g1_i4_orf1	K.VFDC(+57.02)IMNYK.K	Y	56.37	1188.5308	9	4.8	595.2755	2	43.02	3.21E6	1	32763	Dl21GCL_Snitobei_VS.raw	1	1	325	333	Carbamidomethylation	C4:Carbamidomethylation:1000.00
25	24	TRINITY_DN5_c0_g1_i4_orf1	K.GSVGFGSGLHGWAF.T	Y	55.49	1377.6465	14	3.8	689.8331	2	62.81	1.41E6	1	47377	Dl21GCL_Snitobei_VS.raw	2	2	252	265
25	24	TRINITY_DN5_c0_g1_i4_orf1	K.AQPMPDGLAEDIDNGDVNPR.D	Y	54.20	2122.9590	20	5.9	708.6644	3	46.80	1.68E5	1	35775	Dl21GCL_Snitobei_VS.raw	1	1	631	650
25	24	TRINITY_DN5_c0_g1_i4_orf1	K.SDPVVSYR.E	Y	51.38	921.4556	8	1.8	461.7359	2	16.79	2.68E6	1	9666	Dl21GCL_Snitobei_VS.raw	1	1	598	605
25	24	TRINITY_DN5_c0_g1_i4_orf1	R.IKPVLFMNK.M	Y	51.31	1088.6416	9	3.6	363.8891	3	29.23	2.13E6	1	20647	Dl21GCL_Snitobei_VS.raw	2	2	194	202
25	24	TRINITY_DN5_c0_g1_i4_orf1	K.FSVSPVVR.V	Y	49.84	889.5021	8	5.0	445.7606	2	29.66	5.01E6	1	20983	Dl21GCL_Snitobei_VS.raw	2	2	524	531
25	24	TRINITY_DN5_c0_g1_i4_orf1	M.IAIHLPSPVTAQK.Y	Y	45.28	1373.8031	13	5.0	458.9439	3	36.09	7.26E5	1	26695	Dl21GCL_Snitobei_VS.raw	1	1	379	391
25	24	TRINITY_DN5_c0_g1_i4_orf1	N.VNFTVDEIR.A	Y	44.84	1091.5610	9	2.9	546.7894	2	38.85	3.59E6	1	29070	Dl21GCL_Snitobei_VS.raw	2	2	41	49
25	24	TRINITY_DN5_c0_g1_i4_orf1	K.STLTDSLVSK.A	Y	44.49	1049.5604	10	3.3	525.7892	2	27.39	2.49E6	1	19083	Dl21GCL_Snitobei_VS.raw	2	2	72	81
25	24	TRINITY_DN5_c0_g1_i4_orf1	K.YDYDLTEAR.K	Y	41.59	1144.5037	9	1.2	573.2598	2	30.43	4.4E5	1	21654	Dl21GCL_Snitobei_VS.raw	1	1	664	672
25	24	TRINITY_DN5_c0_g1_i4_orf1	K.DLEEDHAC(+57.02)IPIKK.S	Y	41.45	1566.7711	13	3.3	392.7014	4	20.78	3.47E6	1	13279	Dl21GCL_Snitobei_VS.raw	3	3	585	597	Carbamidomethylation	C8:Carbamidomethylation:1000.00
25	24	TRINITY_DN5_c0_g1_i4_orf1	K.EGLPDLASYLDKL	Y	39.33	1432.7449	13	3.6	717.3823	2	69.75	5.67E5	1	52792	Dl21GCL_Snitobei_VS.raw	1	1	871	883
25	24	TRINITY_DN5_c0_g1_i4_orf1	R.GGGQIIPTTR.R	Y	38.69	998.5509	10	2.6	500.2840	2	18.22	2.78E6	1	10993	Dl21GCL_Snitobei_VS.raw	2	2	742	751
25	24	TRINITY_DN5_c0_g1_i4_orf1	K.GVQYLNEIK.D	Y	37.26	1062.5709	9	3.4	532.2946	2	31.97	2.44E6	1	23022	Dl21GCL_Snitobei_VS.raw	2	2	693	701
25	24	TRINITY_DN5_c0_g1_i4_orf1	R.FYAFGR.V	Y	36.72	759.3704	6	4.1	380.6940	2	30.79	3.18E6	1	21968	Dl21GCL_Snitobei_VS.raw	1	1	435	440
25	24	TRINITY_DN5_c0_g1_i4_orf1	K.TGTITTFK.D	Y	36.37	867.4702	8	3.5	434.7439	2	16.14	6.27E5	1	9101	Dl21GCL_Snitobei_VS.raw	2	2	507	514
25	24	TRINITY_DN5_c0_g1_i4_orf1	D.LASYLDK.L	Y	33.85	808.4330	7	3.8	405.2253	2	17.53	1.04E7	1	10358	Dl21GCL_Snitobei_VS.raw	1	1	876	882
25	24	TRINITY_DN5_c0_g1_i4_orf1	K.AYLPVNESFGFTADLR.S	Y	32.76	1798.8889	16	4.9	900.4561	2	65.03	2.65E5	1	48921	Dl21GCL_Snitobei_VS.raw	1	1	811	826
25	24	TRINITY_DN5_c0_g1_i4_orf1	Y.VLDPIYK.V	Y	32.69	846.4850	7	3.2	424.2512	2	26.54	2.06E6	1	18317	Dl21GCL_Snitobei_VS.raw	1	1	318	324
25	24	TRINITY_DN5_c0_g1_i4_orf1	R.PFQVVQDTR.K	Y	30.58	1088.5614	9	-1.4	545.2872	2	22.75	4.28E5	1	14895	Dl21GCL_Snitobei_VS.raw	1	1	856	864
25	24	TRINITY_DN5_c0_g1_i4_orf1	R.TILMMGR.Y	Y	28.42	820.4299	7	3.5	411.2237	2	31.57	1.57E6	1	22663	Dl21GCL_Snitobei_VS.raw	1	1	475	481
25	24	TRINITY_DN5_c0_g1_i4_orf1	K.LGITLK.H	N	22.28	643.4268	6	3.9	322.7219	2	27.47	5.31E7	1	19150	Dl21GCL_Snitobei_VS.raw	1	1	344	349
43	25	TRINITY_DN1062_c0_g2_i1_orf1	R.TSDGALGLVLLDSAMIEDQPIFPHR.G	Y	115.27	2694.3687	25	3.0	899.1328	3	69.67	5.11E6	1	52714	Dl21GCL_Snitobei_VS.raw	2	2	194	218
43	25	TRINITY_DN1062_c0_g2_i1_orf1	R.VILELDSPAHAGAGWEWGESAGYGK.L	Y	98.23	2599.2341	25	6.8	867.4246	3	58.78	3.7E6	1	44773	Dl21GCL_Snitobei_VS.raw	4	4	300	324
43	25	TRINITY_DN1062_c0_g2_i1_orf1	R.HGFETLSQLTAPVR.T	Y	88.33	1554.8154	14	7.0	778.4205	2	42.45	2.5E6	1	32256	Dl21GCL_Snitobei_VS.raw	2	2	180	193
43	25	TRINITY_DN1062_c0_g2_i1_orf1	R.LWSDPFHVSTADAEPR.L	Y	82.85	1826.8588	16	3.2	609.9622	3	47.92	1.4E7	1	36761	Dl21GCL_Snitobei_VS.raw	3	3	548	563
43	25	TRINITY_DN1062_c0_g2_i1_orf1	K.NAWYFDHGFWGTTK.Y	Y	81.99	1728.7684	14	4.0	577.2657	3	54.61	5.61E6	1	41920	Dl21GCL_Snitobei_VS.raw	3	3	485	498
43	25	TRINITY_DN1062_c0_g2_i1_orf1	R.TARPIEVIDPEDLK.A	Y	80.76	1594.8566	14	4.0	532.6282	3	40.03	8.74E6	1	30106	Dl21GCL_Snitobei_VS.raw	3	3	37	50
43	25	TRINITY_DN1062_c0_g2_i1_orf1	R.IYSEAIAPEWC(+57.02)TQYQR.Q	Y	76.18	2013.9254	16	4.1	672.3185	3	48.21	3.34E6	1	37007	Dl21GCL_Snitobei_VS.raw	4	4	576	591	Carbamidomethylation	C11:Carbamidomethylation:1000.00
43	25	TRINITY_DN1062_c0_g2_i1_orf1	K.LAVC(+57.02)INEQPWR.Q	Y	68.15	1384.6921	11	5.5	693.3572	2	45.29	2.84E6	1	34644	Dl21GCL_Snitobei_VS.raw	2	2	325	335	Carbamidomethylation	C4:Carbamidomethylation:1000.00
43	25	TRINITY_DN1062_c0_g2_i1_orf1	R.PSMALFGSYGPDK.V	Y	64.31	1368.6383	13	5.9	685.3304	2	47.96	4.29E5	1	36800	Dl21GCL_Snitobei_VS.raw	1	1	267	279
43	25	TRINITY_DN1062_c0_g2_i1_orf1	R.QFC(+57.02)IQPPC(+57.02)GQLNPVNSNTYDVLR.N	Y	63.59	2719.2847	23	2.7	907.4380	3	62.43	1.62E6	1	47146	Dl21GCL_Snitobei_VS.raw	2	2	336	358	Carbamidomethylation	C3:Carbamidomethylation:1000.00;C8:Carbamidomethylation:1000.00
43	25	TRINITY_DN1062_c0_g2_i1_orf1	R.PIEVIDPEDLK.A	Y	59.02	1266.6707	11	1.4	634.3435	2	47.68	1.21E6	1	36548	Dl21GCL_Snitobei_VS.raw	3	3	40	50
43	25	TRINITY_DN1062_c0_g2_i1_orf1	K.VYSVDHMALVVR.Y	Y	56.66	1387.7281	12	3.4	463.5849	3	38.06	1.33E6	1	28387	Dl21GCL_Snitobei_VS.raw	1	1	280	291
43	25	TRINITY_DN1062_c0_g2_i1_orf1	F.GIFVNNLQATC(+57.02)R.H	Y	55.87	1391.6980	12	3.2	696.8585	2	37.39	4.03E5	1	27854	Dl21GCL_Snitobei_VS.raw	1	1	113	124	Carbamidomethylation	C11:Carbamidomethylation:1000.00
43	25	TRINITY_DN1062_c0_g2_i1_orf1	K.LEVDDFLK.L	Y	47.39	977.5069	8	5.0	489.7632	2	51.67	4.04E6	1	40020	Dl21GCL_Snitobei_VS.raw	2	2	403	410
43	25	TRINITY_DN1062_c0_g2_i1_orf1	R.TIDGLASTK.M	Y	43.98	904.4866	9	3.2	453.2520	2	15.26	3.15E6	1	8354	Dl21GCL_Snitobei_VS.raw	2	2	237	245
43	25	TRINITY_DN1062_c0_g2_i1_orf1	R.GLLIDTAR.N	Y	36.98	857.4971	8	5.3	429.7581	2	29.77	6.4E6	1	21084	Dl21GCL_Snitobei_VS.raw	2	2	219	226
43	25	TRINITY_DN1062_c0_g2_i1_orf1	K.SRPSMALFGSYGPDK.V	Y	36.21	1611.7715	15	-0.2	538.2643	3	39.13	2.56E6	1	29318	Dl21GCL_Snitobei_VS.raw	1	1	265	279
43	25	TRINITY_DN1062_c0_g2_i1_orf1	Y.LTGPNVVER.Y	Y	34.27	983.5400	9	1.7	492.7781	2	18.04	7.65E5	1	10823	Dl21GCL_Snitobei_VS.raw	1	1	441	449
43	25	TRINITY_DN1062_c0_g2_i1_orf1	R.QPEFYRTYK.C	Y	31.32	1230.6033	9	4.3	411.2101	3	17.03	4.44E5	1	9891	Dl21GCL_Snitobei_VS.raw	1	1	20	28
43	25	TRINITY_DN1062_c0_g2_i1_orf1	K.LWGEFHSLQLNILDKER.Q	Y	31.17	2097.1006	17	5.8	525.2855	4	56.63	6.79E5	1	43319	Dl21GCL_Snitobei_VS.raw	1	1	411	427
43	25	TRINITY_DN1062_c0_g2_i1_orf1	R.NFLSVSTILR.T	Y	30.73	1148.6553	10	4.4	575.3375	2	57.00	1.12E6	1	43572	Dl21GCL_Snitobei_VS.raw	2	2	227	236
43	25	TRINITY_DN1062_c0_g2_i1_orf1	A.RQPEFYR.T	Y	27.75	994.4984	7	3.2	332.5078	3	10.42	6.3E5	1	4251	Dl21GCL_Snitobei_VS.raw	1	1	19	25
43	25	TRINITY_DN1062_c0_g2_i1_orf1	K.MNVLHWHATDSQSFPLEIK.S	Y	25.40	2252.1047	19	-0.3	751.7086	3	51.11	5.2E5	1	39529	Dl21GCL_Snitobei_VS.raw	1	1	246	264
43	25	TRINITY_DN1062_c0_g2_i1_orf1	K.LWGEFHSLQLN.I	Y	25.11	1342.6670	11	4.5	672.3438	2	56.81	8.36E5	1	43434	Dl21GCL_Snitobei_VS.raw	1	1	411	421
19	57	TRINITY_DN779_c0_g1_i1_orf1	R.SSEKPNEEFVVPHYTHYEELK.H	N	104.53	2561.2073	21	3.3	641.3112	4	34.04	4.57E7	1	24858	Dl21GCL_Snitobei_VS.raw	8	8	24	44
19	57	TRINITY_DN779_c0_g1_i1_orf1	R.DFPDQFSGSSAMLTSDDIIK.G	N	97.84	2172.9885	20	2.5	1087.5043	2	66.83	2.23E6	1	50361	Dl21GCL_Snitobei_VS.raw	2	2	173	192
19	57	TRINITY_DN779_c0_g1_i1_orf1	K.GLVTDMEGEPIPEANVIVVGINHNISTTYR.G	N	86.66	3237.6340	30	2.7	1080.2216	3	66.86	1.84E6	1	50385	Dl21GCL_Snitobei_VS.raw	2	2	341	370
19	57	TRINITY_DN779_c0_g1_i1_orf1	R.QLLIYLAQYLLHNYATDER.V	N	81.23	2336.2163	19	4.1	779.7492	3	69.76	3.08E6	1	52799	Dl21GCL_Snitobei_VS.raw	1	1	106	124
19	57	TRINITY_DN779_c0_g1_i1_orf1	K.YLAHTYADNHPTMR.K	N	78.80	1688.7729	14	4.1	563.9339	3	11.80	4.56E7	1	5513	Dl21GCL_Snitobei_VS.raw	13	13	249	262
19	57	TRINITY_DN779_c0_g1_i1_orf1	K.YLAHTYADNHPTM(+15.99)R.K	N	77.77	1704.7678	14	2.5	569.2646	3	9.91	4.74E6	1	3748	Dl21GCL_Snitobei_VS.raw	2	2	249	262	Oxidation (M)	M13:Oxidation (M):1000.00
19	57	TRINITY_DN779_c0_g1_i1_orf1	K.YPEVSSMPEQWR.L	N	74.81	1507.6765	12	3.7	754.8483	2	43.34	2.09E7	1	33045	Dl21GCL_Snitobei_VS.raw	3	3	311	322
19	57	TRINITY_DN779_c0_g1_i1_orf1	V.ANMHGDEVVGR.Q	N	72.68	1183.5404	11	4.5	592.7802	2	17.83	8.36E5	1	10623	Dl21GCL_Snitobei_VS.raw	1	1	95	105
19	57	TRINITY_DN779_c0_g1_i1_orf1	K.YVANM(+15.99)HGDEVVGR.Q	N	67.54	1461.6670	13	5.0	731.8444	2	10.46	1.18E7	1	4284	Dl21GCL_Snitobei_VS.raw	5	5	93	105	Oxidation (M)	M5:Oxidation (M):1000.00
19	57	TRINITY_DN779_c0_g1_i1_orf1	F.VLSGNLHGGAVVASYPYDSGIPR.D	N	67.10	2328.1863	23	3.7	777.0722	3	42.97	8.41E6	1	32711	Dl21GCL_Snitobei_VS.raw	1	1	211	233
19	57	TRINITY_DN779_c0_g1_i1_orf1	R.SPDDELFK.Y	N	67.04	949.4392	8	4.4	475.7290	2	29.50	1.85E7	1	20856	Dl21GCL_Snitobei_VS.raw	4	4	241	248
19	57	TRINITY_DN779_c0_g1_i1_orf1	R.DLLVLEISENVK.E	N	65.91	1370.7656	12	5.2	686.3937	2	66.92	4.79E5	1	50434	Dl21GCL_Snitobei_VS.raw	1	1	71	82
19	57	TRINITY_DN779_c0_g1_i1_orf1	K.RVPFDEQVR.K	Y	63.37	1144.5989	9	3.6	573.3088	2	18.11	3.42E7	1	10884	Dl21GCL_Snitobei_VS.raw	4	4	415	423
19	57	TRINITY_DN779_c0_g1_i1_orf1	N.NTDIYLMPSMNPDGFEK.S	N	62.98	1970.8754	17	-0.9	986.4440	2	59.82	5.23E5	1	45514	Dl21GCL_Snitobei_VS.raw	1	1	131	147
19	57	TRINITY_DN779_c0_g1_i1_orf1	Y.LAQYLLHNYATDER.V	N	62.63	1705.8423	14	2.1	853.9302	2	35.58	6.97E6	1	26235	Dl21GCL_Snitobei_VS.raw	2	2	111	124
19	57	TRINITY_DN779_c0_g1_i1_orf1	R.ENTNYVDLNR.D	N	61.13	1236.5735	10	4.5	619.2968	2	23.97	8.92E6	1	15976	Dl21GCL_Snitobei_VS.raw	2	2	163	172
19	57	TRINITY_DN779_c0_g1_i1_orf1	Y.LLHNYATDER.V	N	59.16	1230.5992	10	2.2	411.2079	3	10.99	1.05E7	1	4781	Dl21GCL_Snitobei_VS.raw	2	2	115	124
19	57	TRINITY_DN779_c0_g1_i1_orf1	K.YLEQAHIGIK.G	N	57.23	1170.6396	10	2.8	391.2216	3	24.41	3.16E7	1	16373	Dl21GCL_Snitobei_VS.raw	4	4	331	340
19	57	TRINITY_DN779_c0_g1_i1_orf1	K.YVANMHGDEVVGR.Q	N	55.67	1445.6721	13	3.3	482.8996	3	18.04	4.82E7	1	10821	Dl21GCL_Snitobei_VS.raw	3	3	93	105
19	57	TRINITY_DN779_c0_g1_i1_orf1	R.VPFDEQVR.K	Y	53.52	988.4977	8	3.8	495.2580	2	23.46	7.33E6	1	15518	Dl21GCL_Snitobei_VS.raw	2	2	416	423
19	57	TRINITY_DN779_c0_g1_i1_orf1	K.YPEVSSM(+15.99)PEQWR.L	N	47.61	1523.6715	12	1.3	762.8440	2	34.87	1.34E6	1	25602	Dl21GCL_Snitobei_VS.raw	2	2	311	322	Oxidation (M)	M7:Oxidation (M):1000.00
19	57	TRINITY_DN779_c0_g1_i1_orf1	R.GLGEPMVK.Y	N	46.41	829.4368	8	3.5	415.7271	2	18.83	1.13E7	1	11555	Dl21GCL_Snitobei_VS.raw	1	1	85	92
19	57	TRINITY_DN779_c0_g1_i1_orf1	H.YTHYEELK.H	N	42.24	1081.5081	8	3.3	361.5111	3	10.51	6.8E5	1	4329	Dl21GCL_Snitobei_VS.raw	1	1	37	44
19	57	TRINITY_DN779_c0_g1_i1_orf1	K.YPNLAK.V	N	41.87	704.3857	6	3.1	353.2012	2	11.82	1.23E7	1	5536	Dl21GCL_Snitobei_VS.raw	3	3	54	59
19	57	TRINITY_DN779_c0_g1_i1_orf1	Y.LEQAHIGIK.G	N	38.71	1007.5764	9	5.3	504.7981	2	24.22	6.49E5	1	16202	Dl21GCL_Snitobei_VS.raw	1	1	332	340
19	57	TRINITY_DN779_c0_g1_i1_orf1	L.EQAHIGIK.G	N	38.18	894.4923	8	-3.2	448.2520	2	24.19	4.1E5	1	16174	Dl21GCL_Snitobei_VS.raw	1	1	333	340
19	57	TRINITY_DN779_c0_g1_i1_orf1	R.GLGEPM(+15.99)VK.Y	N	34.78	845.4316	8	2.6	423.7242	2	15.77	1.02E6	1	8779	Dl21GCL_Snitobei_VS.raw	1	1	85	92	Oxidation (M)	M6:Oxidation (M):1000.00
19	57	TRINITY_DN779_c0_g1_i1_orf1	R.GEYWR.L	N	31.34	709.3184	5	3.1	355.6676	2	15.80	1.27E7	1	8812	Dl21GCL_Snitobei_VS.raw	4	4	371	375
19	57	TRINITY_DN779_c0_g1_i1_orf1	W.IVSEPFVLSGNLHGGAVVASYPYDSGIPR.D	N	22.12	3000.5344	29	0.6	1001.1860	3	61.32	1.42E5	1	46514	Dl21GCL_Snitobei_VS.raw	1	1	205	233
31	10	TRINITY_DN9298_c0_g2_i1_orf1	R.SPVC(+57.02)TEYFSGNSPLSAC(+57.02)FNYVNPSPYR.Q	Y	98.18	3112.3694	27	3.3	1038.4672	3	66.08	1.63E6	1	49753	Dl21GCL_Snitobei_VS.raw	1	1	71	97	Carbamidomethylation	C4:Carbamidomethylation:1000.00;C17:Carbamidomethylation:1000.00
31	10	TRINITY_DN9298_c0_g2_i1_orf1	R.RVANSLTNVELEEDC(+57.02)VC(+57.02)QQVDGLQTR.S	Y	88.93	3032.4292	26	4.2	1011.8212	3	50.87	7.94E5	1	39312	Dl21GCL_Snitobei_VS.raw	1	1	418	443	Carbamidomethylation	C15:Carbamidomethylation:1000.00;C17:Carbamidomethylation:1000.00
31	10	TRINITY_DN9298_c0_g2_i1_orf1	R.DLGLTYFHVSTLDDILVSGK.S	Y	88.67	2192.1365	20	0.2	731.7196	3	69.50	1.62E6	1	52556	Dl21GCL_Snitobei_VS.raw	1	1	322	341
31	10	TRINITY_DN9298_c0_g2_i1_orf1	K.NIVGYDYDSAYTFADSK.K	Y	88.07	1927.8475	17	5.4	964.9363	2	51.95	1.72E6	1	40233	Dl21GCL_Snitobei_VS.raw	3	3	345	361
31	10	TRINITY_DN9298_c0_g2_i1_orf1	K.LNPTC(+57.02)PSAPVVDHHSTQR.S	Y	87.81	2014.9642	18	5.2	672.6655	3	12.61	2.16E7	1	6195	Dl21GCL_Snitobei_VS.raw	9	9	53	70	Carbamidomethylation	C5:Carbamidomethylation:1000.00
31	10	TRINITY_DN9298_c0_g2_i1_orf1	R.GLFGDGNNEPWDDLTLPSGK.I	Y	87.12	2130.9858	20	2.3	1066.5027	2	68.80	3.44E6	1	51969	Dl21GCL_Snitobei_VS.raw	2	2	20	39
31	10	TRINITY_DN9298_c0_g2_i1_orf1	R.VANSLTNVELEEDC(+57.02)VC(+57.02)QQVDGLQTR.S	Y	77.53	2876.3281	25	7.5	959.7905	3	58.48	2.06E6	1	44576	Dl21GCL_Snitobei_VS.raw	1	1	419	443	Carbamidomethylation	C14:Carbamidomethylation:1000.00;C16:Carbamidomethylation:1000.00
31	10	TRINITY_DN9298_c0_g2_i1_orf1	R.QAC(+57.02)DHATNAGTSQGAC(+57.02)LISVAYHTAC(+57.02)R.E	Y	76.25	2919.2810	27	4.2	730.8306	4	41.85	5.61E6	1	31725	Dl21GCL_Snitobei_VS.raw	3	3	98	124	Carbamidomethylation	C3:Carbamidomethylation:1000.00;C16:Carbamidomethylation:1000.00;C26:Carbamidomethylation:1000.00
31	10	TRINITY_DN9298_c0_g2_i1_orf1	R.READIVFVVEQTSENER.V	Y	76.04	2019.9861	17	8.4	674.3416	3	45.20	1.03E6	1	34586	Dl21GCL_Snitobei_VS.raw	2	2	159	175
31	10	TRINITY_DN9298_c0_g2_i1_orf1	K.VVIGVISSPC(+57.02)EK.S	Y	71.93	1286.6904	12	3.4	644.3547	2	35.57	3.48E6	1	26229	Dl21GCL_Snitobei_VS.raw	1	1	290	301	Carbamidomethylation	C10:Carbamidomethylation:1000.00
31	10	TRINITY_DN9298_c0_g2_i1_orf1	K.ITENEAEFGDAYK.L	Y	71.57	1485.6624	13	6.0	743.8429	2	31.25	2.69E6	1	22383	Dl21GCL_Snitobei_VS.raw	2	2	40	52
31	10	TRINITY_DN9298_c0_g2_i1_orf1	K.VHVSGFYLGK.L	Y	59.80	1105.5920	10	4.3	553.8057	2	29.61	7.94E6	1	20942	Dl21GCL_Snitobei_VS.raw	5	5	8	17
31	10	TRINITY_DN9298_c0_g2_i1_orf1	F.HVSTLDDILVSGK.S	Y	59.19	1382.7405	13	5.6	692.3814	2	39.16	1.15E6	1	29345	Dl21GCL_Snitobei_VS.raw	2	2	329	341
31	10	TRINITY_DN9298_c0_g2_i1_orf1	K.RPIEGNAELR.N	Y	57.01	1153.6204	10	2.8	385.5485	3	10.18	8.56E5	1	4020	Dl21GCL_Snitobei_VS.raw	1	1	363	372
31	10	TRINITY_DN9298_c0_g2_i1_orf1	K.LTDAYEEAIR.Y	Y	55.49	1179.5771	10	4.8	590.7987	2	29.46	8.48E6	1	20822	Dl21GCL_Snitobei_VS.raw	3	3	271	280
31	10	TRINITY_DN9298_c0_g2_i1_orf1	K.LHGISDIHVGLIGYSEK.L	Y	54.04	1836.9734	17	3.8	460.2524	4	43.23	3.83E6	1	32948	Dl21GCL_Snitobei_VS.raw	2	2	194	210
31	10	TRINITY_DN9298_c0_g2_i1_orf1	K.SPLPISLQQVR.L	Y	53.49	1236.7190	11	2.0	619.3680	2	43.93	7.31E6	1	33566	Dl21GCL_Snitobei_VS.raw	1	1	302	312
31	10	TRINITY_DN9298_c0_g2_i1_orf1	R.INVELGTFK.L	Y	53.11	1019.5651	9	4.6	510.7922	2	41.31	6.16E6	1	31239	Dl21GCL_Snitobei_VS.raw	2	2	262	270
31	10	TRINITY_DN9298_c0_g2_i1_orf1	K.ELITPLITDIK.N	Y	49.18	1254.7434	11	4.9	628.3821	2	58.03	2.89E6	1	44294	Dl21GCL_Snitobei_VS.raw	2	2	179	189
31	10	TRINITY_DN9298_c0_g2_i1_orf1	K.VDPIISLK.E	Y	42.90	883.5378	8	3.8	442.7779	2	38.63	6.42E6	1	28874	Dl21GCL_Snitobei_VS.raw	2	2	237	244
31	10	TRINITY_DN9298_c0_g2_i1_orf1	K.QFLQVTAR.R	Y	42.43	961.5345	8	3.6	481.7762	2	27.53	3.54E6	1	19211	Dl21GCL_Snitobei_VS.raw	2	2	410	417
31	10	TRINITY_DN9298_c0_g2_i1_orf1	K.ELITPLITDIKNELK.L	Y	36.90	1739.0081	15	3.6	580.6787	3	65.97	7.67E5	1	49655	Dl21GCL_Snitobei_VS.raw	1	1	179	193
31	10	TRINITY_DN9298_c0_g2_i1_orf1	F.NYVNPSPYR.Q	Y	35.37	1108.5302	9	6.0	555.2757	2	19.10	2.04E6	1	11794	Dl21GCL_Snitobei_VS.raw	1	1	89	97
31	10	TRINITY_DN9298_c0_g2_i1_orf1	R.YPFRPGAAK.V	Y	34.85	1005.5396	9	1.6	336.1877	3	10.74	7.18E5	1	4542	Dl21GCL_Snitobei_VS.raw	1	1	281	289
31	10	TRINITY_DN9298_c0_g2_i1_orf1	K.NIVFQK.V	Y	29.09	747.4279	6	2.3	374.7221	2	17.24	6.73E6	1	10086	Dl21GCL_Snitobei_VS.raw	1	1	231	236
31	10	TRINITY_DN9298_c0_g2_i1_orf1	K.LTYLR.Q	N	28.08	664.3908	5	2.1	333.2034	2	16.62	5.23E6	1	9507	Dl21GCL_Snitobei_VS.raw	2	2	255	259
31	10	TRINITY_DN9298_c0_g2_i1_orf1	L.QTRSAC(+57.02)TIVGR.K	Y	22.00	1247.6405	11	-5.9	416.8850	3	33.91	1.81E5	1	24745	Dl21GCL_Snitobei_VS.raw	1	1	441	451	Carbamidomethylation	C6:Carbamidomethylation:1000.00
38	29	TRINITY_DN3302_c0_g1_i1_orf1	K.IHGIANEDDSQYNSMDEELTDLEK.G	Y	112.73	2765.1973	24	4.8	922.7441	3	50.70	1.47E6	1	39168	Dl21GCL_Snitobei_VS.raw	2	2	765	788
38	29	TRINITY_DN3302_c0_g1_i1_orf1	K.NPGATDLFGQADVVVK.H	Y	96.51	1629.8362	16	2.8	815.9276	2	50.35	2.14E5	1	38876	Dl21GCL_Snitobei_VS.raw	1	1	185	200
38	29	TRINITY_DN3302_c0_g1_i1_orf1	R.GVNWAYFHPTLPLIVSGADDR.Q	Y	94.28	2327.1699	21	3.5	776.7333	3	67.09	1.14E6	1	50578	Dl21GCL_Snitobei_VS.raw	1	1	209	229
38	29	TRINITY_DN3302_c0_g1_i1_orf1	K.GAVYLRPPVPIQQAENNWPLLTVSK.G	Y	75.00	2789.5227	25	7.4	930.8551	3	66.21	6.53E5	1	49853	Dl21GCL_Snitobei_VS.raw	1	1	789	813
38	29	TRINITY_DN3302_c0_g1_i1_orf1	K.AC(+57.02)WENLAQAALLQGNHQVVEMC(+57.02)YQR.T	Y	72.32	2988.3794	25	9.7	997.1434	3	65.19	4.24E5	1	49030	Dl21GCL_Snitobei_VS.raw	1	1	673	697	Carbamidomethylation	C2:Carbamidomethylation:1000.00;C22:Carbamidomethylation:1000.00
38	29	TRINITY_DN3302_c0_g1_i1_orf1	R.KDVSGQYQGSLLLGDIYER.A	Y	70.46	2140.0801	19	5.5	714.3712	3	50.33	6.21E5	1	38862	Dl21GCL_Snitobei_VS.raw	1	1	728	746
38	29	TRINITY_DN3302_c0_g1_i1_orf1	R.TTMFHHEYPWILSASDDQTIR.I	Y	69.65	2547.1853	21	4.0	637.8062	4	50.35	7.65E5	1	38883	Dl21GCL_Snitobei_VS.raw	1	1	98	118
38	29	TRINITY_DN3302_c0_g1_i1_orf1	R.QDIAEAQQLIQIC(+57.02)R.E	Y	69.62	1684.8566	14	4.6	843.4395	2	49.60	1.9E5	1	38226	Dl21GCL_Snitobei_VS.raw	1	1	1033	1046	Carbamidomethylation	C13:Carbamidomethylation:1000.00
38	29	TRINITY_DN3302_c0_g1_i1_orf1	K.GYPEVALHFVK.D	Y	61.39	1258.6709	11	3.1	420.5656	3	41.64	1.77E6	1	31538	Dl21GCL_Snitobei_VS.raw	2	2	634	644
38	29	TRINITY_DN3302_c0_g1_i1_orf1	R.KYEEVLHMVR.T	Y	52.91	1302.6754	10	4.0	435.2342	3	24.69	1.82E6	1	16631	Dl21GCL_Snitobei_VS.raw	2	2	608	617
38	29	TRINITY_DN3302_c0_g1_i1_orf1	R.TAVNMFFK.L	Y	52.33	956.4789	8	5.5	479.2494	2	42.14	7E5	1	31980	Dl21GCL_Snitobei_VS.raw	1	1	1095	1102
38	29	TRINITY_DN3302_c0_g1_i1_orf1	R.NSGQTSLAYVTEK.I	Y	52.09	1396.6833	13	3.3	699.3513	2	24.65	1.45E5	1	16595	Dl21GCL_Snitobei_VS.raw	1	1	752	764
38	29	TRINITY_DN3302_c0_g1_i1_orf1	R.TLDVPIYVTK.A	Y	50.00	1147.6488	10	2.2	574.8329	2	43.73	4.38E5	1	33391	Dl21GCL_Snitobei_VS.raw	1	1	564	573
38	29	TRINITY_DN3302_c0_g1_i1_orf1	K.C(+57.02)PLC(+57.02)GASYHPQFK.D	Y	48.02	1563.6963	13	5.1	522.2420	3	25.27	8.36E5	1	17145	Dl21GCL_Snitobei_VS.raw	1	1	1173	1185	Carbamidomethylation	C1:Carbamidomethylation:1000.00;C4:Carbamidomethylation:1000.00
38	29	TRINITY_DN3302_c0_g1_i1_orf1	K.GNQVYC(+57.02)LDR.E	Y	44.40	1123.5081	9	7.5	562.7655	2	20.06	4.14E5	1	12638	Dl21GCL_Snitobei_VS.raw	1	1	576	584	Carbamidomethylation	C6:Carbamidomethylation:1000.00
38	29	TRINITY_DN3302_c0_g1_i1_orf1	R.VWDISGLR.K	Y	38.51	944.5079	8	4.1	473.2632	2	44.61	1.18E6	1	34140	Dl21GCL_Snitobei_VS.raw	2	2	161	168
38	29	TRINITY_DN3302_c0_g1_i1_orf1	K.VC(+57.02)EVALVGK.E	Y	36.03	973.5266	9	-1.5	487.7698	2	23.21	4.29E5	1	15298	Dl21GCL_Snitobei_VS.raw	1	1	1191	1199	Carbamidomethylation	C2:Carbamidomethylation:1000.00
38	29	TRINITY_DN3302_c0_g1_i1_orf1	R.EYILGLK.M	Y	35.50	834.4850	7	3.7	418.2513	2	38.98	1.02E6	1	29180	Dl21GCL_Snitobei_VS.raw	1	1	1047	1053
38	29	TRINITY_DN3302_c0_g1_i1_orf1	R.VWDMTK.R	Y	35.33	778.3683	6	3.7	390.1929	2	20.66	8.46E5	1	13171	Dl21GCL_Snitobei_VS.raw	1	1	277	282
38	29	TRINITY_DN3302_c0_g1_i1_orf1	K.EC(+57.02)IGLR.I	N	30.86	746.3745	6	4.0	374.1960	2	14.25	2.95E5	1	7552	Dl21GCL_Snitobei_VS.raw	1	1	1200	1205	Carbamidomethylation	C2:Carbamidomethylation:1000.00
38	29	TRINITY_DN3302_c0_g1_i1_orf1	R.ISLLQFR	Y	30.82	875.5228	7	3.0	438.7700	2	47.77	1.05E6	1	36628	Dl21GCL_Snitobei_VS.raw	2	2	1206	1212
38	29	TRINITY_DN3302_c0_g1_i1_orf1	K.SGLPAVGLR.L	Y	28.97	868.5130	9	6.9	435.2668	2	31.88	0	1	22939	Dl21GCL_Snitobei_VS.raw	1	1	982	990
38	29	TRINITY_DN3302_c0_g1_i1_orf1	R.C(+57.02)IFTLLGHLDYIR.T	Y	28.10	1619.8494	13	4.9	540.9597	3	65.68	3.38E5	1	49408	Dl21GCL_Snitobei_VS.raw	1	1	85	97	Carbamidomethylation	C1:Carbamidomethylation:1000.00
38	29	TRINITY_DN3302_c0_g1_i1_orf1	K.LALINR.K	N	26.67	698.4439	6	3.1	350.2303	2	22.25	1.44E7	1	14448	Dl21GCL_Snitobei_VS.raw	4	4	602	607
38	29	TRINITY_DN3302_c0_g1_i1_orf1	K.VWNYK.Q	Y	24.70	708.3595	5	3.8	355.1884	2	14.87	2.1E5	1	8054	Dl21GCL_Snitobei_VS.raw	1	1	77	81
38	29	TRINITY_DN3302_c0_g1_i1_orf1	K.AWEVDTC(+57.02)R.G	Y	24.62	1035.4443	8	4.7	518.7319	2	22.65	7.02E5	1	14809	Dl21GCL_Snitobei_VS.raw	1	1	241	248	Carbamidomethylation	C7:Carbamidomethylation:1000.00
38	29	TRINITY_DN3302_c0_g1_i1_orf1	K.NPVDEHQLLYDEHNPFSLC(+57.02)ASTY.S	Y	23.63	2748.2126	23	4.6	917.0824	3	59.74	2.11E5	1	45449	Dl21GCL_Snitobei_VS.raw	1	1	1139	1161	Carbamidomethylation	C19:Carbamidomethylation:1000.00
38	29	TRINITY_DN3302_c0_g1_i1_orf1	R.MC(+57.02)TLLDKFDEHDGPVR.G	Y	22.17	1931.8870	16	4.4	644.9724	3	40.25	4.25E5	1	30302	Dl21GCL_Snitobei_VS.raw	1	1	40	55	Carbamidomethylation	C2:Carbamidomethylation:1000.00
20	52	TRINITY_DN779_c0_g1_i2_orf1	R.SSEKPNEEFVVPHYTHYEELK.H	N	104.53	2561.2073	21	3.3	641.3112	4	34.04	4.57E7	1	24858	Dl21GCL_Snitobei_VS.raw	8	8	24	44
20	52	TRINITY_DN779_c0_g1_i2_orf1	R.DFPDQFSGSSAMLTSDDIIK.G	N	97.84	2172.9885	20	2.5	1087.5043	2	66.83	2.23E6	1	50361	Dl21GCL_Snitobei_VS.raw	2	2	173	192
20	52	TRINITY_DN779_c0_g1_i2_orf1	K.GLVTDMEGEPIPEANVIVVGINHNISTTYR.G	N	86.66	3237.6340	30	2.7	1080.2216	3	66.86	1.84E6	1	50385	Dl21GCL_Snitobei_VS.raw	2	2	341	370
20	52	TRINITY_DN779_c0_g1_i2_orf1	R.QLLIYLAQYLLHNYATDER.V	N	81.23	2336.2163	19	4.1	779.7492	3	69.76	3.08E6	1	52799	Dl21GCL_Snitobei_VS.raw	1	1	106	124
20	52	TRINITY_DN779_c0_g1_i2_orf1	K.YLAHTYADNHPTMR.K	N	78.80	1688.7729	14	4.1	563.9339	3	11.80	4.56E7	1	5513	Dl21GCL_Snitobei_VS.raw	13	13	249	262
20	52	TRINITY_DN779_c0_g1_i2_orf1	K.YLAHTYADNHPTM(+15.99)R.K	N	77.77	1704.7678	14	2.5	569.2646	3	9.91	4.74E6	1	3748	Dl21GCL_Snitobei_VS.raw	2	2	249	262	Oxidation (M)	M13:Oxidation (M):1000.00
20	52	TRINITY_DN779_c0_g1_i2_orf1	K.YPEVSSMPEQWR.L	N	74.81	1507.6765	12	3.7	754.8483	2	43.34	2.09E7	1	33045	Dl21GCL_Snitobei_VS.raw	3	3	311	322
20	52	TRINITY_DN779_c0_g1_i2_orf1	V.ANMHGDEVVGR.Q	N	72.68	1183.5404	11	4.5	592.7802	2	17.83	8.36E5	1	10623	Dl21GCL_Snitobei_VS.raw	1	1	95	105
20	52	TRINITY_DN779_c0_g1_i2_orf1	K.YVANM(+15.99)HGDEVVGR.Q	N	67.54	1461.6670	13	5.0	731.8444	2	10.46	1.18E7	1	4284	Dl21GCL_Snitobei_VS.raw	5	5	93	105	Oxidation (M)	M5:Oxidation (M):1000.00
20	52	TRINITY_DN779_c0_g1_i2_orf1	F.VLSGNLHGGAVVASYPYDSGIPR.D	N	67.10	2328.1863	23	3.7	777.0722	3	42.97	8.41E6	1	32711	Dl21GCL_Snitobei_VS.raw	1	1	211	233
20	52	TRINITY_DN779_c0_g1_i2_orf1	R.SPDDELFK.Y	N	67.04	949.4392	8	4.4	475.7290	2	29.50	1.85E7	1	20856	Dl21GCL_Snitobei_VS.raw	4	4	241	248
20	52	TRINITY_DN779_c0_g1_i2_orf1	R.DLLVLEISENVK.E	N	65.91	1370.7656	12	5.2	686.3937	2	66.92	4.79E5	1	50434	Dl21GCL_Snitobei_VS.raw	1	1	71	82
20	52	TRINITY_DN779_c0_g1_i2_orf1	N.NTDIYLMPSMNPDGFEK.S	N	62.98	1970.8754	17	-0.9	986.4440	2	59.82	5.23E5	1	45514	Dl21GCL_Snitobei_VS.raw	1	1	131	147
20	52	TRINITY_DN779_c0_g1_i2_orf1	Y.LAQYLLHNYATDER.V	N	62.63	1705.8423	14	2.1	853.9302	2	35.58	6.97E6	1	26235	Dl21GCL_Snitobei_VS.raw	2	2	111	124
20	52	TRINITY_DN779_c0_g1_i2_orf1	R.ENTNYVDLNR.D	N	61.13	1236.5735	10	4.5	619.2968	2	23.97	8.92E6	1	15976	Dl21GCL_Snitobei_VS.raw	2	2	163	172
20	52	TRINITY_DN779_c0_g1_i2_orf1	Y.LLHNYATDER.V	N	59.16	1230.5992	10	2.2	411.2079	3	10.99	1.05E7	1	4781	Dl21GCL_Snitobei_VS.raw	2	2	115	124
20	52	TRINITY_DN779_c0_g1_i2_orf1	K.YLEQAHIGIK.G	N	57.23	1170.6396	10	2.8	391.2216	3	24.41	3.16E7	1	16373	Dl21GCL_Snitobei_VS.raw	4	4	331	340
20	52	TRINITY_DN779_c0_g1_i2_orf1	K.YVANMHGDEVVGR.Q	N	55.67	1445.6721	13	3.3	482.8996	3	18.04	4.82E7	1	10821	Dl21GCL_Snitobei_VS.raw	3	3	93	105
20	52	TRINITY_DN779_c0_g1_i2_orf1	K.YPEVSSM(+15.99)PEQWR.L	N	47.61	1523.6715	12	1.3	762.8440	2	34.87	1.34E6	1	25602	Dl21GCL_Snitobei_VS.raw	2	2	311	322	Oxidation (M)	M7:Oxidation (M):1000.00
20	52	TRINITY_DN779_c0_g1_i2_orf1	R.GLGEPMVK.Y	N	46.41	829.4368	8	3.5	415.7271	2	18.83	1.13E7	1	11555	Dl21GCL_Snitobei_VS.raw	1	1	85	92
20	52	TRINITY_DN779_c0_g1_i2_orf1	H.YTHYEELK.H	N	42.24	1081.5081	8	3.3	361.5111	3	10.51	6.8E5	1	4329	Dl21GCL_Snitobei_VS.raw	1	1	37	44
20	52	TRINITY_DN779_c0_g1_i2_orf1	K.YPNLAK.V	N	41.87	704.3857	6	3.1	353.2012	2	11.82	1.23E7	1	5536	Dl21GCL_Snitobei_VS.raw	3	3	54	59
20	52	TRINITY_DN779_c0_g1_i2_orf1	Y.LEQAHIGIK.G	N	38.71	1007.5764	9	5.3	504.7981	2	24.22	6.49E5	1	16202	Dl21GCL_Snitobei_VS.raw	1	1	332	340
20	52	TRINITY_DN779_c0_g1_i2_orf1	L.EQAHIGIK.G	N	38.18	894.4923	8	-3.2	448.2520	2	24.19	4.1E5	1	16174	Dl21GCL_Snitobei_VS.raw	1	1	333	340
20	52	TRINITY_DN779_c0_g1_i2_orf1	R.GLGEPM(+15.99)VK.Y	N	34.78	845.4316	8	2.6	423.7242	2	15.77	1.02E6	1	8779	Dl21GCL_Snitobei_VS.raw	1	1	85	92	Oxidation (M)	M6:Oxidation (M):1000.00
20	52	TRINITY_DN779_c0_g1_i2_orf1	R.GEYWR.L	N	31.34	709.3184	5	3.1	355.6676	2	15.80	1.27E7	1	8812	Dl21GCL_Snitobei_VS.raw	4	4	371	375
20	52	TRINITY_DN779_c0_g1_i2_orf1	F.MLSVPSLR.R	Y	27.44	901.5055	8	6.7	451.7630	2	39.78	9.58E5	1	29882	Dl21GCL_Snitobei_VS.raw	1	1	434	441
20	52	TRINITY_DN779_c0_g1_i2_orf1	R.NFRPISF.M	Y	25.79	879.4603	7	4.5	440.7394	2	41.81	1.28E6	1	31688	Dl21GCL_Snitobei_VS.raw	1	1	427	433
20	52	TRINITY_DN779_c0_g1_i2_orf1	W.IVSEPFVLSGNLHGGAVVASYPYDSGIPR.D	N	22.12	3000.5344	29	0.6	1001.1860	3	61.32	1.42E5	1	46514	Dl21GCL_Snitobei_VS.raw	1	1	205	233
32	140	TRINITY_DN1613_c0_g1_i4_orf1	K.TQDVHFIGHSLGAHVAGNTGSSMK.M	Y	117.64	2450.1760	24	4.1	613.5538	4	26.14	3.3E7	1	17948	Dl21GCL_Snitobei_VS.raw	4	4	182	205
32	140	TRINITY_DN1613_c0_g1_i4_orf1	R.KVGQNAANFIDFLVAESGLK.T	Y	96.97	2120.1265	20	2.3	707.7177	3	69.39	1.12E7	1	52461	Dl21GCL_Snitobei_VS.raw	1	1	162	181
32	140	TRINITY_DN1613_c0_g1_i4_orf1	R.ITGLDPALPGFHLLSTDDGR.L	Y	91.13	2094.0745	20	6.5	699.0366	3	63.80	4.22E7	1	48038	Dl21GCL_Snitobei_VS.raw	5	5	212	231
32	140	TRINITY_DN1613_c0_g1_i4_orf1	K.VGQNAANFIDFLVAESGLK.T	Y	81.02	1992.0316	19	4.0	997.0270	2	69.84	1.86E6	1	52878	Dl21GCL_Snitobei_VS.raw	2	2	163	181
32	140	TRINITY_DN1613_c0_g1_i4_orf1	R.SYMYFTESINSK.V	Y	79.02	1468.6544	12	3.3	735.3369	2	44.08	4.01E6	1	33698	Dl21GCL_Snitobei_VS.raw	5	5	288	299
32	140	TRINITY_DN1613_c0_g1_i4_orf1	A.HLVEPWSSGLHEK.Y	Y	76.60	1517.7627	13	4.4	506.9304	3	24.97	5.57E7	1	16877	Dl21GCL_Snitobei_VS.raw	8	8	22	34
32	140	TRINITY_DN1613_c0_g1_i4_orf1	K.SSAFSSGLVDMK.S	Y	66.92	1227.5806	12	4.2	614.8001	2	39.20	1.52E7	1	29379	Dl21GCL_Snitobei_VS.raw	2	2	117	128
32	140	TRINITY_DN1613_c0_g1_i4_orf1	N.FIDFLVAESGLK.T	Y	58.38	1337.7230	12	4.7	669.8719	2	65.71	5.91E5	1	49438	Dl21GCL_Snitobei_VS.raw	1	1	170	181
32	140	TRINITY_DN1613_c0_g1_i4_orf1	K.EWIFIPDGNGRPQVAMLK.A	Y	57.91	2070.0720	18	2.0	691.0327	3	59.38	5.32E5	1	45181	Dl21GCL_Snitobei_VS.raw	1	1	41	58
32	140	TRINITY_DN1613_c0_g1_i4_orf1	D.PALPGFHLLSTDDGR.L	Y	56.39	1594.8103	15	5.2	532.6135	3	48.90	2.08E5	1	37612	Dl21GCL_Snitobei_VS.raw	1	1	217	231
32	140	TRINITY_DN1613_c0_g1_i4_orf1	K.SSAFSSGLVDM(+15.99)K.S	Y	54.40	1243.5754	12	3.3	622.7971	2	27.58	1.73E6	1	19253	Dl21GCL_Snitobei_VS.raw	1	1	117	128	Oxidation (M)	M11:Oxidation (M):1000.00
32	140	TRINITY_DN1613_c0_g1_i4_orf1	R.ITGLDPALPGFHLL.S	Y	52.82	1462.8184	14	2.7	732.4185	2	69.28	1.73E5	1	52362	Dl21GCL_Snitobei_VS.raw	1	1	212	225
32	140	TRINITY_DN1613_c0_g1_i4_orf1	R.SANGLYFLK.T	Y	49.53	1011.5389	9	4.8	506.7791	2	42.15	5.87E5	1	31991	Dl21GCL_Snitobei_VS.raw	1	1	333	341
32	140	TRINITY_DN1613_c0_g1_i4_orf1	F.YFGPMQNTR.K	Y	47.78	1112.5073	9	3.7	557.2630	2	24.10	7.13E6	1	16097	Dl21GCL_Snitobei_VS.raw	2	2	153	161
32	140	TRINITY_DN1613_c0_g1_i4_orf1	K.FITHGWK.S	Y	47.73	887.4653	7	7.3	444.7432	2	16.10	3.33E6	1	9068	Dl21GCL_Snitobei_VS.raw	1	1	110	116
32	140	TRINITY_DN1613_c0_g1_i4_orf1	K.TQDVHFIGH.S	Y	46.55	1052.5039	9	3.6	351.8432	3	17.49	1.49E7	1	10318	Dl21GCL_Snitobei_VS.raw	1	1	182	190
32	140	TRINITY_DN1613_c0_g1_i4_orf1	K.VGFSAVK.C	Y	41.38	706.4014	7	3.5	354.2092	2	15.71	7.79E6	1	8729	Dl21GCL_Snitobei_VS.raw	3	3	300	306
32	140	TRINITY_DN1613_c0_g1_i4_orf1	K.TQDVHFIGHSLGAH.V	Y	39.94	1517.7375	14	4.5	506.9221	3	22.70	5.02E6	1	14850	Dl21GCL_Snitobei_VS.raw	3	3	182	195
32	140	TRINITY_DN1613_c0_g1_i4_orf1	Y.FGPMQNTR.K	Y	37.66	949.4440	8	3.8	475.7311	2	15.04	5.26E5	1	8188	Dl21GCL_Snitobei_VS.raw	2	2	154	161
32	140	TRINITY_DN1613_c0_g1_i4_orf1	R.ITGLDPALPGFH.L	Y	36.04	1236.6503	12	8.0	619.3373	2	55.04	1.39E5	1	42208	Dl21GCL_Snitobei_VS.raw	1	1	212	223
32	140	TRINITY_DN1613_c0_g1_i4_orf1	F.ITHGWK.S	Y	35.77	740.3970	6	3.6	371.2071	2	16.12	1.87E6	1	9080	Dl21GCL_Snitobei_VS.raw	2	2	111	116
32	140	TRINITY_DN1613_c0_g1_i4_orf1	I.THGWK.S	Y	32.46	627.3129	5	3.8	314.6649	2	16.15	6.98E5	1	9108	Dl21GCL_Snitobei_VS.raw	2	2	112	116
32	140	TRINITY_DN1613_c0_g1_i4_orf1	K.EWIFIPDGNGR.P	Y	30.49	1302.6356	11	-0.7	652.3246	2	57.20	2.81E5	1	43711	Dl21GCL_Snitobei_VS.raw	1	1	41	51
29	35	TRINITY_DN1096_c0_g1_i1_orf1	K.DFGDVDTLGNLDPTGEFIVSTR.V	Y	105.59	2367.1230	22	4.5	1184.5741	2	69.66	3.82E5	1	52707	Dl21GCL_Snitobei_VS.raw	1	1	114	135
29	35	TRINITY_DN1096_c0_g1_i1_orf1	R.GEHTEAEGGIYDISNK.R	Y	101.26	1718.7747	16	3.1	860.3973	2	21.92	2.25E7	1	14164	Dl21GCL_Snitobei_VS.raw	5	5	324	339
29	35	TRINITY_DN1096_c0_g1_i1_orf1	R.SLEGYPFNPC(+57.02)LTEAQYK.E	Y	84.87	2015.9298	17	4.0	1008.9763	2	52.91	3.29E6	1	40865	Dl21GCL_Snitobei_VS.raw	3	3	141	157	Carbamidomethylation	C10:Carbamidomethylation:1000.00
29	35	TRINITY_DN1096_c0_g1_i1_orf1	R.IISMQQGGDLGQVYR.R	Y	81.24	1663.8352	15	4.5	832.9286	2	42.08	1.01E7	1	31923	Dl21GCL_Snitobei_VS.raw	3	3	241	255
29	35	TRINITY_DN1096_c0_g1_i1_orf1	M.V(+42.01)DQAVLDKLEAGYAK.L	Y	79.00	1660.8672	15	4.0	831.4442	2	63.77	2.8E6	1	48021	Dl21GCL_Snitobei_VS.raw	2	2	14	28	Acetylation (Protein N-term)	V1:Acetylation (Protein N-term):1000.00
29	35	TRINITY_DN1096_c0_g1_i1_orf1	R.IISM(+15.99)QQGGDLGQVYR.R	Y	78.59	1679.8301	15	5.1	840.9266	2	32.47	6.22E5	1	23464	Dl21GCL_Snitobei_VS.raw	1	1	241	255	Oxidation (M)	M4:Oxidation (M):1000.00
29	35	TRINITY_DN1096_c0_g1_i1_orf1	K.TFLVWC(+57.02)NEEDHLR.I	Y	77.54	1717.7882	13	3.3	573.6052	3	46.64	1.65E7	1	35643	Dl21GCL_Snitobei_VS.raw	4	4	228	240	Carbamidomethylation	C6:Carbamidomethylation:1000.00
29	35	TRINITY_DN1096_c0_g1_i1_orf1	K.EMHDGIAELIK.I	Y	69.03	1254.6278	11	3.8	628.3235	2	36.34	1.57E7	1	26922	Dl21GCL_Snitobei_VS.raw	4	4	352	362
29	35	TRINITY_DN1096_c0_g1_i1_orf1	K.GTFYPLSGMSK.E	Y	68.76	1186.5692	11	3.7	594.2941	2	42.09	6.38E6	1	31934	Dl21GCL_Snitobei_VS.raw	1	1	176	186
29	35	TRINITY_DN1096_c0_g1_i1_orf1	K.VSLTLSGLEGELK.G	Y	68.30	1344.7500	13	3.7	673.3848	2	59.10	4.91E6	1	45008	Dl21GCL_Snitobei_VS.raw	2	2	163	175
29	35	TRINITY_DN1096_c0_g1_i1_orf1	R.LVTAVNDIEK.R	Y	59.39	1100.6077	10	3.0	551.3127	2	25.74	3.57E6	1	17581	Dl21GCL_Snitobei_VS.raw	1	1	257	266
29	35	TRINITY_DN1096_c0_g1_i1_orf1	K.LIDDHFLFK.E	Y	59.09	1146.6073	9	4.3	383.2114	3	45.68	2.14E7	1	34893	Dl21GCL_Snitobei_VS.raw	4	4	192	200
29	35	TRINITY_DN1096_c0_g1_i1_orf1	R.GEHTEAEGGIYDISNKR.R	Y	57.30	1874.8759	17	6.7	469.7294	4	17.61	9.35E5	1	10426	Dl21GCL_Snitobei_VS.raw	1	1	324	340
29	35	TRINITY_DN1096_c0_g1_i1_orf1	R.LGLTEYQAVK.E	Y	56.54	1120.6128	10	3.7	561.3157	2	33.01	2.7E6	1	23942	Dl21GCL_Snitobei_VS.raw	2	2	342	351
29	35	TRINITY_DN1096_c0_g1_i1_orf1	Y.TVFADLFDPIIEDYHSGFK.K	Y	54.74	2213.0681	19	3.3	738.6991	3	69.57	7.34E5	1	52621	Dl21GCL_Snitobei_VS.raw	1	1	87	105
29	35	TRINITY_DN1096_c0_g1_i1_orf1	L.IDDHFLFK.E	Y	53.28	1033.5232	8	3.3	517.7706	2	45.29	6.7E5	1	34648	Dl21GCL_Snitobei_VS.raw	2	2	193	200
29	35	TRINITY_DN1096_c0_g1_i1_orf1	R.RLVTAVNDIEK.R	Y	51.42	1256.7089	11	2.7	419.9113	3	18.94	2.45E6	1	11654	Dl21GCL_Snitobei_VS.raw	2	2	256	266
29	35	TRINITY_DN1096_c0_g1_i1_orf1	R.LPFSHNDR.L	Y	50.37	984.4777	8	2.8	329.1674	3	10.65	6.23E5	1	4464	Dl21GCL_Snitobei_VS.raw	1	1	268	275
29	35	TRINITY_DN1096_c0_g1_i1_orf1	R.FLQTANAC(+57.02)R.F	Y	47.09	1079.5182	9	2.8	540.7679	2	12.53	4.29E6	1	6129	Dl21GCL_Snitobei_VS.raw	2	2	205	213	Carbamidomethylation	C8:Carbamidomethylation:1000.00
29	35	TRINITY_DN1096_c0_g1_i1_orf1	K.SNMVDQAVLDKLEAGYAK.L	Y	46.92	1950.9720	18	1.8	651.3325	3	51.54	1.83E5	1	39902	Dl21GCL_Snitobei_VS.raw	1	1	11	28
29	35	TRINITY_DN1096_c0_g1_i1_orf1	K.DIFDQLK.T	Y	45.54	877.4545	7	4.7	439.7366	2	48.17	1.11E7	1	36975	Dl21GCL_Snitobei_VS.raw	2	2	45	51
29	35	TRINITY_DN1096_c0_g1_i1_orf1	I.DDHFLFK.E	Y	41.88	920.4392	7	4.7	461.2291	2	45.60	5.09E5	1	34842	Dl21GCL_Snitobei_VS.raw	2	2	194	200
29	35	TRINITY_DN1096_c0_g1_i1_orf1	R.RLGLTEYQAVK.E	Y	36.91	1276.7139	11	5.3	426.5808	3	23.87	3.71E5	1	15886	Dl21GCL_Snitobei_VS.raw	1	1	341	351
29	35	TRINITY_DN1096_c0_g1_i1_orf1	R.FWPTGR.G	Y	34.98	762.3813	6	6.5	382.2004	2	27.21	8.01E6	1	18914	Dl21GCL_Snitobei_VS.raw	4	4	214	219
29	35	TRINITY_DN1096_c0_g1_i1_orf1	K.FNLQVR.G	Y	31.83	775.4341	6	2.9	388.7254	2	26.31	7.09E6	1	18099	Dl21GCL_Snitobei_VS.raw	1	1	315	320
64	30	TRINITY_DN7610_c0_g6_i1_orf1	K.IAALQTLADQLIAAEHYASKPIDDR.R	Y	105.24	2722.4290	25	2.2	681.6160	4	68.19	2.11E6	1	51495	Dl21GCL_Snitobei_VS.raw	2	2	75	99
64	30	TRINITY_DN7610_c0_g6_i1_orf1	R.YTEHSTVGLAQQWDQLDQLGMR.M	Y	89.27	2575.2124	22	4.9	859.4156	3	57.50	1.26E6	1	43938	Dl21GCL_Snitobei_VS.raw	2	2	850	871
64	30	TRINITY_DN7610_c0_g6_i1_orf1	R.LASIADQWEYLTQK.T	Y	80.87	1664.8409	14	7.9	833.4343	2	59.54	5.44E5	1	45298	Dl21GCL_Snitobei_VS.raw	1	1	207	220
64	30	TRINITY_DN7610_c0_g6_i1_orf1	K.IAALQTLADQLIAAEHYASK.P	Y	79.81	2126.1372	20	5.7	709.7237	3	68.70	3.15E5	1	51900	Dl21GCL_Snitobei_VS.raw	1	1	75	94
64	30	TRINITY_DN7610_c0_g6_i1_orf1	K.LDESLTYQQFLAK.V	Y	78.99	1554.7930	13	5.0	778.4077	2	52.44	3.71E5	1	40554	Dl21GCL_Snitobei_VS.raw	1	1	440	452
64	30	TRINITY_DN7610_c0_g6_i1_orf1	R.IKDMNAQADSLIESGQFDAAGIQEK.R	Y	74.73	2678.2856	25	4.6	893.7733	3	49.66	6.36E5	1	38277	Dl21GCL_Snitobei_VS.raw	2	2	288	312
64	30	TRINITY_DN7610_c0_g6_i1_orf1	R.DADEMENWIAEK.L	Y	65.64	1449.6082	12	6.0	725.8157	2	50.52	2.74E5	1	39023	Dl21GCL_Snitobei_VS.raw	1	1	133	144
64	30	TRINITY_DN7610_c0_g6_i1_orf1	R.DC(+57.02)EQAENWMSAR.E	Y	64.26	1495.5820	12	2.4	748.8001	2	36.46	2.42E5	1	27029	Dl21GCL_Snitobei_VS.raw	1	1	27	38	Carbamidomethylation	C2:Carbamidomethylation:1000.00
64	30	TRINITY_DN7610_c0_g6_i1_orf1	K.RLEAELGSHEPAIQAVQEAGEK.L	Y	63.49	2361.1924	22	4.4	788.0749	3	34.72	1.55E5	1	25466	Dl21GCL_Snitobei_VS.raw	1	1	382	403
64	30	TRINITY_DN7610_c0_g6_i1_orf1	K.LQLATEENYKDPANIQSK.H	Y	63.39	2061.0378	18	7.5	688.0250	3	32.24	2.77E6	1	23264	Dl21GCL_Snitobei_VS.raw	1	1	145	162
64	30	TRINITY_DN7610_c0_g6_i1_orf1	R.LEAELGSHEPAIQAVQEAGEK.L	Y	60.52	2205.0913	21	5.8	736.0420	3	38.23	4.62E5	1	28534	Dl21GCL_Snitobei_VS.raw	1	1	383	403
64	30	TRINITY_DN7610_c0_g6_i1_orf1	K.KIEDLGAILEEHLILDNR.Y	Y	58.10	2090.1372	18	5.0	697.7231	3	64.52	6.88E5	1	48531	Dl21GCL_Snitobei_VS.raw	2	2	832	849
64	30	TRINITY_DN7610_c0_g6_i1_orf1	K.KLLVGSDDYGR.D	Y	57.24	1221.6353	11	2.9	408.2202	3	19.00	1.92E5	1	11710	Dl21GCL_Snitobei_VS.raw	1	1	358	368
64	30	TRINITY_DN7610_c0_g6_i1_orf1	K.TERPITGALDYIEFTR.T	Y	56.23	1880.9631	16	7.3	627.9996	3	53.03	2.02E6	1	40939	Dl21GCL_Snitobei_VS.raw	2	2	1021	1036
64	30	TRINITY_DN7610_c0_g6_i1_orf1	R.IQSVLAMGGNLIDK.H	Y	54.48	1457.7911	14	5.3	729.9067	2	52.46	3.53E5	1	40562	Dl21GCL_Snitobei_VS.raw	1	1	180	193
64	30	TRINITY_DN7610_c0_g6_i1_orf1	K.KHDAFETDFAAHGER.C	Y	54.41	1729.7808	15	3.0	433.4538	4	17.02	1.01E6	1	9885	Dl21GCL_Snitobei_VS.raw	1	1	485	499
64	30	TRINITY_DN7610_c0_g6_i1_orf1	K.LLNQAWAELK.Q	Y	52.11	1184.6553	10	4.7	593.3377	2	46.08	9.98E5	1	35184	Dl21GCL_Snitobei_VS.raw	3	3	421	430
64	30	TRINITY_DN7610_c0_g6_i1_orf1	K.ADVVESWIADK.E	Y	47.23	1231.6084	11	3.2	616.8134	2	47.19	4.4E5	1	36123	Dl21GCL_Snitobei_VS.raw	1	1	559	569
64	30	TRINITY_DN7610_c0_g6_i1_orf1	K.EFSMMFK.H	Y	43.53	918.3979	7	2.8	460.2075	2	43.96	4.56E5	1	33589	Dl21GCL_Snitobei_VS.raw	1	1	895	901
64	30	TRINITY_DN7610_c0_g6_i1_orf1	R.LNEANTLHQFFR.D	Y	43.07	1488.7473	12	3.0	497.2579	3	40.85	2.28E6	1	30828	Dl21GCL_Snitobei_VS.raw	2	2	334	345
64	30	TRINITY_DN7610_c0_g6_i1_orf1	R.DLTGVQNLK.K	Y	42.31	986.5397	9	3.8	494.2790	2	27.34	1.22E6	1	19033	Dl21GCL_Snitobei_VS.raw	1	1	369	377
64	30	TRINITY_DN7610_c0_g6_i1_orf1	K.LLVGSDDYGR.D	Y	40.31	1093.5404	10	3.4	547.7794	2	27.60	7.23E5	1	19273	Dl21GCL_Snitobei_VS.raw	1	1	359	368
64	30	TRINITY_DN7610_c0_g6_i1_orf1	K.HQAFEAELAANADR.I	Y	39.06	1541.7222	14	6.8	514.9182	3	26.63	1.51E6	1	18398	Dl21GCL_Snitobei_VS.raw	1	1	166	179
64	30	TRINITY_DN7610_c0_g6_i1_orf1	K.LDQLGALAAR.R	Y	38.44	1026.5822	10	3.5	514.3002	2	32.88	1.11E6	1	23828	Dl21GCL_Snitobei_VS.raw	1	1	532	541
64	30	TRINITY_DN7610_c0_g6_i1_orf1	K.EMADYC(+57.02)VAR.M	Y	37.92	1113.4583	9	4.8	557.7391	2	19.93	3.09E5	1	12529	Dl21GCL_Snitobei_VS.raw	1	1	1004	1012	Carbamidomethylation	C6:Carbamidomethylation:1000.00
64	30	TRINITY_DN7610_c0_g6_i1_orf1	R.MQHNLEQQIQAR.N	Y	36.04	1494.7361	12	-0.8	499.2522	3	17.00	9.36E5	1	9859	Dl21GCL_Snitobei_VS.raw	1	1	872	883
64	30	TRINITY_DN7610_c0_g6_i1_orf1	R.AITAADRPYVTK.E	Y	33.91	1304.7089	12	2.7	435.9114	3	14.24	1.24E6	1	7539	Dl21GCL_Snitobei_VS.raw	2	2	983	994
64	30	TRINITY_DN7610_c0_g6_i1_orf1	R.DIADEESWIK.E	Y	30.66	1204.5612	10	-2.3	603.2865	2	47.13	0	1	36064	Dl21GCL_Snitobei_VS.raw	1	1	346	355
35	116	TRINITY_DN21_c0_g2_i1_orf1	K.EIDLDRDGLISYYEFQQDVK.T	Y	100.94	2445.1699	20	4.2	816.0673	3	64.43	1.64E7	1	48461	Dl21GCL_Snitobei_VS.raw	4	4	290	309
35	116	TRINITY_DN21_c0_g2_i1_orf1	K.KQEEVPVEHSEDETNDLEYGR.Y	Y	97.85	2502.1145	21	5.1	626.5391	4	24.94	1.92E7	1	16857	Dl21GCL_Snitobei_VS.raw	4	4	25	45
35	116	TRINITY_DN21_c0_g2_i1_orf1	K.GWRPLDEQDIYSQQEYEAFK.Q	Y	97.29	2501.1499	20	5.8	834.7288	3	53.22	2.39E7	1	41042	Dl21GCL_Snitobei_VS.raw	4	4	318	337
35	116	TRINITY_DN21_c0_g2_i1_orf1	K.TFFYLHDIDGNGFLDEVEVK.A	Y	90.58	2357.1216	20	2.2	786.7162	3	67.56	7.6E5	1	50989	Dl21GCL_Snitobei_VS.raw	1	1	234	253
35	116	TRINITY_DN21_c0_g2_i1_orf1	K.EVAEVLETDPVFSEK.L	Y	82.42	1690.8301	15	5.7	846.4271	2	51.32	5.3E6	1	39711	Dl21GCL_Snitobei_VS.raw	2	2	49	63
35	116	TRINITY_DN21_c0_g2_i1_orf1	K.QEEVPVEHSEDETNDLEYGR.Y	Y	78.29	2374.0195	20	1.9	792.3486	3	31.50	7.26E5	1	22602	Dl21GCL_Snitobei_VS.raw	1	1	26	45
35	116	TRINITY_DN21_c0_g2_i1_orf1	K.QQLEEVWEKEDHMEGQDFDPK.T	Y	75.54	2616.1438	21	4.5	655.0461	4	42.44	2.88E7	1	32247	Dl21GCL_Snitobei_VS.raw	3	3	213	233
35	116	TRINITY_DN21_c0_g2_i1_orf1	K.FEANLAEMEQK.H	Y	74.46	1308.6019	11	1.1	655.3090	2	35.87	4.14E6	1	26498	Dl21GCL_Snitobei_VS.raw	1	1	189	199
35	116	TRINITY_DN21_c0_g2_i1_orf1	R.DGLISYYEFQQDVK.T	Y	71.32	1703.8042	14	2.1	852.9112	2	60.03	2.71E6	1	45691	Dl21GCL_Snitobei_VS.raw	3	3	296	309
35	116	TRINITY_DN21_c0_g2_i1_orf1	K.EFEFENGLDPTHLK.I	Y	68.32	1674.7889	14	6.0	838.4068	2	48.80	3.31E5	1	37521	Dl21GCL_Snitobei_VS.raw	1	1	110	123
35	116	TRINITY_DN21_c0_g2_i1_orf1	K.LYASGTLEDDIR.E	Y	61.80	1351.6619	12	4.6	676.8413	2	37.97	2.72E6	1	28317	Dl21GCL_Snitobei_VS.raw	3	3	263	274
35	116	TRINITY_DN21_c0_g2_i1_orf1	R.KEEFKEYEMEK.K	Y	53.67	1488.6805	11	2.6	497.2354	3	13.36	0	1	6772	Dl21GCL_Snitobei_VS.raw	2	2	160	170
35	116	TRINITY_DN21_c0_g2_i1_orf1	K.EEFKEYEMEK.K	Y	48.93	1360.5857	10	4.3	454.5378	3	20.15	3.84E6	1	12712	Dl21GCL_Snitobei_VS.raw	3	3	161	170
35	116	TRINITY_DN21_c0_g2_i1_orf1	R.KKFEANLAEMEQK.H	Y	48.69	1564.7919	13	5.2	522.6073	3	19.09	2.44E6	1	11790	Dl21GCL_Snitobei_VS.raw	2	2	187	199
35	116	TRINITY_DN21_c0_g2_i1_orf1	R.PLDEQDIYSQQEYEAFK.Q	Y	47.84	2101.9480	17	6.4	701.6611	3	50.06	2.83E5	1	38626	Dl21GCL_Snitobei_VS.raw	1	1	321	337
35	116	TRINITY_DN21_c0_g2_i1_orf1	K.DLDEVDR.K	Y	39.97	860.3876	7	4.3	431.2029	2	15.09	5.7E6	1	8222	Dl21GCL_Snitobei_VS.raw	2	2	151	157
35	116	TRINITY_DN21_c0_g2_i1_orf1	K.EIDLDR.D	Y	34.25	759.3762	6	3.7	380.6968	2	16.40	4.6E6	1	9303	Dl21GCL_Snitobei_VS.raw	1	1	290	295
35	116	TRINITY_DN21_c0_g2_i1_orf1	K.EDHM(+15.99)EGQDFDPK.T	Y	30.78	1462.5670	12	4.2	488.5317	3	10.69	4.55E5	1	4502	Dl21GCL_Snitobei_VS.raw	1	1	222	233	Oxidation (M)	M4:Oxidation (M):1000.00
35	116	TRINITY_DN21_c0_g2_i1_orf1	K.IAEHIDHVNPHSFEIDDLR.K	Y	27.82	2256.0923	19	3.4	565.0323	4	38.97	1.96E6	1	29172	Dl21GCL_Snitobei_VS.raw	1	1	124	142
35	116	TRINITY_DN21_c0_g2_i1_orf1	K.EDHMEGQDFDPK.T	Y	26.28	1446.5721	12	1.7	483.1988	3	17.25	3.86E6	1	10092	Dl21GCL_Snitobei_VS.raw	2	2	222	233
35	116	TRINITY_DN21_c0_g2_i1_orf1	K.QQLEEVWEKEDHM(+15.99)EGQDFDPK.T	Y	25.31	2632.1387	21	3.8	878.3902	3	38.91	1.9E5	1	29116	Dl21GCL_Snitobei_VS.raw	1	1	213	233	Oxidation (M)	M13:Oxidation (M):1000.00
35	116	TRINITY_DN21_c0_g2_i1_orf1	K.KFEANLAEM(+15.99)EQK.H	Y	24.18	1452.6919	12	3.8	485.2397	3	27.07	3.64E5	1	18794	Dl21GCL_Snitobei_VS.raw	1	1	188	199	Oxidation (M)	M9:Oxidation (M):1000.00
82	42	TRINITY_DN373_c0_g2_i1_orf1	K.QSPLLTELSLYDIVNTPGVAADLSHIETPAK.V	Y	118.34	3291.7239	31	3.1	1098.2520	3	69.58	2.02E6	1	52629	Dl21GCL_Snitobei_VS.raw	1	1	34	64
82	42	TRINITY_DN373_c0_g2_i1_orf1	K.VAVMGASGGIGQPLSLLLK.Q	Y	96.93	1810.0386	19	3.9	906.0301	2	68.13	9.96E5	1	51444	Dl21GCL_Snitobei_VS.raw	2	2	15	33
82	42	TRINITY_DN373_c0_g2_i1_orf1	K.AFIAIISNPINSTVPIASEVLQK.A	Y	90.01	2424.3628	23	3.1	809.1307	3	69.54	7.22E5	1	52589	Dl21GCL_Snitobei_VS.raw	1	1	123	145
82	42	TRINITY_DN373_c0_g2_i1_orf1	R.DDLFNTNASIVR.D	Y	70.28	1363.6732	12	4.2	682.8467	2	47.55	3.08E6	1	36437	Dl21GCL_Snitobei_VS.raw	2	2	99	110
82	42	TRINITY_DN373_c0_g2_i1_orf1	K.GAQVIVIPAGVPR.K	Y	69.97	1275.7662	13	4.6	638.8933	2	44.89	3.35E6	1	34354	Dl21GCL_Snitobei_VS.raw	2	2	80	92
82	42	TRINITY_DN373_c0_g2_i1_orf1	K.ALNGEQNIIEC(+57.02)SYVR.S	Y	69.83	1764.8464	15	3.7	883.4338	2	42.16	1.3E5	1	31993	Dl21GCL_Snitobei_VS.raw	1	1	253	267	Carbamidomethylation	C11:Carbamidomethylation:1000.00
82	42	TRINITY_DN373_c0_g2_i1_orf1	R.DLAVAIAEVAPK.A	Y	67.70	1195.6812	12	3.6	598.8500	2	54.02	3.51E6	1	41506	Dl21GCL_Snitobei_VS.raw	3	3	111	122
82	42	TRINITY_DN373_c0_g2_i1_orf1	K.TSVPVIGGHSGITIIPLISQAK.P	Y	64.92	2187.2627	22	4.1	730.0978	3	59.96	3.44E6	1	45638	Dl21GCL_Snitobei_VS.raw	2	2	180	201
82	42	TRINITY_DN373_c0_g2_i1_orf1	K.PAVSFPDDQLK.A	Y	63.34	1215.6135	11	3.9	608.8164	2	37.71	4.09E6	1	28107	Dl21GCL_Snitobei_VS.raw	1	1	202	212
82	42	TRINITY_DN373_c0_g2_i1_orf1	K.AGTGSATLSMAYAGAK.F	Y	62.31	1455.7028	16	3.5	728.8612	2	31.49	1.81E5	1	22589	Dl21GCL_Snitobei_VS.raw	1	1	230	245
82	42	TRINITY_DN373_c0_g2_i1_orf1	K.VFGVTTLDIVR.S	Y	62.16	1218.6971	11	3.5	610.3580	2	56.02	4.83E6	1	42903	Dl21GCL_Snitobei_VS.raw	2	2	154	164
82	42	TRINITY_DN373_c0_g2_i1_orf1	K.GFTGPDQLK.D	Y	60.25	961.4869	9	3.8	481.7526	2	22.99	4.34E6	1	15108	Dl21GCL_Snitobei_VS.raw	2	2	67	75
82	42	TRINITY_DN373_c0_g2_i1_orf1	K.YFSTPILLGK.N	Y	58.08	1137.6433	10	4.8	569.8317	2	50.34	4.42E6	1	38867	Dl21GCL_Snitobei_VS.raw	1	1	275	284
82	42	TRINITY_DN373_c0_g2_i1_orf1	K.FC(+57.02)FALIK.A	Y	55.51	897.4782	7	4.9	449.7486	2	50.53	3.51E6	1	39028	Dl21GCL_Snitobei_VS.raw	2	2	246	252	Carbamidomethylation	C2:Carbamidomethylation:1000.00
82	42	TRINITY_DN373_c0_g2_i1_orf1	K.LLQAAIPELK.K	Y	51.48	1094.6699	10	4.9	548.3449	2	44.83	4.47E6	1	34314	Dl21GCL_Snitobei_VS.raw	3	3	303	312
82	42	TRINITY_DN373_c0_g2_i1_orf1	R.SNTFVAEAK.G	Y	37.40	965.4818	9	4.8	483.7505	2	11.82	2.22E5	1	5530	Dl21GCL_Snitobei_VS.raw	1	1	165	173
82	42	TRINITY_DN373_c0_g2_i1_orf1	M.LIFIK.L	N	24.27	632.4261	5	2.8	317.2212	2	31.73	1.24E6	1	22807	Dl21GCL_Snitobei_VS.raw	2	2	2	6
71	15	TRINITY_DN6596_c0_g1_i1_orf1	K.TINALEELTHGVLAASSLYSK.R	Y	103.17	2216.1687	21	3.6	739.7328	3	69.27	1.67E6	1	52357	Dl21GCL_Snitobei_VS.raw	1	1	455	475
71	15	TRINITY_DN6596_c0_g1_i1_orf1	K.LC(+57.02)EQC(+57.02)VGNVDSKDDEVIQATK.C	Y	90.19	2407.0996	21	4.4	803.3773	3	31.12	3.12E6	1	22260	Dl21GCL_Snitobei_VS.raw	2	2	349	369	Carbamidomethylation	C2:Carbamidomethylation:1000.00;C5:Carbamidomethylation:1000.00
71	15	TRINITY_DN6596_c0_g1_i1_orf1	K.DDAVGLVSVDNTWDHWNEWATTQK.E	Y	83.69	2786.2573	24	4.3	929.7637	3	68.00	1.1E6	1	51350	Dl21GCL_Snitobei_VS.raw	1	1	496	519
71	15	TRINITY_DN6596_c0_g1_i1_orf1	R.FFGLPVGVSPAVPTK.E	Y	79.47	1514.8496	15	3.8	758.4349	2	63.13	1.56E6	1	47589	Dl21GCL_Snitobei_VS.raw	2	2	65	79
71	15	TRINITY_DN6596_c0_g1_i1_orf1	R.LDC(+57.02)LQEKDEDAC(+57.02)LK.A	Y	74.76	1735.7756	14	4.1	579.6015	3	21.52	3.48E6	1	13827	Dl21GCL_Snitobei_VS.raw	2	2	220	233	Carbamidomethylation	C3:Carbamidomethylation:1000.00;C12:Carbamidomethylation:1000.00
71	15	TRINITY_DN6596_c0_g1_i1_orf1	R.GEFAGWSAPIHALK.K	Y	73.35	1482.7618	14	4.5	742.3915	2	44.13	3.75E6	1	33740	Dl21GCL_Snitobei_VS.raw	2	2	307	320
71	15	TRINITY_DN6596_c0_g1_i1_orf1	K.ELSALGVLGEEK.K	Y	67.32	1243.6659	12	2.7	622.8419	2	47.67	9.71E5	1	36542	Dl21GCL_Snitobei_VS.raw	2	2	131	142
71	15	TRINITY_DN6596_c0_g1_i1_orf1	K.LSEFFPASC(+57.02)APGAPEGSK.L	Y	65.85	1850.8508	18	3.2	926.4356	2	43.98	5.35E5	1	33608	Dl21GCL_Snitobei_VS.raw	1	1	331	348	Carbamidomethylation	C9:Carbamidomethylation:1000.00
71	15	TRINITY_DN6596_c0_g1_i1_orf1	R.DFNAKPIISEIYNPGATK.Q	Y	65.76	1977.0206	18	4.3	660.0170	3	53.02	5.76E5	1	40933	Dl21GCL_Snitobei_VS.raw	1	1	256	273
71	15	TRINITY_DN6596_c0_g1_i1_orf1	K.ETYSNMC(+57.02)ALC(+57.02)EKPEVC(+57.02)DYPDIYSGYEGALR.C	Y	65.34	3589.5146	30	4.9	1197.5181	3	59.09	3.72E5	1	44999	Dl21GCL_Snitobei_VS.raw	1	1	16	45	Carbamidomethylation	C7:Carbamidomethylation:1000.00;C10:Carbamidomethylation:1000.00;C16:Carbamidomethylation:1000.00
71	15	TRINITY_DN6596_c0_g1_i1_orf1	K.TKPIATAPEDPSR.H	Y	63.48	1381.7201	13	2.2	461.5817	3	10.43	2.9E6	1	4255	Dl21GCL_Snitobei_VS.raw	2	2	157	169
71	15	TRINITY_DN6596_c0_g1_i1_orf1	R.LKETYSNMC(+57.02)ALC(+57.02)EKPEVC(+57.02)DYPDIYSGYEGALR.C	Y	58.92	3830.6936	32	1.5	958.6821	4	54.49	1.7E6	1	41836	Dl21GCL_Snitobei_VS.raw	1	1	14	45	Carbamidomethylation	C9:Carbamidomethylation:1000.00;C12:Carbamidomethylation:1000.00;C18:Carbamidomethylation:1000.00
71	15	TRINITY_DN6596_c0_g1_i1_orf1	R.WC(+57.02)VWSEQALIK.C	Y	57.70	1418.7017	11	6.5	710.3627	2	57.14	7.26E5	1	43661	Dl21GCL_Snitobei_VS.raw	2	2	193	203	Carbamidomethylation	C2:Carbamidomethylation:1000.00
71	15	TRINITY_DN6596_c0_g1_i1_orf1	K.DLMLLDDK.T	Y	52.41	961.4790	8	5.8	481.7495	2	47.48	6.01E5	1	36374	Dl21GCL_Snitobei_VS.raw	1	1	149	156
71	15	TRINITY_DN6596_c0_g1_i1_orf1	K.WSPDPAINQR.L	Y	49.85	1182.5781	10	4.9	592.2993	2	27.56	1.42E6	1	19232	Dl21GCL_Snitobei_VS.raw	1	1	4	13
71	15	TRINITY_DN6596_c0_g1_i1_orf1	K.PIISEIYNPGATK.Q	Y	47.98	1401.7504	13	5.0	701.8860	2	42.19	1.3E6	1	32022	Dl21GCL_Snitobei_VS.raw	1	1	261	273
71	15	TRINITY_DN6596_c0_g1_i1_orf1	K.YLDVIER.N	Y	44.44	906.4811	7	4.1	454.2497	2	31.30	2.25E6	1	22428	Dl21GCL_Snitobei_VS.raw	2	2	176	182
71	15	TRINITY_DN6596_c0_g1_i1_orf1	K.C(+57.02)NLGLEPPR.I	Y	41.14	1054.5229	9	0.8	528.2692	2	26.68	7.2E5	1	18440	Dl21GCL_Snitobei_VS.raw	1	1	438	446	Carbamidomethylation	C1:Carbamidomethylation:1000.00
71	15	TRINITY_DN6596_c0_g1_i1_orf1	K.GSAINNLADLR.G	Y	40.77	1142.6044	11	4.0	572.3118	2	36.29	6.15E5	1	26879	Dl21GCL_Snitobei_VS.raw	1	1	286	296
71	15	TRINITY_DN6596_c0_g1_i1_orf1	K.ENPSDFR.Y	Y	39.60	863.3773	7	2.0	432.6968	2	11.16	4.1E5	1	4940	Dl21GCL_Snitobei_VS.raw	1	1	80	86
71	15	TRINITY_DN6596_c0_g1_i1_orf1	K.C(+57.02)KPIEAEAFK.G	Y	39.31	1191.5957	10	5.1	398.2079	3	15.42	1.4E6	1	8483	Dl21GCL_Snitobei_VS.raw	1	1	370	379	Carbamidomethylation	C1:Carbamidomethylation:1000.00
71	15	TRINITY_DN6596_c0_g1_i1_orf1	K.ANLITSEDK.L	Y	34.44	989.5029	9	3.2	495.7603	2	12.74	3.98E5	1	6303	Dl21GCL_Snitobei_VS.raw	1	1	322	330
71	15	TRINITY_DN6596_c0_g1_i1_orf1	K.ANLITSEDKLSEFFPASC(+57.02)APGAPEGSK.L	Y	33.59	2822.3433	27	5.3	941.7934	3	58.04	4.07E5	1	44299	Dl21GCL_Snitobei_VS.raw	1	1	322	348	Carbamidomethylation	C18:Carbamidomethylation:1000.00
33	28	TRINITY_DN2534_c0_g1_i1_orf1	K.STAGDTHLGGEDFDNR.M	N	99.53	1690.7183	16	3.5	846.3694	2	18.93	1.26E7	1	11647	Dl21GCL_Snitobei_VS.raw	2	2	221	236
33	28	TRINITY_DN2534_c0_g1_i1_orf1	R.IINEPTAAAIAYGLDK.K	N	82.97	1658.8879	16	4.9	830.4553	2	51.37	4.12E6	1	39762	Dl21GCL_Snitobei_VS.raw	3	3	172	187
33	28	TRINITY_DN2534_c0_g1_i1_orf1	K.WLDANQLGEKEEYEHK.Q	Y	82.79	1987.9275	16	3.9	497.9911	4	30.16	1.1E7	1	21429	Dl21GCL_Snitobei_VS.raw	6	6	580	595
33	28	TRINITY_DN2534_c0_g1_i1_orf1	K.TFFPEEVSSMVLVK.M	Y	81.68	1611.8218	14	5.1	806.9222	2	66.45	1.34E6	1	50042	Dl21GCL_Snitobei_VS.raw	2	2	113	126
33	28	TRINITY_DN2534_c0_g1_i1_orf1	K.APAVGIDLGTTYSC(+57.02)VGVFQHGK.V	N	80.54	2276.1260	22	5.8	759.7203	3	52.11	9.03E5	1	40344	Dl21GCL_Snitobei_VS.raw	2	2	4	25	Carbamidomethylation	C14:Carbamidomethylation:1000.00
33	28	TRINITY_DN2534_c0_g1_i1_orf1	K.HWPFEVVNDGGKPK.I	Y	78.43	1608.8048	14	4.1	537.2778	3	33.30	9.08E6	1	24204	Dl21GCL_Snitobei_VS.raw	5	5	89	102
33	28	TRINITY_DN2534_c0_g1_i1_orf1	R.MVNHFVQEFK.R	N	77.67	1277.6227	10	4.7	639.8216	2	27.19	1.22E7	1	18896	Dl21GCL_Snitobei_VS.raw	5	5	237	246
33	28	TRINITY_DN2534_c0_g1_i1_orf1	R.IINEPTAAAIAYGLDKK.A	N	76.61	1786.9828	17	3.1	596.6700	3	43.40	3.01E6	1	33091	Dl21GCL_Snitobei_VS.raw	1	1	172	188
33	28	TRINITY_DN2534_c0_g1_i1_orf1	K.SINPDEAVAYGAAVQAAILHGDK.S	N	76.25	2309.1650	23	4.8	770.7327	3	66.52	6.44E6	1	50099	Dl21GCL_Snitobei_VS.raw	1	1	362	384
33	28	TRINITY_DN2534_c0_g1_i1_orf1	K.NQVAMNPNNTIFDAK.R	Y	76.21	1675.7988	15	3.9	838.9100	2	39.23	1.27E6	1	29405	Dl21GCL_Snitobei_VS.raw	1	1	57	71
33	28	TRINITY_DN2534_c0_g1_i1_orf1	R.RFEDPTVQADMK.H	Y	69.31	1435.6765	12	3.9	479.5680	3	21.31	4.53E6	1	13674	Dl21GCL_Snitobei_VS.raw	5	5	77	88
33	28	TRINITY_DN2534_c0_g1_i1_orf1	K.SQIHDIVLVGGSTR.I	Y	67.42	1480.7998	14	4.4	741.4104	2	30.08	5.44E6	1	21358	Dl21GCL_Snitobei_VS.raw	3	3	329	342
33	28	TRINITY_DN2534_c0_g1_i1_orf1	R.FEELC(+57.02)ADLFR.G	N	66.84	1298.5964	10	3.2	650.3076	2	55.44	4.12E6	1	42466	Dl21GCL_Snitobei_VS.raw	2	2	302	311	Carbamidomethylation	C5:Carbamidomethylation:1000.00
33	28	TRINITY_DN2534_c0_g1_i1_orf1	K.MKETAEAYLGK.T	N	54.93	1239.6169	11	4.0	620.8182	2	17.55	5.36E6	1	10376	Dl21GCL_Snitobei_VS.raw	3	3	127	137
33	28	TRINITY_DN2534_c0_g1_i1_orf1	K.LLQDFFNGK.E	N	54.68	1080.5603	9	4.6	541.2899	2	48.41	7.92E5	1	37185	Dl21GCL_Snitobei_VS.raw	2	2	349	357
33	28	TRINITY_DN2534_c0_g1_i1_orf1	R.TTPSYVAFTDTER.L	N	52.08	1486.6940	13	6.6	744.3592	2	37.10	0	1	27605	Dl21GCL_Snitobei_VS.raw	2	2	37	49
33	28	TRINITY_DN2534_c0_g1_i1_orf1	K.ETAEAYLGK.T	N	50.34	980.4814	9	1.7	491.2488	2	19.19	2.31E6	1	11873	Dl21GCL_Snitobei_VS.raw	1	1	129	137
33	28	TRINITY_DN2534_c0_g1_i1_orf1	K.VEIIANDQGNR.T	N	48.95	1227.6207	11	4.9	614.8206	2	17.69	3.97E6	1	10494	Dl21GCL_Snitobei_VS.raw	1	1	26	36
33	28	TRINITY_DN2534_c0_g1_i1_orf1	K.DSGTISGLNVLR.I	Y	46.65	1230.6567	12	3.1	616.3375	2	45.25	7.2E6	1	34621	Dl21GCL_Snitobei_VS.raw	2	2	160	171
33	28	TRINITY_DN2534_c0_g1_i1_orf1	K.QKELEAIC(+57.02)NPIVTK.L	Y	34.64	1641.8760	14	6.6	548.3029	3	32.02	9.93E5	1	23060	Dl21GCL_Snitobei_VS.raw	1	1	596	609	Carbamidomethylation	C8:Carbamidomethylation:1000.00
26	19	TRINITY_DN2439_c0_g3_i1_orf1	K.VTHAVVTVPAYFNDAQR.Q	Y	94.42	1886.9639	17	5.0	629.9984	3	39.63	6.29E6	1	29755	Dl21GCL_Snitobei_VS.raw	3	3	166	182
26	19	TRINITY_DN2439_c0_g3_i1_orf1	R.IINEPTAAAIAYGLDK.K	N	82.97	1658.8879	16	4.9	830.4553	2	51.37	4.12E6	1	39762	Dl21GCL_Snitobei_VS.raw	3	3	199	214
26	19	TRINITY_DN2439_c0_g3_i1_orf1	K.WLEDNQDTDPEEYKK.Q	Y	82.30	1908.8376	15	4.3	637.2892	3	28.18	8.14E6	1	19790	Dl21GCL_Snitobei_VS.raw	4	4	605	619
26	19	TRINITY_DN2439_c0_g3_i1_orf1	K.VFAPEEISAMVLGK.M	Y	77.29	1489.7850	14	1.9	745.9012	2	67.29	2.74E6	1	50753	Dl21GCL_Snitobei_VS.raw	1	1	140	153
26	19	TRINITY_DN2439_c0_g3_i1_orf1	R.IINEPTAAAIAYGLDKK.D	N	76.61	1786.9828	17	3.1	596.6700	3	43.40	3.01E6	1	33091	Dl21GCL_Snitobei_VS.raw	1	1	199	215
26	19	TRINITY_DN2439_c0_g3_i1_orf1	K.DVDEIVLVGGSTR.I	Y	76.56	1358.7041	13	3.5	680.3617	2	47.32	9.71E5	1	36235	Dl21GCL_Snitobei_VS.raw	1	1	356	368
26	19	TRINITY_DN2439_c0_g3_i1_orf1	K.NQLTTNPENTVFDAK.R	Y	76.04	1690.8162	15	3.8	846.4186	2	37.08	1.6E6	1	27590	Dl21GCL_Snitobei_VS.raw	2	2	84	98
26	19	TRINITY_DN2439_c0_g3_i1_orf1	R.IEIESFFEGEDFSETLTR.A	Y	70.44	2147.9897	18	5.0	1075.0076	2	69.50	1.98E5	1	52561	Dl21GCL_Snitobei_VS.raw	1	1	308	325
26	19	TRINITY_DN2439_c0_g3_i1_orf1	R.DWSDSTVQHDVK.F	Y	68.72	1415.6317	12	2.1	708.8246	2	21.25	6.63E6	1	13629	Dl21GCL_Snitobei_VS.raw	5	5	104	115
26	19	TRINITY_DN2439_c0_g3_i1_orf1	K.FDLTGIPPAPR.G	Y	65.59	1182.6396	11	1.8	592.3282	2	47.96	2.12E7	1	36796	Dl21GCL_Snitobei_VS.raw	4	4	483	493
26	19	TRINITY_DN2439_c0_g3_i1_orf1	R.ITPSYVAFTADGER.L	Y	61.56	1525.7412	14	5.0	763.8817	2	42.02	3.23E6	1	31871	Dl21GCL_Snitobei_VS.raw	2	2	63	76
26	19	TRINITY_DN2439_c0_g3_i1_orf1	K.FEELNMDLFR.S	Y	60.91	1312.6122	10	4.5	657.3163	2	62.33	2.07E6	1	47082	Dl21GCL_Snitobei_VS.raw	2	2	328	337
26	19	TRINITY_DN2439_c0_g3_i1_orf1	K.DAGTISGLNVMR.I	Y	57.81	1232.6183	12	5.7	617.3199	2	42.42	5.82E6	1	32226	Dl21GCL_Snitobei_VS.raw	1	1	187	198
26	19	TRINITY_DN2439_c0_g3_i1_orf1	R.AKFEELNMDLFR.S	Y	55.36	1511.7441	12	5.5	504.9248	3	51.95	3.17E6	1	40226	Dl21GCL_Snitobei_VS.raw	3	3	326	337
26	19	TRINITY_DN2439_c0_g3_i1_orf1	K.MKETAEAYLGK.K	N	54.93	1239.6169	11	4.0	620.8182	2	17.55	5.36E6	1	10376	Dl21GCL_Snitobei_VS.raw	3	3	154	164
26	19	TRINITY_DN2439_c0_g3_i1_orf1	R.NELESYAYSLK.N	Y	54.31	1315.6295	11	5.4	658.8256	2	42.85	4.61E5	1	32607	Dl21GCL_Snitobei_VS.raw	1	1	564	574
26	19	TRINITY_DN2439_c0_g3_i1_orf1	K.ETAEAYLGK.K	N	50.34	980.4814	9	1.7	491.2488	2	19.19	2.31E6	1	11873	Dl21GCL_Snitobei_VS.raw	1	1	156	164
26	19	TRINITY_DN2439_c0_g3_i1_orf1	R.LTPDDIER.M	Y	49.50	957.4767	8	3.8	479.7474	2	20.99	2.78E6	1	13443	Dl21GCL_Snitobei_VS.raw	2	2	534	541
26	19	TRINITY_DN2439_c0_g3_i1_orf1	H.VEIIANDQGNR.I	N	48.95	1227.6207	11	4.9	614.8206	2	17.69	3.97E6	1	10494	Dl21GCL_Snitobei_VS.raw	1	1	52	62
26	19	TRINITY_DN2439_c0_g3_i1_orf1	R.VMDHFIK.L	Y	47.85	888.4528	7	4.6	445.2357	2	16.75	1.03E6	1	9630	Dl21GCL_Snitobei_VS.raw	1	1	263	269
26	19	TRINITY_DN2439_c0_g3_i1_orf1	K.ELSDIVQPIIAK.L	Y	46.05	1324.7601	12	3.5	663.3896	2	50.97	1.43E6	1	39401	Dl21GCL_Snitobei_VS.raw	1	1	623	634
26	19	TRINITY_DN2439_c0_g3_i1_orf1	K.IVITNDQNR.L	Y	45.69	1071.5673	9	2.8	536.7924	2	11.24	3.28E6	1	5022	Dl21GCL_Snitobei_VS.raw	1	1	525	533
26	19	TRINITY_DN2439_c0_g3_i1_orf1	K.EFFGGK.E	Y	42.92	683.3278	6	3.5	342.6724	2	18.13	2.6E6	1	10908	Dl21GCL_Snitobei_VS.raw	2	2	378	383
26	19	TRINITY_DN2439_c0_g3_i1_orf1	K.DAGTISGLNVM(+15.99)R.I	Y	36.76	1248.6133	12	5.4	625.3173	2	31.81	1.57E5	1	22880	Dl21GCL_Snitobei_VS.raw	1	1	187	198	Oxidation (M)	M11:Oxidation (M):1000.00
26	19	TRINITY_DN2439_c0_g3_i1_orf1	K.KDVDEIVLVGGSTR.I	Y	36.71	1486.7991	14	5.1	496.6095	3	32.79	9.48E5	1	23747	Dl21GCL_Snitobei_VS.raw	1	1	355	368
26	19	TRINITY_DN2439_c0_g3_i1_orf1	K.FFPFK.V	Y	33.74	684.3635	5	4.1	343.1904	2	44.36	5.54E6	1	33940	Dl21GCL_Snitobei_VS.raw	8	8	116	120
26	19	TRINITY_DN2439_c0_g3_i1_orf1	K.KVTHAVVTVPAYFNDAQR.Q	Y	32.46	2015.0588	18	4.4	672.6965	3	32.99	2.18E5	1	23932	Dl21GCL_Snitobei_VS.raw	1	1	165	182
26	19	TRINITY_DN2439_c0_g3_i1_orf1	K.VSDADK.T	Y	22.78	633.2969	6	-6.1	317.6538	2	34.68	5.25E5	1	25434	Dl21GCL_Snitobei_VS.raw	1	1	587	592
53	16	TRINITY_DN655_c0_g1_i1_orf1	R.LAEMPADSGYPAYLGAR.L	Y	87.08	1780.8453	17	5.0	891.4344	2	47.51	1.04E6	1	36406	Dl21GCL_Snitobei_VS.raw	1	1	364	380
53	16	TRINITY_DN655_c0_g1_i1_orf1	R.VLDSLFPC(+57.02)VQGGTTAIPGAFGC(+57.02)GK.T	Y	86.99	2451.1926	24	4.7	818.0753	3	67.65	9.14E5	1	51061	Dl21GCL_Snitobei_VS.raw	1	1	232	255	Carbamidomethylation	C8:Carbamidomethylation:1000.00;C22:Carbamidomethylation:1000.00
53	16	TRINITY_DN655_c0_g1_i1_orf1	K.VKEILQEEEDLSEIVQLVGK.A	Y	86.09	2297.2366	20	5.3	766.7568	3	68.62	5.55E5	1	51834	Dl21GCL_Snitobei_VS.raw	1	1	478	497
53	16	TRINITY_DN655_c0_g1_i1_orf1	R.DSMGNILYQLSSMK.F	Y	82.32	1585.7480	14	4.4	793.8848	2	68.99	7.51E5	1	52117	Dl21GCL_Snitobei_VS.raw	1	1	571	584
53	16	TRINITY_DN655_c0_g1_i1_orf1	K.DDFLQQNSYSPYDR.F	Y	80.07	1746.7485	14	4.7	874.3856	2	45.17	3.29E5	1	34567	Dl21GCL_Snitobei_VS.raw	1	1	516	529
53	16	TRINITY_DN655_c0_g1_i1_orf1	K.EILQEEEDLSEIVQLVGK.A	Y	80.03	2070.0732	18	2.9	691.0337	3	69.70	3.99E5	1	52745	Dl21GCL_Snitobei_VS.raw	1	1	480	497
53	16	TRINITY_DN655_c0_g1_i1_orf1	R.TSNWEFNPLNIK.K	Y	72.21	1461.7252	12	4.3	731.8730	2	58.77	1.37E6	1	44765	Dl21GCL_Snitobei_VS.raw	2	2	130	141
53	16	TRINITY_DN655_c0_g1_i1_orf1	R.ADFDQLHEDIQQSFR.N	Y	72.08	1847.8438	15	4.0	616.9576	3	48.68	6.7E6	1	37415	Dl21GCL_Snitobei_VS.raw	1	1	598	612
53	16	TRINITY_DN655_c0_g1_i1_orf1	K.FTMLQVWPVR.Q	Y	71.27	1275.6798	10	3.8	638.8496	2	64.53	1.55E6	1	48544	Dl21GCL_Snitobei_VS.raw	2	2	202	211
53	16	TRINITY_DN655_c0_g1_i1_orf1	R.TGKPLSVELGPGILGSIFDGIQRPLK.D	Y	67.90	2691.5322	26	4.5	673.8934	4	68.14	2.31E5	1	51454	Dl21GCL_Snitobei_VS.raw	1	1	82	107
53	16	TRINITY_DN655_c0_g1_i1_orf1	R.VGYYELVGEIIR.L	Y	63.38	1409.7554	12	5.9	705.8891	2	66.41	2.96E5	1	50010	Dl21GCL_Snitobei_VS.raw	1	1	45	56
53	16	TRINITY_DN655_c0_g1_i1_orf1	R.TALVANTSNMPVAAR.E	Y	59.85	1514.7875	15	7.6	758.4067	2	32.45	6.3E5	1	23447	Dl21GCL_Snitobei_VS.raw	1	1	308	322
53	16	TRINITY_DN655_c0_g1_i1_orf1	K.LLKDDFLQQNSYSPYDR.F	Y	58.91	2101.0115	17	4.1	701.3473	3	44.23	2.69E6	1	33828	Dl21GCL_Snitobei_VS.raw	3	3	513	529
53	16	TRINITY_DN655_c0_g1_i1_orf1	K.LPANHPLLTGQR.V	Y	55.74	1315.7361	12	3.2	439.5874	3	16.77	6.51E6	1	9645	Dl21GCL_Snitobei_VS.raw	1	1	220	231
53	16	TRINITY_DN655_c0_g1_i1_orf1	K.GSHITGGDLYGIVHENTLVK.H	Y	55.42	2109.0854	20	3.2	704.0380	3	42.13	5.42E5	1	31969	Dl21GCL_Snitobei_VS.raw	1	1	143	162
53	16	TRINITY_DN655_c0_g1_i1_orf1	K.NFPEFVALR.T	Y	51.97	1091.5763	9	4.7	546.7980	2	52.56	2.71E6	1	40630	Dl21GCL_Snitobei_VS.raw	2	2	467	475
53	16	TRINITY_DN655_c0_g1_i1_orf1	R.ALDDFYDK.N	Y	51.67	985.4392	8	2.2	493.7280	2	33.37	1.45E6	1	24266	Dl21GCL_Snitobei_VS.raw	2	2	459	466
53	16	TRINITY_DN655_c0_g1_i1_orf1	R.ALDDFYDKNFPEFVALR.T	Y	48.88	2059.0049	17	-1.9	687.3409	3	66.75	4.25E4	1	50298	Dl21GCL_Snitobei_VS.raw	1	1	459	475
53	16	TRINITY_DN655_c0_g1_i1_orf1	K.GVNVPC(+57.02)LSR.T	Y	48.27	1000.5124	9	4.0	501.2655	2	28.06	1.78E6	1	19687	Dl21GCL_Snitobei_VS.raw	2	2	121	129	Carbamidomethylation	C6:Carbamidomethylation:1000.00
53	16	TRINITY_DN655_c0_g1_i1_orf1	K.ISDQDDESTFGYVYAVSGPVVTAEK.M	Y	47.93	2676.2441	25	-2.2	893.0867	3	63.27	1.89E5	1	47695	Dl21GCL_Snitobei_VS.raw	1	1	9	33
53	16	TRINITY_DN655_c0_g1_i1_orf1	K.TVISQALSK.Y	Y	39.43	945.5495	9	3.5	473.7837	2	24.22	2.52E6	1	16206	Dl21GCL_Snitobei_VS.raw	2	2	256	264
53	16	TRINITY_DN655_c0_g1_i1_orf1	R.FC(+57.02)PFYK.T	Y	38.68	860.3890	6	4.2	431.2036	2	30.42	1.86E6	1	21645	Dl21GCL_Snitobei_VS.raw	1	1	530	535	Carbamidomethylation	C2:Carbamidomethylation:1000.00
53	16	TRINITY_DN655_c0_g1_i1_orf1	R.LASFYER.A	Y	36.99	884.4392	7	5.1	443.2292	2	23.83	2.78E6	1	15849	Dl21GCL_Snitobei_VS.raw	1	1	381	387
53	16	TRINITY_DN655_c0_g1_i1_orf1	K.ITWNVIR.D	Y	36.41	900.5181	7	3.4	451.2679	2	40.60	2.84E6	1	30612	Dl21GCL_Snitobei_VS.raw	2	2	564	570
53	16	TRINITY_DN655_c0_g1_i1_orf1	R.NMIAFYDMAR.H	Y	35.42	1230.5525	10	1.8	616.2846	2	51.02	9.44E5	1	39447	Dl21GCL_Snitobei_VS.raw	1	1	542	551
53	16	TRINITY_DN655_c0_g1_i1_orf1	R.GNEMSEVLR.D	Y	33.75	1033.4862	9	-1.1	517.7498	2	26.02	3.24E6	1	17835	Dl21GCL_Snitobei_VS.raw	2	2	280	288
53	16	TRINITY_DN655_c0_g1_i1_orf1	R.WAEALR.E	Y	33.52	744.3918	6	2.9	373.2043	2	20.72	2.01E6	1	13221	Dl21GCL_Snitobei_VS.raw	1	1	353	358
53	16	TRINITY_DN655_c0_g1_i1_orf1	K.ITLEVAK.L	Y	30.73	772.4694	7	2.7	387.2430	2	22.43	1.29E6	1	14609	Dl21GCL_Snitobei_VS.raw	2	2	506	512
56	17	TRINITY_DN2285_c0_g1_i1_orf1	K.VGLIGSC(+57.02)TNSSYEDMGR.C	Y	94.34	1844.8033	17	3.9	923.4125	2	40.59	1.75E5	1	30598	Dl21GCL_Snitobei_VS.raw	1	1	385	401	Carbamidomethylation	C7:Carbamidomethylation:1000.00
56	17	TRINITY_DN2285_c0_g1_i1_orf1	K.VLYSHLDAPDQQDIVR.G	Y	90.52	1867.9427	16	4.6	623.6577	3	35.98	6.83E6	1	26602	Dl21GCL_Snitobei_VS.raw	1	1	74	89
56	17	TRINITY_DN2285_c0_g1_i1_orf1	R.NDANPATHAFVTSPELVTALSIAGR.L	Y	89.63	2551.3030	25	9.9	851.4500	3	64.54	5.68E5	1	48548	Dl21GCL_Snitobei_VS.raw	1	1	486	510
56	17	TRINITY_DN2285_c0_g1_i1_orf1	K.VETITLNHTLNEQQIGWFK.A	Y	82.35	2270.1694	19	1.6	757.7316	3	55.65	2.21E6	1	42622	Dl21GCL_Snitobei_VS.raw	2	2	755	773
56	17	TRINITY_DN2285_c0_g1_i1_orf1	K.NQVTGEWGGVPDVAR.H	Y	76.12	1583.7692	15	5.1	792.8959	2	42.31	1.55E6	1	32124	Dl21GCL_Snitobei_VS.raw	1	1	640	654
56	17	TRINITY_DN2285_c0_g1_i1_orf1	K.EFLLDNPYGDELPNR.G	Y	70.89	1790.8474	15	3.1	896.4337	2	57.99	3.95E5	1	44269	Dl21GCL_Snitobei_VS.raw	1	1	527	541
56	17	TRINITY_DN2285_c0_g1_i1_orf1	R.LQLLDPFDKWDGK.D	Y	68.26	1573.8140	13	3.9	525.6140	3	60.52	3.52E6	1	46013	Dl21GCL_Snitobei_VS.raw	1	1	571	583
56	17	TRINITY_DN2285_c0_g1_i1_orf1	K.YDQIIELDLSTLEPHVNGPFTPDLAHPISK.L	Y	58.83	3358.7085	30	1.9	840.6860	4	68.02	1.52E5	1	51362	Dl21GCL_Snitobei_VS.raw	1	1	340	369
56	17	TRINITY_DN2285_c0_g1_i1_orf1	K.C(+57.02)TTDHISAAGPWLK.Y	Y	57.75	1555.7452	14	2.5	519.5903	3	33.93	1.59E6	1	24758	Dl21GCL_Snitobei_VS.raw	1	1	598	611	Carbamidomethylation	C1:Carbamidomethylation:1000.00
56	17	TRINITY_DN2285_c0_g1_i1_orf1	R.WVAVGDENYGEGSSR.E	Y	57.54	1624.7117	15	3.5	813.3660	2	33.04	1.39E6	1	23973	Dl21GCL_Snitobei_VS.raw	2	2	663	677
56	17	TRINITY_DN2285_c0_g1_i1_orf1	K.DLAPGKPVTAEIK.H	Y	52.72	1337.7554	13	3.1	669.8870	2	25.07	4.04E6	1	16970	Dl21GCL_Snitobei_VS.raw	2	2	737	749
56	17	TRINITY_DN2285_c0_g1_i1_orf1	R.DSLLTADSGAK.Y	Y	52.11	1076.5349	11	5.4	539.2776	2	22.18	8.34E5	1	14392	Dl21GCL_Snitobei_VS.raw	1	1	329	339
56	17	TRINITY_DN2285_c0_g1_i1_orf1	R.LDFNPLTDK.L	Y	51.41	1061.5393	9	4.0	531.7791	2	43.63	2.39E6	1	33302	Dl21GCL_Snitobei_VS.raw	1	1	511	519
56	17	TRINITY_DN2285_c0_g1_i1_orf1	R.SEISAAADQYR.D	Y	50.20	1209.5625	11	2.9	605.7903	2	23.27	3.43E6	1	15353	Dl21GCL_Snitobei_VS.raw	2	2	318	328
56	17	TRINITY_DN2285_c0_g1_i1_orf1	R.LQLLDPFDK.W	Y	50.08	1087.5913	9	3.7	544.8049	2	57.94	5.43E5	1	44232	Dl21GCL_Snitobei_VS.raw	1	1	571	579
56	17	TRINITY_DN2285_c0_g1_i1_orf1	K.VAVPSTIHC(+57.02)DHLIEAQIGGVQDLK.R	Y	49.97	2599.3428	24	4.2	650.8457	4	46.65	2.42E6	1	35652	Dl21GCL_Snitobei_VS.raw	2	2	123	146	Carbamidomethylation	C9:Carbamidomethylation:1000.00
56	17	TRINITY_DN2285_c0_g1_i1_orf1	K.AYLPYDK.L	Y	43.78	868.4330	7	4.8	435.2259	2	23.56	1.44E6	1	15606	Dl21GCL_Snitobei_VS.raw	2	2	46	52
56	17	TRINITY_DN2285_c0_g1_i1_orf1	A.PGKPVTAEIK.H	Y	41.95	1038.6073	10	2.1	520.3120	2	25.12	1.79E5	1	17013	Dl21GCL_Snitobei_VS.raw	1	1	740	749
56	17	TRINITY_DN2285_c0_g1_i1_orf1	K.STFNVTPGSEQIR.A	Y	41.94	1434.7103	13	9.0	718.3689	2	31.89	1.74E6	1	22947	Dl21GCL_Snitobei_VS.raw	2	2	418	430
56	17	TRINITY_DN2285_c0_g1_i1_orf1	K.AYLPYDKLDDNIK.I	Y	36.40	1566.7930	13	2.1	523.2727	3	39.02	1.46E6	1	29215	Dl21GCL_Snitobei_VS.raw	1	1	46	58
56	17	TRINITY_DN2285_c0_g1_i1_orf1	R.LNRPLTLSEK.V	Y	33.92	1169.6768	10	3.2	390.9008	3	14.99	3E7	1	8138	Dl21GCL_Snitobei_VS.raw	2	2	64	73
56	17	TRINITY_DN2285_c0_g1_i1_orf1	R.GHLDNISNNMFIGAVNADNGEVNK.I	Y	31.33	2542.1870	24	4.3	848.4066	3	47.70	5.16E5	1	36570	Dl21GCL_Snitobei_VS.raw	1	1	614	637
56	17	TRINITY_DN2285_c0_g1_i1_orf1	K.DLTDLTILIK.V	Y	31.16	1143.6750	10	6.1	572.8483	2	68.68	1.02E5	1	51880	Dl21GCL_Snitobei_VS.raw	1	1	584	593
56	17	TRINITY_DN2285_c0_g1_i1_orf1	K.EVYNFLK.T	Y	30.36	911.4752	7	6.0	456.7476	2	37.89	1.87E6	1	28251	Dl21GCL_Snitobei_VS.raw	2	2	154	160
56	17	TRINITY_DN2285_c0_g1_i1_orf1	L.APGKPVTAEIK.H	Y	29.75	1109.6444	11	8.7	555.8343	2	25.17	1.09E5	1	17056	Dl21GCL_Snitobei_VS.raw	1	1	739	749
56	17	TRINITY_DN2285_c0_g1_i1_orf1	K.KQGLLPLTFANPSDYDK.I	Y	25.50	1905.9835	17	2.6	636.3368	3	50.91	0	1	39351	Dl21GCL_Snitobei_VS.raw	1	1	707	723
56	17	TRINITY_DN2285_c0_g1_i1_orf1	K.ISLLGLK.D	Y	24.58	742.4952	7	3.8	372.2563	2	42.78	3.05E6	1	32554	Dl21GCL_Snitobei_VS.raw	2	2	730	736
56	17	TRINITY_DN2285_c0_g1_i1_orf1	R.DGIAEVLR.Q	Y	24.29	871.4763	8	2.8	436.7466	2	36.52	4.65E5	1	27088	Dl21GCL_Snitobei_VS.raw	1	1	436	443
47	26	TRINITY_DN1578_c0_g1_i1_orf1	K.STAGDTHLGGEDFDNR.M	N	99.53	1690.7183	16	3.5	846.3694	2	18.93	1.26E7	1	11647	Dl21GCL_Snitobei_VS.raw	2	2	221	236
47	26	TRINITY_DN1578_c0_g1_i1_orf1	R.IINEPTAAAIAYGLDK.K	N	82.97	1658.8879	16	4.9	830.4553	2	51.37	4.12E6	1	39762	Dl21GCL_Snitobei_VS.raw	3	3	172	187
47	26	TRINITY_DN1578_c0_g1_i1_orf1	K.APAVGIDLGTTYSC(+57.02)VGVFQHGK.V	N	80.54	2276.1260	22	5.8	759.7203	3	52.11	9.03E5	1	40344	Dl21GCL_Snitobei_VS.raw	2	2	4	25	Carbamidomethylation	C14:Carbamidomethylation:1000.00
47	26	TRINITY_DN1578_c0_g1_i1_orf1	R.MVNHFVQEFK.R	N	77.67	1277.6227	10	4.7	639.8216	2	27.19	1.22E7	1	18896	Dl21GCL_Snitobei_VS.raw	5	5	237	246
47	26	TRINITY_DN1578_c0_g1_i1_orf1	R.IINEPTAAAIAYGLDKK.A	N	76.61	1786.9828	17	3.1	596.6700	3	43.40	3.01E6	1	33091	Dl21GCL_Snitobei_VS.raw	1	1	172	188
47	26	TRINITY_DN1578_c0_g1_i1_orf1	K.SINPDEAVAYGAAVQAAILHGDK.S	N	76.25	2309.1650	23	4.8	770.7327	3	66.52	6.44E6	1	50099	Dl21GCL_Snitobei_VS.raw	1	1	362	384
47	26	TRINITY_DN1578_c0_g1_i1_orf1	K.WLDANQLAEKEEFVDK.Q	Y	74.98	1933.9421	16	2.9	645.6566	3	46.13	3.09E6	1	35219	Dl21GCL_Snitobei_VS.raw	2	2	580	595
47	26	TRINITY_DN1578_c0_g1_i1_orf1	R.RFDDATVQSDMK.H	Y	72.66	1411.6401	12	6.3	706.8318	2	18.55	1.59E6	1	11299	Dl21GCL_Snitobei_VS.raw	2	2	77	88
47	26	TRINITY_DN1578_c0_g1_i1_orf1	R.FEELC(+57.02)ADLFR.S	N	66.84	1298.5964	10	3.2	650.3076	2	55.44	4.12E6	1	42466	Dl21GCL_Snitobei_VS.raw	2	2	302	311	Carbamidomethylation	C5:Carbamidomethylation:1000.00
47	26	TRINITY_DN1578_c0_g1_i1_orf1	K.TITDAVITVPAYFNDSQR.Q	Y	58.68	2010.0057	18	4.7	671.0123	3	61.45	3.88E5	1	46587	Dl21GCL_Snitobei_VS.raw	1	1	138	155
47	26	TRINITY_DN1578_c0_g1_i1_orf1	K.DAGAISGLNVLR.I	Y	57.67	1184.6512	12	3.8	593.3351	2	48.27	1.2E6	1	37057	Dl21GCL_Snitobei_VS.raw	1	1	160	171
47	26	TRINITY_DN1578_c0_g1_i1_orf1	K.NALESYC(+57.02)FNMK.S	Y	56.06	1375.5901	11	5.7	688.8063	2	41.91	4.9E5	1	31775	Dl21GCL_Snitobei_VS.raw	1	1	540	550	Carbamidomethylation	C7:Carbamidomethylation:1000.00
47	26	TRINITY_DN1578_c0_g1_i1_orf1	K.MKETAEAYLGK.T	N	54.93	1239.6169	11	4.0	620.8182	2	17.55	5.36E6	1	10376	Dl21GCL_Snitobei_VS.raw	3	3	127	137
47	26	TRINITY_DN1578_c0_g1_i1_orf1	K.LLQDFFNGK.E	N	54.68	1080.5603	9	4.6	541.2899	2	48.41	7.92E5	1	37185	Dl21GCL_Snitobei_VS.raw	2	2	349	357
47	26	TRINITY_DN1578_c0_g1_i1_orf1	K.HWPFTVINDNTKPK.I	Y	54.01	1695.8733	14	3.8	566.3005	3	34.89	2.35E6	1	25616	Dl21GCL_Snitobei_VS.raw	1	1	89	102
47	26	TRINITY_DN1578_c0_g1_i1_orf1	R.TTPSYVAFTDTER.L	N	52.08	1486.6940	13	6.6	744.3592	2	37.10	0	1	27605	Dl21GCL_Snitobei_VS.raw	2	2	37	49
47	26	TRINITY_DN1578_c0_g1_i1_orf1	K.ELESIC(+57.02)NPIVTK.L	Y	51.11	1401.7173	12	0.3	701.8661	2	39.42	5.14E5	1	29579	Dl21GCL_Snitobei_VS.raw	1	1	598	609	Carbamidomethylation	C6:Carbamidomethylation:1000.00
47	26	TRINITY_DN1578_c0_g1_i1_orf1	K.ETAEAYLGK.T	N	50.34	980.4814	9	1.7	491.2488	2	19.19	2.31E6	1	11873	Dl21GCL_Snitobei_VS.raw	1	1	129	137
47	26	TRINITY_DN1578_c0_g1_i1_orf1	K.VEIIANDQGNR.T	N	48.95	1227.6207	11	4.9	614.8206	2	17.69	3.97E6	1	10494	Dl21GCL_Snitobei_VS.raw	1	1	26	36
47	26	TRINITY_DN1578_c0_g1_i1_orf1	R.MVNEAETYR.N	Y	37.88	1111.4968	9	3.2	556.7574	2	12.62	5.93E5	1	6206	Dl21GCL_Snitobei_VS.raw	2	2	518	526
47	26	TRINITY_DN1578_c0_g1_i1_orf1	K.AQVHSIVLVGGSTR.I	Y	33.63	1422.7943	14	4.4	475.2741	3	22.98	9.85E5	1	15104	Dl21GCL_Snitobei_VS.raw	2	2	329	342
47	26	TRINITY_DN1578_c0_g1_i1_orf1	K.FELTGIPPGPR.G	Y	32.46	1182.6396	11	3.6	592.3292	2	44.75	7.07E5	1	34249	Dl21GCL_Snitobei_VS.raw	1	1	459	469
54	18	TRINITY_DN344_c0_g1_i2_orf1	R.SSVNHPFTSTDPAK.L	Y	91.54	1486.7052	14	3.8	744.3627	2	11.08	9.02E6	1	4866	Dl21GCL_Snitobei_VS.raw	2	2	174	187
54	18	TRINITY_DN344_c0_g1_i2_orf1	R.LVPDGILHEAPPATVSLLPSAK.V	Y	88.80	2224.2466	22	4.6	742.4262	3	58.01	1.01E7	1	44283	Dl21GCL_Snitobei_VS.raw	2	2	379	400
54	18	TRINITY_DN344_c0_g1_i2_orf1	R.LSHALAEQEGLWTC(+57.02)GAR.I	Y	86.42	1897.9104	17	5.0	633.6472	3	36.22	9.28E6	1	26812	Dl21GCL_Snitobei_VS.raw	3	3	565	581	Carbamidomethylation	C14:Carbamidomethylation:1000.00
54	18	TRINITY_DN344_c0_g1_i2_orf1	K.NILYEEEGLWTC(+57.02)GVR.L	Y	80.39	1837.8668	15	5.2	919.9454	2	60.56	2.61E6	1	46038	Dl21GCL_Snitobei_VS.raw	3	3	364	378	Carbamidomethylation	C12:Carbamidomethylation:1000.00
54	18	TRINITY_DN344_c0_g1_i2_orf1	K.NVLPEQEGYWTC(+57.02)GAR.A	Y	78.53	1778.8046	15	3.3	890.4125	2	42.74	2.37E6	1	32516	Dl21GCL_Snitobei_VS.raw	1	1	265	279	Carbamidomethylation	C12:Carbamidomethylation:1000.00
54	18	TRINITY_DN344_c0_g1_i2_orf1	K.HTETELGSSALLAC(+57.02)R.T	Y	77.96	1643.7937	15	3.6	822.9071	2	31.03	8.35E6	1	22185	Dl21GCL_Snitobei_VS.raw	2	2	73	87	Carbamidomethylation	C14:Carbamidomethylation:1000.00
54	18	TRINITY_DN344_c0_g1_i2_orf1	K.FSPNKDTEHDC(+57.02)SVR.F	Y	76.90	1690.7369	14	0.5	423.6917	4	9.60	2.1E6	1	3441	Dl21GCL_Snitobei_VS.raw	1	1	348	361	Carbamidomethylation	C11:Carbamidomethylation:1000.00
54	18	TRINITY_DN344_c0_g1_i2_orf1	K.VSFVEIPEDTSVPIGTGATLK.C	Y	71.02	2159.1362	21	4.3	1080.5801	2	62.50	9.12E5	1	47191	Dl21GCL_Snitobei_VS.raw	2	2	401	421
54	18	TRINITY_DN344_c0_g1_i2_orf1	K.ALTGYDAEVVVR.E	Y	70.27	1291.6771	12	3.8	646.8483	2	37.46	1.72E6	1	27915	Dl21GCL_Snitobei_VS.raw	4	4	437	448
54	18	TRINITY_DN344_c0_g1_i2_orf1	R.VAVFEQDDVK.F	Y	66.58	1148.5713	10	5.8	575.2963	2	26.50	3.28E6	1	18280	Dl21GCL_Snitobei_VS.raw	1	1	495	504
54	18	TRINITY_DN344_c0_g1_i2_orf1	R.FLISEVEFVQLSR.G	Y	66.11	1565.8453	13	4.1	783.9332	2	67.03	1.04E6	1	50531	Dl21GCL_Snitobei_VS.raw	1	1	294	306
54	18	TRINITY_DN344_c0_g1_i2_orf1	K.APSVPVIFVDIPK.H	Y	65.34	1380.8016	13	4.0	691.4109	2	63.72	1.06E6	1	47980	Dl21GCL_Snitobei_VS.raw	2	2	60	72
54	18	TRINITY_DN344_c0_g1_i2_orf1	K.QETTITFGK.H	Y	62.60	1023.5237	9	4.4	512.7714	2	23.13	1.43E6	1	15226	Dl21GCL_Snitobei_VS.raw	2	2	195	203
54	18	TRINITY_DN344_c0_g1_i2_orf1	R.GAQITAGETVFLR.C	Y	57.10	1361.7302	13	3.7	681.8749	2	43.35	1.15E6	1	33053	Dl21GCL_Snitobei_VS.raw	2	2	307	319
54	18	TRINITY_DN344_c0_g1_i2_orf1	K.YEQAGYWTC(+57.02)AAR.S	Y	54.73	1474.6299	12	7.2	738.3275	2	32.03	5.42E5	1	23071	Dl21GCL_Snitobei_VS.raw	1	1	162	173	Carbamidomethylation	C9:Carbamidomethylation:1000.00
54	18	TRINITY_DN344_c0_g1_i2_orf1	R.EC(+57.02)QWSWR.Q	Y	47.59	1050.4342	7	5.4	526.2272	2	34.63	1.34E6	1	25386	Dl21GCL_Snitobei_VS.raw	2	2	228	234	Carbamidomethylation	C2:Carbamidomethylation:1000.00
54	18	TRINITY_DN344_c0_g1_i2_orf1	R.C(+57.02)VTSSAVEQC(+57.02)R.W	Y	47.54	1295.5598	11	2.9	648.7891	2	10.72	9.14E5	1	4532	Dl21GCL_Snitobei_VS.raw	1	1	524	534	Carbamidomethylation	C1:Carbamidomethylation:1000.00;C10:Carbamidomethylation:1000.00
54	18	TRINITY_DN344_c0_g1_i2_orf1	R.WSLTPANSYTTVVVK.Q	Y	46.41	1664.8773	15	1.4	833.4471	2	51.42	6.93E5	1	39803	Dl21GCL_Snitobei_VS.raw	1	1	535	549
54	18	TRINITY_DN344_c0_g1_i2_orf1	K.QFPAAGAEGR.D	Y	44.13	1002.4882	10	3.8	502.2533	2	13.16	3.23E6	1	6626	Dl21GCL_Snitobei_VS.raw	3	3	550	559
54	18	TRINITY_DN344_c0_g1_i2_orf1	R.LSHALAEQEGLW.T	Y	39.50	1352.6725	12	4.5	677.3466	2	43.79	1.44E6	1	33446	Dl21GCL_Snitobei_VS.raw	2	2	565	576
54	18	TRINITY_DN344_c0_g1_i2_orf1	K.LSIINVK.Q	Y	31.43	785.5011	7	3.2	393.7591	2	31.28	4.92E6	1	22410	Dl21GCL_Snitobei_VS.raw	2	2	188	194
54	18	TRINITY_DN344_c0_g1_i2_orf1	K.HTETELGSSALL.A	Y	21.52	1256.6249	12	5.9	629.3234	2	38.86	1.05E6	1	29077	Dl21GCL_Snitobei_VS.raw	1	1	73	84
49	165	TRINITY_DN10418_c0_g1_i1_orf1	K.RDPEQEKEAQEWIESVLGK.K	Y	95.93	2270.1179	19	4.4	757.7166	3	60.71	2.08E6	1	46129	Dl21GCL_Snitobei_VS.raw	2	2	15	33
49	165	TRINITY_DN10418_c0_g1_i1_orf1	K.DYGVSDSDVFQTVDLWEK.K	Y	95.43	2101.9480	18	1.9	1051.9833	2	69.50	1.44E5	1	52560	Dl21GCL_Snitobei_VS.raw	1	1	88	105
49	165	TRINITY_DN10418_c0_g1_i1_orf1	K.HPEWTGPWLGPKPSEEC(+57.02)K.R	Y	91.55	2133.9941	18	4.0	712.3415	3	36.77	1.99E6	1	27313	Dl21GCL_Snitobei_VS.raw	3	3	125	142	Carbamidomethylation	C17:Carbamidomethylation:1000.00
49	165	TRINITY_DN10418_c0_g1_i1_orf1	R.DPEQEKEAQEWIESVLGK.K	Y	78.61	2114.0166	18	5.9	705.6837	3	68.83	1.47E6	1	51993	Dl21GCL_Snitobei_VS.raw	1	1	16	33
49	165	TRINITY_DN10418_c0_g1_i1_orf1	K.EAQEWIESVLGK.K	Y	76.37	1387.6982	12	4.9	694.8598	2	62.19	6E6	1	46993	Dl21GCL_Snitobei_VS.raw	3	3	22	33
49	165	TRINITY_DN10418_c0_g1_i1_orf1	K.ALKDYGVSDSDVFQTVDLWEK.K	Y	74.81	2414.1641	21	-0.6	805.7281	3	65.27	4.86E5	1	49090	Dl21GCL_Snitobei_VS.raw	1	1	85	105
49	165	TRINITY_DN10418_c0_g1_i1_orf1	R.AGQSVIGLQAGSNK.G	Y	74.72	1328.7048	14	4.9	665.3629	2	21.58	1.89E6	1	13869	Dl21GCL_Snitobei_VS.raw	2	2	152	165
49	165	TRINITY_DN10418_c0_g1_i1_orf1	K.HPEWTGPWLGPK.P	Y	74.36	1403.6986	12	-0.3	702.8564	2	42.12	1.04E7	1	31957	Dl21GCL_Snitobei_VS.raw	4	4	125	136
49	165	TRINITY_DN10418_c0_g1_i1_orf1	K.MMENINLFQK.A	Y	70.76	1266.6101	10	4.6	634.3152	2	47.31	5.55E6	1	36221	Dl21GCL_Snitobei_VS.raw	2	2	75	84
49	165	TRINITY_DN10418_c0_g1_i1_orf1	K.KFPAGELFEDVIR.D	Y	68.35	1519.8035	13	2.7	507.6098	3	56.26	2.09E7	1	43085	Dl21GCL_Snitobei_VS.raw	8	8	34	46
49	165	TRINITY_DN10418_c0_g1_i1_orf1	R.DGQVLC(+57.02)QLMNK.I	Y	66.98	1304.6217	11	4.0	653.3207	2	43.19	2.02E6	1	32906	Dl21GCL_Snitobei_VS.raw	1	1	47	57	Carbamidomethylation	C6:Carbamidomethylation:1000.00
49	165	TRINITY_DN10418_c0_g1_i1_orf1	K.MM(+15.99)ENINLFQK.A	Y	58.61	1282.6050	10	1.2	642.3105	2	40.24	4.43E5	1	30286	Dl21GCL_Snitobei_VS.raw	1	1	75	84	Oxidation (M)	M2:Oxidation (M):0.00
49	165	TRINITY_DN10418_c0_g1_i1_orf1	R.DFTEEQLR.A	Y	55.09	1036.4825	8	3.5	519.2504	2	27.58	7.35E6	1	19248	Dl21GCL_Snitobei_VS.raw	2	2	144	151
49	165	TRINITY_DN10418_c0_g1_i1_orf1	K.FPAGELFEDVIR.D	Y	51.66	1391.7085	12	3.7	696.8641	2	65.84	1.66E6	1	49546	Dl21GCL_Snitobei_VS.raw	1	1	35	46
49	165	TRINITY_DN10418_c0_g1_i1_orf1	T.GPWLGPK.P	N	47.94	753.4174	7	3.9	377.7174	2	23.53	1.47E6	1	15583	Dl21GCL_Snitobei_VS.raw	2	2	130	136
49	165	TRINITY_DN10418_c0_g1_i1_orf1	K.IAPGSIPK.I	Y	43.90	781.4697	8	3.0	391.7433	2	14.48	7.19E6	1	7753	Dl21GCL_Snitobei_VS.raw	2	2	58	65
49	165	TRINITY_DN10418_c0_g1_i1_orf1	K.INTSGGQFK.M	Y	39.74	950.4821	9	3.2	476.2499	2	10.69	4.79E5	1	4497	Dl21GCL_Snitobei_VS.raw	1	1	66	74
49	165	TRINITY_DN10418_c0_g1_i1_orf1	K.HPEWTGPWLGPKPSEEC(+57.02)KR.D	Y	33.15	2290.0952	19	3.6	573.5331	4	32.17	1.6E6	1	23201	Dl21GCL_Snitobei_VS.raw	1	1	125	143	Carbamidomethylation	C17:Carbamidomethylation:1000.00
49	165	TRINITY_DN10418_c0_g1_i1_orf1	K.M(+15.99)MENINLFQK.A	Y	26.07	1282.6050	10	5.0	642.3130	2	41.96	2.48E5	1	31817	Dl21GCL_Snitobei_VS.raw	1	1	75	84	Oxidation (M)	M1:Oxidation (M):9.34
49	165	TRINITY_DN10418_c0_g1_i1_orf1	K.KDIAQVTTTLFSLGR.T	Y	22.68	1648.9148	15	3.9	550.6477	3	56.27	1.59E5	1	43092	Dl21GCL_Snitobei_VS.raw	1	1	106	120
72	181	TRINITY_DN234_c0_g1_i2_orf1	R.IYLGDGLDALGQSALGELKPMPIDQTSLK.A	Y	117.83	3042.5947	29	1.4	1015.2070	3	69.18	8.25E6	1	52275	Dl21GCL_Snitobei_VS.raw	2	2	126	154
72	181	TRINITY_DN234_c0_g1_i2_orf1	R.FPLSVDEVEETTWQALSGR.L	Y	103.88	2163.0483	19	3.3	1082.5350	2	69.72	4E6	1	52767	Dl21GCL_Snitobei_VS.raw	2	2	95	113
72	181	TRINITY_DN234_c0_g1_i2_orf1	K.EALSLLNNAFSDVSK.A	Y	81.50	1606.8202	15	3.5	804.4202	2	61.51	4.26E6	1	46617	Dl21GCL_Snitobei_VS.raw	3	3	216	230
72	181	TRINITY_DN234_c0_g1_i2_orf1	R.IYLGDGLDALGQSALGELKPM(+15.99)PIDQTSLK.A	Y	76.58	3058.5896	29	5.8	1020.5430	3	67.85	7.37E5	1	51219	Dl21GCL_Snitobei_VS.raw	1	1	126	154	Oxidation (M)	M21:Oxidation (M):1000.00
72	181	TRINITY_DN234_c0_g1_i2_orf1	K.KIPSAITADSKPDVYWLVVSGLHPVIDVHGK.D	Y	69.64	3340.8184	31	6.0	669.1750	5	62.14	3E6	1	46964	Dl21GCL_Snitobei_VS.raw	1	1	179	209
72	181	TRINITY_DN234_c0_g1_i2_orf1	K.FLEEVQLLHAIAK.K	Y	67.10	1509.8555	13	2.9	504.2939	3	56.27	1.18E7	1	43096	Dl21GCL_Snitobei_VS.raw	3	3	166	178
72	181	TRINITY_DN234_c0_g1_i2_orf1	A.SGDFLVLHSPDSVR.F	Y	64.32	1527.7681	14	4.9	764.8951	2	39.45	9.4E6	1	29599	Dl21GCL_Snitobei_VS.raw	3	3	18	31
72	181	TRINITY_DN234_c0_g1_i2_orf1	K.ALSLENEEDRK.F	Y	61.32	1302.6415	11	3.2	652.3301	2	11.72	1.23E7	1	5442	Dl21GCL_Snitobei_VS.raw	5	5	155	165
72	181	TRINITY_DN234_c0_g1_i2_orf1	K.GSEEIDQSLLK.E	Y	57.74	1217.6139	11	1.2	609.8149	2	33.68	1.93E6	1	24540	Dl21GCL_Snitobei_VS.raw	2	2	34	44
72	181	TRINITY_DN234_c0_g1_i2_orf1	K.AFM(+15.99)DVYDDK.V	Y	56.79	1118.4590	9	3.5	560.2387	2	37.45	3.58E5	1	27903	Dl21GCL_Snitobei_VS.raw	2	2	231	239	Oxidation (M)	M3:Oxidation (M):1000.00
72	181	TRINITY_DN234_c0_g1_i2_orf1	K.VLIAVFTNDASQVR.H	Y	48.51	1531.8358	14	5.5	766.9294	2	51.50	2.3E6	1	39872	Dl21GCL_Snitobei_VS.raw	2	2	240	253
72	181	TRINITY_DN234_c0_g1_i2_orf1	K.ALSLENEEDR.K	Y	47.14	1174.5465	10	-1.7	588.2795	2	20.76	8.54E5	1	13260	Dl21GCL_Snitobei_VS.raw	1	1	155	164
72	181	TRINITY_DN234_c0_g1_i2_orf1	K.IPSAITADSKPDVYWLVVSGLHPVIDVHGK.D	Y	46.78	3212.7234	30	2.9	804.1904	4	65.93	2.14E5	1	49624	Dl21GCL_Snitobei_VS.raw	1	1	180	209
72	181	TRINITY_DN234_c0_g1_i2_orf1	L.SLENEEDRK.F	Y	40.59	1118.5204	9	0.5	560.2678	2	11.77	7.44E5	1	5487	Dl21GCL_Snitobei_VS.raw	2	2	157	165
72	181	TRINITY_DN234_c0_g1_i2_orf1	K.AFMDVYDDK.V	Y	40.22	1102.4641	9	-0.9	552.2388	2	37.71	2.06E5	1	28109	Dl21GCL_Snitobei_VS.raw	1	1	231	239
72	181	TRINITY_DN234_c0_g1_i2_orf1	R.KFLEEVQLLHAIAK.K	Y	38.40	1637.9504	14	2.2	546.9919	3	48.37	7.54E5	1	37151	Dl21GCL_Snitobei_VS.raw	1	1	165	178
72	181	TRINITY_DN234_c0_g1_i2_orf1	R.FKGSEEIDQSLLK.E	Y	28.18	1492.7772	13	4.2	498.6018	3	33.40	1.76E6	1	24293	Dl21GCL_Snitobei_VS.raw	1	1	32	44
72	181	TRINITY_DN234_c0_g1_i2_orf1	W.LVVSGLHPVIDVHGK.D	Y	25.73	1568.9038	15	3.6	393.2346	4	33.62	3.25E5	1	24489	Dl21GCL_Snitobei_VS.raw	1	1	195	209
65	50	TRINITY_DN113_c0_g1_i5_orf1	R.FDGALNVDLTEFQTNLVPYPR.I	N	103.44	2408.2012	21	5.5	803.7454	3	69.52	1.11E6	1	52576	Dl21GCL_Snitobei_VS.raw	1	1	244	264
65	50	TRINITY_DN113_c0_g1_i5_orf1	R.IHFPLVTYAPVISAEK.A	N	93.14	1783.9872	16	3.2	595.6716	3	56.20	1.67E7	1	43037	Dl21GCL_Snitobei_VS.raw	5	5	265	280
65	50	TRINITY_DN113_c0_g1_i5_orf1	K.AYHEQLSVAEITNAC(+57.02)FEPANQMVK.C	N	83.70	2749.2839	24	6.6	917.4413	3	51.99	1.21E6	1	40257	Dl21GCL_Snitobei_VS.raw	3	3	281	304	Carbamidomethylation	C15:Carbamidomethylation:1000.00
65	50	TRINITY_DN113_c0_g1_i5_orf1	R.AVC(+57.02)MLSNTTAIAEAWAR.L	N	80.53	1863.8971	17	2.1	932.9578	2	62.64	2.41E6	1	47268	Dl21GCL_Snitobei_VS.raw	3	3	374	390	Carbamidomethylation	C3:Carbamidomethylation:1000.00
65	50	TRINITY_DN113_c0_g1_i5_orf1	R.QLFHPEQLITGK.E	N	77.75	1409.7666	12	3.4	705.8929	2	41.46	2.16E7	1	31370	Dl21GCL_Snitobei_VS.raw	3	3	85	96
65	50	TRINITY_DN113_c0_g1_i5_orf1	R.AFVHWYVGEGMEEGEFSEAR.E	N	76.25	2329.0110	20	5.8	777.3488	3	55.19	1.12E6	1	42300	Dl21GCL_Snitobei_VS.raw	2	2	403	422
65	50	TRINITY_DN113_c0_g1_i5_orf1	H.TTLEHSDC(+57.02)AFMVDNEAIYDIC(+57.02)R.R	N	67.83	2659.1353	22	3.1	887.3884	3	54.83	8.69E4	1	42073	Dl21GCL_Snitobei_VS.raw	1	1	193	214	Carbamidomethylation	C8:Carbamidomethylation:1000.00;C21:Carbamidomethylation:1000.00
65	50	TRINITY_DN113_c0_g1_i5_orf1	K.DVNAAIATIK.T	N	59.45	1014.5709	10	4.7	508.2951	2	34.79	4.91E6	1	25531	Dl21GCL_Snitobei_VS.raw	2	2	327	336
65	50	TRINITY_DN113_c0_g1_i5_orf1	K.YMAC(+57.02)C(+57.02)MLYR.G	N	58.86	1266.5018	9	2.0	634.2595	2	35.86	4.91E5	1	26490	Dl21GCL_Snitobei_VS.raw	1	1	312	320	Carbamidomethylation	C4:Carbamidomethylation:1000.00;C5:Carbamidomethylation:1000.00
65	50	TRINITY_DN113_c0_g1_i5_orf1	K.VGINYQPPTVVPGGDLAK.V	N	56.84	1823.9781	18	5.2	913.0011	2	49.07	1.61E6	1	37762	Dl21GCL_Snitobei_VS.raw	2	2	353	370
65	50	TRINITY_DN113_c0_g1_i5_orf1	K.FDLMYAK.R	N	56.74	886.4258	7	4.1	444.2220	2	39.27	8.01E6	1	29443	Dl21GCL_Snitobei_VS.raw	2	2	395	401
65	50	TRINITY_DN113_c0_g1_i5_orf1	R.AVFVDLEPTVVDEVR.T	Y	55.59	1686.8828	15	9.0	844.4562	2	60.73	7.64E5	1	46138	Dl21GCL_Snitobei_VS.raw	1	1	65	79
65	50	TRINITY_DN113_c0_g1_i5_orf1	K.EIVDLVLDR.I	N	54.78	1070.5972	9	5.4	536.3088	2	52.05	4E6	1	40299	Dl21GCL_Snitobei_VS.raw	2	2	113	121
65	50	TRINITY_DN113_c0_g1_i5_orf1	K.FDLM(+15.99)YAK.R	N	48.16	902.4208	7	6.0	452.2204	2	39.12	1.05E6	1	29307	Dl21GCL_Snitobei_VS.raw	2	2	395	401	Oxidation (M)	M4:Oxidation (M):1000.00
65	50	TRINITY_DN113_c0_g1_i5_orf1	R.LSVDYGK.K	N	47.83	780.4017	7	3.3	391.2094	2	16.69	4.78E6	1	9569	Dl21GCL_Snitobei_VS.raw	2	2	157	163
65	50	TRINITY_DN113_c0_g1_i5_orf1	R.EDLAALEK.D	N	37.53	887.4600	8	2.8	444.7385	2	23.66	1.12E6	1	15698	Dl21GCL_Snitobei_VS.raw	1	1	423	430
65	50	TRINITY_DN113_c0_g1_i5_orf1	R.NLDIERPTYTNLNR.L	N	33.01	1717.8748	14	1.7	573.6332	3	34.10	1.33E7	1	24917	Dl21GCL_Snitobei_VS.raw	3	3	216	229
65	50	TRINITY_DN113_c0_g1_i5_orf1	R.LIGQIVSSITASLR.F	N	30.13	1456.8613	14	4.9	486.6301	3	68.17	7.36E5	1	51478	Dl21GCL_Snitobei_VS.raw	1	1	230	243
65	50	TRINITY_DN113_c0_g1_i5_orf1	R.PTYTNLNR.L	N	26.11	977.4930	8	0.8	489.7542	2	11.58	6.13E5	1	5314	Dl21GCL_Snitobei_VS.raw	1	1	222	229
65	50	TRINITY_DN113_c0_g1_i5_orf1	N.LVPYPR.I	N	23.89	743.4330	6	8.2	372.7268	2	18.48	3.64E5	1	11233	Dl21GCL_Snitobei_VS.raw	1	1	259	264
44	22	TRINITY_DN11393_c0_g1_i1_orf1	K.HMYLFPNFQDIYLPGK.V	Y	96.61	1981.9760	16	3.8	661.6685	3	66.85	3.88E6	1	50383	Dl21GCL_Snitobei_VS.raw	2	2	331	346
44	22	TRINITY_DN11393_c0_g1_i1_orf1	K.KQLEDPIQEFSSLSELDNLSDK.K	Y	80.84	2534.2388	22	9.3	845.7614	3	65.94	6.59E5	1	49628	Dl21GCL_Snitobei_VS.raw	1	1	138	159
44	22	TRINITY_DN11393_c0_g1_i1_orf1	K.GNLLIFDELNVWAQDK.C	Y	79.59	1873.9574	16	3.7	937.9894	2	69.74	1.06E6	1	52778	Dl21GCL_Snitobei_VS.raw	1	1	228	243
44	22	TRINITY_DN11393_c0_g1_i1_orf1	K.STSDLPLIAIDSFK.H	Y	77.12	1505.7977	14	4.3	753.9094	2	66.04	2.31E6	1	49715	Dl21GCL_Snitobei_VS.raw	1	1	317	330
44	22	TRINITY_DN11393_c0_g1_i1_orf1	R.EITFENAEELTEEGLPFLILFHAPDDVESVK.A	Y	76.54	3530.7344	31	2.5	1177.9216	3	69.93	3.63E5	1	52962	Dl21GCL_Snitobei_VS.raw	1	1	250	280
44	22	TRINITY_DN11393_c0_g1_i1_orf1	K.VDC(+57.02)DKETSIASR.F	Y	70.91	1379.6350	12	2.1	460.8866	3	9.92	5.02E6	1	3761	Dl21GCL_Snitobei_VS.raw	1	1	90	101	Carbamidomethylation	C3:Carbamidomethylation:1000.00
44	22	TRINITY_DN11393_c0_g1_i1_orf1	K.ALSNDEDETFK.G	Y	68.58	1267.5568	11	3.7	634.7880	2	18.84	1.39E6	1	11562	Dl21GCL_Snitobei_VS.raw	1	1	217	227
44	22	TRINITY_DN11393_c0_g1_i1_orf1	K.QNINFLTADGFK.F	Y	68.34	1366.6881	12	3.6	684.3538	2	51.34	2.91E6	1	39729	Dl21GCL_Snitobei_VS.raw	2	2	295	306
44	22	TRINITY_DN11393_c0_g1_i1_orf1	K.AMHPPGQPIVVFR.S	Y	68.13	1447.7758	13	3.4	483.6008	3	35.89	1.1E7	1	26516	Dl21GCL_Snitobei_VS.raw	3	3	201	213
44	22	TRINITY_DN11393_c0_g1_i1_orf1	K.FAHPLHHLGK.S	Y	65.69	1155.6301	10	2.1	386.2181	3	9.50	2.7E6	1	3325	Dl21GCL_Snitobei_VS.raw	1	1	307	316
44	22	TRINITY_DN11393_c0_g1_i1_orf1	K.ILAPIFDEAADK.V	Y	64.54	1301.6866	12	4.7	651.8536	2	49.99	5.96E6	1	38567	Dl21GCL_Snitobei_VS.raw	2	2	63	74
44	22	TRINITY_DN11393_c0_g1_i1_orf1	R.SVEAFIEYVK.K	Y	63.53	1183.6124	10	2.8	592.8151	2	51.54	2.64E6	1	39906	Dl21GCL_Snitobei_VS.raw	2	2	128	137
44	22	TRINITY_DN11393_c0_g1_i1_orf1	K.TTPEYQTFR.R	Y	60.92	1141.5404	9	4.8	571.7802	2	21.57	6.11E6	1	13865	Dl21GCL_Snitobei_VS.raw	4	4	171	179
44	22	TRINITY_DN11393_c0_g1_i1_orf1	K.DIVVNTLLDEK.Q	Y	60.69	1257.6816	11	4.6	629.8510	2	53.04	2.72E6	1	40945	Dl21GCL_Snitobei_VS.raw	1	1	284	294
44	22	TRINITY_DN11393_c0_g1_i1_orf1	R.EFHYGPDPNSNEIPQIAGQVR.I	Y	56.05	2367.1243	21	4.7	790.0524	3	46.16	5.7E5	1	35245	Dl21GCL_Snitobei_VS.raw	1	1	362	382
44	22	TRINITY_DN11393_c0_g1_i1_orf1	K.AFLQDLYSGK.L	Y	54.44	1140.5815	10	5.4	571.3011	2	47.69	4.81E6	1	36561	Dl21GCL_Snitobei_VS.raw	2	2	349	358
44	22	TRINITY_DN11393_c0_g1_i1_orf1	R.MIIGYFDEK.T	Y	50.88	1114.5369	9	3.2	558.2775	2	46.23	4.75E6	1	35302	Dl21GCL_Snitobei_VS.raw	3	3	162	170
44	22	TRINITY_DN11393_c0_g1_i1_orf1	K.C(+57.02)IPLVR.E	Y	37.73	756.4316	6	3.4	379.2244	2	23.55	2.63E6	1	15604	Dl21GCL_Snitobei_VS.raw	2	2	244	249	Carbamidomethylation	C1:Carbamidomethylation:1000.00
44	22	TRINITY_DN11393_c0_g1_i1_orf1	K.HM(+15.99)YLFPNFQDIYLPGK.V	Y	35.39	1997.9709	16	0.8	666.9981	3	64.33	5.22E5	1	48390	Dl21GCL_Snitobei_VS.raw	1	1	331	346	Oxidation (M)	M2:Oxidation (M):1000.00
44	22	TRINITY_DN11393_c0_g1_i1_orf1	R.YTLLR.D	N	34.75	664.3908	5	3.5	333.2039	2	21.31	3.47E6	1	13680	Dl21GCL_Snitobei_VS.raw	2	2	402	406
44	22	TRINITY_DN11393_c0_g1_i1_orf1	K.AM(+15.99)HPPGQPIVVFR.S	Y	32.37	1463.7708	13	2.0	488.9318	3	29.32	1.03E6	1	20716	Dl21GCL_Snitobei_VS.raw	3	3	201	213	Oxidation (M)	M2:Oxidation (M):1000.00
44	22	TRINITY_DN11393_c0_g1_i1_orf1	R.YTLLRDEL	Y	32.13	1021.5444	8	3.9	511.7814	2	42.60	3.37E6	1	32385	Dl21GCL_Snitobei_VS.raw	1	1	402	409
44	22	TRINITY_DN11393_c0_g1_i1_orf1	N.FQDIYLPGK.V	Y	28.81	1079.5651	9	3.3	540.7916	2	40.19	2.85E5	1	30247	Dl21GCL_Snitobei_VS.raw	1	1	338	346
44	22	TRINITY_DN11393_c0_g1_i1_orf1	K.ILAPIFDEAADKVR.T	Y	27.70	1556.8562	14	3.7	519.9612	3	47.50	1.91E5	1	36397	Dl21GCL_Snitobei_VS.raw	1	1	63	76
44	22	TRINITY_DN11393_c0_g1_i1_orf1	K.YPTLK.V	N	27.49	620.3533	5	4.0	311.1852	2	12.24	5.51E5	1	5893	Dl21GCL_Snitobei_VS.raw	2	2	107	111
27	70	TRINITY_DN286_c0_g2_i1_orf1	R.C(+57.02)LFDLVADPC(+57.02)ETTDVSEEHPEIVR.I	Y	95.98	2830.2788	24	3.7	944.4371	3	61.22	6.85E6	1	46456	Dl21GCL_Snitobei_VS.raw	2	2	482	505	Carbamidomethylation	C1:Carbamidomethylation:1000.00;C10:Carbamidomethylation:1000.00
27	70	TRINITY_DN286_c0_g2_i1_orf1	R.ILLNIDEVANLEGALIER.Y	Y	87.61	1994.1047	18	3.1	665.7109	3	69.71	7.89E6	1	52754	Dl21GCL_Snitobei_VS.raw	1	1	387	404
27	70	TRINITY_DN286_c0_g2_i1_orf1	Y.SLAGGNVEDLGLVDGVDQWPK.I	Y	82.93	2168.0750	21	3.8	1085.0488	2	65.44	2.12E6	1	49231	Dl21GCL_Snitobei_VS.raw	2	2	355	375
27	70	TRINITY_DN286_c0_g2_i1_orf1	K.WHVGYYTDNHTPSHR.G	Y	77.55	1868.8342	15	3.1	468.2173	4	18.11	4.82E7	1	10885	Dl21GCL_Snitobei_VS.raw	7	7	135	149
27	70	TRINITY_DN286_c0_g2_i1_orf1	R.KYAGVITALDESVGR.I	Y	76.99	1577.8413	15	3.5	789.9307	2	41.41	2.33E7	1	31330	Dl21GCL_Snitobei_VS.raw	4	4	257	271
27	70	TRINITY_DN286_c0_g2_i1_orf1	K.YAGVITALDESVGR.I	Y	72.98	1449.7463	14	4.5	725.8837	2	50.01	1.73E7	1	38577	Dl21GCL_Snitobei_VS.raw	5	5	258	271
27	70	TRINITY_DN286_c0_g2_i1_orf1	K.TPLYLQVAHLAPHAIDGEEELEVR.N	Y	71.40	2699.3918	24	4.2	675.8581	4	58.68	2.85E6	1	44703	Dl21GCL_Snitobei_VS.raw	3	3	215	238
27	70	TRINITY_DN286_c0_g2_i1_orf1	K.TPLYLQVAHLAPH.A	Y	65.17	1458.7983	13	2.2	487.2745	3	47.81	9.3E6	1	36666	Dl21GCL_Snitobei_VS.raw	4	4	215	227
27	70	TRINITY_DN286_c0_g2_i1_orf1	K.NSIILFMSDNGAQTEGLLQNYGSNYPLR.G	Y	64.24	3114.5081	28	0.4	1039.1770	3	69.44	6.1E5	1	52508	Dl21GCL_Snitobei_VS.raw	1	1	284	311
27	70	TRINITY_DN286_c0_g2_i1_orf1	I.PLTTTLLPQHLQR.L	Y	63.30	1516.8726	13	3.3	759.4460	2	46.79	1.63E6	1	35765	Dl21GCL_Snitobei_VS.raw	3	3	112	124
27	70	TRINITY_DN286_c0_g2_i1_orf1	R.IVAALNNAGMLK.N	Y	62.32	1213.6853	12	3.0	607.8517	2	37.40	1.53E7	1	27865	Dl21GCL_Snitobei_VS.raw	3	3	272	283
27	70	TRINITY_DN286_c0_g2_i1_orf1	R.GIPLTTTLLPQHLQR.L	Y	60.13	1686.9780	15	2.7	844.4985	2	47.02	1.24E6	1	35968	Dl21GCL_Snitobei_VS.raw	3	3	110	124
27	70	TRINITY_DN286_c0_g2_i1_orf1	F.MSDNGAQTEGLLQNYGSNYPLR.G	Y	55.19	2427.1125	22	3.8	810.0479	3	51.39	1.08E6	1	39772	Dl21GCL_Snitobei_VS.raw	1	1	290	311
27	70	TRINITY_DN286_c0_g2_i1_orf1	E.VEYTYEYM(+15.99)TDLITNEAEDIINNHNVK.T	Y	54.37	3146.4390	26	0.9	1049.8212	3	67.24	5.88E5	1	50710	Dl21GCL_Snitobei_VS.raw	1	1	189	214	Oxidation (M)	M8:Oxidation (M):1000.00
27	70	TRINITY_DN286_c0_g2_i1_orf1	K.AGLAIASLSK.S	Y	53.16	929.5546	10	3.9	465.7864	2	33.69	8.73E6	1	24544	Dl21GCL_Snitobei_VS.raw	1	1	441	450
27	70	TRINITY_DN286_c0_g2_i1_orf1	K.TPLYLQVAH.L	Y	52.67	1040.5654	9	3.7	521.2919	2	37.47	1E7	1	27920	Dl21GCL_Snitobei_VS.raw	2	2	215	223
27	70	TRINITY_DN286_c0_g2_i1_orf1	R.DGM(+15.99)QGYPLK.A	Y	51.16	1023.4695	9	2.1	512.7431	2	27.01	2.97E5	1	18741	Dl21GCL_Snitobei_VS.raw	1	1	96	104	Oxidation (M)	M3:Oxidation (M):1000.00
27	70	TRINITY_DN286_c0_g2_i1_orf1	R.IVAALNNAGM(+15.99)LK.N	Y	50.97	1229.6802	12	4.1	615.8499	2	29.00	1.75E6	1	20483	Dl21GCL_Snitobei_VS.raw	3	3	272	283	Oxidation (M)	M10:Oxidation (M):1000.00
27	70	TRINITY_DN286_c0_g2_i1_orf1	R.DGMQGYPLK.A	Y	49.74	1007.4746	9	5.2	504.7472	2	27.18	4.84E6	1	18894	Dl21GCL_Snitobei_VS.raw	1	1	96	104
27	70	TRINITY_DN286_c0_g2_i1_orf1	K.HYVLPIC(+57.02)TPSR.T	Y	48.88	1341.6863	11	7.3	448.2393	3	32.01	3E5	1	23052	Dl21GCL_Snitobei_VS.raw	1	1	74	84	Carbamidomethylation	C7:Carbamidomethylation:1000.00
27	70	TRINITY_DN286_c0_g2_i1_orf1	K.FTLYEGGVR.G	Y	45.87	1040.5291	9	2.9	521.2733	2	35.77	3.51E7	1	26414	Dl21GCL_Snitobei_VS.raw	2	2	315	323
27	70	TRINITY_DN286_c0_g2_i1_orf1	E.VEYTYEYMTDLITNEAEDIINNHNVK.T	Y	39.45	3130.4441	26	4.1	783.6215	4	69.76	8.74E5	1	52802	Dl21GCL_Snitobei_VS.raw	1	1	189	214
27	70	TRINITY_DN286_c0_g2_i1_orf1	R.MIDTYR.V	Y	32.60	797.3741	6	2.1	399.6952	2	12.54	2.89E7	1	6141	Dl21GCL_Snitobei_VS.raw	1	1	510	515
27	70	TRINITY_DN286_c0_g2_i1_orf1	R.M(+15.99)IDTYR.V	Y	25.63	813.3691	6	3.1	407.6931	2	12.31	1.64E6	1	5947	Dl21GCL_Snitobei_VS.raw	2	2	510	515	Oxidation (M)	M1:Oxidation (M):1000.00
57	74	TRINITY_DN1069_c0_g1_i1_orf1	K.SSLDVTQEMQAQGYTPIDMFR.I	Y	113.71	2416.1038	21	1.4	1209.0608	2	67.50	8.88E5	1	50934	Dl21GCL_Snitobei_VS.raw	2	2	297	317
57	74	TRINITY_DN1069_c0_g1_i1_orf1	R.DLYQQLMQLNNEAAR.L	Y	83.90	1805.8730	15	5.5	903.9487	2	67.20	3.12E6	1	50677	Dl21GCL_Snitobei_VS.raw	2	2	195	209
57	74	TRINITY_DN1069_c0_g1_i1_orf1	R.GSSVPWQETLQEVTGEIR.L	Y	83.05	2014.9960	18	4.6	672.6757	3	67.90	2.15E6	1	51262	Dl21GCL_Snitobei_VS.raw	2	2	574	591
57	74	TRINITY_DN1069_c0_g1_i1_orf1	R.YLSVVGPSALPPDQLDR.Y	Y	74.25	1825.9574	17	4.4	913.9900	2	51.88	1.1E6	1	40178	Dl21GCL_Snitobei_VS.raw	3	3	115	131
57	74	TRINITY_DN1069_c0_g1_i1_orf1	R.EYFRPLEDWLR.T	Y	73.68	1522.7568	11	3.2	508.5945	3	60.06	5.13E6	1	45712	Dl21GCL_Snitobei_VS.raw	1	1	599	609
57	74	TRINITY_DN1069_c0_g1_i1_orf1	R.HLQTLGLANK.Y	Y	69.34	1093.6244	10	5.1	547.8223	2	16.07	4.65E6	1	9044	Dl21GCL_Snitobei_VS.raw	3	3	425	434
57	74	TRINITY_DN1069_c0_g1_i1_orf1	R.DEYNC(+57.02)HWHR.L	Y	64.13	1315.5153	9	2.2	329.8868	4	10.32	3.37E6	1	4153	Dl21GCL_Snitobei_VS.raw	2	2	478	486	Carbamidomethylation	C5:Carbamidomethylation:1000.00
57	74	TRINITY_DN1069_c0_g1_i1_orf1	R.LFPDLSQIMAR.S	Y	57.74	1289.6802	11	2.8	645.8492	2	66.39	3.54E6	1	49997	Dl21GCL_Snitobei_VS.raw	2	2	161	171
57	74	TRINITY_DN1069_c0_g1_i1_orf1	R.DGANPGFHEAVGEAIALSVATPR.H	Y	53.64	2278.1340	23	9.9	760.3928	3	59.64	0	1	45376	Dl21GCL_Snitobei_VS.raw	1	1	402	424
57	74	TRINITY_DN1069_c0_g1_i1_orf1	R.YAGVKPPVLR.S	Y	45.36	1098.6549	10	1.1	367.2260	3	22.72	3.42E6	1	14866	Dl21GCL_Snitobei_VS.raw	2	2	491	500
57	74	TRINITY_DN1069_c0_g1_i1_orf1	R.DLYGPEK.I	Y	44.72	820.3967	7	3.5	411.2070	2	15.45	2.36E6	1	8512	Dl21GCL_Snitobei_VS.raw	2	2	257	263
57	74	TRINITY_DN1069_c0_g1_i1_orf1	K.YHIPANIPYIR.N	Y	41.73	1355.7350	11	3.2	452.9204	3	42.77	2.92E6	1	32543	Dl21GCL_Snitobei_VS.raw	2	2	511	521
57	74	TRINITY_DN1069_c0_g1_i1_orf1	R.SEDDFDPGSK.Y	Y	41.29	1095.4355	10	5.2	548.7279	2	14.69	5.02E5	1	7909	Dl21GCL_Snitobei_VS.raw	1	1	501	510
57	74	TRINITY_DN1069_c0_g1_i1_orf1	R.WDIFR.G	N	39.74	735.3704	5	3.8	368.6938	2	44.83	3.43E6	1	34308	Dl21GCL_Snitobei_VS.raw	2	2	468	472
57	74	TRINITY_DN1069_c0_g1_i1_orf1	R.FQDDFR.R	Y	39.04	826.3610	6	3.9	414.1894	2	19.80	3.9E6	1	12421	Dl21GCL_Snitobei_VS.raw	2	2	544	549
57	74	TRINITY_DN1069_c0_g1_i1_orf1	K.YHIPANIPY.I	Y	33.70	1086.5498	9	3.7	544.2842	2	43.60	1.54E6	1	33278	Dl21GCL_Snitobei_VS.raw	1	1	511	519
57	74	TRINITY_DN1069_c0_g1_i1_orf1	R.IRDPMIR.R	Y	28.71	899.5011	7	1.3	300.8414	3	11.50	1.68E6	1	5236	Dl21GCL_Snitobei_VS.raw	1	1	104	110
57	74	TRINITY_DN1069_c0_g1_i1_orf1	Y.FLQYNR.L	Y	28.01	839.4290	6	4.2	420.7235	2	18.47	4.95E5	1	11227	Dl21GCL_Snitobei_VS.raw	1	1	390	395
57	74	TRINITY_DN1069_c0_g1_i1_orf1	R.PLEDWLR.T	Y	23.60	927.4814	7	3.3	464.7495	2	46.67	1.04E6	1	35663	Dl21GCL_Snitobei_VS.raw	2	2	603	609
57	74	TRINITY_DN1069_c0_g1_i1_orf1	R.LDGEALR.E	N	23.24	772.4079	7	1.5	387.2118	2	11.86	9.35E5	1	5564	Dl21GCL_Snitobei_VS.raw	1	1	592	598
66	54	TRINITY_DN1698_c0_g1_i1_orf1	R.FDGALNVDLTEFQTNLVPYPR.I	N	103.44	2408.2012	21	5.5	803.7454	3	69.52	1.11E6	1	52576	Dl21GCL_Snitobei_VS.raw	1	1	244	264
66	54	TRINITY_DN1698_c0_g1_i1_orf1	R.IHFPLVTYAPVISAEK.A	N	93.14	1783.9872	16	3.2	595.6716	3	56.20	1.67E7	1	43037	Dl21GCL_Snitobei_VS.raw	5	5	265	280
66	54	TRINITY_DN1698_c0_g1_i1_orf1	R.AVC(+57.02)MLSNTTAIAEAWAR.L	N	80.53	1863.8971	17	2.1	932.9578	2	62.64	2.41E6	1	47268	Dl21GCL_Snitobei_VS.raw	3	3	374	390	Carbamidomethylation	C3:Carbamidomethylation:1000.00
66	54	TRINITY_DN1698_c0_g1_i1_orf1	R.QLFHPEQLITGK.E	N	77.75	1409.7666	12	3.4	705.8929	2	41.46	2.16E7	1	31370	Dl21GCL_Snitobei_VS.raw	3	3	85	96
66	54	TRINITY_DN1698_c0_g1_i1_orf1	R.AFVHWYVGEGMEEGEFSEAR.E	N	76.25	2329.0110	20	5.8	777.3488	3	55.19	1.12E6	1	42300	Dl21GCL_Snitobei_VS.raw	2	2	403	422
66	54	TRINITY_DN1698_c0_g1_i1_orf1	R.AVFIDLEPTVVDEVR.T	N	71.76	1700.8984	15	2.5	567.9749	3	64.88	2.78E6	1	48813	Dl21GCL_Snitobei_VS.raw	2	2	65	79
66	54	TRINITY_DN1698_c0_g1_i1_orf1	H.TTLEHSDC(+57.02)AFMVDNEAIYDIC(+57.02)R.R	N	67.83	2659.1353	22	3.1	887.3884	3	54.83	8.69E4	1	42073	Dl21GCL_Snitobei_VS.raw	1	1	193	214	Carbamidomethylation	C8:Carbamidomethylation:1000.00;C21:Carbamidomethylation:1000.00
66	54	TRINITY_DN1698_c0_g1_i1_orf1	R.SIQFVDWC(+57.02)PTGFK.V	Y	65.78	1583.7443	13	6.0	792.8842	2	61.75	1.5E6	1	46735	Dl21GCL_Snitobei_VS.raw	2	2	340	352	Carbamidomethylation	C8:Carbamidomethylation:1000.00
66	54	TRINITY_DN1698_c0_g1_i1_orf1	K.DVNAAIATIK.S	N	59.45	1014.5709	10	4.7	508.2951	2	34.79	4.91E6	1	25531	Dl21GCL_Snitobei_VS.raw	2	2	327	336
66	54	TRINITY_DN1698_c0_g1_i1_orf1	K.YMAC(+57.02)C(+57.02)MLYR.G	N	58.86	1266.5018	9	2.0	634.2595	2	35.86	4.91E5	1	26490	Dl21GCL_Snitobei_VS.raw	1	1	312	320	Carbamidomethylation	C4:Carbamidomethylation:1000.00;C5:Carbamidomethylation:1000.00
66	54	TRINITY_DN1698_c0_g1_i1_orf1	K.VGINYQPPTVVPGGDLAK.V	N	56.84	1823.9781	18	5.2	913.0011	2	49.07	1.61E6	1	37762	Dl21GCL_Snitobei_VS.raw	2	2	353	370
66	54	TRINITY_DN1698_c0_g1_i1_orf1	K.FDLMYAK.R	N	56.74	886.4258	7	4.1	444.2220	2	39.27	8.01E6	1	29443	Dl21GCL_Snitobei_VS.raw	2	2	395	401
66	54	TRINITY_DN1698_c0_g1_i1_orf1	K.FDLM(+15.99)YAK.R	N	48.16	902.4208	7	6.0	452.2204	2	39.12	1.05E6	1	29307	Dl21GCL_Snitobei_VS.raw	2	2	395	401	Oxidation (M)	M4:Oxidation (M):1000.00
66	54	TRINITY_DN1698_c0_g1_i1_orf1	R.LSVDYGK.K	N	47.83	780.4017	7	3.3	391.2094	2	16.69	4.78E6	1	9569	Dl21GCL_Snitobei_VS.raw	2	2	157	163
66	54	TRINITY_DN1698_c0_g1_i1_orf1	K.EVVDIVLDR.I	Y	42.85	1056.5815	9	3.1	529.2997	2	44.10	4.72E5	1	33716	Dl21GCL_Snitobei_VS.raw	1	1	113	121
66	54	TRINITY_DN1698_c0_g1_i1_orf1	R.EDLAALEK.D	N	37.53	887.4600	8	2.8	444.7385	2	23.66	1.12E6	1	15698	Dl21GCL_Snitobei_VS.raw	1	1	423	430
66	54	TRINITY_DN1698_c0_g1_i1_orf1	R.NLDIERPTYTNLNR.L	N	33.01	1717.8748	14	1.7	573.6332	3	34.10	1.33E7	1	24917	Dl21GCL_Snitobei_VS.raw	3	3	216	229
66	54	TRINITY_DN1698_c0_g1_i1_orf1	R.LIGQIVSSITASLR.F	N	30.13	1456.8613	14	4.9	486.6301	3	68.17	7.36E5	1	51478	Dl21GCL_Snitobei_VS.raw	1	1	230	243
66	54	TRINITY_DN1698_c0_g1_i1_orf1	R.PTYTNLNR.L	N	26.11	977.4930	8	0.8	489.7542	2	11.58	6.13E5	1	5314	Dl21GCL_Snitobei_VS.raw	1	1	222	229
66	54	TRINITY_DN1698_c0_g1_i1_orf1	N.LVPYPR.I	N	23.89	743.4330	6	8.2	372.7268	2	18.48	3.64E5	1	11233	Dl21GCL_Snitobei_VS.raw	1	1	259	264
55	38	TRINITY_DN938_c0_g1_i2_orf1	R.DEGWLAEHMLILGVTNPK.G	Y	93.27	2022.0244	18	4.6	675.0185	3	67.71	1.02E6	1	51102	Dl21GCL_Snitobei_VS.raw	1	1	366	383
55	38	TRINITY_DN938_c0_g1_i2_orf1	C.ILLC(+57.02)RPDDVYVC(+57.02)DGSDNENNQLLK.L	Y	86.64	2849.3323	24	3.2	950.7878	3	48.70	9.92E5	1	37432	Dl21GCL_Snitobei_VS.raw	1	1	142	165	Carbamidomethylation	C4:Carbamidomethylation:1000.00;C12:Carbamidomethylation:1000.00
55	38	TRINITY_DN938_c0_g1_i2_orf1	K.KSDATGGLYDHIGGTPVLSNLDIPLAPK.I	Y	80.95	2848.4971	28	3.8	713.1342	4	60.68	1.87E6	1	46108	Dl21GCL_Snitobei_VS.raw	2	2	106	133
55	38	TRINITY_DN938_c0_g1_i2_orf1	K.SDATGGLYDHIGGTPVLSNLDIPLAPK.I	Y	79.72	2720.4021	27	4.1	907.8117	3	66.75	5.22E5	1	50293	Dl21GCL_Snitobei_VS.raw	1	1	107	133
55	38	TRINITY_DN938_c0_g1_i2_orf1	K.VTVNSSWPC(+57.02)DPER.T	Y	72.55	1545.6882	13	2.9	773.8536	2	34.30	6.67E5	1	25095	Dl21GCL_Snitobei_VS.raw	2	2	313	325	Carbamidomethylation	C9:Carbamidomethylation:1000.00
55	38	TRINITY_DN938_c0_g1_i2_orf1	R.RLDGEDIAVDSPIGMLPK.L	Y	71.95	1924.9928	18	1.7	642.6726	3	54.72	1.46E6	1	41979	Dl21GCL_Snitobei_VS.raw	2	2	652	669
55	38	TRINITY_DN938_c0_g1_i2_orf1	K.IDMEELFSLPK.E	Y	71.81	1320.6635	11	2.3	661.3405	2	68.44	5.62E5	1	51682	Dl21GCL_Snitobei_VS.raw	1	1	682	692
55	38	TRINITY_DN938_c0_g1_i2_orf1	R.TIILHKPANNEIVSYGSGYGGNSLLGK.K	Y	69.12	2801.4712	27	9.0	701.3814	4	42.89	6.56E5	1	32642	Dl21GCL_Snitobei_VS.raw	1	1	326	352
55	38	TRINITY_DN938_c0_g1_i2_orf1	K.GVEITDWLGNK.W	Y	65.17	1230.6244	11	7.4	616.3240	2	52.59	8.22E5	1	40644	Dl21GCL_Snitobei_VS.raw	2	2	489	499
55	38	TRINITY_DN938_c0_g1_i2_orf1	K.GTLGNWISPNDMDQAVLER.F	Y	62.53	2115.0054	19	-2.0	706.0077	3	63.46	3.01E5	1	47812	Dl21GCL_Snitobei_VS.raw	1	1	219	237
55	38	TRINITY_DN938_c0_g1_i2_orf1	R.YIAAAFPSAC(+57.02)GK.T	Y	62.13	1254.6067	12	9.1	628.3163	2	33.51	5.63E5	1	24385	Dl21GCL_Snitobei_VS.raw	1	1	388	399	Carbamidomethylation	C10:Carbamidomethylation:1000.00
55	38	TRINITY_DN938_c0_g1_i2_orf1	K.YENC(+57.02)WLAR.T	Y	47.85	1110.4917	8	7.0	556.2570	2	32.71	2.21E5	1	23681	Dl21GCL_Snitobei_VS.raw	1	1	179	186	Carbamidomethylation	C4:Carbamidomethylation:1000.00
55	38	TRINITY_DN938_c0_g1_i2_orf1	R.FLWPGYGDNSR.V	Y	47.32	1310.6044	11	4.6	656.3125	2	49.11	4.46E5	1	37790	Dl21GCL_Snitobei_VS.raw	1	1	634	644
55	38	TRINITY_DN938_c0_g1_i2_orf1	K.EIMNDPFAMR.P	Y	44.73	1222.5475	10	6.6	612.2850	2	47.29	4.77E5	1	36207	Dl21GCL_Snitobei_VS.raw	1	1	583	592
55	38	TRINITY_DN938_c0_g1_i2_orf1	F.SMGPVGSPLSK.I	Y	41.68	1058.5430	11	1.9	530.2798	2	26.17	4.33E5	1	17978	Dl21GCL_Snitobei_VS.raw	1	1	253	263
55	38	TRINITY_DN938_c0_g1_i2_orf1	R.VLDWILR.R	Y	41.54	913.5385	7	2.9	457.7779	2	57.21	1.4E6	1	43720	Dl21GCL_Snitobei_VS.raw	2	2	645	651
55	38	TRINITY_DN938_c0_g1_i2_orf1	K.EFWQK.E	Y	35.05	736.3544	5	1.5	369.1850	2	21.74	7.83E5	1	14008	Dl21GCL_Snitobei_VS.raw	3	3	693	697
55	38	TRINITY_DN938_c0_g1_i2_orf1	K.C(+57.02)FALR.I	Y	34.91	665.3319	5	5.1	333.6749	2	18.12	0	1	10894	Dl21GCL_Snitobei_VS.raw	1	1	354	358	Carbamidomethylation	C1:Carbamidomethylation:1000.00
55	38	TRINITY_DN938_c0_g1_i2_orf1	D.IAWMK.F	N	34.26	647.3465	5	2.5	324.6813	2	25.92	6.13E5	1	17746	Dl21GCL_Snitobei_VS.raw	1	1	421	425
55	38	TRINITY_DN938_c0_g1_i2_orf1	K.LPAIFHVNWFR.K	Y	33.46	1398.7560	11	4.1	467.2612	3	62.96	3.65E5	1	47475	Dl21GCL_Snitobei_VS.raw	1	1	617	627
55	38	TRINITY_DN938_c0_g1_i2_orf1	K.YYTQVSNVVTHATK.K	Y	32.34	1609.8101	14	4.3	537.6129	3	25.36	1.65E6	1	17228	Dl21GCL_Snitobei_VS.raw	1	1	92	105
55	38	TRINITY_DN938_c0_g1_i2_orf1	K.LEC(+57.02)VGDDIAWMK.F	Y	30.97	1435.6476	12	6.1	718.8354	2	50.61	6.05E5	1	39093	Dl21GCL_Snitobei_VS.raw	1	1	414	425	Carbamidomethylation	C3:Carbamidomethylation:1000.00
55	38	TRINITY_DN938_c0_g1_i2_orf1	Q.KNGTIK.P	Y	22.53	659.3966	6	9.1	330.7086	2	27.77	4.3E5	1	19423	Dl21GCL_Snitobei_VS.raw	1	1	169	174
55	38	TRINITY_DN938_c0_g1_i2_orf1	R.WTVIK.L	Y	21.48	645.3850	5	4.3	323.7012	2	30.11	7.53E5	1	21383	Dl21GCL_Snitobei_VS.raw	1	1	6	10
58	23	TRINITY_DN10753_c0_g1_i1_orf1	K.DDFQHELNEFGIDYVK.G	Y	92.96	1967.8900	16	3.5	984.9557	2	65.33	8.4E6	1	49146	Dl21GCL_Snitobei_VS.raw	2	2	294	309
58	23	TRINITY_DN10753_c0_g1_i1_orf1	K.AFLDSDEVGVIGYFEK.A	Y	89.27	1787.8617	16	5.9	894.9434	2	68.15	2.04E6	1	51460	Dl21GCL_Snitobei_VS.raw	2	2	143	158
58	23	TRINITY_DN10753_c0_g1_i1_orf1	K.AAELLQDNDPPITLAK.V	Y	81.27	1707.9043	16	3.4	854.9623	2	47.91	9.91E5	1	36755	Dl21GCL_Snitobei_VS.raw	1	1	62	77
58	23	TRINITY_DN10753_c0_g1_i1_orf1	K.NPLIVSYYNVDYVK.N	Y	78.44	1685.8665	14	3.4	843.9434	2	54.81	8.76E5	1	42048	Dl21GCL_Snitobei_VS.raw	1	1	251	264
58	23	TRINITY_DN10753_c0_g1_i1_orf1	K.FDAASNDVPAVYEVR.G	Y	77.38	1651.7842	15	0.8	826.9000	2	43.54	1.53E6	1	33228	Dl21GCL_Snitobei_VS.raw	1	1	420	434
58	23	TRINITY_DN10753_c0_g1_i1_orf1	K.ADSPLATSFHTVSK.K	Y	70.26	1459.7307	14	4.3	487.5863	3	27.16	1.29E7	1	18872	Dl21GCL_Snitobei_VS.raw	3	3	159	172
58	23	TRINITY_DN10753_c0_g1_i1_orf1	K.FILKDEFSLESFEAFLK.D	Y	69.89	2062.0662	17	1.4	688.3636	3	69.59	7E5	1	52640	Dl21GCL_Snitobei_VS.raw	1	1	325	341
58	23	TRINITY_DN10753_c0_g1_i1_orf1	R.GFPTLYWSPK.D	Y	65.67	1194.6073	10	5.4	598.3141	2	55.74	2.15E6	1	42688	Dl21GCL_Snitobei_VS.raw	2	2	435	444
58	23	TRINITY_DN10753_c0_g1_i1_orf1	K.KLAPIYDELGDK.L	Y	64.05	1360.7238	12	3.7	454.5835	3	33.20	1.72E6	1	24118	Dl21GCL_Snitobei_VS.raw	3	3	398	409
58	23	TRINITY_DN10753_c0_g1_i1_orf1	K.YSVSGYPTLK.I	Y	60.91	1113.5706	10	3.5	557.7945	2	32.84	4.44E6	1	23794	Dl21GCL_Snitobei_VS.raw	2	2	91	100
58	23	TRINITY_DN10753_c0_g1_i1_orf1	K.LAPIYDELGDK.L	Y	55.84	1232.6288	11	2.6	617.3232	2	42.11	5.82E6	1	31956	Dl21GCL_Snitobei_VS.raw	1	1	399	409
58	23	TRINITY_DN10753_c0_g1_i1_orf1	K.FNFAISSK.D	Y	55.58	912.4705	8	1.3	457.2431	2	35.50	4.6E6	1	26164	Dl21GCL_Snitobei_VS.raw	1	1	286	293
58	23	TRINITY_DN10753_c0_g1_i1_orf1	K.GDLVNDYSGPR.E	Y	54.72	1191.5520	11	5.2	596.7864	2	26.96	6.61E6	1	18693	Dl21GCL_Snitobei_VS.raw	2	2	105	115
58	23	TRINITY_DN10753_c0_g1_i1_orf1	K.GDDSISEISDFITNNYFGIVGVR.T	Y	53.39	2517.2024	23	3.5	840.0777	3	69.90	1.3E5	1	52937	Dl21GCL_Snitobei_VS.raw	1	1	219	241
58	23	TRINITY_DN10753_c0_g1_i1_orf1	K.FEPSSLVYK.G	Y	52.07	1068.5491	9	3.1	535.2834	2	36.63	3.99E6	1	27187	Dl21GCL_Snitobei_VS.raw	2	2	210	218
58	23	TRINITY_DN10753_c0_g1_i1_orf1	K.LANEDVEIVK.F	Y	49.10	1128.6027	10	2.9	565.3102	2	26.52	1.42E6	1	18290	Dl21GCL_Snitobei_VS.raw	1	1	410	419
58	23	TRINITY_DN10753_c0_g1_i1_orf1	K.ALLDKEELK.N	Y	42.63	1057.6019	9	2.1	353.5420	3	18.70	1.11E7	1	11434	Dl21GCL_Snitobei_VS.raw	3	3	187	195
58	23	TRINITY_DN10753_c0_g1_i1_orf1	R.ELDDFIK.Y	Y	41.77	878.4385	7	2.6	440.2277	2	39.87	3.54E6	1	29961	Dl21GCL_Snitobei_VS.raw	2	2	458	464
58	23	TRINITY_DN10753_c0_g1_i1_orf1	R.HENTLVM(+15.99)FYAPWC(+57.02)GHC(+57.02)K.R	Y	38.26	2164.9282	17	6.0	542.2426	4	44.37	1.51E6	1	33945	Dl21GCL_Snitobei_VS.raw	3	3	37	53	Oxidation (M); Carbamidomethylation	M7:Oxidation (M):1000.00;C13:Carbamidomethylation:1000.00;C16:Carbamidomethylation:1000.00
58	23	TRINITY_DN10753_c0_g1_i1_orf1	L.LDKEELK.N	N	29.82	873.4807	7	4.2	437.7495	2	18.78	6.07E5	1	11505	Dl21GCL_Snitobei_VS.raw	1	1	189	195
58	23	TRINITY_DN10753_c0_g1_i1_orf1	A.LLDKEELK.N	Y	28.02	986.5648	8	3.6	494.2914	2	18.85	1.67E5	1	11572	Dl21GCL_Snitobei_VS.raw	1	1	188	195
58	23	TRINITY_DN10753_c0_g1_i1_orf1	G.YPTLK.I	N	27.49	620.3533	5	4.0	311.1852	2	12.24	5.51E5	1	5893	Dl21GCL_Snitobei_VS.raw	2	2	96	100
58	23	TRINITY_DN10753_c0_g1_i1_orf1	K.GDKPIVLAR.D	Y	24.08	967.5814	9	3.0	323.5354	3	11.28	6.39E5	1	5056	Dl21GCL_Snitobei_VS.raw	1	1	310	318
58	23	TRINITY_DN10753_c0_g1_i1_orf1	L.LLVIR.A	N	23.17	612.4323	5	3.8	307.2246	2	21.61	1.03E6	1	13895	Dl21GCL_Snitobei_VS.raw	2	2	12	16
45	65	TRINITY_DN2834_c0_g1_i1_orf1	K.LVNDWGSMQTGGLITNFLK.H	Y	109.56	2093.0615	19	3.2	1047.5414	2	69.50	1.81E6	1	52555	Dl21GCL_Snitobei_VS.raw	2	2	247	265
45	65	TRINITY_DN2834_c0_g1_i1_orf1	R.QLGGLIGTLSNPLQSPSSLAK.S	Y	89.94	2080.1528	21	2.9	1041.0867	2	65.01	2.05E6	1	48909	Dl21GCL_Snitobei_VS.raw	2	2	179	199
45	65	TRINITY_DN2834_c0_g1_i1_orf1	K.YEVANIVTSLNER.D	Y	72.11	1506.7678	13	5.7	754.3955	2	49.78	2.09E6	1	38378	Dl21GCL_Snitobei_VS.raw	2	2	357	369
45	65	TRINITY_DN2834_c0_g1_i1_orf1	R.KDGLPGLELHR.Q	Y	69.37	1233.6829	11	3.2	309.4290	4	24.69	5.34E6	1	16633	Dl21GCL_Snitobei_VS.raw	4	4	168	178
45	65	TRINITY_DN2834_c0_g1_i1_orf1	R.GSFEDVPYVESER.L	Y	68.43	1512.6732	13	3.3	757.3464	2	41.61	4.55E6	1	31513	Dl21GCL_Snitobei_VS.raw	2	2	315	327
45	65	TRINITY_DN2834_c0_g1_i1_orf1	R.DIVELIDSAKPR.T	Y	66.59	1354.7456	12	6.3	678.3843	2	50.63	1.03E7	1	39108	Dl21GCL_Snitobei_VS.raw	4	4	370	381
45	65	TRINITY_DN2834_c0_g1_i1_orf1	K.VQQVFQGHSSVPR.N	Y	64.46	1467.7582	13	4.8	490.2623	3	16.05	6.95E6	1	9026	Dl21GCL_Snitobei_VS.raw	4	4	63	75
45	65	TRINITY_DN2834_c0_g1_i1_orf1	K.LVNDWGSM(+15.99)QTGGLITNFLK.H	Y	64.41	2109.0564	19	3.5	704.0285	3	67.90	1.2E5	1	51265	Dl21GCL_Snitobei_VS.raw	1	1	247	265	Oxidation (M)	M8:Oxidation (M):1000.00
45	65	TRINITY_DN2834_c0_g1_i1_orf1	R.GAWETPFIR.Q	Y	53.97	1075.5450	9	3.4	538.7816	2	47.91	5.51E6	1	36751	Dl21GCL_Snitobei_VS.raw	1	1	284	292
45	65	TRINITY_DN2834_c0_g1_i1_orf1	K.DGLPGLELHR.Q	Y	53.49	1105.5880	10	3.8	369.5380	3	36.64	9.31E5	1	27190	Dl21GCL_Snitobei_VS.raw	1	1	169	178
45	65	TRINITY_DN2834_c0_g1_i1_orf1	R.TVNVVFPR.L	Y	51.06	930.5287	8	3.6	466.2733	2	33.29	4.95E6	1	24191	Dl21GCL_Snitobei_VS.raw	2	2	382	389
45	65	TRINITY_DN2834_c0_g1_i1_orf1	Y.IGLEC(+57.02)AMYVLLPNDDNPLK.Y	Y	45.07	2174.0752	19	5.8	725.7032	3	69.55	6.07E5	1	52602	Dl21GCL_Snitobei_VS.raw	1	1	338	356	Carbamidomethylation	C5:Carbamidomethylation:1000.00
45	65	TRINITY_DN2834_c0_g1_i1_orf1	K.VDRPFMFFIR.Q	Y	44.70	1326.6907	10	4.2	443.2393	3	56.17	4.41E5	1	43017	Dl21GCL_Snitobei_VS.raw	1	1	565	574
45	65	TRINITY_DN2834_c0_g1_i1_orf1	R.DIVELIDSAK.P	Y	44.31	1101.5917	10	4.2	551.8054	2	56.89	8.79E5	1	43487	Dl21GCL_Snitobei_VS.raw	1	1	370	379
45	65	TRINITY_DN2834_c0_g1_i1_orf1	K.VAVNLMR.G	Y	43.82	801.4531	7	3.3	401.7351	2	24.30	5.07E6	1	16275	Dl21GCL_Snitobei_VS.raw	2	2	308	314
45	65	TRINITY_DN2834_c0_g1_i1_orf1	R.LSLTSSLNLAK.A	Y	39.09	1145.6655	11	4.3	573.8425	2	43.89	1.08E6	1	33534	Dl21GCL_Snitobei_VS.raw	1	1	390	400
45	65	TRINITY_DN2834_c0_g1_i1_orf1	I.VELIDSAKPR.T	Y	35.83	1126.6345	10	2.7	564.3260	2	50.38	3.41E5	1	38901	Dl21GCL_Snitobei_VS.raw	1	1	372	381
45	65	TRINITY_DN2834_c0_g1_i1_orf1	K.MAPFSVTR.K	Y	34.34	907.4586	8	1.7	454.7373	2	28.32	1.37E6	1	19923	Dl21GCL_Snitobei_VS.raw	2	2	160	167
45	65	TRINITY_DN2834_c0_g1_i1_orf1	Y.VLLPNDDNPLK.Y	Y	32.39	1236.6714	11	1.0	619.3436	2	40.36	8.5E5	1	30399	Dl21GCL_Snitobei_VS.raw	1	1	346	356
45	65	TRINITY_DN2834_c0_g1_i1_orf1	F.FVNHDLEVNEQFVR.A	Y	32.09	1744.8533	14	3.2	582.6269	3	36.40	2.1E6	1	26975	Dl21GCL_Snitobei_VS.raw	1	1	209	222
45	65	TRINITY_DN2834_c0_g1_i1_orf1	K.ATVFDAR.A	Y	29.10	778.3973	7	3.4	390.2073	2	16.71	1.46E6	1	9596	Dl21GCL_Snitobei_VS.raw	1	1	134	140
45	65	TRINITY_DN2834_c0_g1_i1_orf1	F.MFFIR.Q	Y	23.00	712.3730	5	2.5	357.1947	2	41.67	9.56E5	1	31568	Dl21GCL_Snitobei_VS.raw	1	1	570	574
45	65	TRINITY_DN2834_c0_g1_i1_orf1	L.TLQNAVQNSR.F	Y	22.38	1129.5840	10	2.9	565.8009	2	10.58	4.87E5	1	4396	Dl21GCL_Snitobei_VS.raw	1	1	108	117
93	141	TRINITY_DN1209_c0_g1_i1_orf1	K.EAAAQGGSLYGILGYTEDDVVSSDFIGDNR.S	Y	120.69	3118.4365	30	2.9	1040.4891	3	69.54	3.25E5	1	52590	Dl21GCL_Snitobei_VS.raw	1	1	261	290
93	141	TRINITY_DN1209_c0_g1_i1_orf1	K.VIHDNFEIVEGLMTTVHATTATQK.T	Y	118.21	2654.3374	24	3.6	885.7896	3	60.67	7.94E6	1	46099	Dl21GCL_Snitobei_VS.raw	6	6	160	183
93	141	TRINITY_DN1209_c0_g1_i1_orf1	K.LISWYDNEYGYSSR.V	Y	82.39	1751.7791	14	4.7	876.9009	2	50.06	3.96E6	1	38620	Dl21GCL_Snitobei_VS.raw	2	2	309	322
93	141	TRINITY_DN1209_c0_g1_i1_orf1	R.VPVANVSVVDLTVR.L	Y	78.44	1466.8457	14	5.5	734.4341	2	50.90	1.04E6	1	39343	Dl21GCL_Snitobei_VS.raw	1	1	232	245
93	141	TRINITY_DN1209_c0_g1_i1_orf1	R.GAAQNIIPASTGAAK.A	Y	64.59	1368.7361	15	4.9	685.3787	2	24.20	3.12E6	1	16188	Dl21GCL_Snitobei_VS.raw	2	2	198	212
93	141	TRINITY_DN1209_c0_g1_i1_orf1	R.LGKPTSYETIK.A	Y	56.13	1235.6761	11	4.1	412.9010	3	13.45	3.96E6	1	6841	Dl21GCL_Snitobei_VS.raw	3	3	246	256
93	141	TRINITY_DN1209_c0_g1_i1_orf1	R.SSIFDAK.A	Y	46.25	766.3861	7	3.9	384.2018	2	19.57	5.06E6	1	12221	Dl21GCL_Snitobei_VS.raw	2	2	291	297
93	141	TRINITY_DN1209_c0_g1_i1_orf1	K.TIPWAK.A	Y	42.18	714.4064	6	4.3	358.2120	2	23.16	4.98E6	1	15253	Dl21GCL_Snitobei_VS.raw	3	3	81	86
93	141	TRINITY_DN1209_c0_g1_i1_orf1	K.AGISLNDQFVK.L	Y	41.50	1190.6295	11	8.2	596.3269	2	40.19	9.87E5	1	30244	Dl21GCL_Snitobei_VS.raw	1	1	298	308
93	141	TRINITY_DN1209_c0_g1_i1_orf1	K.ISVFSER.D	Y	33.46	836.4392	7	3.9	419.2285	2	25.38	6.83E6	1	17245	Dl21GCL_Snitobei_VS.raw	2	2	71	77
93	141	TRINITY_DN1209_c0_g1_i1_orf1	R.VIDLIK.Y	N	28.42	699.4531	6	4.0	350.7352	2	29.00	7.31E6	1	20482	Dl21GCL_Snitobei_VS.raw	3	3	323	328
93	141	TRINITY_DN1209_c0_g1_i1_orf1	K.LTGM(+15.99)AFR.V	Y	27.48	810.4058	7	2.8	406.2113	2	25.31	3.47E5	1	17186	Dl21GCL_Snitobei_VS.raw	1	1	225	231	Oxidation (M)	M4:Oxidation (M):1000.00
93	141	TRINITY_DN1209_c0_g1_i1_orf1	V.IDLIK.Y	N	22.75	600.3846	5	2.7	301.2004	2	24.65	1.41E5	1	16593	Dl21GCL_Snitobei_VS.raw	1	1	324	328
60	58	TRINITY_DN1182_c0_g2_i1_orf1	R.RPGDVAASYADASLANEELDWYATR.N	Y	100.42	2740.2727	25	2.8	914.4341	3	60.85	6.47E6	1	46213	Dl21GCL_Snitobei_VS.raw	4	4	306	330
60	58	TRINITY_DN1182_c0_g2_i1_orf1	R.DYIHIMDLALGHVK.A	Y	84.40	1623.8442	14	4.0	542.2908	3	59.19	5E6	1	45055	Dl21GCL_Snitobei_VS.raw	4	4	244	257
60	58	TRINITY_DN1182_c0_g2_i1_orf1	R.EMLHVYGDDYETPDGTGIR.D	Y	80.74	2166.9526	19	4.3	723.3279	3	42.75	7.85E6	1	32520	Dl21GCL_Snitobei_VS.raw	1	1	225	243
60	58	TRINITY_DN1182_c0_g2_i1_orf1	K.AVGESC(+57.02)EIPLEYYK.T	Y	78.76	1656.7705	14	5.8	829.3973	2	44.89	1.3E6	1	34355	Dl21GCL_Snitobei_VS.raw	2	2	97	110	Carbamidomethylation	C6:Carbamidomethylation:1000.00
60	58	TRINITY_DN1182_c0_g2_i1_orf1	K.TNVGGTLNLLEVMR.D	Y	73.17	1515.8079	14	3.9	758.9142	2	62.02	1.6E6	1	46891	Dl21GCL_Snitobei_VS.raw	2	2	111	124
60	58	TRINITY_DN1182_c0_g2_i1_orf1	K.GYSVLDVIR.A	Y	69.66	1020.5604	9	-1.0	511.2869	2	49.92	4.74E6	1	38501	Dl21GCL_Snitobei_VS.raw	2	2	280	288
60	58	TRINITY_DN1182_c0_g2_i1_orf1	R.NMDDMC(+57.02)ADTWK.W	Y	69.42	1385.5050	11	1.1	693.7606	2	35.49	8.61E5	1	26155	Dl21GCL_Snitobei_VS.raw	1	1	331	341	Carbamidomethylation	C6:Carbamidomethylation:1000.00
60	58	TRINITY_DN1182_c0_g2_i1_orf1	K.SLIYSSSATVYGIPEK.L	Y	69.13	1713.8824	16	3.5	857.9515	2	47.66	1.01E6	1	36531	Dl21GCL_Snitobei_VS.raw	2	2	130	145
60	58	TRINITY_DN1182_c0_g2_i1_orf1	K.KVTFISC(+57.02)DITNK.N	Y	66.47	1424.7333	12	3.4	713.3763	2	26.87	2.14E6	1	18611	Dl21GCL_Snitobei_VS.raw	2	2	63	74	Carbamidomethylation	C7:Carbamidomethylation:1000.00
60	58	TRINITY_DN1182_c0_g2_i1_orf1	K.VTFISC(+57.02)DITNK.N	Y	62.35	1296.6384	11	4.5	649.3294	2	37.05	9.52E5	1	27562	Dl21GCL_Snitobei_VS.raw	2	2	64	74	Carbamidomethylation	C6:Carbamidomethylation:1000.00
60	58	TRINITY_DN1182_c0_g2_i1_orf1	K.EDSSEKPEC(+57.02)LLR.V	Y	58.15	1461.6769	12	3.4	488.2346	3	20.12	5.14E6	1	12691	Dl21GCL_Snitobei_VS.raw	2	2	44	55	Carbamidomethylation	C9:Carbamidomethylation:1000.00
60	58	TRINITY_DN1182_c0_g2_i1_orf1	K.WQQNNPAGYK.S	Y	52.41	1204.5625	10	4.5	603.2913	2	15.86	3.36E6	1	8860	Dl21GCL_Snitobei_VS.raw	3	3	342	351
60	58	TRINITY_DN1182_c0_g2_i1_orf1	K.VVVIDNLSNAYKEDSSEKPEC(+57.02)LLR.V	Y	49.79	2777.3904	24	4.6	695.3581	4	48.72	5.26E5	1	37451	Dl21GCL_Snitobei_VS.raw	1	1	32	55	Carbamidomethylation	C21:Carbamidomethylation:1000.00
60	58	TRINITY_DN1182_c0_g2_i1_orf1	K.VVVIDNLSNAYK.E	Y	49.77	1333.7241	12	3.6	667.8718	2	41.99	1.71E6	1	31843	Dl21GCL_Snitobei_VS.raw	1	1	32	43
60	58	TRINITY_DN1182_c0_g2_i1_orf1	K.FMVEEILK.D	Y	48.80	1007.5361	8	4.5	504.7776	2	50.68	2.69E6	1	39147	Dl21GCL_Snitobei_VS.raw	2	2	166	173
60	58	TRINITY_DN1182_c0_g2_i1_orf1	K.DVFQMHK.F	Y	46.31	903.4272	7	2.0	302.1503	3	17.47	4.17E6	1	10295	Dl21GCL_Snitobei_VS.raw	3	3	79	85
60	58	TRINITY_DN1182_c0_g2_i1_orf1	K.SWSVISLR.Y	Y	40.00	946.5236	8	3.5	474.2707	2	46.47	2.91E6	1	35494	Dl21GCL_Snitobei_VS.raw	2	2	181	188
60	58	TRINITY_DN1182_c0_g2_i1_orf1	K.LPLVEK.M	Y	25.50	697.4374	6	4.0	349.7274	2	19.11	3.06E6	1	11809	Dl21GCL_Snitobei_VS.raw	2	2	146	151
60	58	TRINITY_DN1182_c0_g2_i1_orf1	V.FQMHK.F	Y	23.58	689.3319	5	1.2	345.6736	2	17.24	2.54E5	1	10091	Dl21GCL_Snitobei_VS.raw	1	1	81	85
60	58	TRINITY_DN1182_c0_g2_i1_orf1	K.FHC(+57.02)VIHF.A	Y	22.37	958.4483	7	2.9	320.4910	3	34.31	5.65E5	1	25102	Dl21GCL_Snitobei_VS.raw	1	1	86	92	Carbamidomethylation	C3:Carbamidomethylation:1000.00
39	44	TRINITY_DN4940_c0_g1_i1_orf1	K.IAQDLEMYGVNYFEIR.N	Y	89.91	1959.9399	16	3.2	980.9803	2	66.91	6.86E5	1	50425	Dl21GCL_Snitobei_VS.raw	1	1	194	209
39	44	TRINITY_DN4940_c0_g1_i1_orf1	R.VTTMDAELEFAIQQTTTGK.Q	Y	84.57	2083.0144	19	6.9	695.3502	3	66.02	2.84E5	1	49701	Dl21GCL_Snitobei_VS.raw	1	1	9	27
39	44	TRINITY_DN4940_c0_g1_i1_orf1	R.RKPDTIDVQQMK.A	Y	76.64	1457.7660	12	3.6	486.9310	3	10.81	4.16E6	1	4614	Dl21GCL_Snitobei_VS.raw	1	1	295	306
39	44	TRINITY_DN4940_c0_g1_i1_orf1	K.APDFIFFAPR.V	Y	71.23	1179.6077	10	3.6	590.8132	2	63.56	4.06E6	1	47880	Dl21GCL_Snitobei_VS.raw	3	3	264	273
39	44	TRINITY_DN4940_c0_g1_i1_orf1	K.KAPDFIFFAPR.V	Y	68.78	1307.7025	11	4.7	436.9102	3	50.44	1.86E6	1	38957	Dl21GCL_Snitobei_VS.raw	3	3	263	273
39	44	TRINITY_DN4940_c0_g1_i1_orf1	R.ILALC(+57.02)MGNHELYMR.R	Y	68.22	1719.8259	14	2.7	574.2841	3	47.60	0	1	36474	Dl21GCL_Snitobei_VS.raw	1	1	280	293	Carbamidomethylation	C5:Carbamidomethylation:1000.00
39	44	TRINITY_DN4940_c0_g1_i1_orf1	R.QAELTEAQEMIR.R	Y	67.36	1417.6871	12	3.9	709.8536	2	38.07	1.22E6	1	28400	Dl21GCL_Snitobei_VS.raw	2	2	355	366
39	44	TRINITY_DN4940_c0_g1_i1_orf1	K.DEWEGSITTWWQEHR.G	Y	66.35	1958.8547	15	3.4	653.9611	3	62.97	1.25E6	1	47486	Dl21GCL_Snitobei_VS.raw	1	1	166	180
39	44	TRINITY_DN4940_c0_g1_i1_orf1	R.RLQEEVEAAR.F	Y	62.83	1199.6259	10	3.4	600.8223	2	10.48	7.38E6	1	4300	Dl21GCL_Snitobei_VS.raw	2	2	437	446
39	44	TRINITY_DN4940_c0_g1_i1_orf1	K.STHVVGFLANDR.L	Y	61.60	1314.6680	12	1.5	658.3422	2	25.32	4.84E6	1	17198	Dl21GCL_Snitobei_VS.raw	2	2	140	151
39	44	TRINITY_DN4940_c0_g1_i1_orf1	K.ELATDESIIDPVEER.R	Y	55.94	1714.8260	15	0.6	858.4208	2	47.25	9.41E5	1	36177	Dl21GCL_Snitobei_VS.raw	2	2	490	504
39	44	TRINITY_DN4940_c0_g1_i1_orf1	K.IGFPWSEIR.N	Y	54.14	1103.5763	9	4.8	552.7981	2	58.03	1.88E6	1	44295	Dl21GCL_Snitobei_VS.raw	2	2	238	246
39	44	TRINITY_DN4940_c0_g1_i1_orf1	R.EDTMMEYLK.I	Y	51.23	1158.4937	9	3.1	580.2559	2	43.54	9.59E5	1	33226	Dl21GCL_Snitobei_VS.raw	1	1	185	193
39	44	TRINITY_DN4940_c0_g1_i1_orf1	R.SMTEEMER.R	Y	48.20	1011.4001	8	3.5	506.7091	2	11.53	1.1E6	1	5265	Dl21GCL_Snitobei_VS.raw	1	1	346	353
39	44	TRINITY_DN4940_c0_g1_i1_orf1	K.ENPLQFK.F	Y	46.82	874.4548	7	3.3	438.2361	2	26.34	3.02E6	1	18133	Dl21GCL_Snitobei_VS.raw	1	1	73	79
39	44	TRINITY_DN4940_c0_g1_i1_orf1	K.GDLTWVK.L	Y	46.63	817.4334	7	3.9	409.7256	2	29.29	1.77E6	1	20688	Dl21GCL_Snitobei_VS.raw	2	2	54	60
39	44	TRINITY_DN4940_c0_g1_i1_orf1	R.LFYLQVK.N	Y	42.11	909.5323	7	4.2	455.7754	2	43.13	2.21E6	1	32861	Dl21GCL_Snitobei_VS.raw	1	1	101	107
39	44	TRINITY_DN4940_c0_g1_i1_orf1	K.ELTAMMEK.L	Y	41.92	951.4406	8	5.0	476.7299	2	23.61	1.26E6	1	15655	Dl21GCL_Snitobei_VS.raw	2	2	388	395
39	44	TRINITY_DN4940_c0_g1_i1_orf1	R.KPDTIDVQQMK.A	Y	40.18	1301.6649	11	3.6	434.8972	3	16.18	5.15E5	1	9128	Dl21GCL_Snitobei_VS.raw	2	2	296	306
39	44	TRINITY_DN4940_c0_g1_i1_orf1	K.QLFDQVVK.T	Y	38.72	975.5389	8	2.9	488.7781	2	35.55	2.95E6	1	26213	Dl21GCL_Snitobei_VS.raw	1	1	28	35
39	44	TRINITY_DN4940_c0_g1_i1_orf1	R.NISFNDR.K	Y	37.24	864.4089	7	2.7	433.2129	2	17.22	2.83E6	1	10066	Dl21GCL_Snitobei_VS.raw	1	1	247	253
39	44	TRINITY_DN4940_c0_g1_i1_orf1	K.FIIKPIDK.K	Y	36.29	972.6008	8	3.2	325.2086	3	25.34	7.1E6	1	17214	Dl21GCL_Snitobei_VS.raw	2	2	255	262
39	44	TRINITY_DN4940_c0_g1_i1_orf1	K.LQLEIAAR.E	Y	36.08	912.5392	8	3.0	457.2783	2	33.52	1.46E6	1	24401	Dl21GCL_Snitobei_VS.raw	2	2	323	330
39	44	TRINITY_DN4940_c0_g1_i1_orf1	K.KENPLQFK.F	Y	33.25	1002.5498	8	-6.0	335.1885	3	13.04	1.51E6	1	6541	Dl21GCL_Snitobei_VS.raw	3	3	72	79
39	44	TRINITY_DN4940_c0_g1_i1_orf1	R.RVDQFENM	Y	32.73	1037.4600	8	5.0	519.7399	2	25.44	2.57E6	1	17300	Dl21GCL_Snitobei_VS.raw	1	1	566	573
39	44	TRINITY_DN4940_c0_g1_i1_orf1	I.IKPIDK.K	N	29.31	712.4483	6	3.9	357.2328	2	25.23	1.77E5	1	17116	Dl21GCL_Snitobei_VS.raw	1	1	257	262
39	44	TRINITY_DN4940_c0_g1_i1_orf1	K.MSKDEWEGSITTWWQEHR.G	Y	28.40	2305.0222	18	1.1	577.2635	4	55.14	0	1	42267	Dl21GCL_Snitobei_VS.raw	1	1	163	180
39	44	TRINITY_DN4940_c0_g1_i1_orf1	R.QEEAFQASTTPQHHHVEENEEEEEEEEEEGEDEAPHSDVTK.E	Y	27.92	4773.9458	41	0.8	955.7972	5	25.74	1.65E6	1	17578	Dl21GCL_Snitobei_VS.raw	1	1	449	489
52	32	TRINITY_DN9825_c0_g1_i1_orf1	R.LASLGFLSTGDSLAPGNLGLK.D	Y	92.39	2030.1047	21	5.5	1016.0652	2	67.87	1.17E6	1	51240	Dl21GCL_Snitobei_VS.raw	2	2	139	159
52	32	TRINITY_DN9825_c0_g1_i1_orf1	K.VFDASQEGPAC(+57.02)PQPGVK.L	Y	86.76	1785.8356	17	1.4	893.9263	2	27.38	9.3E5	1	19069	Dl21GCL_Snitobei_VS.raw	1	1	54	70	Carbamidomethylation	C11:Carbamidomethylation:1000.00
52	32	TRINITY_DN9825_c0_g1_i1_orf1	K.EPVYFYEFSYQGR.Y	Y	84.62	1683.7568	13	2.4	842.8877	2	57.70	5.79E5	1	44065	Dl21GCL_Snitobei_VS.raw	1	1	414	426
52	32	TRINITY_DN9825_c0_g1_i1_orf1	K.KQAEILGC(+57.02)PTDTTGNMLIC(+57.02)LNTK.T	Y	72.87	2577.2600	23	3.0	860.0965	3	51.10	2.76E5	1	39519	Dl21GCL_Snitobei_VS.raw	1	1	233	255	Carbamidomethylation	C8:Carbamidomethylation:1000.00;C19:Carbamidomethylation:1000.00
52	32	TRINITY_DN9825_c0_g1_i1_orf1	R.TPTGEVLGSFMTTR.L	Y	72.84	1495.7341	14	5.8	748.8787	2	50.17	2.69E6	1	38721	Dl21GCL_Snitobei_VS.raw	3	3	6	19
52	32	TRINITY_DN9825_c0_g1_i1_orf1	R.FANLMAAASK.E	Y	67.07	1022.5219	10	4.8	512.2706	2	32.70	1.96E6	1	23668	Dl21GCL_Snitobei_VS.raw	1	1	404	413
52	32	TRINITY_DN9825_c0_g1_i1_orf1	R.FLPAQPVDLIR.E	Y	64.90	1267.7288	11	4.6	634.8746	2	52.02	3.93E6	1	40281	Dl21GCL_Snitobei_VS.raw	2	2	292	302
52	32	TRINITY_DN9825_c0_g1_i1_orf1	K.TAEEFAESLTK.F	Y	61.92	1224.5874	11	5.9	613.3046	2	36.54	2.29E6	1	27106	Dl21GCL_Snitobei_VS.raw	2	2	256	266
52	32	TRINITY_DN9825_c0_g1_i1_orf1	R.FQPPVAVKPWNK.V	Y	60.38	1409.7819	12	3.6	470.9362	3	35.41	3.72E6	1	26078	Dl21GCL_Snitobei_VS.raw	2	2	42	53
52	32	TRINITY_DN9825_c0_g1_i1_orf1	R.YAEPPVGQQR.F	Y	57.31	1143.5673	10	3.9	572.7932	2	13.00	2.21E6	1	6508	Dl21GCL_Snitobei_VS.raw	4	4	32	41
52	32	TRINITY_DN9825_c0_g1_i1_orf1	R.LAPIIYLYER.N	Y	57.16	1249.7070	10	4.2	625.8634	2	57.01	1.4E6	1	43576	Dl21GCL_Snitobei_VS.raw	2	2	349	358
52	32	TRINITY_DN9825_c0_g1_i1_orf1	K.LNEVPVITGITK.D	Y	57.12	1282.7496	12	4.4	642.3849	2	44.52	1.09E6	1	34067	Dl21GCL_Snitobei_VS.raw	2	2	306	317
52	32	TRINITY_DN9825_c0_g1_i1_orf1	K.YLEIGNDLTMK.T	Y	52.96	1295.6431	11	4.7	648.8318	2	46.20	5.45E5	1	35280	Dl21GCL_Snitobei_VS.raw	1	1	508	518
52	32	TRINITY_DN9825_c0_g1_i1_orf1	R.LTSIWANFAK.T	Y	52.43	1149.6182	10	4.7	575.8190	2	52.22	9.29E5	1	40408	Dl21GCL_Snitobei_VS.raw	2	2	472	481
52	32	TRINITY_DN9825_c0_g1_i1_orf1	R.LNVYTTK.L	Y	43.86	837.4596	7	4.7	419.7390	2	12.14	2.01E5	1	5808	Dl21GCL_Snitobei_VS.raw	1	1	79	85
52	32	TRINITY_DN9825_c0_g1_i1_orf1	R.MNVWER.L	Y	41.82	833.3854	6	5.2	417.7021	2	23.55	1.87E6	1	15603	Dl21GCL_Snitobei_VS.raw	2	2	526	531
52	32	TRINITY_DN9825_c0_g1_i1_orf1	K.LMSEDC(+57.02)LR.L	Y	38.19	1022.4525	8	4.0	512.2356	2	20.75	2.35E6	1	13252	Dl21GCL_Snitobei_VS.raw	1	1	71	78	Carbamidomethylation	C6:Carbamidomethylation:1000.00
52	32	TRINITY_DN9825_c0_g1_i1_orf1	K.DAPEIPTVER.L	Y	35.92	1125.5665	10	3.7	563.7926	2	32.76	8.98E5	1	23722	Dl21GCL_Snitobei_VS.raw	2	2	462	471
52	32	TRINITY_DN9825_c0_g1_i1_orf1	K.DQVEALR.W	Y	32.89	829.4293	7	4.4	415.7238	2	12.94	7.9E5	1	6468	Dl21GCL_Snitobei_VS.raw	2	2	160	166
52	32	TRINITY_DN9825_c0_g1_i1_orf1	R.LFPLKPLNAPVK.H	Y	32.13	1335.8278	12	3.9	446.2849	3	39.59	1.33E6	1	29719	Dl21GCL_Snitobei_VS.raw	1	1	532	543
52	32	TRINITY_DN9825_c0_g1_i1_orf1	K.LFQNVK.W	Y	29.06	747.4279	6	4.0	374.7227	2	13.04	6.41E5	1	6537	Dl21GCL_Snitobei_VS.raw	1	1	492	497
52	32	TRINITY_DN9825_c0_g1_i1_orf1	K.RPVLVF.F	Y	21.77	729.4537	6	4.0	365.7356	2	38.81	8.25E5	1	29033	Dl21GCL_Snitobei_VS.raw	1	1	99	104
52	32	TRINITY_DN9825_c0_g1_i1_orf1	R.LFPLKPL.N	Y	21.32	826.5316	7	1.7	414.2738	2	47.94	3.4E5	1	36778	Dl21GCL_Snitobei_VS.raw	1	1	532	538
51	45	TRINITY_DN1460_c0_g1_i1_orf1	R.EVAAFAQFGSDLDAATQQLLNR.G	Y	93.34	2364.1709	22	4.2	1183.0977	2	69.73	5.27E5	1	52771	Dl21GCL_Snitobei_VS.raw	1	1	437	458
51	45	TRINITY_DN1460_c0_g1_i1_orf1	K.GMALNLEPDNVGVVVFGNDR.H	Y	81.04	2115.0417	20	2.7	706.0231	3	67.18	7.86E5	1	50662	Dl21GCL_Snitobei_VS.raw	2	2	99	118
51	45	TRINITY_DN1460_c0_g1_i1_orf1	R.EAYPGDVFYLHSR.L	Y	78.81	1552.7310	13	0.1	777.3729	2	41.60	1.34E7	1	31504	Dl21GCL_Snitobei_VS.raw	2	2	330	342
51	45	TRINITY_DN1460_c0_g1_i1_orf1	F.AQFGSDLDAATQQLLNR.G	Y	76.23	1846.9172	17	9.3	924.4745	2	59.07	1.49E6	1	44981	Dl21GCL_Snitobei_VS.raw	1	1	442	458
51	45	TRINITY_DN1460_c0_g1_i1_orf1	K.HALIIFDDLSK.Q	Y	75.66	1270.6921	11	2.9	636.3552	2	47.70	2.4E6	1	36562	Dl21GCL_Snitobei_VS.raw	2	2	301	311
51	45	TRINITY_DN1460_c0_g1_i1_orf1	R.VVDALGNPIDGK.G	Y	69.95	1196.6400	12	4.7	599.3301	2	33.27	3.88E6	1	24175	Dl21GCL_Snitobei_VS.raw	1	1	145	156
51	45	TRINITY_DN1460_c0_g1_i1_orf1	R.TGAIVDVPVGSELLGR.V	Y	60.27	1581.8726	16	3.2	791.9461	2	57.82	1.6E6	1	44143	Dl21GCL_Snitobei_VS.raw	2	2	129	144
51	45	TRINITY_DN1460_c0_g1_i1_orf1	K.TALAIDTIINQK.R	Y	59.22	1299.7397	12	3.5	650.8795	2	48.28	2.65E6	1	37068	Dl21GCL_Snitobei_VS.raw	2	2	214	225
51	45	TRINITY_DN1460_c0_g1_i1_orf1	Y.LAPYSGC(+57.02)AMGEFFR.D	Y	57.86	1604.7115	14	1.7	803.3644	2	55.35	3.49E5	1	42403	Dl21GCL_Snitobei_VS.raw	1	1	283	296	Carbamidomethylation	C7:Carbamidomethylation:1000.00
51	45	TRINITY_DN1460_c0_g1_i1_orf1	K.AVDSLVPIGR.G	Y	57.11	1025.5869	10	2.0	513.8018	2	38.33	7.09E6	1	28618	Dl21GCL_Snitobei_VS.raw	2	2	190	199
51	45	TRINITY_DN1460_c0_g1_i1_orf1	R.STVAQIVK.R	Y	52.16	844.5018	8	3.3	423.2596	2	14.62	1.74E6	1	7859	Dl21GCL_Snitobei_VS.raw	2	2	249	256
51	45	TRINITY_DN1460_c0_g1_i1_orf1	K.EFLTHIK.S	Y	51.99	886.4912	7	4.2	444.2547	2	17.88	2.74E6	1	10674	Dl21GCL_Snitobei_VS.raw	1	1	505	511
51	45	TRINITY_DN1460_c0_g1_i1_orf1	R.SAEISSILEER.I	Y	50.55	1232.6248	11	5.6	617.3231	2	41.48	5.92E6	1	31394	Dl21GCL_Snitobei_VS.raw	2	2	43	53
51	45	TRINITY_DN1460_c0_g1_i1_orf1	Y.SGC(+57.02)AMGEFFR.D	Y	48.48	1160.4742	10	3.1	581.2462	2	41.32	7.15E5	1	31250	Dl21GCL_Snitobei_VS.raw	1	1	287	296	Carbamidomethylation	C3:Carbamidomethylation:1000.00
51	45	TRINITY_DN1460_c0_g1_i1_orf1	K.ENIISEASDAK.L	Y	46.95	1175.5669	11	2.4	588.7921	2	25.39	1.3E6	1	17260	Dl21GCL_Snitobei_VS.raw	1	1	524	534
51	45	TRINITY_DN1460_c0_g1_i1_orf1	K.KVVTDFLSSFST	Y	46.19	1329.6816	12	6.9	665.8527	2	59.27	1.68E6	1	45112	Dl21GCL_Snitobei_VS.raw	2	2	537	548
51	45	TRINITY_DN1460_c0_g1_i1_orf1	R.VLSIGDGIAR.V	Y	42.82	999.5713	10	3.9	500.7949	2	34.93	9.28E6	1	25655	Dl21GCL_Snitobei_VS.raw	2	2	69	78
51	45	TRINITY_DN1460_c0_g1_i1_orf1	R.QMSLLLR.R	Y	37.69	859.4949	7	3.8	430.7564	2	37.38	4E6	1	27847	Dl21GCL_Snitobei_VS.raw	1	1	318	324
51	45	TRINITY_DN1460_c0_g1_i1_orf1	K.APGIIPR.V	Y	37.60	722.4438	7	3.8	362.2306	2	18.58	6.82E6	1	11325	Dl21GCL_Snitobei_VS.raw	2	2	171	177
51	45	TRINITY_DN1460_c0_g1_i1_orf1	K.DLLATIAK.E	Y	36.99	843.5065	8	3.1	422.7618	2	43.26	8.1E6	1	32972	Dl21GCL_Snitobei_VS.raw	2	2	516	523
51	45	TRINITY_DN1460_c0_g1_i1_orf1	K.LELAQYR.E	Y	34.90	891.4814	7	2.6	446.7491	2	26.01	7.57E6	1	17824	Dl21GCL_Snitobei_VS.raw	1	1	430	436
51	45	TRINITY_DN1460_c0_g1_i1_orf1	R.LTELLK.Q	N	29.45	715.4480	6	2.7	358.7322	2	22.85	6.35E6	1	14985	Dl21GCL_Snitobei_VS.raw	3	3	462	467
51	45	TRINITY_DN1460_c0_g1_i1_orf1	R.QM(+15.99)SLLLR.R	Y	28.09	875.4899	7	2.3	438.7532	2	24.91	3.97E5	1	16828	Dl21GCL_Snitobei_VS.raw	1	1	318	324	Oxidation (M)	M2:Oxidation (M):1000.00
51	45	TRINITY_DN1460_c0_g1_i1_orf1	F.LTHIK.S	N	27.59	610.3802	5	3.3	306.1984	2	17.89	3.53E5	1	10682	Dl21GCL_Snitobei_VS.raw	1	1	507	511
51	45	TRINITY_DN1460_c0_g1_i1_orf1	R.ELIIGDR.Q	Y	27.15	814.4548	7	1.1	408.2351	2	25.41	5.2E6	1	17279	Dl21GCL_Snitobei_VS.raw	1	1	203	209
51	45	TRINITY_DN1460_c0_g1_i1_orf1	A.LLSLR.L	N	23.48	600.3959	5	3.4	301.2062	2	18.01	1.03E6	1	10792	Dl21GCL_Snitobei_VS.raw	1	1	3	7
40	281	TRINITY_DN8524_c0_g1_i2_orf1	K.LFKDEELVSLIDPILDVDDVNRDGFIDYPEFIQAQQK.A	Y	95.10	4336.1787	37	3.4	1085.0557	4	69.75	5.74E5	1	52787	Dl21GCL_Snitobei_VS.raw	1	1	190	226
40	281	TRINITY_DN8524_c0_g1_i2_orf1	K.LFKDEELVSLIDPILDVDDVNR.D	Y	93.34	2556.3323	22	2.5	1279.1766	2	69.71	2.27E7	1	52748	Dl21GCL_Snitobei_VS.raw	2	2	190	211
40	281	TRINITY_DN8524_c0_g1_i2_orf1	K.SLIHWHEQGNAEPGTPNAGEK.L	Y	90.11	2271.0669	21	2.8	758.0317	3	24.62	2.12E7	1	16566	Dl21GCL_Snitobei_VS.raw	6	6	169	189
40	281	TRINITY_DN8524_c0_g1_i2_orf1	K.AHIAEHLDVPIDTNK.M	Y	87.03	1671.8580	15	0.4	558.2935	3	26.37	6.92E7	1	18155	Dl21GCL_Snitobei_VS.raw	5	5	125	139
40	281	TRINITY_DN8524_c0_g1_i2_orf1	K.MTDQELQFHYFK.M	Y	85.60	1585.7235	12	2.8	793.8712	2	41.35	7.04E7	1	31279	Dl21GCL_Snitobei_VS.raw	5	5	140	151
40	281	TRINITY_DN8524_c0_g1_i2_orf1	K.MHDADNNNKLDGC(+57.02)ELIK.S	Y	83.46	1985.8934	17	5.0	662.9750	3	20.07	1.93E7	1	12648	Dl21GCL_Snitobei_VS.raw	5	5	152	168	Carbamidomethylation	C13:Carbamidomethylation:1000.00
40	281	TRINITY_DN8524_c0_g1_i2_orf1	R.DGFIDYPEFIQAQQK.A	Y	80.12	1797.8573	15	3.9	899.9394	2	63.81	3.52E6	1	48045	Dl21GCL_Snitobei_VS.raw	1	1	212	226
40	281	TRINITY_DN8524_c0_g1_i2_orf1	R.PQQILNTVNIAQEK.A	Y	78.32	1594.8678	14	3.3	798.4438	2	38.22	1.51E6	1	28523	Dl21GCL_Snitobei_VS.raw	2	2	111	124
40	281	TRINITY_DN8524_c0_g1_i2_orf1	A.PGVPPQHYQQPIHGQQMH.Q	Y	67.53	2077.9905	18	4.7	520.5073	4	18.66	1.02E6	1	11394	Dl21GCL_Snitobei_VS.raw	1	1	27	44
40	281	TRINITY_DN8524_c0_g1_i2_orf1	K.M(+15.99)TDQELQFHYFK.M	Y	62.45	1601.7184	12	3.5	534.9153	3	37.40	9.63E6	1	27862	Dl21GCL_Snitobei_VS.raw	7	7	140	151	Oxidation (M)	M1:Oxidation (M):1000.00
40	281	TRINITY_DN8524_c0_g1_i2_orf1	R.VAPGVPPQHYQQPIHGQQMH.Q	Y	56.58	2248.0959	20	0.6	750.3730	3	18.64	2.67E7	1	11376	Dl21GCL_Snitobei_VS.raw	3	3	25	44
40	281	TRINITY_DN8524_c0_g1_i2_orf1	K.LDGC(+57.02)ELIK.S	Y	51.54	946.4794	8	4.5	474.2491	2	27.90	7.37E6	1	19539	Dl21GCL_Snitobei_VS.raw	1	1	161	168	Carbamidomethylation	C4:Carbamidomethylation:1000.00
40	281	TRINITY_DN8524_c0_g1_i2_orf1	H.IAEHLDVPIDTNK.M	Y	46.73	1463.7620	13	3.1	488.9294	3	31.01	5.61E5	1	22167	Dl21GCL_Snitobei_VS.raw	1	1	127	139
40	281	TRINITY_DN8524_c0_g1_i2_orf1	K.M(+15.99)HDADNNNKLDGC(+57.02)ELIK.S	Y	26.32	2001.8884	17	4.5	501.4817	4	18.32	2.21E6	1	11080	Dl21GCL_Snitobei_VS.raw	1	1	152	168	Oxidation (M); Carbamidomethylation	M1:Oxidation (M):1000.00;C13:Carbamidomethylation:1000.00
62	33	TRINITY_DN184_c0_g1_i11_orf1	R.SESTSEFQPLEDKEVEYFFASDASAVIEHTNR.V	Y	90.46	3661.6694	32	2.5	916.4269	4	67.39	1.48E6	1	50841	Dl21GCL_Snitobei_VS.raw	1	1	236	267
62	33	TRINITY_DN184_c0_g1_i11_orf1	R.ESHC(+57.02)GVHINAGPEIGVASTK.A	Y	83.89	2061.9902	20	4.7	688.3406	3	24.31	3.82E6	1	16283	Dl21GCL_Snitobei_VS.raw	2	2	452	471	Carbamidomethylation	C4:Carbamidomethylation:1000.00
62	33	TRINITY_DN184_c0_g1_i11_orf1	R.GYDSAGVALDSPDGK.D	Y	81.52	1450.6576	15	6.5	726.3408	2	29.04	7.65E5	1	20511	Dl21GCL_Snitobei_VS.raw	2	2	34	48
62	33	TRINITY_DN184_c0_g1_i11_orf1	R.LATDHVPILYGK.D	Y	78.67	1325.7343	12	3.3	442.9202	3	35.00	7.7E6	1	25718	Dl21GCL_Snitobei_VS.raw	3	3	208	219
62	33	TRINITY_DN184_c0_g1_i11_orf1	R.GYNFATC(+57.02)MEGALK.V	Y	70.01	1460.6428	13	5.0	731.3323	2	49.99	1.19E6	1	38565	Dl21GCL_Snitobei_VS.raw	2	2	541	553	Carbamidomethylation	C7:Carbamidomethylation:1000.00
62	33	TRINITY_DN184_c0_g1_i11_orf1	K.EIFEQPESVVNTMR.G	Y	68.79	1677.8032	14	-2.4	839.9069	2	48.50	1.45E6	1	37262	Dl21GCL_Snitobei_VS.raw	1	1	323	336
62	33	TRINITY_DN184_c0_g1_i11_orf1	R.LNFQDNSVTLGGIK.D	Y	67.24	1504.7886	14	5.1	753.4054	2	47.32	1.76E6	1	36234	Dl21GCL_Snitobei_VS.raw	2	2	339	352
62	33	TRINITY_DN184_c0_g1_i11_orf1	K.C(+57.02)MNALQQVTAR.E	Y	64.52	1290.6173	11	4.2	646.3187	2	29.76	6.69E5	1	21071	Dl21GCL_Snitobei_VS.raw	2	2	597	607	Carbamidomethylation	C1:Carbamidomethylation:1000.00
62	33	TRINITY_DN184_c0_g1_i11_orf1	K.ALEDEIFTR.D	Y	60.48	1092.5450	9	3.9	547.2819	2	42.26	3.89E6	1	32080	Dl21GCL_Snitobei_VS.raw	1	1	61	69
62	33	TRINITY_DN184_c0_g1_i11_orf1	R.WATHGVPSEVNSHPQR.S	Y	59.70	1800.8656	16	4.0	451.2255	4	16.02	6.71E6	1	9003	Dl21GCL_Snitobei_VS.raw	4	4	89	104
62	33	TRINITY_DN184_c0_g1_i11_orf1	R.LMLIGC(+57.02)GTSYHSAVATR.Q	Y	53.38	1835.9022	17	5.0	612.9777	3	36.23	2.05E6	1	26828	Dl21GCL_Snitobei_VS.raw	1	1	364	380	Carbamidomethylation	C6:Carbamidomethylation:1000.00
62	33	TRINITY_DN184_c0_g1_i11_orf1	K.GNYEYFMQK.E	Y	50.59	1178.5066	9	2.2	590.2618	2	34.18	2.68E6	1	24985	Dl21GCL_Snitobei_VS.raw	2	2	314	322
62	33	TRINITY_DN184_c0_g1_i11_orf1	K.MEIQQIMK.G	Y	48.70	1019.5144	8	5.8	510.7674	2	34.92	2.54E6	1	25646	Dl21GCL_Snitobei_VS.raw	2	2	306	313
62	33	TRINITY_DN184_c0_g1_i11_orf1	R.GSPLLVGIK.T	Y	47.59	882.5538	9	3.5	442.2857	2	36.40	1.87E6	1	26979	Dl21GCL_Snitobei_VS.raw	2	2	195	203
62	33	TRINITY_DN184_c0_g1_i11_orf1	K.LDEEVKELAK.S	Y	45.67	1172.6288	10	2.7	391.8846	3	18.54	2.81E5	1	11292	Dl21GCL_Snitobei_VS.raw	1	1	518	527
62	33	TRINITY_DN184_c0_g1_i11_orf1	K.DYIPEIK.R	N	40.10	876.4592	7	3.8	439.2386	2	35.91	1.8E6	1	26535	Dl21GCL_Snitobei_VS.raw	2	2	353	359
62	33	TRINITY_DN184_c0_g1_i11_orf1	R.STELPVIPR.S	Y	36.69	1010.5760	9	5.0	506.2978	2	35.46	3.88E5	1	26129	Dl21GCL_Snitobei_VS.raw	1	1	227	235
62	33	TRINITY_DN184_c0_g1_i11_orf1	R.QQIIEALK.N	Y	35.28	941.5546	8	3.5	471.7862	2	27.65	1.23E6	1	19320	Dl21GCL_Snitobei_VS.raw	2	2	499	506
62	33	TRINITY_DN184_c0_g1_i11_orf1	R.KEILELLVGGLK.R	Y	34.25	1310.8173	12	2.6	437.9475	3	59.96	2.69E5	1	45632	Dl21GCL_Snitobei_VS.raw	1	1	17	28
62	33	TRINITY_DN184_c0_g1_i11_orf1	K.EILELLVGGLK.R	Y	33.79	1182.7223	11	4.0	592.3708	2	68.39	8.84E5	1	51648	Dl21GCL_Snitobei_VS.raw	1	1	18	28
62	33	TRINITY_DN184_c0_g1_i11_orf1	R.NTPIFR.D	Y	32.31	746.4075	6	2.0	374.2118	2	16.61	8.47E5	1	9503	Dl21GCL_Snitobei_VS.raw	1	1	403	408
62	33	TRINITY_DN184_c0_g1_i11_orf1	F.A(+42.01)YLNYLTPK.S	Y	28.76	1123.5913	9	5.6	562.8061	2	44.20	4.04E5	1	33806	Dl21GCL_Snitobei_VS.raw	1	1	6	14	Acetylation (Protein N-term)	A1:Acetylation (Protein N-term):1000.00
62	33	TRINITY_DN184_c0_g1_i11_orf1	K.SLLIMGR.G	Y	23.89	788.4578	7	4.3	395.2379	2	35.40	2.27E6	1	26069	Dl21GCL_Snitobei_VS.raw	1	1	534	540
76	103	TRINITY_DN39_c0_g1_i4_orf1	K.TDYQVLC(+57.02)GC(+57.02)NPAWVPTSGGNVPPNAIPGGETESGEPLFVGR.V	Y	98.00	4299.0000	41	6.4	1075.7642	4	67.70	1.85E6	1	51099	Dl21GCL_Snitobei_VS.raw	3	3	419	459	Carbamidomethylation	C7:Carbamidomethylation:1000.00;C9:Carbamidomethylation:1000.00
76	103	TRINITY_DN39_c0_g1_i4_orf1	R.TKPDVAEVDTPGILSGDELR.G	Y	97.66	2111.0745	20	5.2	704.7024	3	45.35	3.02E7	1	34682	Dl21GCL_Snitobei_VS.raw	6	6	119	138
76	103	TRINITY_DN39_c0_g1_i4_orf1	K.TANDAHIALTTGPSEGDPMYEVFIGGWGNSK.S	Y	88.43	3234.4927	31	2.8	1079.1746	3	67.40	1.36E6	1	50849	Dl21GCL_Snitobei_VS.raw	1	1	81	111
76	103	TRINITY_DN39_c0_g1_i4_orf1	R.VNHEGTITIGK.V	Y	79.57	1167.6248	11	3.5	584.8217	2	10.68	1.84E7	1	4492	Dl21GCL_Snitobei_VS.raw	2	2	460	470
76	103	TRINITY_DN39_c0_g1_i4_orf1	R.FEQHGAHAGSSVPVQK.N	Y	76.94	1677.8223	16	0.3	420.4630	4	9.51	3.97E6	1	3342	Dl21GCL_Snitobei_VS.raw	1	1	328	343
76	103	TRINITY_DN39_c0_g1_i4_orf1	R.VDTPSLLNPNEYK.R	Y	70.42	1488.7460	13	5.1	745.3841	2	45.02	1.48E6	1	34452	Dl21GCL_Snitobei_VS.raw	2	2	263	275
76	103	TRINITY_DN39_c0_g1_i4_orf1	K.VKPSHC(+57.02)VC(+57.02)YVPWGGAEHGK.T	Y	65.29	2167.0090	19	4.2	434.4109	5	19.46	2.17E7	1	12125	Dl21GCL_Snitobei_VS.raw	7	7	400	418	Carbamidomethylation	C6:Carbamidomethylation:1000.00;C8:Carbamidomethylation:1000.00
76	103	TRINITY_DN39_c0_g1_i4_orf1	K.DDDEPLFVGR.A	Y	62.43	1161.5302	10	6.2	581.7759	2	41.81	5.69E5	1	31692	Dl21GCL_Snitobei_VS.raw	1	1	379	388
76	103	TRINITY_DN39_c0_g1_i4_orf1	K.LEYNFYPVTTGQIQFR.V	Y	56.47	1974.9839	16	2.9	659.3372	3	63.72	8.74E4	1	47982	Dl21GCL_Snitobei_VS.raw	1	1	63	78
76	103	TRINITY_DN39_c0_g1_i4_orf1	R.FLISWLDGR.I	Y	52.19	1105.5920	9	4.4	553.8057	2	65.50	2.67E6	1	49281	Dl21GCL_Snitobei_VS.raw	2	2	277	285
76	103	TRINITY_DN39_c0_g1_i4_orf1	C.YVPWGGAEHGK.T	Y	42.83	1199.5723	11	3.3	400.8660	3	17.46	1.23E6	1	10292	Dl21GCL_Snitobei_VS.raw	1	1	408	418
76	103	TRINITY_DN39_c0_g1_i4_orf1	R.TSWGATGNWK.L	Y	36.73	1106.5145	10	4.5	554.2670	2	29.20	5.99E5	1	20623	Dl21GCL_Snitobei_VS.raw	1	1	316	325
76	103	TRINITY_DN39_c0_g1_i4_orf1	R.GFWIR.W	Y	35.91	677.3649	5	3.8	339.6910	2	36.26	9.62E6	1	26852	Dl21GCL_Snitobei_VS.raw	2	2	139	143
76	103	TRINITY_DN39_c0_g1_i4_orf1	K.VQPSHNALYIPYGGSEVSFSEYEILVSQ	Y	27.85	3112.5029	28	3.1	1038.5115	3	69.19	4.71E5	1	52291	Dl21GCL_Snitobei_VS.raw	1	1	471	498
76	103	TRINITY_DN39_c0_g1_i4_orf1	K.VQPSHNALYIPY.G	Y	26.47	1400.7089	12	4.9	701.3652	2	43.68	4.65E5	1	33346	Dl21GCL_Snitobei_VS.raw	1	1	471	482
42	69	TRINITY_DN66_c0_g1_i1_orf1	R.ALSMTDELLELVPTHQR.A	Y	90.07	1952.0037	17	4.0	651.6778	3	65.44	1.08E7	1	49229	Dl21GCL_Snitobei_VS.raw	3	3	230	246
42	69	TRINITY_DN66_c0_g1_i1_orf1	R.IATVLYYMSDVEQGGGTVFTK.I	Y	88.90	2278.1191	21	4.2	1140.0717	2	67.72	3.08E5	1	51112	Dl21GCL_Snitobei_VS.raw	1	1	463	483
42	69	TRINITY_DN66_c0_g1_i1_orf1	R.IVVYHDVIYDSEIETIK.R	Y	83.63	2035.0513	17	3.8	679.3603	3	49.60	4.36E6	1	38219	Dl21GCL_Snitobei_VS.raw	2	2	350	366
42	69	TRINITY_DN66_c0_g1_i1_orf1	K.IAPFKEEEAFLEPR.I	Y	73.72	1674.8616	14	4.3	559.2969	3	46.88	1.25E7	1	35841	Dl21GCL_Snitobei_VS.raw	3	3	336	349
42	69	TRINITY_DN66_c0_g1_i1_orf1	R.GEDGHDDDVTFADQQFTVIEK.Q	Y	67.56	2365.0347	21	4.3	789.3555	3	48.55	2.6E5	1	37306	Dl21GCL_Snitobei_VS.raw	2	2	270	290
42	69	TRINITY_DN66_c0_g1_i1_orf1	A.PFKEEEAFLEPR.I	Y	66.50	1490.7405	12	4.4	497.9229	3	46.58	8.61E5	1	35590	Dl21GCL_Snitobei_VS.raw	2	2	338	349
42	69	TRINITY_DN66_c0_g1_i1_orf1	R.NIQQYLSNPINAYLLVK.R	Y	65.51	1990.0887	17	3.7	664.3726	3	68.92	1.96E5	1	52058	Dl21GCL_Snitobei_VS.raw	1	1	76	92
42	69	TRINITY_DN66_c0_g1_i1_orf1	K.SAWLQEEEHK.Y	Y	63.74	1255.5833	10	3.0	628.8008	2	17.00	9.41E6	1	9866	Dl21GCL_Snitobei_VS.raw	3	3	396	405
42	69	TRINITY_DN66_c0_g1_i1_orf1	R.IVVYHDVIYDSEIETIKR.M	Y	63.35	2191.1523	18	3.0	548.7970	4	42.95	7.38E5	1	32699	Dl21GCL_Snitobei_VS.raw	1	1	350	367
42	69	TRINITY_DN66_c0_g1_i1_orf1	K.TGELEFANYR.I	Y	62.20	1198.5618	10	5.0	600.2911	2	36.89	2.38E6	1	27416	Dl21GCL_Snitobei_VS.raw	2	2	383	392
42	69	TRINITY_DN66_c0_g1_i1_orf1	R.GEISLPLDVQK.K	Y	58.63	1197.6604	11	4.4	599.8401	2	44.16	1.52E6	1	33771	Dl21GCL_Snitobei_VS.raw	2	2	310	320
42	69	TRINITY_DN66_c0_g1_i1_orf1	R.RPC(+57.02)TLENQEPEPES	Y	54.79	1684.7362	14	3.8	843.3785	2	17.44	3.55E6	1	10276	Dl21GCL_Snitobei_VS.raw	1	1	539	552	Carbamidomethylation	C3:Carbamidomethylation:1000.00
42	69	TRINITY_DN66_c0_g1_i1_orf1	K.INISLWPK.K	Y	54.08	969.5647	8	4.8	485.7919	2	50.63	4.64E6	1	39106	Dl21GCL_Snitobei_VS.raw	3	3	484	491
42	69	TRINITY_DN66_c0_g1_i1_orf1	K.QVKPLEEMTEK.E	Y	49.61	1330.6802	11	3.4	666.3496	2	18.11	6.09E5	1	10892	Dl21GCL_Snitobei_VS.raw	1	1	291	301
42	69	TRINITY_DN66_c0_g1_i1_orf1	R.AYYQEEIQK.K	Y	48.00	1170.5557	9	4.3	586.2876	2	18.48	3.08E6	1	11235	Dl21GCL_Snitobei_VS.raw	1	1	252	260
42	69	TRINITY_DN66_c0_g1_i1_orf1	R.ALSM(+15.99)TDELLELVPTHQR.A	Y	45.64	1967.9987	17	-1.2	657.0060	3	52.62	2.73E5	1	40666	Dl21GCL_Snitobei_VS.raw	1	1	230	246	Oxidation (M)	M4:Oxidation (M):1000.00
42	69	TRINITY_DN66_c0_g1_i1_orf1	R.NDLKFPTDEDLNGAAVALMR.L	Y	37.14	2189.0786	20	3.2	730.7025	3	64.17	1.86E5	1	48266	Dl21GCL_Snitobei_VS.raw	1	1	122	141
42	69	TRINITY_DN66_c0_g1_i1_orf1	K.FPTDEDLNGAAVALMR.L	Y	29.40	1718.8297	16	2.2	860.4240	2	57.65	0	1	44031	Dl21GCL_Snitobei_VS.raw	1	1	126	141
42	69	TRINITY_DN66_c0_g1_i1_orf1	I.SLWPK.K	Y	28.21	629.3537	5	3.9	315.6854	2	24.13	1.22E8	1	16121	Dl21GCL_Snitobei_VS.raw	7	7	487	491
42	69	TRINITY_DN66_c0_g1_i1_orf1	R.GIPFLK.I	Y	23.87	673.4163	6	2.8	337.7163	2	40.13	5.58E6	1	30193	Dl21GCL_Snitobei_VS.raw	2	2	330	335
42	69	TRINITY_DN66_c0_g1_i1_orf1	A.YLLVK.R	N	21.88	634.4054	5	4.5	318.2114	2	22.11	2.43E5	1	14328	Dl21GCL_Snitobei_VS.raw	1	1	88	92
46	37	TRINITY_DN9593_c0_g1_i1_orf1	R.DATEDKVTVDC(+57.02)AEAIK.R	Y	82.29	1763.8247	16	4.1	588.9512	3	27.65	5.27E6	1	19313	Dl21GCL_Snitobei_VS.raw	2	2	110	125	Carbamidomethylation	C11:Carbamidomethylation:1000.00
46	37	TRINITY_DN9593_c0_g1_i1_orf1	R.SDYLETFEFINK.L	Y	78.32	1504.7085	12	4.0	753.3645	2	62.85	3.6E6	1	47406	Dl21GCL_Snitobei_VS.raw	2	2	447	458
46	37	TRINITY_DN9593_c0_g1_i1_orf1	K.GPGVAQAQFNTDESIQAFAHSSFQYALSR.N	Y	76.52	3126.4795	29	-0.2	1043.1669	3	66.61	2.82E5	1	50172	Dl21GCL_Snitobei_VS.raw	1	1	233	261
46	37	TRINITY_DN9593_c0_g1_i1_orf1	K.ATDFVVPGAGK.L	Y	76.21	1060.5553	11	5.7	531.2880	2	30.16	1.88E6	1	21430	Dl21GCL_Snitobei_VS.raw	1	1	201	211
46	37	TRINITY_DN9593_c0_g1_i1_orf1	R.FKDIFQEIFDAEYK.T	Y	74.26	1791.8718	14	5.6	896.9482	2	68.09	2.26E5	1	51420	Dl21GCL_Snitobei_VS.raw	1	1	281	294
46	37	TRINITY_DN9593_c0_g1_i1_orf1	R.LIDDMVAYAMK.S	Y	70.15	1268.6145	11	3.5	635.3168	2	53.97	2.31E6	1	41477	Dl21GCL_Snitobei_VS.raw	2	2	308	318
46	37	TRINITY_DN9593_c0_g1_i1_orf1	K.DIFQEIFDAEYK.T	Y	68.17	1516.7085	12	3.2	759.3640	2	69.80	5.08E5	1	52834	Dl21GCL_Snitobei_VS.raw	1	1	283	294
46	37	TRINITY_DN9593_c0_g1_i1_orf1	K.SEGGFVWAC(+57.02)K.N	Y	67.89	1139.5070	10	4.6	570.7634	2	36.31	5.06E6	1	26894	Dl21GCL_Snitobei_VS.raw	2	2	319	328	Carbamidomethylation	C9:Carbamidomethylation:1000.00
46	37	TRINITY_DN9593_c0_g1_i1_orf1	K.VC(+57.02)IDTIESGFMTK.D	Y	67.30	1499.7000	13	3.6	750.8599	2	51.62	3.25E6	1	39973	Dl21GCL_Snitobei_VS.raw	2	2	420	432	Carbamidomethylation	C2:Carbamidomethylation:1000.00
46	37	TRINITY_DN9593_c0_g1_i1_orf1	K.LEIMWTGISSQK.I	Y	66.47	1391.7119	12	4.5	696.8664	2	52.51	1.56E6	1	40597	Dl21GCL_Snitobei_VS.raw	2	2	212	223
46	37	TRINITY_DN9593_c0_g1_i1_orf1	K.IHHTVYEFK.G	Y	64.22	1172.5978	9	4.1	391.8748	3	10.66	5.74E6	1	4467	Dl21GCL_Snitobei_VS.raw	1	1	224	232
46	37	TRINITY_DN9593_c0_g1_i1_orf1	R.DATEDKVTVDC(+57.02)AEAIKR.Y	Y	61.50	1919.9258	17	3.4	640.9847	3	23.06	7.19E5	1	15175	Dl21GCL_Snitobei_VS.raw	1	1	110	126	Carbamidomethylation	C11:Carbamidomethylation:1000.00
46	37	TRINITY_DN9593_c0_g1_i1_orf1	K.AGSVVDILGDEMTR.I	Y	55.60	1461.7134	14	5.9	731.8683	2	56.50	1.89E6	1	43248	Dl21GCL_Snitobei_VS.raw	3	3	67	80
46	37	TRINITY_DN9593_c0_g1_i1_orf1	R.NYPLYLSTK.N	Y	53.76	1097.5757	9	2.5	549.7965	2	35.47	5.26E6	1	26141	Dl21GCL_Snitobei_VS.raw	2	2	262	270
46	37	TRINITY_DN9593_c0_g1_i1_orf1	R.LVTGWNKPIIIGR.H	Y	53.56	1465.8768	13	5.3	489.6355	3	41.71	2.81E6	1	31602	Dl21GCL_Snitobei_VS.raw	1	1	180	192
46	37	TRINITY_DN9593_c0_g1_i1_orf1	K.VC(+57.02)IDTIESGFM(+15.99)TK.D	Y	48.48	1515.6949	13	6.8	758.8599	2	44.59	6.84E5	1	34130	Dl21GCL_Snitobei_VS.raw	1	1	420	432	Carbamidomethylation; Oxidation (M)	C2:Carbamidomethylation:1000.00;M11:Oxidation (M):1000.00
46	37	TRINITY_DN9593_c0_g1_i1_orf1	K.VTVDC(+57.02)AEAIKR.Y	Y	48.11	1260.6495	11	4.4	421.2256	3	15.34	8E5	1	8420	Dl21GCL_Snitobei_VS.raw	1	1	116	126	Carbamidomethylation	C5:Carbamidomethylation:1000.00
46	37	TRINITY_DN9593_c0_g1_i1_orf1	K.NIWYEHR.L	Y	47.79	1016.4828	7	4.4	339.8364	3	17.60	1.11E7	1	10421	Dl21GCL_Snitobei_VS.raw	3	3	301	307
46	37	TRINITY_DN9593_c0_g1_i1_orf1	K.DLAIC(+57.02)VK.G	Y	43.51	817.4368	7	3.6	409.7271	2	30.29	2.47E6	1	21535	Dl21GCL_Snitobei_VS.raw	2	2	433	439	Carbamidomethylation	C5:Carbamidomethylation:1000.00
46	37	TRINITY_DN9593_c0_g1_i1_orf1	R.FAETLEK.V	Y	43.08	836.4280	7	3.4	419.2227	2	16.30	2.16E6	1	9222	Dl21GCL_Snitobei_VS.raw	2	2	413	419
46	37	TRINITY_DN9593_c0_g1_i1_orf1	K.LAENLHNELDA	Y	37.25	1237.5939	11	4.3	619.8069	2	29.75	5.3E6	1	21068	Dl21GCL_Snitobei_VS.raw	2	2	459	469
46	37	TRINITY_DN9593_c0_g1_i1_orf1	R.IIWDSIK.K	Y	36.57	873.4960	7	3.7	437.7569	2	41.59	1.3E7	1	31491	Dl21GCL_Snitobei_VS.raw	1	1	81	87
46	37	TRINITY_DN9593_c0_g1_i1_orf1	R.NILGGTVFR.E	Y	34.00	975.5502	9	3.9	488.7843	2	42.11	1.01E7	1	31953	Dl21GCL_Snitobei_VS.raw	1	1	161	169
46	37	TRINITY_DN9593_c0_g1_i1_orf1	R.YNIGIK.C	Y	32.87	706.4014	6	3.8	354.2093	2	20.08	5.79E6	1	12649	Dl21GCL_Snitobei_VS.raw	1	1	127	132
46	37	TRINITY_DN9593_c0_g1_i1_orf1	K.VTVDC(+57.02)AEAIK.R	Y	32.40	1104.5485	10	3.6	553.2835	2	20.00	4.11E5	1	12584	Dl21GCL_Snitobei_VS.raw	1	1	116	125	Carbamidomethylation	C5:Carbamidomethylation:1000.00
70	83	TRINITY_DN7225_c0_g1_i1_orf1	K.GIDNVLWNEEAGAWFDYDNK.N	Y	91.53	2355.0444	20	2.8	1178.5328	2	69.53	2.1E5	1	52580	Dl21GCL_Snitobei_VS.raw	2	2	391	410
70	83	TRINITY_DN7225_c0_g1_i1_orf1	K.YIIPVDLNSFVQQNAR.L	Y	89.66	1875.9843	16	3.0	939.0022	2	67.20	1.51E6	1	50676	Dl21GCL_Snitobei_VS.raw	2	2	348	363
70	83	TRINITY_DN7225_c0_g1_i1_orf1	R.EDYNLGLAVQNEEERNDLYDDIK.A	Y	85.24	2754.2620	23	4.4	919.0986	3	56.00	2.47E6	1	42889	Dl21GCL_Snitobei_VS.raw	2	2	295	317
70	83	TRINITY_DN7225_c0_g1_i1_orf1	K.GFVDLAQLHDPEVTLK.N	Y	79.91	1780.9359	16	4.6	594.6553	3	53.12	6.81E6	1	40990	Dl21GCL_Snitobei_VS.raw	2	2	57	72
70	83	TRINITY_DN7225_c0_g1_i1_orf1	K.ATDAC(+57.02)NSQIYC(+57.02)HGR.L	Y	79.70	1651.6831	14	1.8	551.5693	3	10.18	4.32E6	1	4014	Dl21GCL_Snitobei_VS.raw	2	2	28	41	Carbamidomethylation	C5:Carbamidomethylation:1000.00;C11:Carbamidomethylation:1000.00
70	83	TRINITY_DN7225_c0_g1_i1_orf1	R.SRPDFYPSNITPLYTK.S	Y	75.70	1897.9574	16	3.5	633.6619	3	43.79	7.05E6	1	33444	Dl21GCL_Snitobei_VS.raw	3	3	414	429
70	83	TRINITY_DN7225_c0_g1_i1_orf1	K.TIQLNEIYEDSK.G	Y	63.63	1451.7144	12	1.7	726.8657	2	42.45	1.68E6	1	32251	Dl21GCL_Snitobei_VS.raw	1	1	45	56
70	83	TRINITY_DN7225_c0_g1_i1_orf1	K.AAAESGWDFSSR.W	Y	52.68	1282.5577	12	2.4	642.2877	2	34.06	2.38E6	1	24880	Dl21GCL_Snitobei_VS.raw	2	2	318	329
70	83	TRINITY_DN7225_c0_g1_i1_orf1	K.NFDDLMAR.S	Y	50.29	980.4385	8	3.2	491.2281	2	37.69	2.74E6	1	28092	Dl21GCL_Snitobei_VS.raw	1	1	73	80
70	83	TRINITY_DN7225_c0_g1_i1_orf1	K.EFAYWQR.E	Y	48.87	998.4610	7	4.3	500.2399	2	35.89	2.81E6	1	26517	Dl21GCL_Snitobei_VS.raw	2	2	257	263
70	83	TRINITY_DN7225_c0_g1_i1_orf1	K.FQGWVYK.L	Y	43.94	926.4650	7	5.5	464.2423	2	34.84	2.92E6	1	25577	Dl21GCL_Snitobei_VS.raw	2	2	127	133
70	83	TRINITY_DN7225_c0_g1_i1_orf1	R.LLGQFHQK.L	Y	39.36	969.5396	8	3.0	324.1881	3	11.14	7.35E6	1	4927	Dl21GCL_Snitobei_VS.raw	2	2	364	371
70	83	TRINITY_DN7225_c0_g1_i1_orf1	L.LGQFHQK.L	Y	38.16	856.4555	7	2.6	429.2361	2	11.15	4.19E5	1	4939	Dl21GCL_Snitobei_VS.raw	1	1	365	371
70	83	TRINITY_DN7225_c0_g1_i1_orf1	K.DIQFLTK.H	Y	37.13	863.4752	7	4.4	432.7468	2	38.75	3.35E6	1	28975	Dl21GCL_Snitobei_VS.raw	2	2	243	249
70	83	TRINITY_DN7225_c0_g1_i1_orf1	R.VYYLTR.S	Y	34.79	813.4385	6	3.9	407.7281	2	22.10	2.87E6	1	14320	Dl21GCL_Snitobei_VS.raw	1	1	219	224
70	83	TRINITY_DN7225_c0_g1_i1_orf1	R.NDLYDDIK.A	Y	33.99	994.4607	8	9.5	498.2424	2	30.89	0	1	22058	Dl21GCL_Snitobei_VS.raw	1	1	310	317
70	83	TRINITY_DN7225_c0_g1_i1_orf1	R.WFISK.D	Y	33.92	679.3693	5	3.7	340.6932	2	31.30	3.91E6	1	22427	Dl21GCL_Snitobei_VS.raw	2	2	330	334
70	83	TRINITY_DN7225_c0_g1_i1_orf1	K.KVVDYLK.K	Y	33.77	863.5116	7	0.7	432.7634	2	13.64	1.81E6	1	7006	Dl21GCL_Snitobei_VS.raw	3	3	442	448
70	83	TRINITY_DN7225_c0_g1_i1_orf1	N.MYVEFTK.D	Y	32.44	916.4364	7	3.2	459.2269	2	30.21	1.12E6	1	21473	Dl21GCL_Snitobei_VS.raw	1	1	236	242
70	83	TRINITY_DN7225_c0_g1_i1_orf1	K.MAHYFVK.S	Y	30.12	894.4422	7	3.2	448.2298	2	11.66	7.58E4	1	5387	Dl21GCL_Snitobei_VS.raw	1	1	278	284
70	83	TRINITY_DN7225_c0_g1_i1_orf1	L.GQFHQK.L	Y	26.68	743.3715	6	1.8	372.6937	2	11.18	4.48E5	1	4959	Dl21GCL_Snitobei_VS.raw	1	1	366	371
41	158	TRINITY_DN2114_c0_g1_i1_orf1	R.EWQHWVVGNIPEDK.V	Y	94.54	1735.8318	14	4.9	868.9274	2	45.40	2.04E7	1	34721	Dl21GCL_Snitobei_VS.raw	5	5	105	118
41	158	TRINITY_DN2114_c0_g1_i1_orf1	K.HEGGVLYTLVMTDPDIPVR.G	Y	91.50	2111.0720	19	2.5	704.6997	3	63.19	9.99E6	1	47629	Dl21GCL_Snitobei_VS.raw	4	4	82	100
41	158	TRINITY_DN2114_c0_g1_i1_orf1	K.HEGGVLYTLVM(+15.99)TDPDIPVR.G	Y	85.16	2127.0669	19	-3.7	710.0270	3	63.27	1.66E6	1	47697	Dl21GCL_Snitobei_VS.raw	3	3	82	100	Oxidation (M)	M11:Oxidation (M):1000.00
41	158	TRINITY_DN2114_c0_g1_i1_orf1	K.AQYDDYVPTVHK.L	Y	81.90	1434.6779	12	2.4	718.3479	2	27.05	4.83E7	1	18770	Dl21GCL_Snitobei_VS.raw	4	4	193	204
41	158	TRINITY_DN2114_c0_g1_i1_orf1	K.GEVLTEYIGPAPPK.D	Y	72.05	1469.7765	14	3.3	735.8979	2	43.08	8.87E6	1	32817	Dl21GCL_Snitobei_VS.raw	3	3	122	135
41	158	TRINITY_DN2114_c0_g1_i1_orf1	K.IVPDILDKAPLELVEVK.Y	Y	70.08	1890.1077	17	3.0	631.0450	3	65.76	2.04E6	1	49479	Dl21GCL_Snitobei_VS.raw	1	1	39	55
41	158	TRINITY_DN2114_c0_g1_i1_orf1	R.YVFVVYK.Q	Y	68.97	916.5058	7	3.3	459.2617	2	39.80	1.68E7	1	29898	Dl21GCL_Snitobei_VS.raw	1	1	142	148
41	158	TRINITY_DN2114_c0_g1_i1_orf1	K.YNLEGPIAGNFMK.A	Y	67.50	1452.7072	13	7.2	727.3661	2	51.79	1.05E7	1	40112	Dl21GCL_Snitobei_VS.raw	2	2	180	192
41	158	TRINITY_DN2114_c0_g1_i1_orf1	K.APLELVEVK.Y	Y	65.74	996.5855	9	4.2	499.3021	2	38.74	1.34E7	1	28973	Dl21GCL_Snitobei_VS.raw	2	2	47	55
41	158	TRINITY_DN2114_c0_g1_i1_orf1	K.QNQGAITFDER.R	Y	62.50	1277.6000	11	4.3	639.8100	2	24.09	6.95E6	1	16081	Dl21GCL_Snitobei_VS.raw	2	2	149	159
41	158	TRINITY_DN2114_c0_g1_i1_orf1	A.DVASDFNEAK.I	Y	57.30	1094.4880	10	3.9	548.2534	2	25.04	7.81E6	1	16941	Dl21GCL_Snitobei_VS.raw	2	2	29	38
41	158	TRINITY_DN2114_c0_g1_i1_orf1	K.DIPEVHYK.H	Y	56.48	999.5025	8	5.2	334.1765	3	20.25	2.61E7	1	12804	Dl21GCL_Snitobei_VS.raw	5	5	74	81
41	158	TRINITY_DN2114_c0_g1_i1_orf1	K.YNLEGPIAGNFM(+15.99)K.A	Y	50.89	1468.7020	13	4.9	735.3619	2	51.64	1.04E6	1	39988	Dl21GCL_Snitobei_VS.raw	2	2	180	192	Oxidation (M)	M12:Oxidation (M):1000.00
41	158	TRINITY_DN2114_c0_g1_i1_orf1	Y.TLVMTDPDIPVR.G	Y	47.56	1355.7119	12	4.1	678.8660	2	44.36	1.5E6	1	33934	Dl21GCL_Snitobei_VS.raw	2	2	89	100
41	158	TRINITY_DN2114_c0_g1_i1_orf1	I.PEVHYK.H	Y	43.95	771.3915	6	4.1	386.7046	2	19.99	5.91E6	1	12579	Dl21GCL_Snitobei_VS.raw	1	1	76	81
41	158	TRINITY_DN2114_c0_g1_i1_orf1	Q.YDDYVPTVHK.L	Y	43.79	1235.5823	10	1.7	618.7994	2	26.91	4.47E5	1	18644	Dl21GCL_Snitobei_VS.raw	1	1	195	204
41	158	TRINITY_DN2114_c0_g1_i1_orf1	K.IVPDILDK.A	Y	43.42	911.5327	8	3.5	456.7752	2	38.10	1.25E7	1	28420	Dl21GCL_Snitobei_VS.raw	4	4	39	46
41	158	TRINITY_DN2114_c0_g1_i1_orf1	K.TVDSGNELTPTETK.D	Y	36.20	1490.7100	14	6.5	746.3671	2	17.63	7.75E5	1	10446	Dl21GCL_Snitobei_VS.raw	1	1	60	73
41	158	TRINITY_DN2114_c0_g1_i1_orf1	V.PDILDK.A	Y	25.94	699.3802	6	2.9	350.6984	2	38.11	2.77E5	1	28433	Dl21GCL_Snitobei_VS.raw	1	1	41	46
112	82	TRINITY_DN1283_c0_g3_i1_orf1	K.YYGGESASITPLEDLFSK.F	Y	96.01	1975.9414	18	4.3	988.9822	2	67.64	5.2E5	1	51048	Dl21GCL_Snitobei_VS.raw	1	1	38	55
112	82	TRINITY_DN1283_c0_g3_i1_orf1	K.VPIDQQEALSSDLMGLFEK.R	Y	86.83	2119.0508	19	2.9	707.3596	3	69.57	4.13E5	1	52617	Dl21GCL_Snitobei_VS.raw	1	1	118	136
112	82	TRINITY_DN1283_c0_g3_i1_orf1	K.SPYLYPMYGLGELPQGFAR.L	Y	86.48	2158.0557	19	5.3	720.3630	3	68.70	5.13E5	1	51901	Dl21GCL_Snitobei_VS.raw	2	2	221	239
112	82	TRINITY_DN1283_c0_g3_i1_orf1	K.TWDGFDPFSNNMSALYHK.F	Y	82.01	2128.9312	18	3.0	710.6531	3	64.26	1.27E6	1	48340	Dl21GCL_Snitobei_VS.raw	2	2	156	173
112	82	TRINITY_DN1283_c0_g3_i1_orf1	R.NFLIWVQNMQEDDPK.T	Y	75.23	1875.8826	15	4.2	938.9525	2	66.82	3.72E5	1	50356	Dl21GCL_Snitobei_VS.raw	1	1	141	155
112	82	TRINITY_DN1283_c0_g3_i1_orf1	R.C(+57.02)IC(+57.02)LLDHPISGTGDALSTQIIIPQK.Q	Y	67.64	2749.4143	25	3.6	917.4821	3	60.83	3.44E5	1	46197	Dl21GCL_Snitobei_VS.raw	1	1	299	323	Carbamidomethylation	C1:Carbamidomethylation:1000.00;C3:Carbamidomethylation:1000.00
112	82	TRINITY_DN1283_c0_g3_i1_orf1	K.QLFC(+57.02)DPTYITDK.V	Y	54.76	1499.6967	12	4.0	750.8586	2	45.38	8.72E5	1	34703	Dl21GCL_Snitobei_VS.raw	1	1	278	289	Carbamidomethylation	C4:Carbamidomethylation:1000.00
112	82	TRINITY_DN1283_c0_g3_i1_orf1	R.DDEYIGQSAVNTIR.R	Y	54.11	1579.7478	14	6.4	790.8862	2	41.86	1.56E5	1	31735	Dl21GCL_Snitobei_VS.raw	1	1	193	206
112	82	TRINITY_DN1283_c0_g3_i1_orf1	K.NTQDFTGHALALYRDDEYIGQSAVNTIR.R	Y	50.15	3167.5271	28	5.2	792.8932	4	58.20	2.31E5	1	44407	Dl21GCL_Snitobei_VS.raw	1	1	179	206
112	82	TRINITY_DN1283_c0_g3_i1_orf1	R.NSDIYVSLVSHTHQVAAK.G	Y	48.47	1968.0065	18	2.9	493.0103	4	33.78	1.87E6	1	24628	Dl21GCL_Snitobei_VS.raw	2	2	328	345
112	82	TRINITY_DN1283_c0_g3_i1_orf1	R.LSAIYGGTYMLDKPIDEIVMK.D	Y	46.99	2356.2058	21	2.8	786.4114	3	64.29	1.46E6	1	48364	Dl21GCL_Snitobei_VS.raw	1	1	240	260
112	82	TRINITY_DN1283_c0_g3_i1_orf1	K.FKAPSPDESYGR.G	Y	44.83	1352.6360	12	2.3	451.8870	3	18.83	3.77E5	1	11553	Dl21GCL_Snitobei_VS.raw	1	1	56	67
112	82	TRINITY_DN1283_c0_g3_i1_orf1	R.ATGEEFDFNK.V	Y	43.57	1156.5037	10	-0.4	579.2589	2	28.33	4.45E5	1	19925	Dl21GCL_Snitobei_VS.raw	1	1	423	432
112	82	TRINITY_DN1283_c0_g3_i1_orf1	R.DWNVDLIPK.F	Y	42.02	1098.5709	9	3.2	550.2945	2	57.31	6.51E5	1	43797	Dl21GCL_Snitobei_VS.raw	1	1	70	78
112	82	TRINITY_DN1283_c0_g3_i1_orf1	R.YLEFK.S	Y	34.41	698.3639	5	3.1	350.1903	2	24.32	1.11E6	1	16294	Dl21GCL_Snitobei_VS.raw	2	2	98	102
112	82	TRINITY_DN1283_c0_g3_i1_orf1	R.GRDWNVDLIPK.F	Y	29.42	1311.6935	11	4.0	438.2402	3	40.66	7.61E5	1	30665	Dl21GCL_Snitobei_VS.raw	1	1	68	78
112	82	TRINITY_DN1283_c0_g3_i1_orf1	E.DLFSK.F	N	26.08	608.3170	5	3.3	305.1667	2	20.10	1.5E6	1	12672	Dl21GCL_Snitobei_VS.raw	2	2	51	55
112	82	TRINITY_DN1283_c0_g3_i1_orf1	K.LYSDSLAR.Y	Y	22.32	923.4712	8	4.5	462.7449	2	18.59	1.64E6	1	11334	Dl21GCL_Snitobei_VS.raw	1	1	210	217
59	47	TRINITY_DN85_c0_g1_i1_orf1	K.ALNDHHVYLEGTLLKPNMVTPGQSC(+57.02)PK.R	Y	84.24	3018.5056	27	5.3	755.6377	4	41.20	1.62E6	1	31137	Dl21GCL_Snitobei_VS.raw	1	1	237	263	Carbamidomethylation	C25:Carbamidomethylation:1000.00
59	47	TRINITY_DN85_c0_g1_i1_orf1	R.ATPQEIAAATVTALSR.T	Y	81.98	1598.8628	16	3.0	533.9631	3	64.79	6.14E6	1	48747	Dl21GCL_Snitobei_VS.raw	5	5	265	280
59	47	TRINITY_DN85_c0_g1_i1_orf1	K.GIVPLFGTNDEC(+57.02)TTQGLDDLQAR.C	Y	81.23	2519.1963	23	1.3	840.7405	3	65.38	3.58E6	1	49181	Dl21GCL_Snitobei_VS.raw	1	1	133	155	Carbamidomethylation	C12:Carbamidomethylation:1000.00
59	47	TRINITY_DN85_c0_g1_i1_orf1	R.IVPIVEPEILPDGDHDLAR.C	Y	78.94	2097.1106	19	5.5	700.0480	3	54.84	2.15E7	1	42079	Dl21GCL_Snitobei_VS.raw	5	5	204	222
59	47	TRINITY_DN85_c0_g1_i1_orf1	M.VAETYAVLEPELK.Q	Y	76.92	1460.7762	13	2.8	731.3975	2	46.19	2.49E6	1	35274	Dl21GCL_Snitobei_VS.raw	2	2	21	33
59	47	TRINITY_DN85_c0_g1_i1_orf1	R.C(+57.02)QAVTEEVLSAVYK.A	Y	75.34	1595.7865	14	1.9	798.9020	2	51.32	1.29E6	1	39713	Dl21GCL_Snitobei_VS.raw	2	2	223	236	Carbamidomethylation	C1:Carbamidomethylation:1000.00
59	47	TRINITY_DN85_c0_g1_i1_orf1	K.GILAADESTSTIGK.R	Y	67.67	1361.7037	14	4.7	681.8624	2	31.37	7.51E6	1	22490	Dl21GCL_Snitobei_VS.raw	2	2	49	62
59	47	TRINITY_DN85_c0_g1_i1_orf1	K.ADDGTPFVNLLK.E	Y	65.16	1288.6663	12	4.0	645.3430	2	57.08	4.11E6	1	43624	Dl21GCL_Snitobei_VS.raw	2	2	109	120
59	47	TRINITY_DN85_c0_g1_i1_orf1	R.LQSINVENTEENR.R	Y	62.92	1544.7430	13	4.0	773.3819	2	23.88	6.21E5	1	15892	Dl21GCL_Snitobei_VS.raw	1	1	64	76
59	47	TRINITY_DN85_c0_g1_i1_orf1	K.SSQIVAGQEELIK.R	Y	59.08	1400.7511	13	6.6	701.3875	2	33.14	2.16E6	1	24062	Dl21GCL_Snitobei_VS.raw	2	2	339	351
59	47	TRINITY_DN85_c0_g1_i1_orf1	K.NIADQIVAPGK.G	Y	56.75	1124.6189	11	4.4	563.3192	2	31.80	6.78E6	1	22868	Dl21GCL_Snitobei_VS.raw	2	2	38	48
59	47	TRINITY_DN85_c0_g1_i1_orf1	R.YASIC(+57.02)QSAR.I	Y	49.98	1054.4866	9	3.0	528.2521	2	10.93	5.3E6	1	4720	Dl21GCL_Snitobei_VS.raw	1	1	195	203	Carbamidomethylation	C5:Carbamidomethylation:1000.00
59	47	TRINITY_DN85_c0_g1_i1_orf1	N.MVTPGQSC(+57.02)PK.R	Y	48.50	1103.5104	10	2.5	552.7639	2	10.41	5.55E5	1	4239	Dl21GCL_Snitobei_VS.raw	1	1	254	263	Carbamidomethylation	C8:Carbamidomethylation:1000.00
59	47	TRINITY_DN85_c0_g1_i1_orf1	K.ALNDHHVYLEGTLLKPN.M	Y	46.42	1933.0057	17	5.1	484.2612	4	36.68	4.19E6	1	27231	Dl21GCL_Snitobei_VS.raw	1	1	237	253
59	47	TRINITY_DN85_c0_g1_i1_orf1	K.LAILENANVLAR.Y	Y	45.56	1295.7561	12	3.1	648.8873	2	49.87	4.36E6	1	38461	Dl21GCL_Snitobei_VS.raw	2	2	183	194
59	47	TRINITY_DN85_c0_g1_i1_orf1	R.ALQASVLR.A	Y	41.06	856.5130	8	4.0	429.2655	2	19.85	6.01E6	1	12464	Dl21GCL_Snitobei_VS.raw	1	1	326	333
59	47	TRINITY_DN85_c0_g1_i1_orf1	R.LQSINVENTEENRR.A	Y	40.57	1700.8441	14	1.2	567.9560	3	17.20	1.48E7	1	10048	Dl21GCL_Snitobei_VS.raw	1	1	64	77
59	47	TRINITY_DN85_c0_g1_i1_orf1	R.QLLFTSPK.D	Y	40.53	932.5331	8	3.4	467.2754	2	32.46	5.16E6	1	23461	Dl21GCL_Snitobei_VS.raw	2	2	81	88
59	47	TRINITY_DN85_c0_g1_i1_orf1	R.NIIPGIK.V	Y	29.71	753.4749	7	3.2	377.7459	2	32.77	7.25E6	1	23729	Dl21GCL_Snitobei_VS.raw	2	2	123	129
59	47	TRINITY_DN85_c0_g1_i1_orf1	K.KPWALTF.S	Y	27.44	861.4749	7	3.9	431.7464	2	50.76	4.81E6	1	39214	Dl21GCL_Snitobei_VS.raw	1	1	315	321
59	47	TRINITY_DN85_c0_g1_i1_orf1	E.EVLSAVYK.A	Y	25.42	907.5015	8	4.5	454.7601	2	48.81	1.77E5	1	37531	Dl21GCL_Snitobei_VS.raw	1	1	229	236
36	111	TRINITY_DN2424_c0_g1_i1_orf1	K.INSHFINTPYMTDLNLENNK.I	Y	102.47	2377.1372	20	4.8	793.3901	3	50.41	1.81E7	1	38929	Dl21GCL_Snitobei_VS.raw	1	1	18	37
36	111	TRINITY_DN2424_c0_g1_i1_orf1	K.INSHFINTPYM(+15.99)TDLNLENNK.I	Y	102.05	2393.1321	20	1.5	798.7192	3	50.25	1.95E6	1	38794	Dl21GCL_Snitobei_VS.raw	2	2	18	37	Oxidation (M)	M11:Oxidation (M):1000.00
36	111	TRINITY_DN2424_c0_g1_i1_orf1	K.IHTIDDQAFDALPNLR.Y	Y	93.54	1837.9323	16	4.8	919.9778	2	51.03	5.41E7	1	39456	Dl21GCL_Snitobei_VS.raw	4	4	38	53
36	111	TRINITY_DN2424_c0_g1_i1_orf1	K.SQYYYTYNSYNSR.N	Y	69.69	1707.7166	13	3.3	854.8683	2	32.36	1.2E6	1	23364	Dl21GCL_Snitobei_VS.raw	1	1	113	125
36	111	TRINITY_DN2424_c0_g1_i1_orf1	K.SISVHSLISLPK.N	Y	68.06	1279.7500	12	3.1	427.5919	3	42.51	1.27E7	1	32312	Dl21GCL_Snitobei_VS.raw	3	3	391	402
36	111	TRINITY_DN2424_c0_g1_i1_orf1	K.NLVSLSLDDNDIK.I	Y	67.82	1444.7410	13	5.1	723.3814	2	49.88	3.38E6	1	38463	Dl21GCL_Snitobei_VS.raw	3	3	182	194
36	111	TRINITY_DN2424_c0_g1_i1_orf1	F.LSSFDSHHNLR.T	Y	50.19	1311.6320	11	2.4	328.9160	4	10.35	1.03E6	1	4180	Dl21GCL_Snitobei_VS.raw	2	2	68	78
36	111	TRINITY_DN2424_c0_g1_i1_orf1	R.NFFPYLIK.N	Y	48.66	1040.5695	8	4.2	521.2942	2	58.21	1.71E7	1	44414	Dl21GCL_Snitobei_VS.raw	3	3	126	133
36	111	TRINITY_DN2424_c0_g1_i1_orf1	M.SVTHLYLK.K	Y	47.55	959.5440	8	4.9	480.7816	2	15.41	2.5E7	1	8473	Dl21GCL_Snitobei_VS.raw	6	6	161	168
36	111	TRINITY_DN2424_c0_g1_i1_orf1	K.SFFNFSSLR.N	Y	46.55	1103.5399	9	5.5	552.7803	2	56.64	1.21E6	1	43324	Dl21GCL_Snitobei_VS.raw	2	2	300	308
[truncated: 5,068 more rows]
